# Supplementary material for: Integrative transcriptomic analysis uncovers the microRNA-centric regulation of Japanese encephalitis virus infection in porcine trophoblast cells
Source: Virulence. 2026 Jun 17;17(1):2690825. doi: 10.1080/21505594.2026.2690825 (PMC13313263; doi:10.1080/21505594.2026.2690825)
Supplement: Table S2.xlsx [file KVIR_A_2690825_SM3839.xlsx]

## Sheet: porcine miRNA genomic location
chromosome	star	end	miRNA	strand	location
1	1665568	1665643	ssc-mir-9824	-	Intron_Same_Strand
1	2893742	2893818	ssc-mir-9831	+	Intron_Same_Strand
1	109225385	109225466	ssc-mir-190a	-	Intron_Same_Strand
1	116476859	116476938	ssc-mir-628	+	Intron_Same_Strand
1	127928791	127928873	ssc-mir-2366-1	-	Intron_Same_Strand
1	130871993	130872051	1_2827	-	Intron_Same_Strand
1	144653074	144653136	1_2726	-	Intron_Same_Strand
1	164025972	164026057	ssc-mir-339-2	-	Intron_Same_Strand
1	165080740	165080800	1_1074	+	Intron_Same_Strand
1	191218565	191218648	ssc-mir-7-1	-	Intron_Same_Strand
1	202227251	202227326	ssc-mir-491	-	Intron_Same_Strand
1	217152783	217152873	ssc-mir-101-1	-	Intron_Same_Strand
1	221066330	221066401	ssc-mir-9823	-	Intron_Same_Strand
1	224065494	224065602	ssc-mir-204	-	Intron_Same_Strand
1	250115904	250115973	ssc-mir-32	-	Intron_Same_Strand
1	254824200	254824279	ssc-mir-455	+	Intron_Same_Strand
1	267093204	267093292	ssc-mir-9793	+	Intron_Same_Strand
2	1473431	1473491	2_6468	-	Intron_Same_Strand
2	1474432	1474502	ssc-mir-10383	-	Intron_Same_Strand
2	6594942	6594998	2_4219	+	Intron_Same_Strand
2	8204941	8205000	ssc-mir-7142	-	Intron_Same_Strand
2	9154636	9154693	2_4162	+	Intron_Same_Strand
2	26066334	26066412	ssc-mir-1343	-	Intron_Same_Strand
2	57085874	57085928	2_4938	+	Intron_Same_Strand
2	65353165	65353224	2_7558	-	Intron_Same_Strand	TE
2	68841459	68841540	ssc-mir-9801	-	Intron_Same_Strand
2	70747924	70747983	2_5245	+	Intron_Same_Strand
2	78571450	78571529	ssc-mir-340-1	+	Intron_Same_Strand
2	80850216	80850274	ssc-mir-7138	-	Intron_Same_Strand
2	81053056	81053116	2_5563	+	Intron_Same_Strand
2	81502823	81502900	ssc-mir-1271	-	Intron_Same_Strand
2	139660118	139660201	ssc-mir-874	-	Intron_Same_Strand
2	140941598	140941672	ssc-mir-9820	-	Intron_Same_Strand
2	150825865	150825944	ssc-mir-378-1	+	Intron_Same_Strand
2	151396090	151396152	2_6284	+	Intron_Same_Strand
3	8006930	8006991	3_10379	-	Intron_Same_Strand
3	8007145	8007206	3_10381	-	Intron_Same_Strand
3	10968297	10968356	ssc-mir-7137	+	Intron_Same_Strand
3	11341774	11341834	3_8929	+	Intron_Same_Strand
3	28371952	28372010	ssc-mir-7135	-	Intron_Same_Strand
3	68668159	68668217	3_9616	+	Intron_Same_Strand
3	103632380	103632445	3_11569	-	Intron_Same_Strand
3	111776331	111776387	3_11648	-	Intron_Same_Strand
3	125795872	125795930	3_11770	-	Intron_Same_Strand
4	2849041	2849120	ssc-mir-151	+	Intron_Same_Strand	TE
4	37089160	37089230	4_12268	+	Intron_Same_Strand
4	75822492	75822551	4_13698	-	Intron_Same_Strand
4	84110767	84110829	ssc-mir-9825	+	Intron_Same_Strand
4	85334741	85334815	ssc-mir-9849	+	Intron_Same_Strand
4	95486782	95486864	ssc-mir-2411	-	Intron_Same_Strand
4	99350655	99350743	4_12873	+	Intron_Same_Strand
5	279378	279448	5_15067	+	Intron_Same_Strand
5	4187912	4187993	ssc-mir-1249-1	+	Intron_Same_Strand
5	6725008	6725068	5_15723	-	Intron_Same_Strand
5	8161126	8161187	ssc-mir-7134	-	Intron_Same_Strand
5	11422762	11422821	5_15377	+	Intron_Same_Strand
5	19246763	19246850	ssc-mir-615	+	Intron_Same_Strand
5	19530990	19531069	ssc-mir-148b	+	Intron_Same_Strand
5	23112744	23112827	ssc-mir-26a	-	Intron_Same_Strand
5	27343476	27343534	5_16268	-	Intron_Same_Strand	TE
5	49938518	49938608	ssc-mir-9827	+	Intron_Same_Strand
5	104132132	104132191	ssc-mir-7139	+	Intron_Same_Strand	TE
6	17077530	17077599	ssc-mir-140	-	Intron_Same_Strand
6	52007498	52007569	ssc-mir-330	-	Intron_Same_Strand
6	65111382	65111461	ssc-mir-551a	-	Intron_Same_Strand
6	65301242	65301322	ssc-mir-2320	-	Intron_Same_Strand
6	67471145	67471211	6_20264	-	Intron_Same_Strand
6	92948684	92948763	ssc-mir-9842	-	Intron_Same_Strand
6	141943328	141943409	ssc-mir-186	+	Intron_Same_Strand
6	169655019	169655096	ssc-mir-4338	+	Intron_Same_Strand
6	170426781	170426860	ssc-mir-30c-1	-	Intron_Same_Strand
6	170429841	170429920	ssc-mir-30e	-	Intron_Same_Strand
7	3835426	3835513	ssc-mir-9841	-	Intron_Same_Strand
7	29642526	29642581	7_23298	+	Intron_Same_Strand
7	38438050	38438109	7_21887	+	Intron_Same_Strand
7	50087476	50087536	7_22014	+	Intron_Same_Strand
7	60252569	60252625	7_23601	-	Intron_Same_Strand	TE
7	75667786	75667865	ssc-mir-208b	+	Intron_Same_Strand
7	90883556	90883622	7_22500	+	Intron_Same_Strand
7	121021761	121021840	ssc-mir-342	+	Intron_Same_Strand	TE
7	121193720	121193799	ssc-mir-345-1	+	Intron_Same_Strand
8	3030934	3031014	ssc-mir-95	+	Intron_Same_Strand
8	6439766	6439822	8_26790	-	Intron_Same_Strand
8	15047602	15047685	ssc-mir-218-1	+	Intron_Same_Strand
8	30192280	30192359	ssc-mir-574	+	Intron_Same_Strand
8	71241725	71241785	8_27097	-	Intron_Same_Strand
9	4700784	4700878	ssc-mir-10390	-	Intron_Same_Strand
9	7175314	7175381	ssc-mir-139	-	Intron_Same_Strand
9	9581944	9582034	ssc-mir-326	-	Intron_Same_Strand
9	13780171	13780250	ssc-mir-708	-	Intron_Same_Strand	TE
9	39279732	39279790	9_26133	+	Intron_Same_Strand
9	39280278	39280357	ssc-mir-34c-1	+	Intron_Same_Strand
9	73330690	73330770	ssc-mir-489	-	Intron_Same_Strand
9	114528014	114528073	9_26759	+	Intron_Same_Strand
9	117939335	117939396	9_29348	-	Intron_Same_Strand
9	129197447	129197499	9_28392	+	Intron_Same_Strand
10	9777071	9777150	ssc-mir-664	-	Intron_Same_Strand
10	27079417	27079496	ssc-mir-24-2	-	Intron_Same_Strand
10	27079963	27080042	ssc-mir-27b	-	Intron_Same_Strand
10	27080197	27080276	ssc-mir-23b	-	Intron_Same_Strand
10	30986180	30986288	ssc-mir-7-2	+	Intron_Same_Strand
11	2750363	2750446	ssc-mir-9814	-	Intron_Same_Strand
11	22132999	22133057	11_30141	-	Intron_Same_Strand
11	25307572	25307631	11_29541	+	Intron_Same_Strand
12	979100	979184	12_31815	+	Intron_Same_Strand
12	1267449	1267506	12_30536	+	Intron_Same_Strand
12	1601437	1601515	ssc-mir-338	+	Intron_Same_Strand
12	14578146	14578207	12_30826	+	Intron_Same_Strand
12	24292249	24292328	ssc-mir-152	-	Intron_Same_Strand
12	35419594	35419658	ssc-mir-454	-	Intron_Same_Strand
12	35428611	35428692	ssc-mir-301	-	Intron_Same_Strand
12	43384697	43384752	12_34385	-	Intron_Same_Strand
12	46211525	46211604	ssc-mir-423	+	Intron_Same_Strand
12	54744697	54744766	ssc-mir-9853-1	-	Intron_Same_Strand
12	56464848	56464927	ssc-mir-744	+	Intron_Same_Strand
12	60749060	60749152	ssc-mir-33b	+	Intron_Same_Strand
13	21038445	21038524	ssc-mir-128-2	+	Intron_Same_Strand
13	22814577	22814637	13_33360	+	Intron_Same_Strand
13	30242054	30242112	13_35232	+	Intron_Same_Strand
13	30261564	30261617	13_35052	-	Intron_Same_Strand
13	31654994	31655073	ssc-mir-425	-	Intron_Same_Strand
13	31655484	31655563	ssc-mir-191	-	Intron_Same_Strand
13	34406140	34406219	ssc-let-7g	-	Intron_Same_Strand
13	66597531	66597610	ssc-mir-885	-	Intron_Same_Strand
13	100083172	100083269	ssc-mir-15b	+	Intron_Same_Strand
13	100083329	100083405	ssc-mir-16-1	+	Intron_Same_Strand
13	122141042	122141149	ssc-mir-1224	+	Intron_Same_Strand
13	126282167	126282252	ssc-mir-28	+	Intron_Same_Strand	TE
13	140147298	140147381	ssc-mir-6529	+	Intron_Same_Strand
13	203603753	203603846	ssc-mir-9805	-	Intron_Same_Strand
14	7233141	7233212	14_36288	+	Intron_Same_Strand
14	51449903	51449978	ssc-mir-185	+	Intron_Same_Strand
14	60107969	60108029	14_40080	-	Intron_Same_Strand
14	65750599	65750695	ssc-mir-9836	-	Intron_Same_Strand	TE
14	66819703	66819787	ssc-mir-1296	-	Intron_Same_Strand
14	71486899	71486957	14_36977	+	Intron_Same_Strand
14	101420743	101420829	ssc-mir-107	-	Intron_Same_Strand
14	109233968	109234029	14_38756	-	Intron_Same_Strand
14	112062034	112062107	ssc-mir-10382	+	Intron_Same_Strand
14	114325624	114325703	ssc-mir-1307	-	Intron_Same_Strand
14	122706293	122706350	14_37461	+	Intron_Same_Strand
14	127016712	127016786	ssc-mir-9851	-	Intron_Same_Strand
14	132597139	132597207	ssc-mir-4331-2	+	Intron_Same_Strand
15	16273557	16273638	ssc-mir-128-1	-	Intron_Same_Strand
15	76227839	76227898	15_41245	+	Intron_Same_Strand
15	120453415	120453479	ssc-mir-26b	+	Intron_Same_Strand
15	131493028	131493085	15_39927	+	Intron_Same_Strand
15	139474769	139474844	ssc-mir-149	+	Intron_Same_Strand
16	38580344	38580420	ssc-mir-582	-	Intron_Same_Strand
16	55115926	55116009	ssc-mir-218b	+	Intron_Same_Strand
16	55329442	55329523	ssc-mir-103-1	+	Intron_Same_Strand
16	71545902	71545959	16_42092	-	Intron_Same_Strand	TE
17	2698041	2698122	ssc-mir-383	-	Intron_Same_Strand
17	10758818	10758899	ssc-mir-486-2	-	Intron_Same_Strand
17	31808837	31808916	ssc-mir-103-2	-	Intron_Same_Strand
17	38374118	38374197	ssc-mir-499	+	Intron_Same_Strand
17	62627323	62627388	17_43937	+	Intron_Same_Strand
17	62851822	62851878	17_42907	+	Intron_Same_Strand
18	1361682	1361768	ssc-mir-153	+	Intron_Same_Strand
18	12568196	12568274	ssc-mir-490-1	-	Intron_Same_Strand
18	18341580	18341659	ssc-mir-335	-	Intron_Same_Strand
AEMK02000452.1	2993002	2993058	AEMK02000452.1_47837	+	Intron_Same_Strand
AEMK02000682.1	1108695	1108767	ssc-mir-126	-	Intron_Same_Strand
AEMK02000682.1	1236241	1236295	AEMK02000682.1_47305	+	Intron_Same_Strand
AEMK02000682.1	1452339	1452402	AEMK02000682.1_48183	+	Intron_Same_Strand
X	34632177	34632264	ssc-mir-9786-1	+	Intron_Same_Strand
X	43705258	43705337	ssc-mir-532	+	Intron_Same_Strand
X	43705630	43705689	X_45352	+	Intron_Same_Strand
X	43711254	43711333	ssc-mir-500	+	Intron_Same_Strand
X	43711726	43711804	ssc-mir-362	+	Intron_Same_Strand
X	43714076	43714144	ssc-mir-660	+	Intron_Same_Strand
X	45975472	45975545	X_46184	-	Intron_Same_Strand
X	46298682	46298758	X_46196	-	Intron_Same_Strand
X	46302381	46302460	ssc-mir-98	-	Intron_Same_Strand
X	46303245	46303327	ssc-let-7f-1	-	Intron_Same_Strand
X	47281518	47281576	ssc-mir-10388	+	Intron_Same_Strand	TE
X	50337088	50337170	ssc-mir-1468	-	Intron_Same_Strand
X	56083372	56083451	ssc-mir-676-1	+	Intron_Same_Strand
X	68924500	68924579	ssc-mir-361	-	Intron_Same_Strand
X	90166525	90166607	ssc-mir-652	+	Intron_Same_Strand	TE
X	94122545	94122608	X_45630	+	Intron_Same_Strand
X	94183314	94183387	X_45632	+	Intron_Same_Strand	TE
X	94246268	94246347	X_45633	+	Intron_Same_Strand
X	96979703	96979760	ssc-mir-1277	+	Intron_Same_Strand
X	102636089	102636164	ssc-mir-2483	-	Intron_Same_Strand	TE
X	113472239	113472331	ssc-mir-9809	-	Intron_Same_Strand
X	113495281	113495360	ssc-mir-504	-	Intron_Same_Strand
X	114563942	114564021	ssc-mir-505	-	Intron_Same_Strand
X	123283427	123283507	ssc-mir-224	-	Intron_Same_Strand
X	123284480	123284559	ssc-mir-452	-	Intron_Same_Strand
X	123628381	123628461	ssc-mir-105-1	-	Intron_Same_Strand
X	123630499	123630578	ssc-mir-105-2	-	Intron_Same_Strand
X	124279294	124279355	X_45809	+	Intron_Same_Strand
1	254135495	254135571	ssc-mir-378b	-	Intron_Opposite_Strand
1	268691520	268691593	ssc-mir-199b	-	Intron_Opposite_Strand
1	268691590	268691665	ssc-mir-9822	-	Intron_Opposite_Strand
2	69558051	69558130	ssc-mir-199a-2	-	Intron_Opposite_Strand
4	8276935	8277018	ssc-mir-9795	+	Intron_Opposite_Strand
5	10749513	10749610	ssc-mir-9819	-	Intron_Opposite_Strand
6	27844701	27844780	ssc-mir-328	-	Intron_Opposite_Strand
6	106998899	106998971	ssc-mir-133a-2	-	Intron_Opposite_Strand
7	52556253	52556336	ssc-mir-9848	+	Intron_Opposite_Strand
7	90883554	90883620	7_23791	-	Intron_Opposite_Strand
7	121269716	121269787	ssc-mir-9830	-	Intron_Opposite_Strand
8	135576113	135576210	ssc-mir-9846	-	Intron_Opposite_Strand
9	114527992	114528101	ssc-mir-214	-	Intron_Opposite_Strand
9	114533783	114533858	ssc-mir-199a-1	-	Intron_Opposite_Strand
10	9704606	9704701	ssc-mir-215	-	Intron_Opposite_Strand
10	9704910	9704987	ssc-mir-194b	-	Intron_Opposite_Strand
11	17808259	17808335	ssc-mir-3613	+	Intron_Opposite_Strand
11	25307569	25307628	11_30174	-	Intron_Opposite_Strand
12	20215473	20215570	ssc-mir-9788-2	-	Intron_Opposite_Strand
12	36947443	36947510	ssc-mir-378-2	+	Intron_Opposite_Strand
12	52579596	52579675	ssc-mir-324	-	Intron_Opposite_Strand
14	89500380	89500477	ssc-mir-9835	-	Intron_Opposite_Strand
14	113446854	113446952	ssc-mir-146b	+	Intron_Opposite_Strand
15	121399612	121399680	ssc-mir-4334	+	Intron_Opposite_Strand	TE
15	132810797	132810885	ssc-mir-10391	-	Intron_Opposite_Strand
16	39250944	39251029	ssc-mir-9800	+	Intron_Opposite_Strand
17	35209986	35210046	ssc-mir-7140	-	Intron_Opposite_Strand	TE
18	18325944	18326007	18_44636	-	Intron_Opposite_Strand
AEMK02000452.1	503052	503109	AEMK02000452.1_47071	-	Intron_Opposite_Strand
AEMK02000682.1	1108703	1108760	AEMK02000682.1_47301	+	Intron_Opposite_Strand
1	265497249	265497328	ssc-mir-181a-2	+	5_UTR
2	141480759	141480819	2_6119	+	5_UTR
3	7180530	7180611	ssc-mir-484	-	5_UTR
4	83070363	83070457	ssc-mir-9810	+	5_UTR
6	145533532	145533599	6_20223	+	5_UTR
12	47913333	47913412	ssc-mir-22	-	5_UTR
15	105055343	105055394	15_41411	+	5_UTR
X	124696060	124696119	X_46803	+	5_UTR
1	207492838	207492902	1_1338	+	3_UTR
1	265499111	265499196	ssc-mir-181b-2	+	3_UTR
2	1470033	1470088	2_6012	-	3_UTR
3	39779465	39779525	ssc-mir-1842	+	3_UTR
12	36065267	36065358	ssc-mir-21	+	3_UTR
3	6437239	6437330	ssc-mir-9796	-	Coding_Same_Strand
6	56157660	56157739	ssc-mir-935	-	Coding_Same_Strand
7	115830582	115830670	ssc-mir-10387	+	Coding_Same_Strand
8	74581526	74581617	ssc-mir-10389	+	Coding_Same_Strand
14	51473918	51473997	ssc-mir-1306	+	Coding_Same_Strand
18	5989378	5989457	ssc-mir-671	-	Coding_Same_Strand
6	170226776	170226842	ssc-mir-9829	+	Coding_Opposite_Strand
7	121709636	121709715	ssc-mir-127	+	Coding_Opposite_Strand
7	121711137	121711216	ssc-mir-432	+	Coding_Opposite_Strand
7	121711328	121711409	ssc-mir-136	+	Coding_Opposite_Strand
8	29548913	29549005	ssc-mir-9840	-	Coding_Opposite_Strand
9	48163315	48163383	ssc-mir-9818	-	Coding_Opposite_Strand
11	74266991	74267044	ssc-mir-7144	+	Coding_Opposite_Strand
12	45087297	45087357	12_32758	-	Coding_Opposite_Strand
1	1013707	1013802	ssc-mir-9815	-	Intergenic
1	1340183	1340263	ssc-mir-9821	-	Intergenic
1	10483580	10483649	ssc-mir-9857	-	Intergenic	TE
1	10700366	10700456	ssc-mir-9787	-	Intergenic
1	51383782	51383861	ssc-mir-30c-2	-	Intergenic
1	51412827	51412933	ssc-mir-30a	-	Intergenic
1	162329776	162329860	ssc-mir-122	-	Intergenic
1	179686392	179686471	ssc-mir-1285	-	Intergenic	TE
1	196082270	196082366	ssc-mir-9832	+	Intergenic
1	201198732	201198809	ssc-mir-31	+	Intergenic
1	268816967	268817050	ssc-mir-219b	-	Intergenic
2	335271	335346	ssc-mir-210	-	Intergenic
2	7285466	7285541	ssc-mir-194a	+	Intergenic
2	7285667	7285746	ssc-mir-192	+	Intergenic
2	9187247	9187304	2_4367	+	Intergenic
2	10115457	10115515	2_4498	+	Intergenic
2	10355955	10356018	2_6930	-	Intergenic
2	13296695	13296773	ssc-mir-130a	-	Intergenic
2	18724220	18724299	ssc-mir-129a	-	Intergenic
2	18747520	18747591	ssc-mir-670	-	Intergenic
2	65279773	65279852	ssc-mir-181d	-	Intergenic
2	65279950	65280036	ssc-mir-181c	-	Intergenic
2	65308117	65308186	ssc-mir-23a	+	Intergenic
2	65308294	65308375	ssc-mir-27a	+	Intergenic
2	65308453	65308524	ssc-mir-24-1	+	Intergenic
2	87391538	87391603	ssc-mir-10384-1	-	Intergenic
2	96076352	96076438	ssc-mir-9-2	-	Intergenic
2	150578738	150578817	ssc-mir-143	+	Intergenic
2	150580126	150580211	ssc-mir-145	+	Intergenic
2	151480076	151480136	2_5850	+	Intergenic
3	323379	323436	3_8249	+	Intergenic
3	666918	666997	ssc-mir-339-1	-	Intergenic
3	1065312	1065382	ssc-mir-9817	+	Intergenic
3	28908137	28908216	ssc-mir-365-1	-	Intergenic
3	28913102	28913160	3_11138	-	Intergenic
3	43465667	43465758	ssc-let-7a-2	+	Intergenic
3	43466034	43466130	ssc-let-7f-2	+	Intergenic
3	43468501	43468596	ssc-let-7d	+	Intergenic
3	81769739	81769817	ssc-mir-9789	+	Intergenic
3	85334523	85334627	ssc-mir-216-1	+	Intergenic
3	85341255	85341361	ssc-mir-217-1	+	Intergenic
3	97502463	97502543	ssc-mir-9855-1	-	Intergenic
4	6948669	6948747	ssc-mir-30d	+	Intergenic
4	6952794	6952869	ssc-mir-30b	+	Intergenic
4	51211583	51211660	ssc-mir-9858	+	Intergenic
4	69968854	69968958	ssc-mir-124a-1	-	Intergenic
4	79216755	79216828	ssc-mir-9839	+	Intergenic
4	93660422	93660510	ssc-mir-9-1	+	Intergenic
4	94624285	94624364	ssc-mir-92b	-	Intergenic
4	95540606	95540688	ssc-mir-190b	+	Intergenic
4	119793993	119794074	ssc-mir-137	+	Intergenic
4	123419802	123419860	4_14240	-	Intergenic
5	12028518	12028611	ssc-mir-9790	+	Intergenic
5	19204442	19204548	ssc-mir-196a-2	+	Intergenic
5	27252802	27252886	ssc-let-7i	+	Intergenic
5	31452347	31452427	ssc-mir-9808	-	Intergenic
5	45909155	45909250	ssc-mir-9852	+	Intergenic
5	63757578	63757642	ssc-mir-141	-	Intergenic
5	63757991	63758053	5_16528	-	Intergenic
5	65479601	65479670	ssc-mir-9813	+	Intergenic
5	86141185	86141284	ssc-mir-135-2	-	Intergenic
5	88028339	88028418	ssc-mir-331	-	Intergenic
6	52318329	52318408	ssc-mir-769	+	Intergenic
6	54580912	54580988	ssc-mir-150-1	-	Intergenic
6	56427208	56427285	ssc-mir-371	-	Intergenic
6	58331566	58331645	ssc-mir-125a	-	Intergenic
6	58332042	58332121	ssc-let-7e	-	Intergenic
6	58332211	58332280	ssc-mir-99b	-	Intergenic
6	58333498	58333558	6_21455	-	Intergenic
6	63490138	63490202	ssc-mir-200b	+	Intergenic
6	63490762	63490822	6_18081	+	Intergenic
6	63491921	63492001	ssc-mir-429	+	Intergenic
6	65468483	65468562	ssc-mir-4331-1	-	Intergenic
6	69603621	69603695	ssc-mir-34a	-	Intergenic
6	71063423	71063511	ssc-mir-9861	-	Intergenic
6	111337074	111337139	6_22340	-	Intergenic
6	119674881	119674958	ssc-mir-187	-	Intergenic
6	147330891	147330971	ssc-mir-101-2	+	Intergenic
7	6393454	6393532	ssc-mir-9802	-	Intergenic
7	8135209	8135268	ssc-mir-7136	-	Intergenic
7	10085297	10085374	ssc-mir-9837	+	Intergenic
7	10759172	10759239	ssc-mir-9807	-	Intergenic
7	21459700	21459787	ssc-mir-7857	+	Intergenic
7	25250839	25250921	ssc-mir-219a	+	Intergenic
7	45976293	45976372	ssc-mir-206	+	Intergenic
7	45980138	45980217	ssc-mir-133b	+	Intergenic
7	48345017	48345099	ssc-mir-184	+	Intergenic
7	52196776	52196855	ssc-mir-1839	-	Intergenic
7	54948452	54948532	ssc-mir-9-3	+	Intergenic
7	100126699	100126779	ssc-mir-9860	-	Intergenic
7	121697837	121697919	ssc-mir-493	+	Intergenic
7	121736893	121736972	ssc-mir-370	+	Intergenic
7	121814290	121814346	7_22815	+	Intergenic
7	121821166	121821223	7_22825	+	Intergenic
8	110922737	110922830	ssc-mir-9792	+	Intergenic	TE
8	114110660	114110740	ssc-mir-9843	-	Intergenic
9	9982302	9982365	ssc-mir-4335	-	Intergenic
9	27306221	27306281	ssc-mir-7143	+	Intergenic
9	32594887	32594982	ssc-mir-9833	-	Intergenic
9	48987974	48988052	ssc-mir-9804	-	Intergenic	TE
9	49109435	49109514	ssc-mir-125b-1	-	Intergenic
9	49152586	49152665	ssc-let-7a-1	-	Intergenic
9	49157909	49157988	ssc-mir-100	-	Intergenic
9	133517078	133517146	ssc-mir-205	-	Intergenic
9	133517085	133517140	9_26964	+	Intergenic
9	135019079	135019162	ssc-mir-29b-2	+	Intergenic
9	135019638	135019725	ssc-mir-29c	+	Intergenic
10	21696492	21696571	ssc-mir-181b-1	-	Intergenic
10	21696653	21696756	ssc-mir-181a-1	-	Intergenic
10	48445981	48446046	10_29103	-	Intergenic
11	5223250	5223324	ssc-mir-9803	-	Intergenic
11	17757463	17757541	ssc-mir-15a	+	Intergenic
11	17757606	17757684	ssc-mir-16-2	+	Intergenic
11	60734656	60734732	ssc-mir-17	+	Intergenic
11	60734791	60734882	ssc-mir-18a	+	Intergenic
11	60734939	60735020	ssc-mir-19a	+	Intergenic
11	60735109	60735179	ssc-mir-20a	+	Intergenic
11	60735238	60735317	ssc-mir-19b-1	+	Intergenic
11	60735358	60735437	ssc-mir-92a-1	+	Intergenic
12	4526751	4526825	ssc-mir-6516	+	Intergenic
12	8725335	8725413	ssc-mir-9784-1	+	Intergenic
12	24833644	24833723	ssc-mir-10a	-	Intergenic
12	24886316	24886395	ssc-mir-196a-1	-	Intergenic
12	34609378	34609457	ssc-mir-142	-	Intergenic
12	43324725	43324804	ssc-mir-365-2	-	Intergenic
12	43336969	43337048	ssc-mir-193a	-	Intergenic
12	45088808	45088872	ssc-mir-451	-	Intergenic
12	45088958	45089033	ssc-mir-144	-	Intergenic
12	48162625	48162702	ssc-mir-132	-	Intergenic
12	48163054	48163135	ssc-mir-212	-	Intergenic
12	52422039	52422118	ssc-mir-195	-	Intergenic
12	52422329	52422408	ssc-mir-497	-	Intergenic
12	58566073	58566170	ssc-mir-9828-1	+	Intergenic
12	58569160	58569257	ssc-mir-9828-2	+	Intergenic
12	58572254	58572351	ssc-mir-9828-3	+	Intergenic
13	27450130	27450214	ssc-mir-138	+	Intergenic
13	31656478	31656537	13_36648	-	Intergenic
13	34441079	34441168	ssc-mir-135-1	-	Intergenic
13	78022015	78022088	ssc-mir-9850	-	Intergenic
13	107316772	107316832	13_34131	+	Intergenic
13	143500245	143500304	13_34482	+	Intergenic	TE
13	181302483	181302562	ssc-mir-99a	+	Intergenic
13	181303209	181303302	ssc-let-7c	+	Intergenic
13	181350046	181350134	ssc-mir-125b-2	+	Intergenic
13	189138822	189138902	ssc-mir-155	+	Intergenic
13	199292823	199292878	ssc-mir-802	+	Intergenic
14	6520901	6520980	ssc-mir-320	-	Intergenic
14	10828089	10828167	ssc-mir-9854	-	Intergenic
14	13201425	13201509	ssc-mir-124a-2	-	Intergenic
14	50245041	50245120	ssc-mir-130b	-	Intergenic
14	141207134	141207213	ssc-mir-202	-	Intergenic
15	49138506	49138602	ssc-mir-9797	+	Intergenic
15	79395071	79395154	ssc-mir-9826	+	Intergenic
15	81951644	81951723	ssc-mir-10b	+	Intergenic
15	121025881	121025955	ssc-mir-375	-	Intergenic
15	132277735	132277791	15_39964	+	Intergenic
15	136990091	136990160	ssc-mir-7141	+	Intergenic
16	18339802	18339862	16_41170	+	Intergenic
16	36738809	36738895	ssc-mir-9799	+	Intergenic
16	63044261	63044338	ssc-mir-146a	-	Intergenic
17	34340792	34340874	ssc-mir-9798	-	Intergenic
17	58970316	58970392	ssc-mir-296	-	Intergenic
17	61894036	61894143	ssc-mir-1	+	Intergenic
17	61904781	61904883	ssc-mir-133a-1	+	Intergenic
17	62783533	62783607	ssc-mir-1388	-	Intergenic
17	63402093	63402166	ssc-mir-9856	+	Intergenic
18	15160804	15160881	ssc-mir-4337	-	Intergenic
18	18039629	18039709	ssc-mir-29b-1	+	Intergenic
18	18040032	18040117	ssc-mir-29a	+	Intergenic
18	18982269	18982338	ssc-mir-183	+	Intergenic
18	18982506	18982590	ssc-mir-96	+	Intergenic
18	18986830	18986913	ssc-mir-182	+	Intergenic
18	20157213	20157296	ssc-mir-129b	-	Intergenic
18	45404316	45404395	ssc-mir-196b-1	+	Intergenic
18	46415213	46415280	ssc-mir-148a	+	Intergenic
AEMK02000201.1	32542	32634	ssc-mir-9844	+	Intergenic
AEMK02000218.1	30611	30702	ssc-mir-9791-1	+	Intergenic
AEMK02000235.1	12480	12563	ssc-mir-9845-1	-	Intergenic
AEMK02000235.1	16239	16322	ssc-mir-9845-2	-	Intergenic
AEMK02000235.1	38958	39041	ssc-mir-9845-3	-	Intergenic
AEMK02000235.1	42720	42803	ssc-mir-9845-4	-	Intergenic
AEMK02000235.1	46508	46591	ssc-mir-9845-5	-	Intergenic
AEMK02000235.1	50291	50374	ssc-mir-9845-6	-	Intergenic
AEMK02000361.1	1554146	1554231	ssc-mir-9834	+	Intergenic
AEMK02000452.1	28488	28546	AEMK02000452.1_46820	+	Intergenic
AEMK02000452.1	30003	30078	ssc-mir-411	+	Intergenic
AEMK02000452.1	30459	30537	ssc-mir-299	+	Intergenic
AEMK02000452.1	31735	31791	AEMK02000452.1_46825	+	Intergenic
AEMK02000452.1	32408	32493	ssc-mir-323	+	Intergenic
AEMK02000452.1	32724	32800	ssc-mir-758	+	Intergenic
AEMK02000452.1	33505	33562	AEMK02000452.1_46833	+	Intergenic
AEMK02000452.1	33834	33892	AEMK02000452.1_46836	+	Intergenic
AEMK02000452.1	35944	36019	ssc-mir-494	+	Intergenic
AEMK02000452.1	37947	38003	AEMK02000452.1_46842	+	Intergenic
AEMK02000452.1	39759	39816	AEMK02000452.1_46843	+	Intergenic
AEMK02000452.1	41713	41767	AEMK02000452.1_46849	+	Intergenic
AEMK02000452.1	45235	45312	ssc-mir-376c	+	Intergenic
AEMK02000452.1	45605	45662	AEMK02000452.1_46853	+	Intergenic
AEMK02000452.1	45965	46042	ssc-mir-376b	+	Intergenic
AEMK02000452.1	46331	46410	ssc-mir-376a	+	Intergenic
AEMK02000452.1	49106	49181	AEMK02000452.1_46861	+	Intergenic
AEMK02000452.1	50024	50105	ssc-mir-381	+	Intergenic
AEMK02000452.1	50487	50564	ssc-mir-487b	+	Intergenic
AEMK02000452.1	52639	52696	AEMK02000452.1_46869	+	Intergenic	TE
AEMK02000452.1	53565	53624	AEMK02000452.1_46871	+	Intergenic
AEMK02000452.1	55592	55645	AEMK02000452.1_46874	+	Intergenic
AEMK02000452.1	56046	56103	AEMK02000452.1_46876	+	Intergenic
AEMK02000452.1	58441	58517	ssc-mir-382	+	Intergenic
AEMK02000452.1	59422	59482	AEMK02000452.1_46879	+	Intergenic
AEMK02000452.1	59570	59628	AEMK02000452.1_46881	+	Intergenic
AEMK02000452.1	60318	60374	AEMK02000452.1_46883	+	Intergenic
AEMK02000452.1	63919	63981	AEMK02000452.1_46886	+	Intergenic
AEMK02000452.1	64448	64501	AEMK02000452.1_46887	+	Intergenic
AEMK02000452.1	66047	66106	AEMK02000452.1_46889	+	Intergenic
AEMK02000452.1	68911	68964	AEMK02000452.1_46897	+	Intergenic
AEMK02000452.1	69064	69121	AEMK02000452.1_46900	+	Intergenic
AEMK02000452.1	69205	69261	ssc-mir-369	+	Intergenic
AEMK02000452.1	69548	69603	AEMK02000452.1_46903	+	Intergenic
AEMK02000452.1	70496	70551	AEMK02000452.1_46907	+	Intergenic
AEMK02000452.1	2527863	2527923	AEMK02000452.1_47142	-	Intergenic
AEMK02000452.1	2527865	2527925	AEMK02000452.1_47005	+	Intergenic
AEMK02000472.1	63284	63356	ssc-mir-9847-1	-	Intergenic
AEMK02000472.1	65249	65334	ssc-mir-9791-2	+	Intergenic
AEMK02000489.1	29515	29597	ssc-mir-9816	-	Intergenic
AEMK02000499.1	24651	24728	ssc-mir-9785	-	Intergenic
AEMK02000598.1	999785	999844	AEMK02000598.1_47219	-	Intergenic
AEMK02000695.1	3907	3981	ssc-mir-6782	+	Intergenic
AEMK02000695.1	12510	12565	ssc-mir-10386	+	Intergenic
X	12931367	12931461	ssc-mir-9794	-	Intergenic	TE
X	40571068	40571137	ssc-mir-221	-	Intergenic
X	40571808	40571887	ssc-mir-222	-	Intergenic
X	40658559	40658638	ssc-mir-9859	+	Intergenic
X	52173142	52173220	ssc-mir-223	+	Intergenic
X	59550992	59551069	ssc-mir-421	-	Intergenic
X	59551146	59551225	ssc-mir-374b	-	Intergenic
X	59602710	59602788	ssc-mir-545	-	Intergenic
X	59602875	59602954	ssc-mir-374a	-	Intergenic
X	61213842	61213935	ssc-mir-325	-	Intergenic
X	110113549	110113633	ssc-mir-363-2	-	Intergenic
X	110113552	110113631	ssc-mir-363-1	-	Intergenic
X	110113717	110113796	ssc-mir-92a-2	-	Intergenic
X	110113855	110113934	ssc-mir-19b-2	-	Intergenic
X	110113980	110114059	ssc-mir-20b-1	-	Intergenic
X	110114224	110114306	ssc-mir-18b	-	Intergenic
X	110114388	110114468	ssc-mir-106a	-	Intergenic
X	110381587	110381666	ssc-mir-450b	-	Intergenic	TE
X	110381746	110381851	ssc-mir-450a	-	Intergenic
X	110381891	110381971	ssc-mir-450c	-	Intergenic
X	110382597	110382676	ssc-mir-542	-	Intergenic
X	110387556	110387664	ssc-mir-503	-	Intergenic
X	110387902	110387981	ssc-mir-424	-	Intergenic
X	119828144	119828201	X_46604	-	Intergenic	TE
X	119828458	119828514	X_46606	-	Intergenic	TE
X	119836626	119836682	X_46607	-	Intergenic	TE
X	119846757	119846814	X_46609	-	Intergenic
X	119858059	119858114	X_46612	-	Intergenic	TE
1	128305321	128305392	ssc-mir-9838	+	Others
1	273508932	273509003	ssc-mir-9812	-	Others
3	80615747	80615838	ssc-mir-9811	-	Others
10	34001727	34001781	10_29054	-	Others
12	20172377	20172474	ssc-mir-9788-1	-	Others
AEMK02000682.1	764348	764425	ssc-mir-4339	+	Others
AEMK02000682.1	792363	792422	AEMK02000682.1_48270	-	Others

## Sheet: porcine miRNA overlap with TE
miRNA					TE
chr	star	end	miRNA	strand	chr	star	end	TE	strand	overlapping region
1	10483580	10483649	ssc-mir-9857	-	1	10483235	10483685	LTR/ERV1:LTR78B	-	69
1	179686392	179686471	ssc-mir-1285	-	1	179686395	179686694	srpRNA/srpRNA:7SLRNA	-	76
2	65353165	65353224	2_7558	-	2	65353134	65353327	LTR/ERVL-MaLR:MLT1K	+	59
4	2849041	2849120	ssc-mir-151	+	4	2849040	2849149	LINE/L2:L2c	+	79
5	27343476	27343534	5_16268	-	5	27343423	27343592	DNA/hAT-Charlie:MER5B	+	58
5	104132132	104132191	ssc-mir-7139	+	5	104132098	104132251	SINE/MIR:MIR	+	59
7	60252569	60252625	7_23601	-	7	60252032	60253040	LINE/L1:L1MC3	+	56
7	121021761	121021840	ssc-mir-342	+	7	121021746	121021857	SINE/tRNA-RTE:MamSINE1	-	79
8	110922737	110922830	ssc-mir-9792	+	8	110922524	110923098	LTR/ERVL-MaLR:MLT1H2	-	93
9	13780171	13780250	ssc-mir-708	-	9	13780169	13780263	LINE/L2:L2d	+	79
9	48987974	48988052	ssc-mir-9804	-	9	48987963	48988117	SINE/MIR:MIRc	+	78
13	126282167	126282252	ssc-mir-28	+	13	126282170	126282263	LINE/L2:L2c	+	82
13	143500245	143500304	13_34482	+	13	143500200	143500607	LINE/CR1:L3	-	59
14	65750599	65750695	ssc-mir-9836	-	14	65750611	65750725	LINE/L2:L2c	-	84
15	121399612	121399680	ssc-mir-4334	+	15	121399600	121399693	LINE/L2:L2b	-	68
16	71545902	71545959	16_42092	-	16	71545840	71546035	SINE/MIR:MIRb	+	57
17	35209986	35210046	ssc-mir-7140	-	17	35209964	35210066	DNA/hAT-Tip100:MER91C	-	60
AEMK02000452.1	52639	52696	AEMK02000452.1_46869	+	AEMK02000452.1	52589	52745	DNA/hAT-Charlie:MER5A1	-	57
X	12931367	12931461	ssc-mir-9794	-	X	12931351	12931443	LTR/Gypsy:MamGypLTR3a	-	76
X	47281518	47281576	ssc-mir-10388	+	X	47281513	47281582	DNA/hAT-Tip100:MER91C	+	58
X	90166525	90166607	ssc-mir-652	+	X	90166522	90166633	DNA/hAT-Tip100:MER91C	+	82
X	94183314	94183387	X_45632	+	X	94183298	94183400	DNA/DNA:X24_DNA	+	73
X	102636089	102636164	ssc-mir-2483	-	X	102636061	102636190	DNA/DNA:X24_DNA	-	75
X	110381587	110381666	ssc-mir-450b	-	X	110381435	110381695	LINE/L1:L1ME4a	-	79
X	119828144	119828201	X_46604	-	X	119828125	119828239	DNA/hAT-Tip100:MER91C	-	57
X	119828458	119828514	X_46606	-	X	119828436	119828535	DNA/hAT-Tip100:MER91C	-	56
X	119836626	119836682	X_46607	-	X	119836588	119836715	DNA/hAT-Tip100:MER91C	-	56
X	119858059	119858114	X_46612	-	X	119858022	119858127	DNA/hAT-Tip100:MER91C	-	55

## Sheet: human miRNA genomic location
chromosome	star	end	miRNA	strand	location
1	1296110	1296170	hsa-mir-6726	-	Intron_Same_Strand
1	3127975	3128035	hsa-mir-4251	+	Intron_Same_Strand
1	3560695	3560790	hsa-mir-551a	-	Intron_Same_Strand
1	8866502	8866590	hsa-mir-6728	-	Intron_Same_Strand
1	9967381	9967458	hsa-mir-5697	+	Intron_Same_Strand
1	12029158	12029222	hsa-mir-6729	+	Intron_Same_Strand
1	12191713	12191773	hsa-mir-4632	+	Intron_Same_Strand
1	12578957	12579023	hsa-mir-6730	-	Intron_Same_Strand
1	17277889	17277975	hsa-mir-3972	+	Intron_Same_Strand	TE
1	18883202	18883275	hsa-mir-4695	-	Intron_Same_Strand
1	18897071	18897148	hsa-mir-1290	-	Intron_Same_Strand	TE
1	20988314	20988432	hsa-mir-1256	-	Intron_Same_Strand	TE
1	22719517	22719598	hsa-mir-4684	+	Intron_Same_Strand
1	23044305	23044372	hsa-mir-3115	+	Intron_Same_Strand
1	24919345	24919416	hsa-mir-6731	-	Intron_Same_Strand
1	26554542	26554593	hsa-mir-1976	+	Intron_Same_Strand
1	30739156	30739232	hsa-mir-4420	-	Intron_Same_Strand
1	31758660	31758735	hsa-mir-4254	-	Intron_Same_Strand
1	32086949	32087007	hsa-mir-5585	+	Intron_Same_Strand	TE
1	33332393	33332492	hsa-mir-3605	-	Intron_Same_Strand
1	37500935	37500994	hsa-mir-5581	-	Intron_Same_Strand
1	40754355	40754446	hsa-mir-30e	+	Intron_Same_Strand
1	40757284	40757372	hsa-mir-30c-1	+	Intron_Same_Strand
1	43448539	43448611	hsa-mir-6735	+	Intron_Same_Strand
1	43838622	43838683	hsa-mir-6079	+	Intron_Same_Strand
1	44545493	44545552	hsa-mir-5584	+	Intron_Same_Strand
1	61846075	61846176	hsa-mir-12132	+	Intron_Same_Strand
1	62078786	62078859	hsa-mir-3116-1	+	Intron_Same_Strand	TE
1	64579847	64579923	hsa-mir-4794	+	Intron_Same_Strand
1	65057755	65057842	hsa-mir-3671	-	Intron_Same_Strand
1	65058434	65058508	hsa-mir-101-1	-	Intron_Same_Strand
1	66628440	66628517	hsa-mir-3117	+	Intron_Same_Strand
1	68183518	68183610	hsa-mir-1262	-	Intron_Same_Strand
1	71067631	71067716	hsa-mir-186	-	Intron_Same_Strand
1	77060143	77060202	hsa-mir-7156	+	Intron_Same_Strand
1	86357632	86357687	hsa-mir-7856	-	Intron_Same_Strand
1	100281241	100281308	hsa-mir-553	+	Intron_Same_Strand
1	116560024	116560111	hsa-mir-548ac	-	Intron_Same_Strand	TE
1	117094643	117094728	hsa-mir-942	+	Intron_Same_Strand
1	145850587	145850645	hsa-mir-6736	-	Intron_Same_Strand
1	150551929	150552014	hsa-mir-4257	+	Intron_Same_Strand
1	151545796	151545891	hsa-mir-554	+	Intron_Same_Strand
1	153962351	153962420	hsa-mir-6737	-	Intron_Same_Strand
1	154104521	154104592	hsa-mir-5698	-	Intron_Same_Strand	TE
1	154193665	154193743	hsa-mir-190b	-	Intron_Same_Strand
1	154975693	154975783	hsa-mir-4258	+	Intron_Same_Strand
1	155951273	155951336	hsa-mir-6738	-	Intron_Same_Strand
1	156420341	156420429	hsa-mir-9-1	-	Intron_Same_Strand
1	156936131	156936244	hsa-mir-765	-	Intron_Same_Strand
1	159899979	159900079	hsa-mir-4259	-	Intron_Same_Strand
1	161227186	161227261	hsa-mir-5187	+	Intron_Same_Strand
1	162157107	162157182	hsa-mir-4654	+	Intron_Same_Strand
1	162342546	162342640	hsa-mir-556	+	Intron_Same_Strand
1	166154743	166154798	hsa-mir-921	-	Intron_Same_Strand
1	167998660	167998726	hsa-mir-1255b-2	+	Intron_Same_Strand	TE
1	170151378	170151462	hsa-mir-3119-2	+	Intron_Same_Strand
1	171101739	171101798	hsa-mir-1295b	+	Intron_Same_Strand
1	172138808	172138888	hsa-mir-3120	+	Intron_Same_Strand
1	175968370	175968479	hsa-mir-1843	-	Intron_Same_Strand
1	177029363	177029445	hsa-mir-488	-	Intron_Same_Strand
1	179803924	179804025	hsa-mir-12116	+	Intron_Same_Strand
1	180438314	180438390	hsa-mir-3121	-	Intron_Same_Strand
1	193136503	193136583	hsa-mir-1278	+	Intron_Same_Strand
1	196582413	196582481	hsa-mir-4735	-	Intron_Same_Strand
1	201719508	201719627	hsa-mir-5191	+	Intron_Same_Strand
1	201808611	201808702	hsa-mir-1231	+	Intron_Same_Strand
1	201863373	201863447	hsa-mir-6739	+	Intron_Same_Strand
1	202003124	202003236	hsa-mir-6740	+	Intron_Same_Strand
1	205448302	205448398	hsa-mir-135b	-	Intron_Same_Strand
1	206474803	206474864	hsa-mir-6769b	+	Intron_Same_Strand
1	209623444	209623510	hsa-mir-4260	-	Intron_Same_Strand
1	212077613	212077685	hsa-mir-3122	+	Intron_Same_Strand
1	220200538	220200619	hsa-mir-664a	-	Intron_Same_Strand
1	224257040	224257110	hsa-mir-320b-2	-	Intron_Same_Strand
1	224398227	224398311	hsa-mir-4742	-	Intron_Same_Strand
1	225922080	225922142	hsa-mir-6741	-	Intron_Same_Strand
1	227941590	227941683	hsa-mir-5008	-	Intron_Same_Strand
1	233624152	233624219	hsa-mir-4427	+	Intron_Same_Strand
1	234306467	234306539	hsa-mir-4671	+	Intron_Same_Strand
1	235190034	235190116	hsa-mir-4753	-	Intron_Same_Strand
1	235853000	235853060	hsa-mir-1537	-	Intron_Same_Strand
1	237471119	237471191	hsa-mir-4428	+	Intron_Same_Strand	TE
1	243346176	243346255	hsa-mir-4677	+	Intron_Same_Strand
10	641689	641778	hsa-mir-5699	-	Intron_Same_Strand
10	6152196	6152277	hsa-mir-3155a	+	Intron_Same_Strand
10	12578753	12578823	hsa-mir-4480	+	Intron_Same_Strand
10	14383200	14383277	hsa-mir-4293	-	Intron_Same_Strand	TE
10	17845107	17845193	hsa-mir-511	+	Intron_Same_Strand
10	24275685	24275781	hsa-mir-603	+	Intron_Same_Strand	TE
10	28289258	28289350	hsa-mir-8086	-	Intron_Same_Strand
10	29545004	29545097	hsa-mir-604	-	Intron_Same_Strand
10	29602264	29602346	hsa-mir-938	-	Intron_Same_Strand
10	35079598	35079680	hsa-mir-3611	-	Intron_Same_Strand	TE
10	51299573	51299655	hsa-mir-605	+	Intron_Same_Strand
10	54607874	54607957	hsa-mir-548f-1	-	Intron_Same_Strand	TE
10	63372957	63373048	hsa-mir-1296	-	Intron_Same_Strand
10	67403351	67403410	hsa-mir-7151	-	Intron_Same_Strand	TE
10	71790747	71790800	hsa-mir-7152	+	Intron_Same_Strand
10	72721029	72721100	hsa-mir-4676	+	Intron_Same_Strand
10	75552458	75552553	hsa-mir-606	+	Intron_Same_Strand	TE
10	86264694	86264788	hsa-mir-346	-	Intron_Same_Strand
10	89592747	89592827	hsa-mir-107	-	Intron_Same_Strand
10	97875813	97875897	hsa-mir-3085	-	Intron_Same_Strand
10	98431292	98431360	hsa-mir-4685	-	Intron_Same_Strand
10	98924499	98924568	hsa-mir-6507	-	Intron_Same_Strand	TE
10	100974985	100975084	hsa-mir-608	+	Intron_Same_Strand
10	101601417	101601497	hsa-mir-3158-1	+	Intron_Same_Strand
10	104048089	104048186	hsa-mir-936	-	Intron_Same_Strand
10	104218789	104218883	hsa-mir-609	-	Intron_Same_Strand
10	110988926	110989013	hsa-mir-548e	+	Intron_Same_Strand	TE
10	112299612	112299690	hsa-mir-6715a	+	Intron_Same_Strand
10	112634170	112634254	hsa-mir-4295	+	Intron_Same_Strand
10	119377972	119378043	hsa-mir-4681	+	Intron_Same_Strand
10	122416965	122417067	hsa-mir-3941	+	Intron_Same_Strand
10	125032783	125032870	hsa-mir-4296	-	Intron_Same_Strand
10	129843299	129843374	hsa-mir-4297	-	Intron_Same_Strand
10	133371556	133371663	hsa-mir-3944	-	Intron_Same_Strand
11	1256605	1256670	hsa-mir-6744	+	Intron_Same_Strand
11	2134134	2134209	hsa-mir-483	-	Intron_Same_Strand
11	9090312	9090379	hsa-mir-5691	-	Intron_Same_Strand
11	12163683	12163767	hsa-mir-6124	+	Intron_Same_Strand
11	19575310	19575372	hsa-mir-4486	+	Intron_Same_Strand
11	34941837	34941920	hsa-mir-1343	+	Intron_Same_Strand
11	36010098	36010204	hsa-mir-3973	+	Intron_Same_Strand	TE
11	46376402	46376484	hsa-mir-4688	+	Intron_Same_Strand
11	46451805	46451889	hsa-mir-3160-1	-	Intron_Same_Strand
11	46753125	46753192	hsa-mir-5582	-	Intron_Same_Strand
11	47179611	47179737	hsa-mir-6745	-	Intron_Same_Strand
11	48096782	48096858	hsa-mir-3161	+	Intron_Same_Strand	TE
11	59595077	59595158	hsa-mir-3162	-	Intron_Same_Strand
11	60209071	60209156	hsa-mir-6503	-	Intron_Same_Strand	TE
11	61878216	61878278	hsa-mir-6746	-	Intron_Same_Strand
11	62567011	62567071	hsa-mir-6747	-	Intron_Same_Strand
11	62792702	62792771	hsa-mir-6514	-	Intron_Same_Strand
11	64368602	64368703	hsa-mir-1237	+	Intron_Same_Strand
11	64898363	64898437	hsa-mir-6750	-	Intron_Same_Strand
11	64902387	64902455	hsa-mir-6749	-	Intron_Same_Strand
11	65018505	65018570	hsa-mir-6879	+	Intron_Same_Strand
11	65636310	65636369	hsa-mir-4690	+	Intron_Same_Strand
11	65649192	65649253	hsa-mir-4489	+	Intron_Same_Strand
11	66934434	66934506	hsa-mir-3163	-	Intron_Same_Strand	TE
11	67045643	67045708	hsa-mir-6860	+	Intron_Same_Strand
11	67490245	67490315	hsa-mir-6752	+	Intron_Same_Strand
11	68044794	68044957	hsa-mir-6753	+	Intron_Same_Strand
11	69083176	69083258	hsa-mir-3164	+	Intron_Same_Strand	TE
11	70283955	70284070	hsa-mir-548k	+	Intron_Same_Strand
11	70872270	70872368	hsa-mir-3664	-	Intron_Same_Strand
11	71473503	71473568	hsa-mir-6754	+	Intron_Same_Strand
11	72072228	72072302	hsa-mir-3165	-	Intron_Same_Strand
11	72615063	72615130	hsa-mir-139	-	Intron_Same_Strand
11	74720268	74720337	hsa-mir-4696	-	Intron_Same_Strand
11	75335092	75335186	hsa-mir-326	-	Intron_Same_Strand
11	79402022	79402109	hsa-mir-708	-	Intron_Same_Strand
11	79422169	79422226	hsa-mir-5579	-	Intron_Same_Strand
11	94466495	94466580	hsa-mir-548l	-	Intron_Same_Strand	TE
11	101519820	101519905	hsa-mir-3920	-	Intron_Same_Strand
11	113450023	113450088	hsa-mir-4301	-	Intron_Same_Strand
11	126988458	126988542	hsa-mir-3167	-	Intron_Same_Strand
12	12111952	12112036	hsa-mir-1244-4	+	Intron_Same_Strand
12	12764649	12764743	hsa-mir-613	+	Intron_Same_Strand
12	42323700	42323859	hsa-mir-7851	-	Intron_Same_Strand
12	47187812	47187891	hsa-mir-4698	+	Intron_Same_Strand
12	48132797	48132867	hsa-mir-6505	+	Intron_Same_Strand
12	48654444	48654530	hsa-mir-1291	-	Intron_Same_Strand
12	48771975	48772037	hsa-mir-4701	-	Intron_Same_Strand
12	50234142	50234212	hsa-mir-1293	-	Intron_Same_Strand
12	52898889	52898984	hsa-mir-9898	-	Intron_Same_Strand
12	53056944	53057012	hsa-mir-6757	+	Intron_Same_Strand
12	53991738	53991847	hsa-mir-196a-2	+	Intron_Same_Strand
12	54033950	54034045	hsa-mir-615	+	Intron_Same_Strand
12	54337216	54337314	hsa-mir-148b	+	Intron_Same_Strand
12	57194504	57194576	hsa-mir-1228	+	Intron_Same_Strand
12	57519163	57519259	hsa-mir-616	-	Intron_Same_Strand	TE
12	57748618	57748682	hsa-mir-6759	-	Intron_Same_Strand
12	57824609	57824692	hsa-mir-26a-2	-	Intron_Same_Strand
12	64622509	64622605	hsa-mir-548c	+	Intron_Same_Strand	TE
12	79419257	79419321	hsa-mir-1252	+	Intron_Same_Strand
12	80832533	80832629	hsa-mir-617	-	Intron_Same_Strand
12	80935736	80935833	hsa-mir-618	-	Intron_Same_Strand
12	81158388	81158461	hsa-mir-4699	+	Intron_Same_Strand
12	86745068	86745149	hsa-mir-3059	-	Intron_Same_Strand	TE
12	104591633	104591716	hsa-mir-3922	+	Intron_Same_Strand
12	108836908	108837006	hsa-mir-619	-	Intron_Same_Strand
12	111304142	111304209	hsa-mir-6760	+	Intron_Same_Strand
12	111799834	111799905	hsa-mir-6761	+	Intron_Same_Strand
12	112037599	112037715	hsa-mir-3657	-	Intron_Same_Strand	TE
12	112163258	112163321	hsa-mir-6861	-	Intron_Same_Strand
12	113159113	113159177	hsa-mir-7106	-	Intron_Same_Strand
12	113291523	113291608	hsa-mir-6762	+	Intron_Same_Strand
12	116148560	116148654	hsa-mir-620	-	Intron_Same_Strand
12	120155434	120155499	hsa-mir-4498	-	Intron_Same_Strand
12	121444273	121444352	hsa-mir-7107	-	Intron_Same_Strand
12	123010667	123010728	hsa-mir-4304	-	Intron_Same_Strand
12	124337181	124337242	hsa-mir-6880	-	Intron_Same_Strand
12	128294092	128294178	hsa-mir-3612	+	Intron_Same_Strand
12	132581997	132582061	hsa-mir-6763	+	Intron_Same_Strand
13	20433778	20433846	hsa-mir-4499	-	Intron_Same_Strand
13	24162416	24162504	hsa-mir-2276	+	Intron_Same_Strand
13	41568286	41568395	hsa-mir-5006	-	Intron_Same_Strand
13	92490163	92490220	hsa-mir-548as	+	Intron_Same_Strand	TE
13	96427229	96427292	hsa-mir-4501	+	Intron_Same_Strand	TE
13	98208524	98208600	hsa-mir-3170	+	Intron_Same_Strand
13	99356131	99356228	hsa-mir-623	+	Intron_Same_Strand
13	99643059	99643149	hsa-mir-4306	+	Intron_Same_Strand
13	101967642	101967746	hsa-mir-2681	-	Intron_Same_Strand
13	102045934	102046004	hsa-mir-4705	-	Intron_Same_Strand
13	107531171	107531248	hsa-mir-1267	-	Intron_Same_Strand	TE
13	110340958	110341029	hsa-mir-8073	+	Intron_Same_Strand
13	113262920	113262999	hsa-mir-8075	+	Intron_Same_Strand
13	114244505	114244561	hsa-mir-548ar	+	Intron_Same_Strand	TE
14	22956950	22957029	hsa-mir-4707	-	Intron_Same_Strand
14	23388596	23388666	hsa-mir-208a	-	Intron_Same_Strand
14	23417987	23418063	hsa-mir-208b	-	Intron_Same_Strand
14	31014646	31014742	hsa-mir-624	-	Intron_Same_Strand
14	36952309	36952391	hsa-mir-4503	-	Intron_Same_Strand
14	50299855	50299946	hsa-mir-4504	-	Intron_Same_Strand
14	54878113	54878193	hsa-mir-4308	-	Intron_Same_Strand
14	59646962	59647020	hsa-mir-5586	-	Intron_Same_Strand	TE
14	64095024	64095125	hsa-mir-548h-1	-	Intron_Same_Strand
14	64785626	64785686	hsa-mir-7855	-	Intron_Same_Strand
14	65044688	65044769	hsa-mir-4706	+	Intron_Same_Strand
14	65471102	65471186	hsa-mir-625	+	Intron_Same_Strand	TE
14	72516820	72516898	hsa-mir-7843	+	Intron_Same_Strand
14	93948226	93948302	hsa-mir-4506	-	Intron_Same_Strand	TE
14	95137919	95137986	hsa-mir-3173	-	Intron_Same_Strand
14	100109655	100109753	hsa-mir-342	+	Intron_Same_Strand	TE
14	105150778	105150864	hsa-mir-6765	-	Intron_Same_Strand
15	25848747	25848825	hsa-mir-4715	-	Intron_Same_Strand
15	31065032	31065141	hsa-mir-211	-	Intron_Same_Strand
15	34382069	34382150	hsa-mir-1233-1	-	Intron_Same_Strand
15	34528290	34528371	hsa-mir-1233-2	-	Intron_Same_Strand
15	35372256	35372364	hsa-mir-3942	-	Intron_Same_Strand
15	36972821	36972901	hsa-mir-8063	-	Intron_Same_Strand
15	41691585	41691678	hsa-mir-626	+	Intron_Same_Strand
15	41866495	41866551	hsa-mir-4310	-	Intron_Same_Strand
15	42199570	42199666	hsa-mir-627	-	Intron_Same_Strand
15	43793659	43793759	hsa-mir-1282	-	Intron_Same_Strand
15	51314032	51314107	hsa-mir-7973-2	-	Intron_Same_Strand	TE
15	52277117	52277200	hsa-mir-1266	-	Intron_Same_Strand	TE
15	55372940	55373034	hsa-mir-628	-	Intron_Same_Strand
15	59171183	59171262	hsa-mir-2116	-	Intron_Same_Strand
15	62823957	62824041	hsa-mir-190a	+	Intron_Same_Strand
15	64762387	64762515	hsa-mir-1272	-	Intron_Same_Strand
15	65719246	65719332	hsa-mir-4511	-	Intron_Same_Strand
15	66496958	66497034	hsa-mir-4512	-	Intron_Same_Strand
15	68801850	68801925	hsa-mir-4312	-	Intron_Same_Strand
15	70079372	70079468	hsa-mir-629	-	Intron_Same_Strand
15	73299910	73299979	hsa-mir-12135	+	Intron_Same_Strand	TE
15	74411357	74411432	hsa-mir-6881	-	Intron_Same_Strand
15	74840642	74840707	hsa-mir-6882	-	Intron_Same_Strand
15	80581103	80581239	hsa-mir-5572	+	Intron_Same_Strand
15	85770496	85770578	hsa-mir-1276	-	Intron_Same_Strand
15	87946206	87946268	hsa-mir-11181	-	Intron_Same_Strand
15	89326739	89326810	hsa-mir-6766	-	Intron_Same_Strand
15	89850637	89850721	hsa-mir-5094	-	Intron_Same_Strand
15	89883931	89884030	hsa-mir-5009	-	Intron_Same_Strand	TE
15	90006755	90006841	hsa-mir-3174	+	Intron_Same_Strand	TE
15	92904399	92904475	hsa-mir-3175	+	Intron_Same_Strand
15	98784426	98784502	hsa-mir-4714	+	Intron_Same_Strand
16	535316	535368	hsa-mir-5587	+	Intron_Same_Strand
16	543277	543366	hsa-mir-3176	+	Intron_Same_Strand
16	1734985	1735066	hsa-mir-3177	+	Intron_Same_Strand
16	2090195	2090284	hsa-mir-1225	-	Intron_Same_Strand
16	2106669	2106753	hsa-mir-6511b-1	-	Intron_Same_Strand
16	2445392	2445457	hsa-mir-6767	+	Intron_Same_Strand
16	2463967	2464038	hsa-mir-6768	+	Intron_Same_Strand
16	4671318	4671390	hsa-mir-6769a	+	Intron_Same_Strand
16	5632467	5632566	hsa-mir-8065	+	Intron_Same_Strand
16	14925937	14926003	hsa-mir-6511a-1	+	Intron_Same_Strand
16	14930820	14930879	hsa-mir-6770-1	+	Intron_Same_Strand
16	16324588	16324654	hsa-mir-6511a-2	+	Intron_Same_Strand
16	16329305	16329364	hsa-mir-6770-2	+	Intron_Same_Strand
16	18488301	18488365	hsa-mir-3670-4	-	Intron_Same_Strand
16	18494493	18494576	hsa-mir-3179-4	-	Intron_Same_Strand
16	24203116	24203231	hsa-mir-1273h	+	Intron_Same_Strand	TE
16	26025237	26025310	hsa-mir-548w	+	Intron_Same_Strand	TE
16	28390982	28391051	hsa-mir-6862-1	-	Intron_Same_Strand
16	28724252	28724321	hsa-mir-6862-2	+	Intron_Same_Strand
16	30503919	30504001	hsa-mir-4518	+	Intron_Same_Strand
16	30875266	30875323	hsa-mir-4519	-	Intron_Same_Strand
16	50292616	50292675	hsa-mir-6771	+	Intron_Same_Strand
16	50742305	50742377	hsa-mir-3181	+	Intron_Same_Strand
16	56245520	56245623	hsa-mir-3935	+	Intron_Same_Strand
16	56904264	56904353	hsa-mir-6863	+	Intron_Same_Strand
16	57772289	57772352	hsa-mir-6772	-	Intron_Same_Strand
16	69933081	69933180	hsa-mir-140	+	Intron_Same_Strand
16	81533902	81533966	hsa-mir-7854	+	Intron_Same_Strand
16	81611348	81611408	hsa-mir-6504	+	Intron_Same_Strand
16	82688931	82689019	hsa-mir-8058	+	Intron_Same_Strand
16	83508346	83508408	hsa-mir-3182	+	Intron_Same_Strand
16	85207796	85207895	hsa-mir-12128	+	Intron_Same_Strand
16	85741621	85741700	hsa-mir-1910	-	Intron_Same_Strand
16	85918347	85918416	hsa-mir-6774	+	Intron_Same_Strand
16	87834592	87834660	hsa-mir-6775	-	Intron_Same_Strand
16	88468918	88469031	hsa-mir-5189	+	Intron_Same_Strand
16	88716278	88716337	hsa-mir-4722	-	Intron_Same_Strand
17	1022476	1022559	hsa-mir-3183	-	Intron_Same_Strand
17	2692861	2692919	hsa-mir-6776	-	Intron_Same_Strand
17	4969702	4969771	hsa-mir-6864	-	Intron_Same_Strand
17	4970086	4970150	hsa-mir-6865	-	Intron_Same_Strand
17	6655449	6655502	hsa-mir-4520-2	+	Intron_Same_Strand
17	12081899	12081996	hsa-mir-744	+	Intron_Same_Strand
17	13543529	13543646	hsa-mir-548h-3	-	Intron_Same_Strand
17	15251627	15251696	hsa-mir-4731	-	Intron_Same_Strand
17	16282014	16282088	hsa-mir-1288	+	Intron_Same_Strand
17	17813480	17813545	hsa-mir-6777	-	Intron_Same_Strand
17	17813836	17813931	hsa-mir-33b	-	Intron_Same_Strand
17	19344506	19344574	hsa-mir-1180	-	Intron_Same_Strand
17	37033745	37033813	hsa-mir-2909	+	Intron_Same_Strand
17	37614931	37615039	hsa-mir-378j	-	Intron_Same_Strand
17	38719691	38719748	hsa-mir-4726	+	Intron_Same_Strand
17	38914979	38915042	hsa-mir-6779	+	Intron_Same_Strand
17	39726495	39726561	hsa-mir-4728	+	Intron_Same_Strand
17	40193597	40193663	hsa-mir-6867	+	Intron_Same_Strand
17	41517164	41517217	hsa-mir-6510	-	Intron_Same_Strand
17	42494773	42494830	hsa-mir-548at	+	Intron_Same_Strand	TE
17	42514188	42514307	hsa-mir-5010	+	Intron_Same_Strand
17	42708084	42708151	hsa-mir-6780a	-	Intron_Same_Strand
17	42823880	42823943	hsa-mir-6781	-	Intron_Same_Strand
17	44207771	44207839	hsa-mir-6782	-	Intron_Same_Strand
17	44934618	44934681	hsa-mir-6783	-	Intron_Same_Strand
17	45114367	45114433	hsa-mir-6784	-	Intron_Same_Strand
17	46973017	46973100	hsa-mir-5089	+	Intron_Same_Strand
17	48037161	48037247	hsa-mir-152	-	Intron_Same_Strand
17	48156427	48156511	hsa-mir-1203	-	Intron_Same_Strand
17	48579838	48579947	hsa-mir-10a	-	Intron_Same_Strand
17	48632490	48632559	hsa-mir-196a-1	-	Intron_Same_Strand
17	49510817	49510900	hsa-mir-6165	+	Intron_Same_Strand
17	59137758	59137872	hsa-mir-454	-	Intron_Same_Strand
17	59151136	59151221	hsa-mir-301a	-	Intron_Same_Strand
17	59366083	59366154	hsa-mir-4729	+	Intron_Same_Strand
17	66787072	66787168	hsa-mir-634	+	Intron_Same_Strand
17	67471489	67471585	hsa-mir-548aa-2	+	Intron_Same_Strand	TE
17	68424451	68424548	hsa-mir-635	-	Intron_Same_Strand
17	69099564	69099632	hsa-mir-4524a	-	Intron_Same_Strand
17	76098019	76098076	hsa-mir-6868	-	Intron_Same_Strand
17	77089417	77089497	hsa-mir-6516	+	Intron_Same_Strand
17	80098828	80098877	hsa-mir-1268b	+	Intron_Same_Strand	TE
17	80419418	80419493	hsa-mir-4730	+	Intron_Same_Strand
17	81125276	81125373	hsa-mir-657	-	Intron_Same_Strand
17	81125883	81125949	hsa-mir-338	-	Intron_Same_Strand
17	81133196	81133308	hsa-mir-1250	-	Intron_Same_Strand
17	81693757	81693869	hsa-mir-6786	+	Intron_Same_Strand
17	82668233	82668307	hsa-mir-4525	-	Intron_Same_Strand	TE
18	6374361	6374425	hsa-mir-4317	-	Intron_Same_Strand
18	10759584	10759649	hsa-mir-6788	-	Intron_Same_Strand
18	13459947	13460026	hsa-mir-5190	+	Intron_Same_Strand
18	13611114	13611200	hsa-mir-4526	+	Intron_Same_Strand
18	14830166	14830242	hsa-mir-3156-2	+	Intron_Same_Strand
18	26591467	26591535	hsa-mir-8057	-	Intron_Same_Strand
18	35591737	35591806	hsa-mir-3975	+	Intron_Same_Strand
18	48670600	48670668	hsa-mir-4743	+	Intron_Same_Strand
18	49049687	49049768	hsa-mir-4744	-	Intron_Same_Strand
18	50126499	50126563	hsa-mir-4320	-	Intron_Same_Strand
18	53237101	53237190	hsa-mir-4528	+	Intron_Same_Strand
18	72853321	72853382	hsa-mir-548av	-	Intron_Same_Strand	TE
19	2234062	2234149	hsa-mir-1227	-	Intron_Same_Strand
19	4932687	4932740	hsa-mir-4747	+	Intron_Same_Strand
19	6389638	6389703	hsa-mir-6885	-	Intron_Same_Strand
19	6392921	6392983	hsa-mir-6790	-	Intron_Same_Strand
19	7617439	7617505	hsa-mir-6792	+	Intron_Same_Strand
19	10552122	10552204	hsa-mir-1238	+	Intron_Same_Strand
19	10718404	10718503	hsa-mir-638	+	Intron_Same_Strand
19	10780254	10780335	hsa-mir-4748	+	Intron_Same_Strand
19	10828973	10829035	hsa-mir-6793	+	Intron_Same_Strand
19	11113474	11113534	hsa-mir-6886	+	Intron_Same_Strand
19	11495544	11495622	hsa-mir-7974	-	Intron_Same_Strand
19	12703601	12703664	hsa-mir-10395	-	Intron_Same_Strand
19	12852260	12852327	hsa-mir-6794	+	Intron_Same_Strand
19	12940484	12940540	hsa-mir-6515	+	Intron_Same_Strand
19	13874699	13874808	hsa-mir-181c	+	Intron_Same_Strand
19	13874875	13875011	hsa-mir-181d	+	Intron_Same_Strand
19	15179283	15179350	hsa-mir-6795	-	Intron_Same_Strand
19	18386562	18386634	hsa-mir-3189	+	Intron_Same_Strand
19	19435063	19435158	hsa-mir-640	+	Intron_Same_Strand	TE
19	35122700	35122764	hsa-mir-6887	+	Intron_Same_Strand
19	39829716	39829802	hsa-mir-6719	-	Intron_Same_Strand
19	40282543	40282641	hsa-mir-641	-	Intron_Same_Strand
19	40369846	40369907	hsa-mir-6796	+	Intron_Same_Strand
19	41869627	41869698	hsa-mir-6797	+	Intron_Same_Strand
19	42133445	42133513	hsa-mir-4323	-	Intron_Same_Strand
19	42351131	42351205	hsa-mir-8077	+	Intron_Same_Strand
19	45674928	45675024	hsa-mir-642a	+	Intron_Same_Strand
19	46018932	46019049	hsa-mir-769	+	Intron_Same_Strand	TE
19	46709282	46709354	hsa-mir-320e	-	Intron_Same_Strand
19	49009906	49009972	hsa-mir-6798	+	Intron_Same_Strand
19	49308797	49308868	hsa-mir-4324	-	Intron_Same_Strand
19	49682117	49682195	hsa-mir-5088	+	Intron_Same_Strand
19	49791866	49791934	hsa-mir-6799	+	Intron_Same_Strand
19	49854591	49854651	hsa-mir-4749	+	Intron_Same_Strand
19	51692612	51692681	hsa-mir-99b	+	Intron_Same_Strand
19	51692786	51692864	hsa-let-7e	+	Intron_Same_Strand
19	51693254	51693339	hsa-mir-125a	+	Intron_Same_Strand
19	52222020	52222098	hsa-mir-6801	+	Intron_Same_Strand	TE
19	52281797	52281893	hsa-mir-643	+	Intron_Same_Strand
19	54645309	54645383	hsa-mir-8061	+	Intron_Same_Strand
19	55230885	55230952	hsa-mir-6804	-	Intron_Same_Strand
19	55239912	55239976	hsa-mir-6802	-	Intron_Same_Strand
19	55245186	55245250	hsa-mir-6803	-	Intron_Same_Strand
19	58334688	58334751	hsa-mir-6806	+	Intron_Same_Strand
19	58550285	58550376	hsa-mir-6807	+	Intron_Same_Strand
2	11767444	11767525	hsa-mir-548s	+	Intron_Same_Strand	TE
2	12737367	12737444	hsa-mir-3125	+	Intron_Same_Strand
2	25328640	25328721	hsa-mir-1301	-	Intron_Same_Strand
2	27996367	27996449	hsa-mir-4263	+	Intron_Same_Strand
2	32532153	32532246	hsa-mir-558	+	Intron_Same_Strand
2	32635255	32635331	hsa-mir-4765	+	Intron_Same_Strand
2	47377675	47377770	hsa-mir-559	+	Intron_Same_Strand
2	50696172	50696262	hsa-mir-8485	-	Intron_Same_Strand
2	53849122	53849205	hsa-mir-3682	-	Intron_Same_Strand
2	62205826	62205917	hsa-mir-5192	+	Intron_Same_Strand
2	64525513	64525565	hsa-mir-4434	+	Intron_Same_Strand
2	69103682	69103755	hsa-mir-3126	+	Intron_Same_Strand
2	86193026	86193108	hsa-mir-4779	-	Intron_Same_Strand
2	96798278	96798353	hsa-mir-3127	+	Intron_Same_Strand
2	102432289	102432366	hsa-mir-4772	+	Intron_Same_Strand
2	110086433	110086523	hsa-mir-4436b-1	-	Intron_Same_Strand
2	111771061	111771134	hsa-mir-4771-2	-	Intron_Same_Strand	TE
2	113721290	113721368	hsa-mir-4782	-	Intron_Same_Strand
2	132256966	132257080	hsa-mir-663b	-	Intron_Same_Strand
2	132433711	132433820	hsa-mir-9986	+	Intron_Same_Strand	TE
2	134127125	134127192	hsa-mir-3679	+	Intron_Same_Strand
2	134857820	134857873	hsa-mir-5590	+	Intron_Same_Strand	TE
2	135665397	135665478	hsa-mir-128-1	+	Intron_Same_Strand
2	140586626	140586685	hsa-mir-7157	-	Intron_Same_Strand	TE
2	151368334	151368411	hsa-mir-4773-1	+	Intron_Same_Strand
2	159186835	159186901	hsa-mir-6888	+	Intron_Same_Strand
2	168582943	168583018	hsa-mir-4774	+	Intron_Same_Strand
2	175167633	175167709	hsa-mir-933	-	Intron_Same_Strand
2	176150303	176150412	hsa-mir-10b	+	Intron_Same_Strand
2	177255945	177256010	hsa-mir-3128	-	Intron_Same_Strand
2	177313806	177313882	hsa-mir-6512	-	Intron_Same_Strand
2	179860836	179860908	hsa-mir-1258	-	Intron_Same_Strand
2	188297492	188297588	hsa-mir-561	+	Intron_Same_Strand
2	188978092	188978161	hsa-mir-1245a	+	Intron_Same_Strand
2	188995630	188995692	hsa-mir-3606	+	Intron_Same_Strand
2	189133036	189133111	hsa-mir-3129	-	Intron_Same_Strand
2	206783234	206783308	hsa-mir-3130-2	+	Intron_Same_Strand
2	207109987	207110073	hsa-mir-2355	-	Intron_Same_Strand
2	212426263	212426360	hsa-mir-548f-2	-	Intron_Same_Strand	TE
2	213758067	213758159	hsa-mir-4438	+	Intron_Same_Strand	TE
2	217900513	217900628	hsa-mir-6809	-	Intron_Same_Strand
2	218341911	218341980	hsa-mir-6810	+	Intron_Same_Strand
2	218402646	218402722	hsa-mir-26b	+	Intron_Same_Strand
2	219058688	219058750	hsa-mir-3131	-	Intron_Same_Strand
2	219294111	219294200	hsa-mir-153-1	-	Intron_Same_Strand
2	225010461	225010540	hsa-mir-4439	-	Intron_Same_Strand
2	231362708	231362793	hsa-mir-4777	+	Intron_Same_Strand
2	232172653	232172747	hsa-mir-562	+	Intron_Same_Strand	TE
2	237510931	237510988	hsa-mir-6811	+	Intron_Same_Strand
2	239068817	239068914	hsa-mir-4440	-	Intron_Same_Strand
2	239085827	239085926	hsa-mir-4441	-	Intron_Same_Strand
2	239351724	239351804	hsa-mir-2467	-	Intron_Same_Strand
2	239943015	239943094	hsa-mir-4786	-	Intron_Same_Strand	TE
2	240456001	240456089	hsa-mir-149	+	Intron_Same_Strand
2	241477905	241477982	hsa-mir-3133	+	Intron_Same_Strand	TE
20	1392900	1392961	hsa-mir-6869	-	Intron_Same_Strand
20	3917494	3917571	hsa-mir-103a-2	+	Intron_Same_Strand
20	10649636	10649695	hsa-mir-6870	-	Intron_Same_Strand
20	18470615	18470691	hsa-mir-3192	+	Intron_Same_Strand
20	34049119	34049190	hsa-mir-4755	+	Intron_Same_Strand
20	34466325	34466418	hsa-mir-644a	+	Intron_Same_Strand
20	34990376	34990497	hsa-mir-499a	+	Intron_Same_Strand
20	35453954	35454097	hsa-mir-1289-1	-	Intron_Same_Strand	TE
20	38516563	38516632	hsa-mir-548o-2	+	Intron_Same_Strand	TE
20	41169023	41169078	hsa-mir-6871	+	Intron_Same_Strand
20	44408120	44408203	hsa-mir-3646	+	Intron_Same_Strand
20	45425510	45425573	hsa-mir-6812	+	Intron_Same_Strand
20	47166967	47167058	hsa-mir-3616	+	Intron_Same_Strand
20	49863859	49863953	hsa-mir-12122	+	Intron_Same_Strand
20	50614636	50614785	hsa-mir-1302-5	-	Intron_Same_Strand	TE
20	51452905	51452977	hsa-mir-3194	-	Intron_Same_Strand
20	54068408	54068485	hsa-mir-4756	-	Intron_Same_Strand
20	62332487	62332557	hsa-mir-4758	-	Intron_Same_Strand
20	63238779	63238842	hsa-mir-3196	+	Intron_Same_Strand
20	63286808	63286866	hsa-mir-4326	+	Intron_Same_Strand
20	63919449	63919520	hsa-mir-941-1	+	Intron_Same_Strand
20	63919505	63919576	hsa-mir-941-2	+	Intron_Same_Strand
20	63919561	63919632	hsa-mir-941-3	+	Intron_Same_Strand
20	63919756	63919827	hsa-mir-941-4	+	Intron_Same_Strand
20	63919868	63919939	hsa-mir-941-5	+	Intron_Same_Strand
20	63942631	63942726	hsa-mir-647	-	Intron_Same_Strand
20	64076955	64077010	hsa-mir-6813	-	Intron_Same_Strand
21	39447010	39447069	hsa-mir-6508	+	Intron_Same_Strand
21	40212352	40212431	hsa-mir-4760	-	Intron_Same_Strand
21	41746772	41746841	hsa-mir-6814	-	Intron_Same_Strand
21	43609887	43609989	hsa-mir-6070	-	Intron_Same_Strand
21	45478266	45478326	hsa-mir-6815	+	Intron_Same_Strand
22	17764180	17764259	hsa-mir-3198-1	-	Intron_Same_Strand
22	17980868	17980961	hsa-mir-648	-	Intron_Same_Strand
22	19963753	19963834	hsa-mir-4761	+	Intron_Same_Strand
22	20033139	20033220	hsa-mir-185	+	Intron_Same_Strand
22	20114686	20114751	hsa-mir-6816	-	Intron_Same_Strand
22	20249134	20249211	hsa-mir-1286	-	Intron_Same_Strand
22	26555212	26555323	hsa-mir-548j	-	Intron_Same_Strand
22	30007049	30007113	hsa-mir-6818	+	Intron_Same_Strand
22	30731557	30731641	hsa-mir-3200	+	Intron_Same_Strand
22	33436582	33436669	hsa-mir-4764	-	Intron_Same_Strand
22	35335640	35335758	hsa-mir-3909	+	Intron_Same_Strand
22	36286847	36286907	hsa-mir-6819	-	Intron_Same_Strand
22	37847678	37847774	hsa-mir-659	-	Intron_Same_Strand
22	37967563	37967624	hsa-mir-6820	+	Intron_Same_Strand
22	37988794	37988853	hsa-mir-4534	+	Intron_Same_Strand
22	40813883	40813958	hsa-mir-4766	-	Intron_Same_Strand
22	41252992	41253050	hsa-mir-6889	-	Intron_Same_Strand
22	41900944	41901012	hsa-mir-33a	+	Intron_Same_Strand
22	45200954	45201019	hsa-mir-1249	-	Intron_Same_Strand
22	45760524	45760598	hsa-mir-4762	+	Intron_Same_Strand
22	48780295	48780353	hsa-mir-4535	+	Intron_Same_Strand
22	49962866	49962939	hsa-mir-6821	+	Intron_Same_Strand
22	50407442	50407524	hsa-mir-12114	+	Intron_Same_Strand
3	10280351	10280452	hsa-mir-12127	+	Intron_Same_Strand
3	10394489	10394562	hsa-mir-885	-	Intron_Same_Strand
3	15496239	15496308	hsa-mir-4270	-	Intron_Same_Strand
3	15697298	15697371	hsa-mir-3134	-	Intron_Same_Strand	TE
3	20137565	20137641	hsa-mir-3135a	+	Intron_Same_Strand	TE
3	35744476	35744559	hsa-mir-128-2	+	Intron_Same_Strand
3	37969404	37969480	hsa-mir-26a-1	+	Intron_Same_Strand
3	39138206	39138266	hsa-mir-6822	+	Intron_Same_Strand
3	44861888	44861981	hsa-mir-564	+	Intron_Same_Strand
3	47849555	47849629	hsa-mir-1226	+	Intron_Same_Strand
3	48316360	48316459	hsa-mir-2115	-	Intron_Same_Strand	TE
3	48549961	48550021	hsa-mir-6823	-	Intron_Same_Strand
3	49020148	49020234	hsa-mir-425	-	Intron_Same_Strand
3	49020618	49020709	hsa-mir-191	-	Intron_Same_Strand
3	50227436	50227490	hsa-mir-5787	+	Intron_Same_Strand
3	52268278	52268361	hsa-let-7g	-	Intron_Same_Strand
3	52846463	52846552	hsa-mir-8064	-	Intron_Same_Strand
3	55852492	55852594	hsa-mir-3938	-	Intron_Same_Strand
3	60617805	60617870	hsa-mir-548bb	-	Intron_Same_Strand	TE
3	69048958	69049035	hsa-mir-3136	-	Intron_Same_Strand
3	71541970	71542089	hsa-mir-1284	-	Intron_Same_Strand
3	85385710	85385792	hsa-mir-5688	+	Intron_Same_Strand
3	99964314	99964398	hsa-mir-3921	-	Intron_Same_Strand
3	112112801	112112898	hsa-mir-567	+	Intron_Same_Strand
3	113432118	113432200	hsa-mir-8076	-	Intron_Same_Strand
3	113594876	113594942	hsa-mir-4446	+	Intron_Same_Strand
3	114743445	114743525	hsa-mir-4796	-	Intron_Same_Strand
3	116850277	116850367	hsa-mir-4447	-	Intron_Same_Strand	TE
3	120084564	120084648	hsa-mir-6529	-	Intron_Same_Strand
3	121049640	121049715	hsa-mir-5682	+	Intron_Same_Strand	TE
3	124132929	124133025	hsa-mir-5002	+	Intron_Same_Strand
3	124374332	124374437	hsa-mir-6083	+	Intron_Same_Strand
3	124732439	124732516	hsa-mir-544b	+	Intron_Same_Strand	TE
3	125151465	125151552	hsa-mir-5092	-	Intron_Same_Strand
3	127575266	127575331	hsa-mir-6825	-	Intron_Same_Strand
3	127587111	127587176	hsa-mir-7976	-	Intron_Same_Strand	TE
3	129272146	129272243	hsa-mir-6826	+	Intron_Same_Strand
3	131985855	131985931	hsa-mir-5704	-	Intron_Same_Strand
3	134367804	134367862	hsa-mir-6827	-	Intron_Same_Strand
3	159282646	159282734	hsa-mir-3919	+	Intron_Same_Strand
3	160404588	160404685	hsa-mir-15b	+	Intron_Same_Strand
3	160404745	160404825	hsa-mir-16-2	+	Intron_Same_Strand
3	170423103	170423162	hsa-mir-6828	+	Intron_Same_Strand
3	171106664	171106759	hsa-mir-569	-	Intron_Same_Strand
3	175369540	175369621	hsa-mir-4789	+	Intron_Same_Strand
3	184241405	184241489	hsa-mir-1224	+	Intron_Same_Strand
3	185253210	185253272	hsa-mir-5588	-	Intron_Same_Strand
3	185767847	185767904	hsa-mir-548aq	-	Intron_Same_Strand	TE
3	188688781	188688866	hsa-mir-28	+	Intron_Same_Strand	TE
3	189829922	189830009	hsa-mir-944	+	Intron_Same_Strand
3	195134506	195134580	hsa-mir-3137	-	Intron_Same_Strand
3	195882329	195882395	hsa-mir-6829	-	Intron_Same_Strand
3	197293878	197293948	hsa-mir-4797	-	Intron_Same_Strand
4	350157	350252	hsa-mir-571	+	Intron_Same_Strand
4	5923275	5923328	hsa-mir-378d-1	-	Intron_Same_Strand
4	7310450	7310524	hsa-mir-4798	+	Intron_Same_Strand
4	7460028	7460118	hsa-mir-4274	+	Intron_Same_Strand
4	8005301	8005381	hsa-mir-95	-	Intron_Same_Strand
4	10078611	10078692	hsa-mir-3138	-	Intron_Same_Strand
4	20528275	20528384	hsa-mir-218-1	+	Intron_Same_Strand
4	21464700	21464758	hsa-mir-7978	-	Intron_Same_Strand
4	24520192	24520290	hsa-mir-573	-	Intron_Same_Strand
4	38868032	38868127	hsa-mir-574	+	Intron_Same_Strand
4	39411910	39411974	hsa-mir-5591	+	Intron_Same_Strand
4	40502040	40502119	hsa-mir-4802	-	Intron_Same_Strand
4	76573568	76573632	hsa-mir-4450	+	Intron_Same_Strand
4	76575551	76575626	hsa-mir-548ah	+	Intron_Same_Strand	TE
4	82753337	82753430	hsa-mir-575	-	Intron_Same_Strand
4	85722468	85722533	hsa-mir-4451	+	Intron_Same_Strand
4	86542482	86542552	hsa-mir-4452	-	Intron_Same_Strand	TE
4	98997387	98997460	hsa-mir-3684	+	Intron_Same_Strand
4	101240795	101240872	hsa-mir-8066	-	Intron_Same_Strand
4	101330302	101330414	hsa-mir-1255a	-	Intron_Same_Strand	TE
4	109488698	109488795	hsa-mir-576	+	Intron_Same_Strand	TE
4	113106863	113106955	hsa-mir-1243	+	Intron_Same_Strand
4	113152282	113152362	hsa-mir-8082	+	Intron_Same_Strand
4	114656759	114656854	hsa-mir-577	+	Intron_Same_Strand
4	143343460	143343535	hsa-mir-3139	+	Intron_Same_Strand
4	147782595	147782668	hsa-mir-4799	+	Intron_Same_Strand
4	152489327	152489416	hsa-mir-3140	-	Intron_Same_Strand
4	159128805	159128891	hsa-mir-3688-2	+	Intron_Same_Strand
4	165386242	165386337	hsa-mir-578	+	Intron_Same_Strand
4	173268160	173268233	hsa-mir-548t	+	Intron_Same_Strand	TE
4	182169293	182169378	hsa-mir-1305	+	Intron_Same_Strand
5	1062896	1062974	hsa-mir-4635	-	Intron_Same_Strand
5	1510762	1510856	hsa-mir-6075	-	Intron_Same_Strand
5	9053816	9053895	hsa-mir-4636	-	Intron_Same_Strand
5	14825929	14826012	hsa-mir-4637	-	Intron_Same_Strand
5	15935182	15935260	hsa-mir-887	+	Intron_Same_Strand	TE
5	32394378	32394475	hsa-mir-579	-	Intron_Same_Strand	TE
5	36147892	36147988	hsa-mir-580	-	Intron_Same_Strand
5	38557502	38557561	hsa-mir-3650	-	Intron_Same_Strand
5	53951504	53951599	hsa-mir-581	-	Intron_Same_Strand
5	55170532	55170622	hsa-mir-449a	-	Intron_Same_Strand
5	55170646	55170742	hsa-mir-449b	-	Intron_Same_Strand
5	55172262	55172353	hsa-mir-449c	-	Intron_Same_Strand
5	55508850	55508926	hsa-mir-5687	-	Intron_Same_Strand
5	59703606	59703703	hsa-mir-582	-	Intron_Same_Strand
5	72169467	72169540	hsa-mir-4803	+	Intron_Same_Strand
5	72878591	72878663	hsa-mir-4804	+	Intron_Same_Strand
5	100816482	100816565	hsa-mir-548p	-	Intron_Same_Strand	TE
5	110513829	110513915	hsa-mir-548f-3	-	Intron_Same_Strand	TE
5	116255743	116255834	hsa-mir-12130	+	Intron_Same_Strand
5	119154637	119154716	hsa-mir-5706	+	Intron_Same_Strand	TE
5	129097688	129097766	hsa-mir-4633	+	Intron_Same_Strand
5	132217849	132217918	hsa-mir-6830	-	Intron_Same_Strand
5	133427596	133427706	hsa-mir-1289-2	-	Intron_Same_Strand
5	137647572	137647649	hsa-mir-874	-	Intron_Same_Strand
5	149062313	149062409	hsa-mir-584	-	Intron_Same_Strand	TE
5	149732825	149732890	hsa-mir-378a	+	Intron_Same_Strand
5	151522087	151522148	hsa-mir-6499	-	Intron_Same_Strand
5	154347106	154347247	hsa-mir-1294	+	Intron_Same_Strand
5	168165845	168165929	hsa-mir-12125	+	Intron_Same_Strand
5	168560896	168560973	hsa-mir-103a-1	-	Intron_Same_Strand
5	168768146	168768255	hsa-mir-218-2	-	Intron_Same_Strand
5	169263601	169263694	hsa-mir-585	-	Intron_Same_Strand
5	170028488	170028566	hsa-mir-378e	+	Intron_Same_Strand
5	172662165	172662263	hsa-mir-5003	+	Intron_Same_Strand	TE
5	176367946	176368031	hsa-mir-1271	+	Intron_Same_Strand
5	176629439	176629500	hsa-mir-4281	-	Intron_Same_Strand
5	179798278	179798346	hsa-mir-1229	-	Intron_Same_Strand
5	180015303	180015397	hsa-mir-340	-	Intron_Same_Strand
6	5148233	5148322	hsa-mir-3691	-	Intron_Same_Strand
6	6169304	6169435	hsa-mir-7853	-	Intron_Same_Strand	TE
6	16141556	16141624	hsa-mir-4639	+	Intron_Same_Strand
6	30584332	30584417	hsa-mir-877	+	Intron_Same_Strand
6	31355224	31355316	hsa-mir-6891	-	Intron_Same_Strand
6	31633787	31633858	hsa-mir-6832	+	Intron_Same_Strand
6	31701029	31701091	hsa-mir-4646	-	Intron_Same_Strand
6	32170030	32170116	hsa-mir-6721	-	Intron_Same_Strand
6	32179816	32179876	hsa-mir-6833	+	Intron_Same_Strand
6	33438331	33438437	hsa-mir-5004	+	Intron_Same_Strand
6	34240673	34240736	hsa-mir-6835	+	Intron_Same_Strand
6	35470508	35470579	hsa-mir-7111	+	Intron_Same_Strand
6	35664717	35664789	hsa-mir-5690	-	Intron_Same_Strand
6	39074314	39074381	hsa-mir-9983	+	Intron_Same_Strand
6	41598723	41598788	hsa-mir-4641	+	Intron_Same_Strand
6	43434542	43434620	hsa-mir-6780b	+	Intron_Same_Strand
6	44435641	44435722	hsa-mir-4642	+	Intron_Same_Strand
6	45197674	45197770	hsa-mir-586	-	Intron_Same_Strand
6	57390132	57390212	hsa-mir-548u	+	Intron_Same_Strand	TE
6	119069047	119069143	hsa-mir-548b	-	Intron_Same_Strand	TE
6	134979338	134979432	hsa-mir-3662	-	Intron_Same_Strand
6	138435213	138435294	hsa-mir-3145	-	Intron_Same_Strand
6	154853360	154853436	hsa-mir-1273c	+	Intron_Same_Strand
6	157529132	157529200	hsa-mir-3692	+	Intron_Same_Strand
6	158609707	158609790	hsa-mir-7161	+	Intron_Same_Strand
6	166509354	166509433	hsa-mir-1913	-	Intron_Same_Strand
6	170330761	170330844	hsa-mir-4644	+	Intron_Same_Strand
7	1022933	1023026	hsa-mir-339	-	Intron_Same_Strand
7	1844180	1844253	hsa-mir-4655	-	Intron_Same_Strand
7	2527074	2527145	hsa-mir-4648	+	Intron_Same_Strand
7	5495819	5495917	hsa-mir-589	-	Intron_Same_Strand
7	5711840	5711910	hsa-mir-6874	-	Intron_Same_Strand
7	19705358	19705436	hsa-mir-3146	-	Intron_Same_Strand
7	21471058	21471146	hsa-mir-1183	+	Intron_Same_Strand	TE
7	27169480	27169563	hsa-mir-196b	-	Intron_Same_Strand
7	30289794	30289890	hsa-mir-550a-1	+	Intron_Same_Strand
7	34940760	34940834	hsa-mir-548n	-	Intron_Same_Strand	TE
7	36919357	36919432	hsa-mir-1200	-	Intron_Same_Strand
7	43150895	43150994	hsa-mir-3943	+	Intron_Same_Strand
7	64679064	64679176	hsa-mir-6839	+	Intron_Same_Strand
7	71307674	71307768	hsa-mir-3914-2	+	Intron_Same_Strand
7	74191198	74191294	hsa-mir-590	+	Intron_Same_Strand
7	74595968	74596026	hsa-mir-10525	+	Intron_Same_Strand
7	92204015	92204098	hsa-mir-1285-1	-	Intron_Same_Strand	TE
7	93482760	93482855	hsa-mir-653	-	Intron_Same_Strand
7	93483936	93484019	hsa-mir-489	-	Intron_Same_Strand
7	93716928	93717005	hsa-mir-4652	+	Intron_Same_Strand
7	96219662	96219756	hsa-mir-591	-	Intron_Same_Strand
7	98881650	98881729	hsa-mir-3609	+	Intron_Same_Strand
7	100093560	100093643	hsa-mir-25	-	Intron_Same_Strand
7	100093768	100093847	hsa-mir-93	-	Intron_Same_Strand
7	100093993	100094074	hsa-mir-106b	-	Intron_Same_Strand
7	101159473	101159555	hsa-mir-4653	+	Intron_Same_Strand
7	102293103	102293187	hsa-mir-4285	+	Intron_Same_Strand
7	114653345	114653455	hsa-mir-3666	+	Intron_Same_Strand
7	127058088	127058184	hsa-mir-592	-	Intron_Same_Strand
7	128081861	128081960	hsa-mir-593	+	Intron_Same_Strand
7	130496111	130496204	hsa-mir-335	+	Intron_Same_Strand
7	133034860	133034915	hsa-mir-3654	-	Intron_Same_Strand
7	133290881	133290988	hsa-mir-6133	+	Intron_Same_Strand
7	135206994	135207078	hsa-mir-6509	-	Intron_Same_Strand
7	136903167	136903294	hsa-mir-490	+	Intron_Same_Strand
7	143382686	143382800	hsa-mir-6892	+	Intron_Same_Strand
7	151433489	151433639	hsa-mir-3907	-	Intron_Same_Strand
7	157574336	157574422	hsa-mir-153-2	-	Intron_Same_Strand
7	158532718	158532813	hsa-mir-595	-	Intron_Same_Strand
8	1801125	1801192	hsa-mir-3674	+	Intron_Same_Strand	TE
8	1817231	1817307	hsa-mir-596	+	Intron_Same_Strand
8	2076589	2076640	hsa-mir-7160	+	Intron_Same_Strand
8	6745164	6745244	hsa-mir-4659a	+	Intron_Same_Strand
8	9048445	9048518	hsa-mir-4660	+	Intron_Same_Strand
8	9741672	9741768	hsa-mir-597	+	Intron_Same_Strand
8	10825373	10825443	hsa-mir-1322	-	Intron_Same_Strand
8	11035206	11035302	hsa-mir-598	-	Intron_Same_Strand
8	12727232	12727304	hsa-mir-3926-1	-	Intron_Same_Strand
8	14853438	14853510	hsa-mir-383	-	Intron_Same_Strand
8	17681578	17681657	hsa-mir-548v	-	Intron_Same_Strand	TE
8	24953796	24953867	hsa-mir-6841	-	Intron_Same_Strand
8	25345402	25345474	hsa-mir-6876	+	Intron_Same_Strand
8	27433370	27433434	hsa-mir-6842	+	Intron_Same_Strand
8	27886039	27886116	hsa-mir-4287	-	Intron_Same_Strand
8	41271048	41271143	hsa-mir-548ao	-	Intron_Same_Strand	TE
8	41660441	41660508	hsa-mir-486-1	-	Intron_Same_Strand
8	91205485	91205559	hsa-mir-4661	+	Intron_Same_Strand	TE
8	95072914	95072993	hsa-mir-3150a	+	Intron_Same_Strand
8	98393645	98393738	hsa-mir-9903	-	Intron_Same_Strand
8	103154614	103154689	hsa-mir-3151	+	Intron_Same_Strand
8	123348034	123348130	hsa-mir-548d-1	-	Intron_Same_Strand	TE
8	124508515	124508576	hsa-mir-6844	-	Intron_Same_Strand
8	130008334	130008453	hsa-mir-5194	-	Intron_Same_Strand
8	133046481	133046581	hsa-mir-7848	-	Intron_Same_Strand
8	140732564	140732653	hsa-mir-151a	-	Intron_Same_Strand	TE
8	143733083	143733153	hsa-mir-4664	-	Intron_Same_Strand
8	143812957	143813042	hsa-mir-937	-	Intron_Same_Strand
8	143945191	143945279	hsa-mir-661	-	Intron_Same_Strand
8	144057321	144057380	hsa-mir-6846	-	Intron_Same_Strand
8	144317246	144317315	hsa-mir-6848	-	Intron_Same_Strand
8	144435551	144435619	hsa-mir-6893	-	Intron_Same_Strand
9	4850297	4850375	hsa-mir-101-2	+	Intron_Same_Strand
9	18573306	18573379	hsa-mir-3152	+	Intron_Same_Strand
9	20411148	20411238	hsa-mir-4473	-	Intron_Same_Strand
9	20502265	20502342	hsa-mir-4474	-	Intron_Same_Strand
9	20716105	20716188	hsa-mir-491	+	Intron_Same_Strand
9	33467869	33467935	hsa-mir-6851	-	Intron_Same_Strand
9	35608094	35608159	hsa-mir-4667	+	Intron_Same_Strand
9	35710676	35710741	hsa-mir-6852	-	Intron_Same_Strand
9	35732922	35732995	hsa-mir-6853	+	Intron_Same_Strand
9	36864254	36864308	hsa-mir-4540	-	Intron_Same_Strand
9	36893462	36893531	hsa-mir-4476	-	Intron_Same_Strand
9	70809975	70810084	hsa-mir-204	-	Intron_Same_Strand
9	89312225	89312306	hsa-mir-3153	+	Intron_Same_Strand
9	91636264	91636345	hsa-mir-3910-2	-	Intron_Same_Strand
9	92292458	92292547	hsa-mir-3651	-	Intron_Same_Strand
9	92527984	92528058	hsa-mir-4670	-	Intron_Same_Strand
9	93594841	93594894	hsa-mir-548au	+	Intron_Same_Strand	TE
9	94809962	94810057	hsa-mir-2278	+	Intron_Same_Strand
9	95065350	95065446	hsa-mir-6081	+	Intron_Same_Strand
9	95085208	95085304	hsa-mir-23b	+	Intron_Same_Strand
9	95085445	95085541	hsa-mir-27b	+	Intron_Same_Strand
9	98229149	98229217	hsa-mir-6854	-	Intron_Same_Strand
9	109046229	109046298	hsa-mir-32	-	Intron_Same_Strand
9	111932100	111932169	hsa-mir-4668	+	Intron_Same_Strand
9	114209434	114209529	hsa-mir-455	+	Intron_Same_Strand
9	123111546	123111643	hsa-mir-600	-	Intron_Same_Strand
9	123402525	123402603	hsa-mir-601	-	Intron_Same_Strand
9	123485529	123485622	hsa-mir-7150	-	Intron_Same_Strand
9	127869415	127869495	hsa-mir-4672	-	Intron_Same_Strand
9	129869605	129869671	hsa-mir-6855	+	Intron_Same_Strand
9	130626297	130626363	hsa-mir-6856	+	Intron_Same_Strand
9	132945707	132945771	hsa-mir-548aw	+	Intron_Same_Strand	TE
9	133051996	133052059	hsa-mir-6877	+	Intron_Same_Strand
9	136519568	136519626	hsa-mir-4673	-	Intron_Same_Strand
9	136670602	136670686	hsa-mir-126	+	Intron_Same_Strand
9	136746893	136746970	hsa-mir-6722	-	Intron_Same_Strand
9	136830957	136831023	hsa-mir-4292	+	Intron_Same_Strand
9	136886733	136886803	hsa-mir-4479	+	Intron_Same_Strand
9	137169186	137169270	hsa-mir-3621	-	Intron_Same_Strand
9	137838419	137838516	hsa-mir-602	+	Intron_Same_Strand
X	1293918	1293992	hsa-mir-3690-1	+	Intron_Same_Strand
X	11318614	11318686	hsa-mir-548ax	-	Intron_Same_Strand	TE
X	13590292	13590346	hsa-mir-6086	+	Intron_Same_Strand
X	16627012	16627085	hsa-mir-548am	-	Intron_Same_Strand	TE
X	17425881	17425954	hsa-mir-4768	+	Intron_Same_Strand
X	20017088	20017187	hsa-mir-23c	-	Intron_Same_Strand
X	29574278	29574358	hsa-mir-4666b	+	Intron_Same_Strand	TE
X	32583656	32583752	hsa-mir-3915	-	Intron_Same_Strand	TE
X	32641474	32641559	hsa-mir-548f-5	-	Intron_Same_Strand	TE
X	50003148	50003238	hsa-mir-532	+	Intron_Same_Strand
X	50003503	50003588	hsa-mir-188	+	Intron_Same_Strand
X	50008431	50008514	hsa-mir-500a	+	Intron_Same_Strand
X	50008964	50009028	hsa-mir-362	+	Intron_Same_Strand
X	50009722	50009805	hsa-mir-501	+	Intron_Same_Strand
X	50010672	50010750	hsa-mir-500b	+	Intron_Same_Strand
X	50013241	50013337	hsa-mir-660	+	Intron_Same_Strand
X	50014598	50014683	hsa-mir-502	+	Intron_Same_Strand
X	53195411	53195488	hsa-mir-6895	-	Intron_Same_Strand
X	53198889	53198945	hsa-mir-6894	-	Intron_Same_Strand
X	53405673	53405765	hsa-mir-6857	-	Intron_Same_Strand
X	53556223	53556341	hsa-mir-98	-	Intron_Same_Strand
X	53557192	53557274	hsa-let-7f-2	-	Intron_Same_Strand
X	63786002	63786087	hsa-mir-1468	-	Intron_Same_Strand
X	70022857	70022923	hsa-mir-676	+	Intron_Same_Strand
X	85903636	85903707	hsa-mir-361	-	Intron_Same_Strand	TE
X	106639814	106639896	hsa-mir-548an	+	Intron_Same_Strand	TE
X	110055329	110055426	hsa-mir-652	+	Intron_Same_Strand	TE
X	110082118	110082218	hsa-mir-3978	+	Intron_Same_Strand
X	114639435	114639519	hsa-mir-764	+	Intron_Same_Strand
X	114651544	114651623	hsa-mir-1912	+	Intron_Same_Strand
X	114652655	114652723	hsa-mir-1264	+	Intron_Same_Strand
X	114715233	114715344	hsa-mir-1298	+	Intron_Same_Strand	TE
X	114763184	114763263	hsa-mir-1911	+	Intron_Same_Strand
X	114823454	114823564	hsa-mir-448	+	Intron_Same_Strand
X	118386394	118386471	hsa-mir-1277	+	Intron_Same_Strand
X	119646738	119646848	hsa-mir-766	-	Intron_Same_Strand
X	136550878	136550960	hsa-mir-934	+	Intron_Same_Strand
X	138667711	138667793	hsa-mir-504	-	Intron_Same_Strand
X	139924148	139924231	hsa-mir-505	-	Intron_Same_Strand
X	152392219	152392299	hsa-mir-105-1	-	Intron_Same_Strand
X	152393421	152393529	hsa-mir-767	-	Intron_Same_Strand
X	152394412	152394492	hsa-mir-105-2	-	Intron_Same_Strand
X	153335462	153335537	hsa-mir-12129	+	Intron_Same_Strand
X	153981097	153981177	hsa-mir-3202-1	+	Intron_Same_Strand
X	154450320	154450386	hsa-mir-6858	+	Intron_Same_Strand
X	154887360	154887458	hsa-mir-1184-1	-	Intron_Same_Strand
1	6429834	6429896	hsa-mir-4252	-	Intron_Opposite_Strand
1	16858949	16859021	hsa-mir-3675	-	Intron_Opposite_Strand
1	59733227	59733296	hsa-mir-4711	-	Intron_Opposite_Strand
1	62078789	62078856	hsa-mir-3116-2	-	Intron_Opposite_Strand	TE
1	93846832	93846911	hsa-mir-760	+	Intron_Opposite_Strand
1	107897223	107897304	hsa-mir-7852	+	Intron_Opposite_Strand
1	112461770	112461833	hsa-mir-4256	-	Intron_Opposite_Strand
1	153689705	153689793	hsa-mir-8083	-	Intron_Opposite_Strand
1	170151378	170151462	hsa-mir-3119-1	-	Intron_Opposite_Strand
1	171101728	171101806	hsa-mir-1295a	-	Intron_Opposite_Strand
1	172138798	172138907	hsa-mir-214	-	Intron_Opposite_Strand
1	172144535	172144644	hsa-mir-199a-2	-	Intron_Opposite_Strand
1	220117853	220117962	hsa-mir-215	-	Intron_Opposite_Strand
1	220118157	220118241	hsa-mir-194-1	-	Intron_Opposite_Strand
1	241132272	241132346	hsa-mir-3123	+	Intron_Opposite_Strand
10	6152207	6152262	hsa-mir-3155b	-	Intron_Opposite_Strand
10	12130760	12130816	hsa-mir-548ak	-	Intron_Opposite_Strand	TE
10	12653138	12653197	hsa-mir-4481	-	Intron_Opposite_Strand	TE
10	12725254	12725353	hsa-mir-548q	-	Intron_Opposite_Strand	TE
10	14436576	14436661	hsa-mir-1265	+	Intron_Opposite_Strand
10	101601417	101601497	hsa-mir-3158-2	-	Intron_Opposite_Strand
10	112299612	112299688	hsa-mir-6715b	-	Intron_Opposite_Strand
10	113777993	113778054	hsa-mir-4483	-	Intron_Opposite_Strand
10	125819740	125819822	hsa-mir-4484	+	Intron_Opposite_Strand
11	1859464	1859536	hsa-mir-4298	-	Intron_Opposite_Strand
11	19760004	19760083	hsa-mir-4694	-	Intron_Opposite_Strand
11	28056815	28056910	hsa-mir-610	+	Intron_Opposite_Strand
11	28477481	28477548	hsa-mir-8068	-	Intron_Opposite_Strand
11	46451807	46451887	hsa-mir-3160-2	+	Intron_Opposite_Strand
11	56743873	56743981	hsa-mir-6128	+	Intron_Opposite_Strand
11	61815161	61815240	hsa-mir-1908	-	Intron_Opposite_Strand
11	62789815	62789885	hsa-mir-6748	+	Intron_Opposite_Strand
11	64341849	64341904	hsa-mir-7155	-	Intron_Opposite_Strand
11	72783530	72783592	hsa-mir-4692	+	Intron_Opposite_Strand
11	119312950	119313012	hsa-mir-6756	-	Intron_Opposite_Strand
11	123381440	123381512	hsa-mir-4493	-	Intron_Opposite_Strand
11	128522390	128522449	hsa-mir-6090	+	Intron_Opposite_Strand
12	24212421	24212495	hsa-mir-920	+	Intron_Opposite_Strand
12	62260359	62260454	hsa-mir-6125	+	Intron_Opposite_Strand
12	64622509	64622605	hsa-mir-548z	-	Intron_Opposite_Strand	TE
12	112695034	112695176	hsa-mir-1302-1	-	Intron_Opposite_Strand	TE
12	124915547	124915659	hsa-mir-5188	+	Intron_Opposite_Strand
13	39664034	39664135	hsa-mir-4305	-	Intron_Opposite_Strand
13	49996415	49996501	hsa-mir-3613	-	Intron_Opposite_Strand
13	51348567	51348639	hsa-mir-5693	-	Intron_Opposite_Strand
14	73758747	73758819	hsa-mir-4505	+	Intron_Opposite_Strand
14	100109419	100109514	hsa-mir-151b	-	Intron_Opposite_Strand	TE
15	49169070	49169153	hsa-mir-4716	-	Intron_Opposite_Strand
15	51242190	51242264	hsa-mir-4713	+	Intron_Opposite_Strand
15	51314034	51314109	hsa-mir-7973-1	+	Intron_Opposite_Strand	TE
15	66040233	66040332	hsa-mir-4311	+	Intron_Opposite_Strand
15	74788672	74788757	hsa-mir-4513	-	Intron_Opposite_Strand
15	80841978	80842073	hsa-mir-549a	-	Intron_Opposite_Strand
16	2133119	2133204	hsa-mir-4516	+	Intron_Opposite_Strand
16	11306440	11306527	hsa-mir-548h-2	-	Intron_Opposite_Strand	TE
16	12720321	12720371	hsa-mir-4718	+	Intron_Opposite_Strand
16	15010321	15010397	hsa-mir-1972-1	-	Intron_Opposite_Strand
16	15134075	15134145	hsa-mir-6511b-2	-	Intron_Opposite_Strand
16	15611030	15611095	hsa-mir-6506	-	Intron_Opposite_Strand
16	67202321	67202395	hsa-mir-328	-	Intron_Opposite_Strand
16	85306226	85306325	hsa-mir-5093	-	Intron_Opposite_Strand
16	87853896	87853964	hsa-mir-11401	+	Intron_Opposite_Strand
17	6655440	6655509	hsa-mir-4520-1	-	Intron_Opposite_Strand
17	7223297	7223379	hsa-mir-324	-	Intron_Opposite_Strand
17	12917268	12917342	hsa-mir-1269b	-	Intron_Opposite_Strand	TE
17	39297400	39297509	hsa-mir-548bc	+	Intron_Opposite_Strand
17	48032882	48032951	hsa-mir-10226	+	Intron_Opposite_Strand
17	67471489	67471585	hsa-mir-548d-2	-	Intron_Opposite_Strand	TE
17	69099542	69099656	hsa-mir-4524b	+	Intron_Opposite_Strand
17	76736450	76736548	hsa-mir-636	-	Intron_Opposite_Strand
17	77396984	77397054	hsa-mir-4316	-	Intron_Opposite_Strand
17	81125877	81125955	hsa-mir-3065	+	Intron_Opposite_Strand
17	81400716	81400778	hsa-mir-4740	-	Intron_Opposite_Strand
17	81451104	81451188	hsa-mir-3186	-	Intron_Opposite_Strand
18	3885353	3885432	hsa-mir-6718	+	Intron_Opposite_Strand
18	21683518	21683589	hsa-mir-320c-1	+	Intron_Opposite_Strand
18	21825698	21825785	hsa-mir-133a-1	-	Intron_Opposite_Strand
18	21829004	21829088	hsa-mir-1-2	-	Intron_Opposite_Strand
18	24321675	24321746	hsa-mir-320c-2	+	Intron_Opposite_Strand
18	44970082	44970166	hsa-mir-4319	-	Intron_Opposite_Strand
18	49487373	49487422	hsa-mir-1539	+	Intron_Opposite_Strand
18	55479221	55479298	hsa-mir-4529	+	Intron_Opposite_Strand
19	2630715	2630793	hsa-mir-7850	+	Intron_Opposite_Strand	TE
19	10230413	10230485	hsa-mir-4322	+	Intron_Opposite_Strand
19	10817426	10817496	hsa-mir-199a-1	-	Intron_Opposite_Strand
19	12787128	12787192	hsa-mir-5684	+	Intron_Opposite_Strand
19	44653686	44653732	hsa-mir-4531	-	Intron_Opposite_Strand
19	45436654	45436704	hsa-mir-6088	+	Intron_Opposite_Strand
19	45674932	45675008	hsa-mir-642b	-	Intron_Opposite_Strand
19	49933064	49933137	hsa-mir-4751	+	Intron_Opposite_Strand
19	58386770	58386858	hsa-mir-4754	-	Intron_Opposite_Strand
2	10192614	10192671	hsa-mir-4261	-	Intron_Opposite_Strand
2	11540605	11540677	hsa-mir-4429	-	Intron_Opposite_Strand
2	49059603	49059658	hsa-mir-548ba	+	Intron_Opposite_Strand	TE
2	75090812	75090914	hsa-mir-5000	+	Intron_Opposite_Strand
2	79649294	79649359	hsa-mir-4264	-	Intron_Opposite_Strand
2	79866495	79866583	hsa-mir-8080	-	Intron_Opposite_Strand
2	85783600	85783677	hsa-mir-6071	-	Intron_Opposite_Strand
2	88082519	88082599	hsa-mir-4780	-	Intron_Opposite_Strand
2	109141490	109141588	hsa-mir-4265	-	Intron_Opposite_Strand
2	109313571	109313625	hsa-mir-4266	-	Intron_Opposite_Strand
2	127423537	127423618	hsa-mir-4783	-	Intron_Opposite_Strand
2	149330278	149330373	hsa-mir-9899	-	Intron_Opposite_Strand
2	151368334	151368411	hsa-mir-4773-2	-	Intron_Opposite_Strand
2	188978093	188978161	hsa-mir-1245b	-	Intron_Opposite_Strand
2	206783234	206783308	hsa-mir-3130-1	-	Intron_Opposite_Strand
2	207166400	207166498	hsa-mir-7845	+	Intron_Opposite_Strand
2	218280125	218280188	hsa-mir-6513	-	Intron_Opposite_Strand
2	218823090	218823154	hsa-mir-9500	+	Intron_Opposite_Strand
2	219549073	219549147	hsa-mir-3132	-	Intron_Opposite_Strand
2	239305462	239305545	hsa-mir-4269	+	Intron_Opposite_Strand
20	3917502	3917563	hsa-mir-103b-2	-	Intron_Opposite_Strand
20	34990400	34990472	hsa-mir-499b	-	Intron_Opposite_Strand
20	45705102	45705180	hsa-mir-3617	-	Intron_Opposite_Strand	TE
21	26953961	26954043	hsa-mir-4759	+	Intron_Opposite_Strand
21	35720715	35720808	hsa-mir-802	+	Intron_Opposite_Strand
22	28459869	28459948	hsa-mir-5739	+	Intron_Opposite_Strand
22	35336721	35336799	hsa-mir-6069	-	Intron_Opposite_Strand
3	10330229	10330285	hsa-mir-378b	+	Intron_Opposite_Strand
3	19314848	19314931	hsa-mir-4791	-	Intron_Opposite_Strand
3	79507887	79507969	hsa-mir-3923	+	Intron_Opposite_Strand	TE
4	22515312	22515385	hsa-mir-12115	+	Intron_Opposite_Strand
4	47652669	47652743	hsa-mir-8053	+	Intron_Opposite_Strand
4	112647874	112647941	hsa-mir-367	-	Intron_Opposite_Strand
4	112648004	112648071	hsa-mir-302d	-	Intron_Opposite_Strand
4	112648183	112648251	hsa-mir-302a	-	Intron_Opposite_Strand
4	112648363	112648430	hsa-mir-302c	-	Intron_Opposite_Strand
4	112648485	112648557	hsa-mir-302b	-	Intron_Opposite_Strand
4	146408583	146408688	hsa-mir-7849	+	Intron_Opposite_Strand
4	159128802	159128894	hsa-mir-3688-1	-	Intron_Opposite_Strand
5	17155930	17155992	hsa-mir-10522	-	Intron_Opposite_Strand
5	31936102	31936159	hsa-mir-4279	-	Intron_Opposite_Strand
5	118974586	118974670	hsa-mir-1244-2	+	Intron_Opposite_Strand
5	135802985	135803075	hsa-mir-5692c-1	-	Intron_Opposite_Strand	TE
5	154829458	154829540	hsa-mir-378h	+	Intron_Opposite_Strand	TE
5	168560904	168560965	hsa-mir-103b-1	+	Intron_Opposite_Strand
5	181043403	181043484	hsa-mir-8089	-	Intron_Opposite_Strand
6	6169334	6169409	hsa-mir-5683	+	Intron_Opposite_Strand	TE
6	53276993	53277071	hsa-mir-5685	+	Intron_Opposite_Strand
6	72967687	72967753	hsa-mir-4282	-	Intron_Opposite_Strand
6	75428407	75428473	hsa-mir-4463	+	Intron_Opposite_Strand	TE
6	156779678	156779731	hsa-mir-4466	-	Intron_Opposite_Strand
7	18127220	18127309	hsa-mir-1302-6	-	Intron_Opposite_Strand	TE
7	30289794	30289890	hsa-mir-550b-1	-	Intron_Opposite_Strand
7	67114322	67114397	hsa-mir-4650-1	-	Intron_Opposite_Strand
7	71307672	71307770	hsa-mir-3914-1	-	Intron_Opposite_Strand
7	72697903	72697978	hsa-mir-4650-2	+	Intron_Opposite_Strand
7	73711317	73711397	hsa-mir-4284	+	Intron_Opposite_Strand
7	102405742	102405855	hsa-mir-548o	-	Intron_Opposite_Strand	TE
7	147378017	147378121	hsa-mir-548f-4	-	Intron_Opposite_Strand
8	6622124	6622220	hsa-mir-8055	-	Intron_Opposite_Strand
8	6745168	6745240	hsa-mir-4659b	-	Intron_Opposite_Strand
8	10666978	10667070	hsa-mir-4286	+	Intron_Opposite_Strand
8	12727237	12727299	hsa-mir-3926-2	+	Intron_Opposite_Strand
8	28505116	28505182	hsa-mir-4288	-	Intron_Opposite_Strand
8	41660444	41660507	hsa-mir-486-2	+	Intron_Opposite_Strand
8	93916022	93916119	hsa-mir-378d-2	-	Intron_Opposite_Strand
8	95072911	95072996	hsa-mir-3150b	-	Intron_Opposite_Strand
8	99536636	99536730	hsa-mir-599	-	Intron_Opposite_Strand
8	99536786	99536861	hsa-mir-875	-	Intron_Opposite_Strand
8	112643493	112643583	hsa-mir-2053	+	Intron_Opposite_Strand
8	123348034	123348130	hsa-mir-548aa-1	+	Intron_Opposite_Strand	TE
9	30144	30281	hsa-mir-1302-9	+	Intron_Opposite_Strand	TE
9	33108692	33108765	hsa-mir-12117	+	Intron_Opposite_Strand
9	91636251	91636361	hsa-mir-3910-1	+	Intron_Opposite_Strand
9	97363554	97363681	hsa-mir-1302-8	-	Intron_Opposite_Strand	TE
9	109511475	109511545	hsa-mir-3927	-	Intron_Opposite_Strand	TE
9	124692442	124692551	hsa-mir-181a-2	+	Intron_Opposite_Strand
9	124693710	124693798	hsa-mir-181b-2	+	Intron_Opposite_Strand
9	128244721	128244830	hsa-mir-199b	-	Intron_Opposite_Strand
9	128244947	128245030	hsa-mir-3154	-	Intron_Opposite_Strand
X	7147860	7147937	hsa-mir-4767	+	Intron_Opposite_Strand
X	38023895	38023986	hsa-mir-548aj-2	-	Intron_Opposite_Strand	TE
X	47587429	47587505	hsa-mir-4769	+	Intron_Opposite_Strand
X	153981098	153981176	hsa-mir-3202-2	-	Intron_Opposite_Strand
10	103394253	103394401	hsa-mir-1307	-	5_UTR
10	114174105	114174179	hsa-mir-2110	-	5_UTR
11	3856062	3856141	hsa-mir-4687	+	5_UTR
11	10508270	10508326	hsa-mir-4485	-	5_UTR
11	61792495	61792561	hsa-mir-611	-	5_UTR
11	64878523	64878609	hsa-mir-10392	-	5_UTR
11	118910708	118910787	hsa-mir-4492	+	5_UTR
12	123364764	123364843	hsa-mir-8072	-	5_UTR
14	21023314	21023386	hsa-mir-6717	-	5_UTR
14	104865314	104865411	hsa-mir-12121	+	5_UTR
15	85380596	85380662	hsa-mir-7706	+	5_UTR
15	96333261	96333307	hsa-mir-1469	+	5_UTR
16	15643294	15643372	hsa-mir-484	+	5_UTR
16	28958583	28958661	hsa-mir-4517	+	5_UTR
16	69565808	69565868	hsa-mir-1538	-	5_UTR
17	29390662	29390730	hsa-mir-4523	+	5_UTR
17	30117079	30117172	hsa-mir-423	+	5_UTR
17	30117086	30117160	hsa-mir-3184	-	5_UTR
17	32350109	32350202	hsa-mir-632	+	5_UTR
17	74748613	74748699	hsa-mir-3615	+	5_UTR
18	22933349	22933438	hsa-mir-4741	+	5_UTR
19	14529543	14529640	hsa-mir-639	+	5_UTR
19	15449548	15449608	hsa-mir-1470	+	5_UTR
19	45638994	45639087	hsa-mir-330	-	5_UTR
2	160407810	160407882	hsa-mir-4785	-	5_UTR
2	177212726	177212799	hsa-mir-4444-1	+	5_UTR
2	232550474	232550573	hsa-mir-5001	-	5_UTR
20	63941465	63941544	hsa-mir-1914	-	5_UTR
22	20085746	20085833	hsa-mir-3618	+	5_UTR
3	16933196	16933260	hsa-mir-3714	+	5_UTR
3	48633636	48633698	hsa-mir-6824	-	5_UTR
3	50273236	50273297	hsa-mir-6872	+	5_UTR
3	50675080	50675163	hsa-mir-4787	+	5_UTR
5	181222566	181222633	hsa-mir-4638	-	5_UTR
6	41733554	41733610	hsa-mir-10398	-	5_UTR
7	75915197	75915269	hsa-mir-4651	+	5_UTR
7	117020211	117020319	hsa-mir-6132	+	5_UTR
8	27610601	27610751	hsa-mir-6843	-	5_UTR
9	6007826	6007904	hsa-mir-4665	+	5_UTR
9	134379411	134379472	hsa-mir-4669	+	5_UTR
1	109598893	109598967	hsa-mir-197	+	3_UTR
1	165907921	165907976	hsa-mir-3658	+	3_UTR
10	110898090	110898155	hsa-mir-4680	+	3_UTR
10	116827488	116827568	hsa-mir-9851	-	3_UTR
11	15969533	15969621	hsa-mir-6073	-	3_UTR
11	86278333	86278398	hsa-mir-6755	+	3_UTR
11	133898504	133898581	hsa-mir-4697	-	3_UTR
12	12915829	12915918	hsa-mir-614	+	3_UTR
12	54231397	54231476	hsa-mir-3198-2	-	3_UTR
12	66251082	66251157	hsa-mir-6502	+	3_UTR
12	69273157	69273218	hsa-mir-1279	-	3_UTR
12	94571231	94571352	hsa-mir-7844	-	3_UTR
12	120723193	120723266	hsa-mir-4700	+	3_UTR
13	40810766	40810861	hsa-mir-621	+	3_UTR
14	74480133	74480204	hsa-mir-4709	-	3_UTR
14	77266218	77266290	hsa-mir-1260a	+	3_UTR
15	44717844	44717893	hsa-mir-10393	+	3_UTR
15	45433050	45433129	hsa-mir-147b	+	3_UTR
15	72587217	72587313	hsa-mir-630	+	3_UTR
16	3485381	3485469	hsa-mir-6126	-	3_UTR
17	31534883	31534971	hsa-mir-4724	+	3_UTR
17	45475363	45475435	hsa-mir-4315-1	-	3_UTR
17	56891270	56891355	hsa-mir-3614	-	3_UTR
17	59841266	59841337	hsa-mir-21	+	3_UTR
17	60043025	60043105	hsa-mir-4737	-	3_UTR
2	207754807	207754881	hsa-mir-4775	+	3_UTR	TE
2	231713314	231713398	hsa-mir-1244-1	+	3_UTR
20	32237795	32237847	hsa-mir-1825	+	3_UTR	TE
20	61953546	61953662	hsa-mir-1257	-	3_UTR
22	41923222	41923297	hsa-mir-378i	-	3_UTR	TE
3	52294219	52294308	hsa-mir-135a-1	-	3_UTR
3	114316475	114316569	hsa-mir-568	-	3_UTR
3	120395668	120395729	hsa-mir-198	-	3_UTR
3	197674496	197674576	hsa-mir-922	-	3_UTR
4	2250077	2250156	hsa-mir-4800	-	3_UTR
5	93620696	93620788	hsa-mir-2277	-	3_UTR
5	172915083	172915158	hsa-mir-10523	+	3_UTR	TE
6	44254206	44254285	hsa-mir-4647	-	3_UTR
6	158764661	158764753	hsa-mir-3918	-	3_UTR
7	44073378	44073433	hsa-mir-6838	-	3_UTR
7	44881748	44881800	hsa-mir-4657	-	3_UTR
7	102465742	102465826	hsa-mir-5090	+	3_UTR
7	139044100	139044157	hsa-mir-10399	-	3_UTR
8	100702968	100703024	hsa-mir-7705	-	3_UTR
9	83969748	83969857	hsa-mir-7-1	-	3_UTR
9	95086014	95086094	hsa-mir-3074	-	3_UTR
9	95086021	95086088	hsa-mir-24-1	+	3_UTR
X	112780718	112780788	hsa-mir-4329	-	3_UTR
1	1312502	1312566	hsa-mir-6727	-	Coding_Same_Strand
1	1339650	1339708	hsa-mir-6808	-	Coding_Same_Strand
1	20633679	20633788	hsa-mir-6084	+	Coding_Same_Strand
1	37480230	37480289	hsa-mir-6732	+	Coding_Same_Strand
1	43171652	43171712	hsa-mir-6733	-	Coding_Same_Strand
1	43364648	43364715	hsa-mir-6734	-	Coding_Same_Strand
1	150492345	150492410	hsa-mir-6878	+	Coding_Same_Strand
1	192716328	192716390	hsa-mir-4426	+	Coding_Same_Strand
1	228097263	228097341	hsa-mir-3620	+	Coding_Same_Strand
1	228397048	228397109	hsa-mir-6742	-	Coding_Same_Strand
10	35641172	35641252	hsa-mir-4683	-	Coding_Same_Strand
10	98395218	98395307	hsa-mir-1287	-	Coding_Same_Strand
11	209336	209406	hsa-mir-6743	+	Coding_Same_Strand
11	65129916	65129978	hsa-mir-6751	-	Coding_Same_Strand
11	68032864	68032922	hsa-mir-7113	+	Coding_Same_Strand
11	68033897	68033981	hsa-mir-4691	+	Coding_Same_Strand
11	93733674	93733764	hsa-mir-1304	-	Coding_Same_Strand
11	118644000	118644079	hsa-mir-6716	+	Coding_Same_Strand
12	57512688	57512750	hsa-mir-6758	+	Coding_Same_Strand
12	119713634	119713724	hsa-mir-1178	-	Coding_Same_Strand
14	24143489	24143565	hsa-mir-7703	-	Coding_Same_Strand
14	100277357	100277417	hsa-mir-6764	+	Coding_Same_Strand
16	68233426	68233499	hsa-mir-6773	-	Coding_Same_Strand
17	8144994	8145071	hsa-mir-6883	-	Coding_Same_Strand
17	18340814	18340886	hsa-mir-6778	-	Coding_Same_Strand
17	28360654	28360734	hsa-mir-4723	+	Coding_Same_Strand
17	40026332	40026409	hsa-mir-6884	-	Coding_Same_Strand
17	40161933	40162001	hsa-mir-6866	+	Coding_Same_Strand
17	64500774	64500839	hsa-mir-3064	-	Coding_Same_Strand
17	64501214	64501313	hsa-mir-5047	-	Coding_Same_Strand
17	75498548	75498628	hsa-mir-6785	+	Coding_Same_Strand
17	75784521	75784607	hsa-mir-4738	-	Coding_Same_Strand
17	82236668	82236728	hsa-mir-6787	+	Coding_Same_Strand
19	804940	805001	hsa-mir-4745	+	Coding_Same_Strand
19	1816159	1816238	hsa-mir-1909	-	Coding_Same_Strand
19	2235829	2235926	hsa-mir-6789	-	Coding_Same_Strand
19	2250639	2250718	hsa-mir-4321	+	Coding_Same_Strand
19	3961414	3961512	hsa-mir-637	-	Coding_Same_Strand
19	6736712	6736778	hsa-mir-6791	-	Coding_Same_Strand
19	14073361	14073479	hsa-mir-1199	+	Coding_Same_Strand
19	44758657	44758721	hsa-mir-8085	+	Coding_Same_Strand
19	47226944	47227019	hsa-mir-3191	-	Coding_Same_Strand
19	49832018	49832099	hsa-mir-6800	+	Coding_Same_Strand
19	53982307	53982397	hsa-mir-935	+	Coding_Same_Strand
19	58393364	58393446	hsa-mir-10394	+	Coding_Same_Strand
2	131491160	131491236	hsa-mir-4784	-	Coding_Same_Strand
2	176188843	176188901	hsa-mir-7704	+	Coding_Same_Strand
20	2652777	2652842	hsa-mir-1292	+	Coding_Same_Strand
21	33550662	33550728	hsa-mir-6501	+	Coding_Same_Strand
22	20086058	20086142	hsa-mir-1306	+	Coding_Same_Strand
22	31621467	31621531	hsa-mir-7109	-	Coding_Same_Strand
3	49099854	49099914	hsa-mir-6890	-	Coding_Same_Strand
3	49806137	49806245	hsa-mir-5193	-	Coding_Same_Strand
3	123161794	123161879	hsa-mir-7110	+	Coding_Same_Strand
3	186786672	186786777	hsa-mir-1248	+	Coding_Same_Strand
4	1986384	1986477	hsa-mir-943	-	Coding_Same_Strand
5	140563671	140563751	hsa-mir-6831	-	Coding_Same_Strand
6	30890883	30890972	hsa-mir-4640	+	Coding_Same_Strand
6	31956839	31956940	hsa-mir-1236	-	Coding_Same_Strand
6	33290245	33290325	hsa-mir-6834	+	Coding_Same_Strand
7	2257515	2257577	hsa-mir-6836	-	Coding_Same_Strand
7	44051766	44051829	hsa-mir-6837	+	Coding_Same_Strand
7	44110849	44110912	hsa-mir-4649	+	Coding_Same_Strand
7	100356651	100356721	hsa-mir-6840	+	Coding_Same_Strand
7	100868036	100868107	hsa-mir-6875	+	Coding_Same_Strand
7	102471469	102471531	hsa-mir-4467	+	Coding_Same_Strand
7	151238421	151238538	hsa-mir-671	+	Coding_Same_Strand
8	143837756	143837816	hsa-mir-6845	-	Coding_Same_Strand
8	144079874	144079942	hsa-mir-6847	+	Coding_Same_Strand
8	144262673	144262737	hsa-mir-7112	-	Coding_Same_Strand
8	144394149	144394230	hsa-mir-939	-	Coding_Same_Strand
8	144400086	144400165	hsa-mir-1234	-	Coding_Same_Strand
8	144400277	144400345	hsa-mir-6849	-	Coding_Same_Strand
8	144462485	144462539	hsa-mir-10400	-	Coding_Same_Strand
9	127785833	127785923	hsa-mir-3960	+	Coding_Same_Strand
9	127785918	127786007	hsa-mir-2861	+	Coding_Same_Strand
9	137450026	137450086	hsa-mir-7114	-	Coding_Same_Strand
X	151958578	151958658	hsa-mir-224	-	Coding_Same_Strand	TE
X	151959628	151959712	hsa-mir-452	-	Coding_Same_Strand
X	154768596	154768656	hsa-mir-664b	+	Coding_Same_Strand
11	96341438	96341526	hsa-mir-1260b	+	Coding_Opposite_Strand
13	77698012	77698116	hsa-mir-3665	-	Coding_Opposite_Strand
14	60648648	60648711	hsa-mir-9718	+	Coding_Opposite_Strand
14	100881007	100881120	hsa-mir-431	+	Coding_Opposite_Strand
14	100881886	100881978	hsa-mir-433	+	Coding_Opposite_Strand
14	100882979	100883075	hsa-mir-127	+	Coding_Opposite_Strand
14	100884483	100884576	hsa-mir-432	+	Coding_Opposite_Strand
14	100884702	100884783	hsa-mir-136	+	Coding_Opposite_Strand
15	75353611	75353685	hsa-mir-631	-	Coding_Opposite_Strand
16	770183	770277	hsa-mir-662	+	Coding_Opposite_Strand
17	48724408	48724475	hsa-mir-3185	-	Coding_Opposite_Strand
19	813584	813653	hsa-mir-3187	+	Coding_Opposite_Strand
19	4445978	4446048	hsa-mir-4746	+	Coding_Opposite_Strand
19	47226942	47227021	hsa-mir-3190	+	Coding_Opposite_Strand
20	62064802	62064885	hsa-mir-3195	+	Coding_Opposite_Strand
3	49274120	49274186	hsa-mir-4271	+	Coding_Opposite_Strand
3	75738280	75738363	hsa-mir-4273	+	Coding_Opposite_Strand
5	134225757	134225852	hsa-mir-3661	+	Coding_Opposite_Strand
6	1390314	1390411	hsa-mir-6720	-	Coding_Opposite_Strand
6	33698128	33698234	hsa-mir-3934	+	Coding_Opposite_Strand	TE
7	4788565	4788639	hsa-mir-4656	-	Coding_Opposite_Strand
9	127690687	127690795	hsa-mir-3911	-	Coding_Opposite_Strand
X	155383100	155383198	hsa-mir-1184-2	-	Coding_Opposite_Strand
X	155457517	155457615	hsa-mir-1184-3	+	Coding_Opposite_Strand
Y	13479177	13479266	hsa-mir-12120	+	Coding_Opposite_Strand
1	17369	17436	hsa-mir-6859-1	-	Intergenic
1	30366	30503	hsa-mir-1302-2	+	Intergenic	TE
1	187891	187958	hsa-mir-6859-2	-	Intergenic
1	632615	632685	hsa-mir-12136	-	Intergenic	TE
1	1167104	1167198	hsa-mir-200b	+	Intergenic
1	1167863	1167952	hsa-mir-200a	+	Intergenic
1	1169005	1169087	hsa-mir-429	+	Intergenic
1	5862672	5862741	hsa-mir-4689	-	Intergenic
1	9151668	9151777	hsa-mir-34a	-	Intergenic
1	22266239	22266300	hsa-mir-4418	+	Intergenic	TE
1	22633258	22633366	hsa-mir-6127	-	Intergenic
1	23929070	23929147	hsa-mir-378f	+	Intergenic
1	25023503	25023586	hsa-mir-4425	+	Intergenic	TE
1	34669599	34669694	hsa-mir-552	-	Intergenic	TE
1	37161563	37161634	hsa-mir-4255	+	Intergenic
1	38089231	38089329	hsa-mir-3659	+	Intergenic
1	51059837	51059905	hsa-mir-4421	+	Intergenic	TE
1	51060018	51060103	hsa-mir-6500	+	Intergenic	TE
1	55225641	55225723	hsa-mir-4422	+	Intergenic
1	63326925	63326984	hsa-mir-6068	-	Intergenic
1	85133794	85133873	hsa-mir-4423	+	Intergenic
1	94543702	94543779	hsa-mir-12133	+	Intergenic
1	98045242	98045351	hsa-mir-2682	-	Intergenic
1	98046070	98046171	hsa-mir-137	-	Intergenic
1	112882050	112882129	hsa-mir-11399	+	Intergenic
1	116671746	116671817	hsa-mir-320b-1	+	Intergenic
1	148334479	148334554	hsa-mir-5087	-	Intergenic
1	148388282	148388363	hsa-mir-6077	+	Intergenic
1	155195177	155195272	hsa-mir-92b	+	Intergenic
1	168375524	168375621	hsa-mir-557	+	Intergenic
1	178677749	178677834	hsa-mir-4424	+	Intergenic
1	198858873	198858982	hsa-mir-181b-1	-	Intergenic
1	198859044	198859153	hsa-mir-181a-1	-	Intergenic
1	207801852	207801939	hsa-mir-29c	-	Intergenic
1	207802443	207802523	hsa-mir-29b-2	-	Intergenic
1	209432133	209432242	hsa-mir-205	+	Intergenic
1	228462074	228462152	hsa-mir-4666a	+	Intergenic
1	247201967	247202060	hsa-mir-3916	-	Intergenic
1	248826377	248826443	hsa-mir-3124	+	Intergenic
10	2076019	2076089	hsa-mir-6072	-	Intergenic
10	3991160	3991259	hsa-mir-6078	+	Intergenic
10	20551970	20552046	hsa-mir-4675	+	Intergenic
10	21496562	21496641	hsa-mir-1915	-	Intergenic
10	42997563	42997681	hsa-mir-5100	+	Intergenic	TE
10	45164014	45164088	hsa-mir-3156-1	+	Intergenic
10	48985512	48985587	hsa-mir-4294	-	Intergenic
10	57304479	57304559	hsa-mir-3924	-	Intergenic
10	87503881	87503954	hsa-mir-4678	+	Intergenic
10	89063335	89063411	hsa-mir-4679-2	-	Intergenic
10	89063336	89063410	hsa-mir-4679-1	+	Intergenic
10	96064315	96064399	hsa-mir-3157	-	Intergenic
10	96828669	96828764	hsa-mir-607	-	Intergenic
10	102436512	102436584	hsa-mir-146b	+	Intergenic
10	104268336	104268405	hsa-mir-4482	-	Intergenic
10	117167678	117167774	hsa-mir-3663	-	Intergenic
10	119958513	119958592	hsa-mir-4682	+	Intergenic
10	130962588	130962668	hsa-mir-378c	-	Intergenic
10	133247511	133247620	hsa-mir-202	-	Intergenic
11	568089	568198	hsa-mir-210	-	Intergenic
11	1996759	1996831	hsa-mir-675	-	Intergenic
11	2173063	2173138	hsa-mir-4686	+	Intergenic
11	7234766	7234837	hsa-mir-302e	+	Intergenic	TE
11	11656651	11656722	hsa-mir-4299	-	Intergenic
11	11783135	11783222	hsa-mir-8070	-	Intergenic
11	18387787	18387860	hsa-mir-3159	+	Intergenic
11	23419105	23419190	hsa-mir-8054	-	Intergenic
11	27514970	27515047	hsa-mir-8087	-	Intergenic
11	43559656	43559753	hsa-mir-670	+	Intergenic
11	43581394	43581483	hsa-mir-129-2	+	Intergenic
11	45691704	45691776	hsa-mir-7154	-	Intergenic
11	47400970	47401042	hsa-mir-4487	+	Intergenic	TE
11	57641198	57641286	hsa-mir-130a	+	Intergenic
11	61508596	61508657	hsa-mir-4488	+	Intergenic
11	64891137	64891246	hsa-mir-192	-	Intergenic
11	64891355	64891439	hsa-mir-194-2	-	Intergenic
11	65444458	65444557	hsa-mir-612	+	Intergenic
11	74399237	74399333	hsa-mir-548al	+	Intergenic	TE
11	81890741	81890836	hsa-mir-4300	-	Intergenic
11	88176502	88176593	hsa-mir-3166	+	Intergenic
11	90555774	90555857	hsa-mir-4490	-	Intergenic
11	90869121	90869202	hsa-mir-1261	-	Intergenic	TE
11	103849906	103849980	hsa-mir-4693	+	Intergenic
11	111347757	111347824	hsa-mir-4491	+	Intergenic
11	111512938	111513021	hsa-mir-34b	+	Intergenic
11	111513439	111513515	hsa-mir-34c	+	Intergenic
11	122099757	122099844	hsa-mir-125b-1	-	Intergenic
11	122146522	122146593	hsa-let-7a-2	-	Intergenic
11	122152103	122152156	hsa-mir-10526	-	Intergenic
11	122152229	122152308	hsa-mir-100	-	Intergenic
11	130666735	130666803	hsa-mir-8052	+	Intergenic
12	1660315	1660380	hsa-mir-3649	-	Intergenic
12	6963699	6963766	hsa-mir-200c	+	Intergenic
12	6964097	6964191	hsa-mir-141	+	Intergenic
12	9239467	9239551	hsa-mir-1244-3	-	Intergenic
12	17673299	17673394	hsa-mir-3974	+	Intergenic
12	25874020	25874079	hsa-mir-4302	-	Intergenic
12	47364186	47364269	hsa-mir-4494	-	Intergenic
12	62603686	62603769	hsa-let-7i	+	Intergenic
12	63823663	63823727	hsa-mir-10527	+	Intergenic
12	66023620	66023726	hsa-mir-6074	-	Intergenic
12	69584722	69584823	hsa-mir-3913-1	-	Intergenic
12	69584723	69584822	hsa-mir-3913-2	+	Intergenic
12	94561789	94561859	hsa-mir-5700	+	Intergenic
12	94834398	94834513	hsa-mir-492	+	Intergenic
12	95308420	95308513	hsa-mir-331	+	Intergenic
12	95309923	95309984	hsa-mir-3685	+	Intergenic
12	97491909	97491978	hsa-mir-1251	+	Intergenic
12	97563812	97563911	hsa-mir-135a-2	+	Intergenic
12	97939056	97939121	hsa-mir-4495	-	Intergenic
12	97995383	97995448	hsa-mir-4303	-	Intergenic
12	100189884	100189949	hsa-mir-1827	+	Intergenic
12	108635810	108635870	hsa-mir-4496	+	Intergenic	TE
12	116428252	116428318	hsa-mir-4472-2	-	Intergenic
12	122695907	122695999	hsa-mir-9902-1	-	Intergenic	TE
12	122709332	122709424	hsa-mir-9902-2	-	Intergenic	TE
12	123536409	123536534	hsa-mir-3908	+	Intergenic
13	40727816	40727887	hsa-mir-320d-1	-	Intergenic	TE
13	41101019	41101100	hsa-mir-3168	-	Intergenic	TE
13	44196129	44196200	hsa-mir-8079	-	Intergenic
13	50048973	50049061	hsa-mir-16-1	-	Intergenic
13	50049119	50049201	hsa-mir-15a	-	Intergenic
13	51552589	51552667	hsa-mir-4703	+	Intergenic
13	52810050	52810140	hsa-mir-759	+	Intergenic
13	54311972	54312048	hsa-mir-1297	-	Intergenic
13	55174454	55174548	hsa-mir-5007	+	Intergenic
13	61199798	61199880	hsa-mir-3169	-	Intergenic
13	65966330	65966429	hsa-mir-548x-2	-	Intergenic	TE
13	66218250	66218324	hsa-mir-4704	+	Intergenic	TE
13	87618665	87618740	hsa-mir-4500	-	Intergenic
13	90231182	90231277	hsa-mir-622	+	Intergenic
13	91350605	91350688	hsa-mir-17	+	Intergenic
13	91350751	91350821	hsa-mir-18a	+	Intergenic
13	91350891	91350972	hsa-mir-19a	+	Intergenic
13	91351065	91351135	hsa-mir-20a	+	Intergenic
13	91351192	91351278	hsa-mir-19b-1	+	Intergenic
13	91351314	91351391	hsa-mir-92a-1	+	Intergenic
13	114273828	114273908	hsa-mir-4502	+	Intergenic	TE
14	26908642	26908725	hsa-mir-4307	+	Intergenic
14	27633205	27633278	hsa-mir-3171	-	Intergenic
14	47760995	47761104	hsa-mir-548y	-	Intergenic
14	49966399	49966511	hsa-mir-6076	+	Intergenic
14	53948427	53948484	hsa-mir-5580	-	Intergenic
14	65335117	65335183	hsa-mir-4708	-	Intergenic
14	67441855	67441930	hsa-mir-5694	-	Intergenic	TE
14	100307859	100307956	hsa-mir-345	+	Intergenic
14	100814491	100814574	hsa-mir-2392	+	Intergenic
14	100852390	100852487	hsa-mir-770	+	Intergenic
14	100869060	100869148	hsa-mir-493	+	Intergenic
14	100874493	100874585	hsa-mir-337	+	Intergenic
14	100875033	100875104	hsa-mir-665	+	Intergenic
14	100911139	100911213	hsa-mir-370	+	Intergenic
14	101022066	101022132	hsa-mir-379	+	Intergenic
14	101023325	101023420	hsa-mir-411	+	Intergenic
14	101023794	101023856	hsa-mir-299	+	Intergenic
14	101025017	101025077	hsa-mir-380	+	Intergenic
14	101025564	101025651	hsa-mir-1197	+	Intergenic
14	101025732	101025817	hsa-mir-323a	+	Intergenic
14	101026020	101026107	hsa-mir-758	+	Intergenic
14	101026785	101026864	hsa-mir-329-1	+	Intergenic
14	101027100	101027183	hsa-mir-329-2	+	Intergenic
14	101029634	101029714	hsa-mir-494	+	Intergenic
14	101030052	101030129	hsa-mir-1193	+	Intergenic
14	101031987	101032064	hsa-mir-543	+	Intergenic
14	101033755	101033836	hsa-mir-495	+	Intergenic
14	101039690	101039755	hsa-mir-376c	+	Intergenic
14	101040069	101040148	hsa-mir-376a-2	+	Intergenic
14	101040219	101040299	hsa-mir-654	+	Intergenic
14	101040436	101040535	hsa-mir-376b	+	Intergenic
14	101040782	101040849	hsa-mir-376a-1	+	Intergenic
14	101041363	101041445	hsa-mir-300	+	Intergenic
14	101042977	101043062	hsa-mir-1185-1	+	Intergenic
14	101044198	101044283	hsa-mir-1185-2	+	Intergenic
14	101045920	101045994	hsa-mir-381	+	Intergenic
14	101046455	101046538	hsa-mir-487b	+	Intergenic
14	101047321	101047398	hsa-mir-539	+	Intergenic
14	101047901	101047979	hsa-mir-889	+	Intergenic
14	101048658	101048748	hsa-mir-544a	+	Intergenic	TE
14	101049550	101049646	hsa-mir-655	+	Intergenic
14	101052446	101052525	hsa-mir-487a	+	Intergenic
14	101054306	101054381	hsa-mir-382	+	Intergenic
14	101054687	101054759	hsa-mir-134	+	Intergenic
14	101055258	101055323	hsa-mir-668	+	Intergenic
14	101055419	101055491	hsa-mir-485	+	Intergenic
14	101056219	101056300	hsa-mir-323b	+	Intergenic
14	101059755	101059838	hsa-mir-154	+	Intergenic
14	101060573	101060674	hsa-mir-496	+	Intergenic
14	101062050	101062118	hsa-mir-377	+	Intergenic
14	101064495	101064578	hsa-mir-541	+	Intergenic
14	101065300	101065378	hsa-mir-409	+	Intergenic
14	101065447	101065537	hsa-mir-412	+	Intergenic
14	101065598	101065667	hsa-mir-369	+	Intergenic
14	101065912	101065991	hsa-mir-410	+	Intergenic
14	101066724	101066801	hsa-mir-656	+	Intergenic
14	101560287	101560422	hsa-mir-1247	-	Intergenic
14	102539644	102539726	hsa-mir-4309	+	Intergenic
14	104117405	104117514	hsa-mir-203a	+	Intergenic
14	104117418	104117503	hsa-mir-203b	-	Intergenic
14	104677694	104677749	hsa-mir-4710	-	Intergenic
14	105621116	105621180	hsa-mir-8071-1	+	Intergenic
14	105640168	105640232	hsa-mir-8071-2	+	Intergenic
14	105857513	105857572	hsa-mir-4539	-	Intergenic
14	105858124	105858175	hsa-mir-4507	-	Intergenic
14	105858165	105858242	hsa-mir-4538	-	Intergenic
14	105859484	105859553	hsa-mir-4537	-	Intergenic
14	106850885	106850999	hsa-mir-5195	-	Intergenic
15	20832795	20832869	hsa-mir-3118-2	+	Intergenic	TE
15	20940252	20940333	hsa-mir-5701-1	+	Intergenic	TE
15	21406385	21406459	hsa-mir-3118-3	+	Intergenic	TE
15	21513959	21514040	hsa-mir-5701-2	+	Intergenic	TE
15	21843750	21843824	hsa-mir-3118-4	+	Intergenic	TE
15	21951242	21951323	hsa-mir-5701-3	+	Intergenic	TE
15	22225278	22225329	hsa-mir-1268a	-	Intergenic	TE
15	23197827	23197920	hsa-mir-4509-1	+	Intergenic
15	23562062	23562131	hsa-mir-4508	-	Intergenic
15	28426491	28426584	hsa-mir-4509-2	+	Intergenic
15	28490752	28490845	hsa-mir-4509-3	-	Intergenic
15	35926856	35926923	hsa-mir-4510	+	Intergenic
15	50360329	50360410	hsa-mir-4712	+	Intergenic
15	62304658	62304734	hsa-mir-8067	-	Intergenic
15	62343029	62343138	hsa-mir-6085	+	Intergenic
15	63870930	63871019	hsa-mir-422a	-	Intergenic	TE
15	75762215	75762315	hsa-mir-4313	-	Intergenic
15	79209788	79209871	hsa-mir-184	+	Intergenic
15	80997417	80997473	hsa-mir-4514	-	Intergenic
15	83067335	83067415	hsa-mir-4515	+	Intergenic
15	85825635	85825730	hsa-mir-548ap	+	Intergenic	TE
15	88608107	88608197	hsa-mir-1179	+	Intergenic
15	88611825	88611934	hsa-mir-7-2	+	Intergenic
15	88611847	88611924	hsa-mir-3529	-	Intergenic
15	89368017	89368106	hsa-mir-9-3	+	Intergenic
15	101960459	101960596	hsa-mir-1302-10	-	Intergenic	TE
15	101973524	101973591	hsa-mir-6859-3	+	Intergenic
16	17052	17119	hsa-mir-6859-4	-	Intergenic
16	2135977	2136129	hsa-mir-3180-5	-	Intergenic
16	2270713	2270772	hsa-mir-3677	+	Intergenic
16	2271747	2271840	hsa-mir-940	+	Intergenic
16	2274620	2274691	hsa-mir-4717	+	Intergenic
16	2531922	2532005	hsa-mir-3178	-	Intergenic
16	14303967	14304049	hsa-mir-193b	+	Intergenic
16	14309285	14309371	hsa-mir-365a	+	Intergenic
16	14901508	14901591	hsa-mir-3179-1	+	Intergenic
16	14907717	14907781	hsa-mir-3670-1	+	Intergenic	TE
16	14911220	14911313	hsa-mir-3180-1	+	Intergenic
16	15154850	15155002	hsa-mir-3180-4	-	Intergenic
16	16300159	16300242	hsa-mir-3179-2	+	Intergenic
16	16306370	16306434	hsa-mir-3670-2	+	Intergenic	TE
16	16309879	16309966	hsa-mir-3180-2	+	Intergenic
16	16368876	16368942	hsa-mir-6511a-3	+	Intergenic
16	18344013	18344079	hsa-mir-6511a-4	-	Intergenic
16	18379351	18379410	hsa-mir-6770-3	-	Intergenic
16	18402178	18402271	hsa-mir-3180-3	-	Intergenic
16	18405698	18405762	hsa-mir-3670-3	-	Intergenic
16	18411894	18411977	hsa-mir-3179-3	-	Intergenic
16	21506049	21506135	hsa-mir-3680-1	-	Intergenic	TE
16	29599179	29599265	hsa-mir-3680-2	-	Intergenic	TE
16	34163578	34163673	hsa-mir-9901	+	Intergenic
16	56858518	56858601	hsa-mir-138-2	+	Intergenic
16	70030346	70030422	hsa-mir-1972-2	+	Intergenic
16	76868936	76869019	hsa-mir-4719	+	Intergenic
16	81385018	81385093	hsa-mir-4720	+	Intergenic
17	1713903	1713987	hsa-mir-22	-	Intergenic
17	2049908	2050008	hsa-mir-132	-	Intergenic
17	2050271	2050380	hsa-mir-212	-	Intergenic
17	2748078	2748182	hsa-mir-1253	-	Intergenic
17	7017615	7017701	hsa-mir-195	-	Intergenic
17	7017911	7018022	hsa-mir-497	-	Intergenic
17	8088056	8088147	hsa-mir-4314	+	Intergenic
17	8186945	8187004	hsa-mir-4521	+	Intergenic
17	27293910	27293996	hsa-mir-4522	-	Intergenic
17	28861369	28861440	hsa-mir-451a	-	Intergenic
17	28861371	28861438	hsa-mir-451b	+	Intergenic
17	28861533	28861618	hsa-mir-144	-	Intergenic
17	28861655	28861730	hsa-mir-4732	-	Intergenic
17	31094350	31094425	hsa-mir-4733	-	Intergenic
17	31559996	31560083	hsa-mir-193a	+	Intergenic
17	31575269	31575358	hsa-mir-4725	+	Intergenic
17	31575411	31575521	hsa-mir-365b	+	Intergenic
17	38702262	38702331	hsa-mir-4734	-	Intergenic
17	38825838	38825892	hsa-mir-4727	+	Intergenic
17	43444806	43444885	hsa-mir-2117	+	Intergenic
17	49288346	49288454	hsa-mir-6129	-	Intergenic
17	50768650	50768730	hsa-mir-8059	+	Intergenic
17	58331232	58331318	hsa-mir-142	-	Intergenic
17	58335976	58336022	hsa-mir-4736	-	Intergenic
17	62944215	62944312	hsa-mir-633	+	Intergenic	TE
17	64780759	64780824	hsa-mir-6080	+	Intergenic
17	64822030	64822102	hsa-mir-4315-2	-	Intergenic
17	75406069	75406162	hsa-mir-3678	+	Intergenic
17	79707176	79707249	hsa-mir-4739	-	Intergenic
18	112256	112339	hsa-mir-8078	-	Intergenic
18	5840695	5840833	hsa-mir-3976	+	Intergenic
18	11654885	11654941	hsa-mir-7153	-	Intergenic
18	30298910	30298960	hsa-mir-302f	+	Intergenic
18	35904818	35904926	hsa-mir-187	-	Intergenic
18	35934088	35934142	hsa-mir-3929	-	Intergenic	TE
18	37657135	37657215	hsa-mir-4318	+	Intergenic
18	39622123	39622175	hsa-mir-924	-	Intergenic	TE
18	39676719	39676777	hsa-mir-5583-2	-	Intergenic
18	39676721	39676779	hsa-mir-5583-1	+	Intergenic
18	47380496	47380565	hsa-mir-4527	+	Intergenic	TE
18	58451074	58451158	hsa-mir-122	+	Intergenic
18	58451080	58451152	hsa-mir-122b	-	Intergenic
18	67081584	67081686	hsa-mir-5011	+	Intergenic
19	71973	72110	hsa-mir-1302-11	+	Intergenic	TE
19	4770670	4770779	hsa-mir-7-3	+	Intergenic
19	8389290	8389380	hsa-mir-4999	-	Intergenic
19	10038354	10038413	hsa-mir-5589	+	Intergenic	TE
19	12920320	12920404	hsa-mir-5695	+	Intergenic	TE
19	13836287	13836359	hsa-mir-24-2	-	Intergenic
19	13836440	13836517	hsa-mir-27a	-	Intergenic
19	13836587	13836659	hsa-mir-23a	-	Intergenic
19	18282077	18282161	hsa-mir-3188	+	Intergenic
19	20399272	20399354	hsa-mir-1270	-	Intergenic
19	39409623	39409678	hsa-mir-4530	-	Intergenic
19	49500785	49500868	hsa-mir-150	-	Intergenic
19	51206929	51207009	hsa-mir-8074	-	Intergenic
19	53666679	53666762	hsa-mir-512-1	+	Intergenic
19	53669157	53669254	hsa-mir-512-2	+	Intergenic
19	53671968	53672040	hsa-mir-1323	+	Intergenic
19	53674197	53674320	hsa-mir-498	+	Intergenic
19	53675711	53675797	hsa-mir-520e	+	Intergenic
19	53679003	53679085	hsa-mir-515-1	+	Intergenic
19	53679940	53680023	hsa-mir-519e	+	Intergenic
19	53682159	53682245	hsa-mir-520f	+	Intergenic
19	53685009	53685091	hsa-mir-515-2	+	Intergenic
19	53686469	53686555	hsa-mir-519c	+	Intergenic
19	53688481	53688567	hsa-mir-1283-1	+	Intergenic
19	53690881	53690965	hsa-mir-520a	+	Intergenic
19	53694393	53694475	hsa-mir-526b	+	Intergenic
19	53695213	53695293	hsa-mir-519b	+	Intergenic
19	53697533	53697617	hsa-mir-525	+	Intergenic
19	53698385	53698471	hsa-mir-523	+	Intergenic
19	53700015	53700101	hsa-mir-518f	+	Intergenic
19	53701227	53701287	hsa-mir-520b	+	Intergenic
19	53702737	53702819	hsa-mir-518b	+	Intergenic
19	53706252	53706336	hsa-mir-526a-1	+	Intergenic
19	53707453	53707539	hsa-mir-520c	+	Intergenic
19	53708735	53708835	hsa-mir-518c	+	Intergenic
19	53711002	53711088	hsa-mir-524	+	Intergenic
19	53712268	53712354	hsa-mir-517a	+	Intergenic
19	53713347	53713434	hsa-mir-519d	+	Intergenic
19	53716594	53716680	hsa-mir-521-2	+	Intergenic
19	53720096	53720182	hsa-mir-520d	+	Intergenic
19	53721076	53721142	hsa-mir-517b	+	Intergenic
19	53722166	53722255	hsa-mir-520g	+	Intergenic
19	53725442	53725526	hsa-mir-516b-2	+	Intergenic
19	53726922	53726986	hsa-mir-526a-2	+	Intergenic
19	53729838	53729925	hsa-mir-518e	+	Intergenic
19	53731006	53731090	hsa-mir-518a-1	+	Intergenic
19	53734877	53734963	hsa-mir-518d	+	Intergenic
19	53736845	53736934	hsa-mir-516b-1	+	Intergenic
19	53739333	53739419	hsa-mir-518a-2	+	Intergenic
19	53741313	53741407	hsa-mir-517c	+	Intergenic
19	53742512	53742599	hsa-mir-520h	+	Intergenic
19	53748636	53748722	hsa-mir-521-1	+	Intergenic
19	53751211	53751297	hsa-mir-522	+	Intergenic
19	53752397	53752481	hsa-mir-519a-1	+	Intergenic
19	53754018	53754102	hsa-mir-527	+	Intergenic
19	53756741	53756830	hsa-mir-516a-1	+	Intergenic
19	53758232	53758318	hsa-mir-1283-2	+	Intergenic
19	53761133	53761222	hsa-mir-516a-2	+	Intergenic
19	53762344	53762430	hsa-mir-519a-2	+	Intergenic
19	53787675	53787741	hsa-mir-371a	+	Intergenic
19	53787677	53787742	hsa-mir-371b	-	Intergenic
19	53787890	53787956	hsa-mir-372	+	Intergenic
19	53788705	53788773	hsa-mir-373	+	Intergenic
19	54282109	54282180	hsa-mir-4752	+	Intergenic
19	55123225	55123292	hsa-mir-7975	-	Intergenic	TE
2	5974662	5974732	hsa-mir-7158	+	Intergenic
2	6650373	6650439	hsa-mir-7515	+	Intergenic
2	11836933	11836986	hsa-mir-4262	-	Intergenic
2	12199130	12199201	hsa-mir-3681	+	Intergenic	TE
2	19348429	19348505	hsa-mir-4757	+	Intergenic
2	33418516	33418564	hsa-mir-4430	+	Intergenic	TE
2	35471405	35471486	hsa-mir-548ad	+	Intergenic	TE
2	52702522	52702615	hsa-mir-4431	-	Intergenic	TE
2	55982967	55983076	hsa-mir-217	-	Intergenic
2	55988950	55989059	hsa-mir-216a	-	Intergenic
2	56000714	56000795	hsa-mir-216b	-	Intergenic
2	60387362	60387445	hsa-mir-4432	-	Intergenic
2	64340747	64340848	hsa-mir-4433b	-	Intergenic	TE
2	64340759	64340839	hsa-mir-4433a	+	Intergenic	TE
2	66358249	66358328	hsa-mir-4778	-	Intergenic
2	70252918	70253005	hsa-mir-1285-2	-	Intergenic	TE
2	87194786	87194859	hsa-mir-4771-1	+	Intergenic	TE
2	87629755	87629834	hsa-mir-4435-1	+	Intergenic
2	88812370	88812454	hsa-mir-4436a	+	Intergenic
2	101309450	101309534	hsa-mir-5696	+	Intergenic
2	110069961	110070042	hsa-mir-4267	-	Intergenic
2	110284853	110284943	hsa-mir-4436b-2	+	Intergenic
2	111321013	111321086	hsa-mir-4435-2	-	Intergenic
2	113582959	113583096	hsa-mir-1302-3	-	Intergenic	TE
2	176600980	176601052	hsa-mir-1246	-	Intergenic
2	181305593	181305652	hsa-mir-4437	-	Intergenic
2	184378975	184379044	hsa-mir-548ae-1	+	Intergenic	TE
2	207269275	207269424	hsa-mir-1302-4	-	Intergenic	TE
2	212926257	212926336	hsa-mir-4776-1	+	Intergenic
2	212926257	212926336	hsa-mir-4776-2	-	Intergenic
2	219001645	219001708	hsa-mir-375	-	Intergenic
2	219906502	219906565	hsa-mir-4268	-	Intergenic
2	226658710	226658793	hsa-mir-5702	-	Intergenic
2	231892242	231892298	hsa-mir-1471	-	Intergenic
20	7371608	7371692	hsa-mir-8062	+	Intergenic
20	26208186	26208278	hsa-mir-663a	-	Intergenic
20	31607186	31607240	hsa-mir-3193	+	Intergenic
20	50585786	50585879	hsa-mir-645	+	Intergenic
20	57321502	57321591	hsa-mir-4325	-	Intergenic
20	58817615	58817694	hsa-mir-296	-	Intergenic
20	58818226	58818313	hsa-mir-298	-	Intergenic
20	60308474	60308567	hsa-mir-646	+	Intergenic	TE
20	60478111	60478181	hsa-mir-4533	+	Intergenic
20	60564562	60564625	hsa-mir-548ag-2	+	Intergenic	TE
20	62554306	62554376	hsa-mir-1-1	+	Intergenic
20	62564912	62565013	hsa-mir-133a-2	+	Intergenic
20	63178500	63178586	hsa-mir-124-3	+	Intergenic
21	6859171	6859256	hsa-mir-8069-1	+	Intergenic
21	8205315	8205406	hsa-mir-6724-1	+	Intergenic
21	8206563	8206618	hsa-mir-10401	+	Intergenic
21	8208473	8208652	hsa-mir-3648-1	+	Intergenic
21	8249505	8249596	hsa-mir-6724-2	+	Intergenic
21	8388362	8388453	hsa-mir-6724-3	+	Intergenic
21	8432530	8432621	hsa-mir-6724-4	+	Intergenic
21	8436324	8436374	hsa-mir-10396b	+	Intergenic
21	8986999	8987178	hsa-mir-3648-2	+	Intergenic
21	8987617	8987665	hsa-mir-10396a	+	Intergenic
21	13406384	13406460	hsa-mir-3156-3	-	Intergenic
21	13644775	13644850	hsa-mir-3118-1	-	Intergenic	TE
21	13724189	13724274	hsa-mir-8069-2	+	Intergenic
21	16539089	16539169	hsa-mir-99a	+	Intergenic
21	16539828	16539911	hsa-let-7c	+	Intergenic
21	16590237	16590325	hsa-mir-125b-2	+	Intergenic
21	18686090	18686164	hsa-mir-548x	-	Intergenic	TE
21	23079284	23079392	hsa-mir-6130	+	Intergenic	TE
21	25573980	25574044	hsa-mir-155	+	Intergenic
21	30375294	30375378	hsa-mir-4327	-	Intergenic
21	41167557	41167629	hsa-mir-3197	+	Intergenic
21	42950928	42951014	hsa-mir-5692b	-	Intergenic	TE
22	21034176	21034272	hsa-mir-649	-	Intergenic	TE
22	21652981	21653058	hsa-mir-301b	+	Intergenic
22	21653304	21653385	hsa-mir-130b	+	Intergenic
22	22822776	22822871	hsa-mir-650	+	Intergenic
22	22886267	22886379	hsa-mir-5571	+	Intergenic
22	25455646	25455711	hsa-mir-6817	+	Intergenic
22	27920525	27920612	hsa-mir-3199-1	-	Intergenic
22	27920526	27920611	hsa-mir-3199-2	+	Intergenic
22	31160062	31160119	hsa-mir-3928	-	Intergenic
22	41092513	41092566	hsa-mir-1281	+	Intergenic
22	46091044	46091126	hsa-mir-3619	+	Intergenic
22	46112749	46112822	hsa-let-7a-3	+	Intergenic
22	46113566	46113657	hsa-mir-4763	+	Intergenic
22	46113686	46113768	hsa-let-7b	+	Intergenic
22	48274364	48274415	hsa-mir-3201	+	Intergenic
22	49543393	49543466	hsa-mir-3667	-	Intergenic	TE
3	5250177	5250255	hsa-mir-4790	-	Intergenic
3	15873771	15873849	hsa-mir-563	+	Intergenic
3	31161704	31161787	hsa-mir-466	-	Intergenic
3	32506283	32506389	hsa-mir-548ay	-	Intergenic	TE
3	44114212	44114310	hsa-mir-138-1	+	Intergenic
3	48196564	48196616	hsa-mir-4443	+	Intergenic
3	67225464	67225527	hsa-mir-4272	+	Intergenic
3	75214476	75214549	hsa-mir-4444-2	+	Intergenic
3	75630763	75630858	hsa-mir-1324	+	Intergenic
3	87226189	87226277	hsa-mir-4795	-	Intergenic
3	96359964	96360039	hsa-mir-8060	+	Intergenic
3	103524033	103524116	hsa-mir-548ab	-	Intergenic	TE
3	109602828	109602897	hsa-mir-4445	+	Intergenic	TE
3	112737089	112737181	hsa-mir-9900	+	Intergenic
3	125790404	125790552	hsa-mir-548i-1	-	Intergenic
3	128846808	128846908	hsa-mir-12124	+	Intergenic
3	134437827	134437906	hsa-mir-4788	+	Intergenic
3	151565876	151565995	hsa-mir-5186	-	Intergenic
3	164171471	164171556	hsa-mir-1263	-	Intergenic
3	168551854	168551949	hsa-mir-551b	+	Intergenic
3	176515103	176515151	hsa-mir-7977	+	Intergenic
3	183886800	183886885	hsa-mir-4448	+	Intergenic	TE
3	195699401	195699497	hsa-mir-570	+	Intergenic	TE
4	9556168	9556316	hsa-mir-548i-2	-	Intergenic
4	11368827	11368921	hsa-mir-572	+	Intergenic
4	11783178	11783248	hsa-mir-12113	+	Intergenic
4	13627865	13627957	hsa-mir-5091	+	Intergenic
4	28819582	28819668	hsa-mir-4275	+	Intergenic
4	36426366	36426428	hsa-mir-1255b-1	-	Intergenic	TE
4	37241910	37241991	hsa-mir-4801	-	Intergenic
4	52712682	52712747	hsa-mir-4449	+	Intergenic
4	60922619	60922684	hsa-mir-548ag-1	+	Intergenic	TE
4	66276824	66276928	hsa-mir-1269a	+	Intergenic	TE
4	87300495	87300583	hsa-mir-5705	-	Intergenic
4	110860582	110860647	hsa-mir-297	-	Intergenic
4	125507259	125507307	hsa-mir-2054	+	Intergenic
4	147344629	147344717	hsa-mir-548g	-	Intergenic	TE
4	152536428	152536516	hsa-mir-4453	+	Intergenic
4	163093574	163093628	hsa-mir-4454	-	Intergenic
4	171186184	171186292	hsa-mir-6082	+	Intergenic
4	174423795	174423864	hsa-mir-4276	+	Intergenic
4	184851013	184851110	hsa-mir-3945	-	Intergenic
4	184938383	184938440	hsa-mir-4455	-	Intergenic	TE
5	1309310	1309377	hsa-mir-4457	-	Intergenic
5	1708785	1708868	hsa-mir-4277	-	Intergenic
5	6827853	6827921	hsa-mir-4278	-	Intergenic
5	8460925	8460999	hsa-mir-4458	+	Intergenic
5	10478037	10478145	hsa-mir-6131	+	Intergenic
5	58530043	58530109	hsa-mir-548ae-2	-	Intergenic	TE
5	82840155	82840224	hsa-mir-3977	+	Intergenic
5	87114879	87114954	hsa-mir-4280	-	Intergenic
5	88666853	88666939	hsa-mir-9-2	-	Intergenic
5	90016621	90016720	hsa-mir-3660	-	Intergenic
5	96079138	96079212	hsa-mir-583	+	Intergenic
5	129397062	129397147	hsa-mir-4460	-	Intergenic
5	132365490	132365599	hsa-mir-3936	-	Intergenic
5	143679860	143679971	hsa-mir-5197	+	Intergenic
5	149428918	149429023	hsa-mir-143	+	Intergenic
5	149430646	149430733	hsa-mir-145	+	Intergenic
5	154596012	154596072	hsa-mir-3141	-	Intergenic
5	154685776	154685861	hsa-mir-1303	+	Intergenic
5	160474402	160474483	hsa-mir-3142	+	Intergenic
5	160485352	160485450	hsa-mir-146a	+	Intergenic
5	171386656	171386760	hsa-mir-3912	-	Intergenic
5	173303730	173303817	hsa-mir-12118	+	Intergenic
5	173347455	173347536	hsa-mir-8056	+	Intergenic	TE
5	174751734	174751787	hsa-mir-4634	+	Intergenic
6	2854031	2854107	hsa-mir-4645	-	Intergenic
6	10439717	10439794	hsa-mir-5689	+	Intergenic	TE
6	18571784	18571880	hsa-mir-548a-1	+	Intergenic
6	27147626	27147688	hsa-mir-3143	+	Intergenic
6	32749912	32749979	hsa-mir-3135b	-	Intergenic	TE
6	33207835	33207944	hsa-mir-219a-1	+	Intergenic
6	33899135	33899200	hsa-mir-7159	+	Intergenic
6	33999972	34000051	hsa-mir-1275	-	Intergenic
6	36622436	36622512	hsa-mir-3925	-	Intergenic
6	37555365	37555422	hsa-mir-4462	-	Intergenic
6	52144349	52144434	hsa-mir-206	+	Intergenic
6	52148923	52149041	hsa-mir-133b	+	Intergenic
6	71376960	71377031	hsa-mir-30c-2	-	Intergenic
6	71403551	71403621	hsa-mir-30a	-	Intergenic
6	78539263	78539309	hsa-mir-10524	-	Intergenic	TE
6	90312742	90312833	hsa-mir-4464	+	Intergenic
6	91521660	91521737	hsa-mir-4643	+	Intergenic
6	98024531	98024621	hsa-mir-2113	+	Intergenic
6	99124609	99124696	hsa-mir-548ai	+	Intergenic	TE
6	106784125	106784220	hsa-mir-587	+	Intergenic
6	120015179	120015257	hsa-mir-3144	+	Intergenic	TE
6	126484631	126484713	hsa-mir-588	+	Intergenic	TE
6	131792172	131792231	hsa-mir-548h-5	+	Intergenic	TE
6	132115192	132115263	hsa-mir-548aj-1	-	Intergenic	TE
6	135239160	135239256	hsa-mir-548a-2	+	Intergenic	TE
6	140205252	140205326	hsa-mir-3668	+	Intergenic
6	140683814	140683883	hsa-mir-4465	+	Intergenic
6	151102675	151102776	hsa-mir-12131	+	Intergenic
6	155946797	155946879	hsa-mir-1202	+	Intergenic	TE
6	166997807	166997912	hsa-mir-3939	-	Intergenic
7	7066964	7067045	hsa-mir-3683	-	Intergenic	TE
7	25949919	25949986	hsa-mir-148a	-	Intergenic
7	29680734	29680828	hsa-mir-550a-3	-	Intergenic
7	32732981	32733077	hsa-mir-550a-2	+	Intergenic
7	32732981	32733077	hsa-mir-550b-2	-	Intergenic
7	56955785	56955864	hsa-mir-4283-1	-	Intergenic
7	57405025	57405090	hsa-mir-3147	+	Intergenic
7	63621090	63621169	hsa-mir-4283-2	+	Intergenic
7	97963658	97963726	hsa-mir-5692a-1	+	Intergenic	TE
7	97964405	97964481	hsa-mir-5692c-2	-	Intergenic	TE
7	128207872	128207943	hsa-mir-129-1	+	Intergenic
7	129770383	129770492	hsa-mir-182	-	Intergenic
7	129774692	129774769	hsa-mir-96	-	Intergenic
7	129774905	129775014	hsa-mir-183	-	Intergenic
7	130876747	130876810	hsa-mir-29a	-	Intergenic
7	130877459	130877539	hsa-mir-29b-1	-	Intergenic
7	138123758	138123821	hsa-mir-4468	+	Intergenic
7	142474527	142474603	hsa-mir-11400	+	Intergenic
7	158591616	158591696	hsa-mir-5707	+	Intergenic
8	8088941	8089089	hsa-mir-548i-3	-	Intergenic
8	9903388	9903472	hsa-mir-124-1	-	Intergenic
8	12719132	12719190	hsa-mir-5692a-2	+	Intergenic	TE
8	22244966	22245037	hsa-mir-320a	-	Intergenic
8	27048853	27048963	hsa-mir-548h-4	-	Intergenic	TE
8	27701673	27701767	hsa-mir-3622b	-	Intergenic
8	27701677	27701759	hsa-mir-3622a	+	Intergenic
8	29957272	29957348	hsa-mir-3148	-	Intergenic
8	61714788	61714859	hsa-mir-4470	+	Intergenic
8	64379149	64379257	hsa-mir-124-2	+	Intergenic
8	74548543	74548617	hsa-mir-5681a	+	Intergenic
8	74548550	74548609	hsa-mir-5681b	-	Intergenic
8	74705693	74705747	hsa-mir-2052	+	Intergenic
8	76966768	76966850	hsa-mir-3149	-	Intergenic
8	79332188	79332274	hsa-mir-12123	+	Intergenic
8	80241389	80241473	hsa-mir-5708	+	Intergenic
8	93029751	93029839	hsa-mir-8084	+	Intergenic
8	100382763	100382845	hsa-mir-4471	+	Intergenic
8	102125432	102125515	hsa-mir-5680	+	Intergenic
8	104484369	104484465	hsa-mir-548a-3	-	Intergenic	TE
8	119325171	119325265	hsa-mir-548az	+	Intergenic	TE
8	123215788	123215863	hsa-mir-4663	-	Intergenic
8	124821978	124822058	hsa-mir-4662b	-	Intergenic	TE
8	124821985	124822051	hsa-mir-4662a	+	Intergenic	TE
8	127795962	127796028	hsa-mir-1204	+	Intergenic
8	127960633	127960695	hsa-mir-1205	+	Intergenic
8	128008898	128008956	hsa-mir-1206	+	Intergenic
8	128049152	128049238	hsa-mir-1207	+	Intergenic
8	128150116	128150188	hsa-mir-1208	+	Intergenic
8	129484057	129484142	hsa-mir-3686	-	Intergenic	TE
8	134800520	134800607	hsa-mir-30b	-	Intergenic
8	134804876	134804945	hsa-mir-30d	-	Intergenic
8	141786242	141786313	hsa-mir-1302-7	-	Intergenic	TE
8	142176339	142176418	hsa-mir-4472-1	+	Intergenic
9	21512115	21512185	hsa-mir-31	-	Intergenic
9	28863626	28863706	hsa-mir-876	-	Intergenic
9	28888879	28888955	hsa-mir-873	-	Intergenic
9	36823539	36823599	hsa-mir-4475	-	Intergenic
9	40929010	40929092	hsa-mir-1299	-	Intergenic	TE
9	41233755	41233835	hsa-mir-4477a	+	Intergenic	TE
9	63819574	63819654	hsa-mir-4477b	+	Intergenic	TE
9	88745836	88745905	hsa-mir-4289	-	Intergenic
9	90023441	90023535	hsa-mir-4290	-	Intergenic
9	93819357	93819421	hsa-mir-4291	+	Intergenic
9	94175957	94176036	hsa-let-7a-1	+	Intergenic
9	94176347	94176433	hsa-let-7f-1	+	Intergenic
9	94178834	94178920	hsa-let-7d	+	Intergenic
9	106600928	106601022	hsa-mir-8081	+	Intergenic
9	111271156	111271214	hsa-mir-7702	-	Intergenic
9	120244979	120245050	hsa-mir-147a	-	Intergenic
9	122120082	122120167	hsa-mir-4478	-	Intergenic
9	128392618	128392714	hsa-mir-219a-2	-	Intergenic
9	128392621	128392708	hsa-mir-219b	+	Intergenic
9	130241387	130241488	hsa-mir-12126	+	Intergenic
9	134849298	134849369	hsa-mir-3689c	-	Intergenic
9	134849487	134849564	hsa-mir-3689a	-	Intergenic
9	134849609	134849682	hsa-mir-3689d-1	-	Intergenic
9	134850125	134850272	hsa-mir-3689b	-	Intergenic
9	134850277	134850356	hsa-mir-3689d-2	-	Intergenic
9	134850570	134850641	hsa-mir-3689e	-	Intergenic
9	134850742	134850807	hsa-mir-3689f	-	Intergenic
9	136546173	136546259	hsa-mir-4674	-	Intergenic
X	2609191	2609254	hsa-mir-6089-1	+	Intergenic
X	6383906	6383963	hsa-mir-4770	-	Intergenic
X	8126965	8127061	hsa-mir-651	+	Intergenic
X	28495555	28495663	hsa-mir-6134	-	Intergenic
X	39661216	39661321	hsa-mir-3937	+	Intergenic	TE
X	39837561	39837613	hsa-mir-1587	+	Intergenic	TE
X	45746157	45746266	hsa-mir-221	-	Intergenic
X	45747015	45747124	hsa-mir-222	-	Intergenic
X	52336557	52336642	hsa-mir-8088	-	Intergenic
X	55451495	55451582	hsa-mir-4536-1	-	Intergenic
X	55451495	55451582	hsa-mir-4536-2	+	Intergenic
X	66018870	66018979	hsa-mir-223	+	Intergenic
X	74218377	74218461	hsa-mir-421	-	Intergenic
X	74218547	74218618	hsa-mir-374b	-	Intergenic
X	74218549	74218618	hsa-mir-374c	+	Intergenic
X	74287104	74287209	hsa-mir-545	-	Intergenic
X	74287286	74287357	hsa-mir-374a	-	Intergenic
X	76919273	76919360	hsa-mir-384	-	Intergenic
X	77005404	77005501	hsa-mir-325	-	Intergenic
X	78901194	78901249	hsa-mir-4328	-	Intergenic
X	84225752	84225828	hsa-mir-548i-4	-	Intergenic	TE
X	85835780	85835858	hsa-mir-1321	+	Intergenic	TE
X	95063141	95063226	hsa-mir-548m	-	Intergenic	TE
X	121370972	121371053	hsa-mir-3672	+	Intergenic	TE
X	134169378	134169452	hsa-mir-363	-	Intergenic
X	134169538	134169612	hsa-mir-92a-2	-	Intergenic
X	134169671	134169766	hsa-mir-19b-2	-	Intergenic
X	134169809	134169877	hsa-mir-20b	-	Intergenic
X	134170041	134170111	hsa-mir-18b	-	Intergenic
X	134170198	134170278	hsa-mir-106a	-	Intergenic
X	134540185	134540262	hsa-mir-450b	-	Intergenic
X	134540341	134540431	hsa-mir-450a-1	-	Intergenic
X	134540508	134540607	hsa-mir-450a-2	-	Intergenic
X	134541341	134541437	hsa-mir-542	-	Intergenic
X	134546328	134546398	hsa-mir-503	-	Intergenic
X	134546614	134546711	hsa-mir-424	-	Intergenic
X	140926160	140926231	hsa-mir-320d-2	-	Intergenic
X	145992750	145992826	hsa-mir-892c	-	Intergenic
X	145994275	145994351	hsa-mir-890	-	Intergenic
X	145994784	145994860	hsa-mir-888	-	Intergenic
X	145996669	145996743	hsa-mir-892a	-	Intergenic
X	145997198	145997274	hsa-mir-892b	-	Intergenic
X	146001053	146001131	hsa-mir-891b	-	Intergenic
X	146027794	146027872	hsa-mir-891a	-	Intergenic
X	147189704	147189787	hsa-mir-513c	-	Intergenic	TE
X	147199044	147199127	hsa-mir-513b	-	Intergenic	TE
X	147213463	147213591	hsa-mir-513a-1	-	Intergenic	TE
X	147225826	147225952	hsa-mir-513a-2	-	Intergenic	TE
X	147230720	147230843	hsa-mir-506	-	Intergenic
X	147230984	147231077	hsa-mir-507	-	Intergenic
X	147236913	147237027	hsa-mir-508	-	Intergenic
X	147250151	147250230	hsa-mir-514b	-	Intergenic
X	147258760	147258850	hsa-mir-509-2	-	Intergenic
X	147259652	147259726	hsa-mir-509-3	-	Intergenic
X	147260532	147260625	hsa-mir-509-1	-	Intergenic
X	147272335	147272408	hsa-mir-510	-	Intergenic
X	147279247	147279344	hsa-mir-514a-1	-	Intergenic
X	147281943	147282030	hsa-mir-514a-2	-	Intergenic
X	147284641	147284728	hsa-mir-514a-3	-	Intergenic
X	150228004	150228083	hsa-mir-2114	+	Intergenic
X	151168222	151168326	hsa-mir-4330	+	Intergenic
X	154019920	154019989	hsa-mir-718	-	Intergenic
Y	1293918	1293992	hsa-mir-3690-2	+	Intergenic
Y	2609191	2609254	hsa-mir-6089-2	+	Intergenic
Y	4606120	4606228	hsa-mir-9985	+	Intergenic	TE
1	12166943	12167038	hsa-mir-7846	+	Others
1	22863159	22863226	hsa-mir-4253	-	Others
1	25906362	25906454	hsa-mir-3917	-	Others
1	51836344	51836402	hsa-mir-761	-	Others
1	54054079	54054154	hsa-mir-4781	+	Others
1	155346350	155346445	hsa-mir-555	-	Others
1	231019828	231019924	hsa-mir-1182	-	Others
10	30368597	30368665	hsa-mir-7162	-	Others
11	1880045	1880147	hsa-mir-7847	+	Others
12	103930425	103930555	hsa-mir-3652	+	Others
12	109833348	109833436	hsa-mir-4497	+	Others
16	28843919	28844007	hsa-mir-4721	-	Others
16	30893903	30893985	hsa-mir-762	+	Others
19	2434914	2435000	hsa-mir-7108	-	Others
19	6416410	6416511	hsa-mir-3940	-	Others
19	10403458	10403538	hsa-mir-1181	-	Others
19	35345513	35345627	hsa-mir-5196	+	Others
19	49888175	49888230	hsa-mir-4750	+	Others
19	55388181	55388242	hsa-mir-6805	+	Others
2	227472132	227472187	hsa-mir-5703	+	Others
22	37844272	37844371	hsa-mir-658	-	Others
3	25664873	25664939	hsa-mir-4442	-	Others
3	48578902	48578977	hsa-mir-711	-	Others
3	48644194	48644280	hsa-mir-4793	-	Others
5	10402364	10402431	hsa-mir-10397	+	Others
5	140647844	140647926	hsa-mir-3655	+	Others
6	33287227	33287289	hsa-mir-6873	-	Others
7	99409172	99409264	hsa-mir-12119	+	Others
7	100156605	100156669	hsa-mir-4658	-	Others
8	42896197	42896275	hsa-mir-4469	-	Others
8	116874728	116874800	hsa-mir-3610	-	Others
8	144791931	144791991	hsa-mir-6850	-	Others

## Sheet: human miRNA overlap with TE
miRNA					TE
chr	star	end	miRNA	strand	chr	star	end	TE	strand	overlapping region
1	30366	30503	hsa-mir-1302-2	+	1	30342	30532	DNA/hAT:MER53	-	137
1	632615	632685	hsa-mir-12136	-	1	632618	632685	tRNA:tRNA-Ser-TCA(m)	-	67
1	17277889	17277975	hsa-mir-3972	+	1	17277493	17278227	DNA/hAT-Tip100:MER45C	+	86
1	18897071	18897148	hsa-mir-1290	-	1	18897066	18897260	DNA/TcMar-Tigger:Tigger4a	+	77
1	20988314	20988432	hsa-mir-1256	-	1	20987360	20988920	DNA/TcMar-Tigger:Tigger1	+	118
1	22266239	22266300	hsa-mir-4418	+	1	22265738	22266451	LINE/L2:L2a	-	61
1	25023503	25023586	hsa-mir-4425	+	1	25023472	25023736	SINE/MIR:MIR	-	83
1	32086949	32087007	hsa-mir-5585	+	1	32086793	32087127	SINE/Alu:AluJb	+	58
1	34669599	34669694	hsa-mir-552	-	1	34669186	34670238	LINE/L1:L1MD2	-	95
1	51059837	51059905	hsa-mir-4421	+	1	51058968	51061016	LTR/ERV1:MER52A	+	68
1	51060018	51060103	hsa-mir-6500	+	1	51058968	51061016	LTR/ERV1:MER52A	+	85
1	62078786	62078859	hsa-mir-3116-1	+	1	62078795	62078858	LINE/L2:L2a	+	63
1	62078789	62078856	hsa-mir-3116-2	-	1	62078766	62078849	LINE/L2:L2a	-	60
1	116560024	116560111	hsa-mir-548ac	-	1	116560027	116560108	DNA/TcMar-Mariner:MADE1	-	81
1	154104521	154104592	hsa-mir-5698	-	1	154104259	154105207	LINE/L1:L1M1	+	71
1	167998660	167998726	hsa-mir-1255b-2	+	1	167998084	168000478	DNA/TcMar-Tigger:Tigger1	-	66
1	237471119	237471191	hsa-mir-4428	+	1	237470691	237471420	LTR/ERV1:LTR9D	-	72
10	12130760	12130816	hsa-mir-548ak	-	10	12130751	12130824	DNA/TcMar-Mariner:MADE1	+	56
10	12653138	12653197	hsa-mir-4481	-	10	12652936	12653355	LTR/ERVL-MaLR:MSTC	-	59
10	12725254	12725353	hsa-mir-548q	-	10	12725251	12725350	DNA/TcMar-Mariner:MADE1	-	96
10	14383200	14383277	hsa-mir-4293	-	10	14383207	14383392	SINE/tRNA:LFSINE_Vert	+	70
10	24275685	24275781	hsa-mir-603	+	10	24275695	24275776	DNA/TcMar-Mariner:MADE1	-	81
10	35079598	35079680	hsa-mir-3611	-	10	35079361	35080121	DNA/TcMar-Tigger:Tigger7	-	82
10	42997563	42997681	hsa-mir-5100	+	10	42997583	42997711	SINE/MIR:MIR	+	98
10	54607874	54607957	hsa-mir-548f-1	-	10	54607876	54607956	DNA/TcMar-Mariner:MADE1	-	80
10	67403351	67403410	hsa-mir-7151	-	10	67403311	67405913	LINE/L1:L1PA11	+	59
10	75552458	75552553	hsa-mir-606	+	10	75552041	75553551	LINE/L1:L1MCc	-	95
10	98924499	98924568	hsa-mir-6507	-	10	98922745	98924580	LINE/L1:L1M1	-	69
10	110988926	110989013	hsa-mir-548e	+	10	110988928	110989006	DNA/TcMar-Mariner:MADE1	+	78
11	7234766	7234837	hsa-mir-302e	+	11	7234680	7234886	SINE/MIR:MIR	+	71
11	36010098	36010204	hsa-mir-3973	+	11	36010070	36010281	DNA/TcMar-Tigger:Tigger19a	+	106
11	47400970	47401042	hsa-mir-4487	+	11	47400744	47401469	LINE/L1:L1ME3F	+	72
11	48096782	48096858	hsa-mir-3161	+	11	48096745	48096902	DNA/hAT-Charlie:MER5A	-	76
11	60209071	60209156	hsa-mir-6503	-	11	60209059	60209608	LTR/ERVL-MaLR:MLT1D	+	85
11	66934434	66934506	hsa-mir-3163	-	11	66934419	66934496	SINE/MIR:MIRc	+	62
11	69083176	69083258	hsa-mir-3164	+	11	69083146	69083246	DNA/TcMar-Tigger:MER6B	+	70
11	74399237	74399333	hsa-mir-548al	+	11	74399233	74399328	DNA/TcMar-Mariner:MADE1	-	91
11	90869121	90869202	hsa-mir-1261	-	11	90868476	90870776	DNA/TcMar-Tigger:Tigger1	+	81
11	94466495	94466580	hsa-mir-548l	-	11	94466501	94466578	DNA/TcMar-Mariner:MADE1	+	77
12	57519163	57519259	hsa-mir-616	-	12	57518959	57519475	LINE/L2:L2a	+	96
12	64622509	64622605	hsa-mir-548c	+	12	64622520	64622600	DNA/TcMar-Mariner:MADE1	+	80
12	64622509	64622605	hsa-mir-548z	-	12	64622520	64622600	DNA/TcMar-Mariner:MADE1	+	80
12	86745068	86745149	hsa-mir-3059	-	12	86744910	86745157	LTR?:Eutr5	+	81
12	108635810	108635870	hsa-mir-4496	+	12	108635756	108635962	SINE/MIR:MIRb	-	60
12	112037599	112037715	hsa-mir-3657	-	12	112037321	112038019	LINE/L1:L1MC4	+	116
12	112695034	112695176	hsa-mir-1302-1	-	12	112695016	112695207	DNA/hAT:MER53	-	142
12	122695907	122695999	hsa-mir-9902-1	-	12	122695822	122696017	LTR/ERV1:LTR19-int	-	92
12	122709332	122709424	hsa-mir-9902-2	-	12	122709247	122709442	LTR/ERV1:HUERS-P1-int	-	92
13	40727816	40727887	hsa-mir-320d-1	-	13	40727644	40728070	LINE/L1:L1MEd	-	71
13	41101019	41101100	hsa-mir-3168	-	13	41100938	41101115	SINE/MIR:MIR	-	81
13	65966330	65966429	hsa-mir-548x-2	-	13	65966339	65966419	DNA/TcMar-Mariner:MADE1	+	80
13	66218250	66218324	hsa-mir-4704	+	13	66218068	66218633	LTR/ERVL-MaLR:MLT1H1	-	74
13	92490163	92490220	hsa-mir-548as	+	13	92490150	92490228	DNA/TcMar-Mariner:MADE1	+	57
13	96427229	96427292	hsa-mir-4501	+	13	96427162	96427355	SINE/MIR:MIRb	+	63
13	107531171	107531248	hsa-mir-1267	-	13	107531150	107531569	LTR/ERVL-MaLR:MSTB	+	77
13	114244505	114244561	hsa-mir-548ar	+	13	114244492	114244571	DNA/TcMar-Mariner:MADE1	-	56
13	114273828	114273908	hsa-mir-4502	+	13	114273789	114275530	DNA/TcMar-Tigger:Tigger1	-	80
14	59646962	59647020	hsa-mir-5586	-	14	59644129	59647077	LINE/L1:L1PA8	+	58
14	65471102	65471186	hsa-mir-625	+	14	65470950	65471811	LINE/L1:L1MCa	-	84
14	67441855	67441930	hsa-mir-5694	-	14	67441539	67441989	LTR/ERVL:MLT2B1	+	75
14	93948226	93948302	hsa-mir-4506	-	14	93948086	93948304	SINE/MIR:MIR	-	76
14	100109419	100109514	hsa-mir-151b	-	14	100109302	100109526	LINE/L2:L2b	+	95
14	100109655	100109753	hsa-mir-342	+	14	100109651	100109758	SINE/tRNA-RTE:MamSINE1	-	98
14	101048658	101048748	hsa-mir-544a	+	14	101048625	101048771	DNA/hAT-Charlie:MER5A1	-	90
15	20832795	20832869	hsa-mir-3118-2	+	15	20831786	20834105	LINE/L1:L1PA13	-	74
15	20940252	20940333	hsa-mir-5701-1	+	15	20939508	20942024	Satellite/telo:REP522	-	81
15	21406385	21406459	hsa-mir-3118-3	+	15	21405376	21407697	LINE/L1:L1PA13	-	74
15	21513959	21514040	hsa-mir-5701-2	+	15	21513217	21515731	Satellite/telo:REP522	-	81
15	21843750	21843824	hsa-mir-3118-4	+	15	21842741	21845062	LINE/L1:L1PA13	-	74
15	21951242	21951323	hsa-mir-5701-3	+	15	21950500	21953000	Satellite/telo:REP522	-	81
15	22225278	22225329	hsa-mir-1268a	-	15	22225178	22225477	SINE/Alu:AluJr	-	51
15	51314032	51314107	hsa-mir-7973-2	-	15	51313954	51314104	SINE/MIR:MIRb	+	72
15	51314034	51314109	hsa-mir-7973-1	+	15	51313954	51314104	SINE/MIR:MIRb	+	70
15	52277117	52277200	hsa-mir-1266	-	15	52277027	52277203	SINE/MIR:MIR3	-	83
15	63870930	63871019	hsa-mir-422a	-	15	63870874	63871033	SINE/MIR:MIRc	-	89
15	73299910	73299979	hsa-mir-12135	+	15	73299684	73300447	DNA/hAT-Charlie:Charlie1a	-	69
15	85825635	85825730	hsa-mir-548ap	+	15	85825062	85825846	LTR/ERV1:MER50	-	95
15	89883931	89884030	hsa-mir-5009	-	15	89883839	89884059	DNA/TcMar-Tigger:Tigger4a	+	99
15	90006755	90006841	hsa-mir-3174	+	15	90006715	90006856	DNA/hAT-Charlie:MER5A1	+	86
15	101960459	101960596	hsa-mir-1302-10	-	15	101960429	101960619	DNA/hAT:MER53	+	137
16	11306440	11306527	hsa-mir-548h-2	-	16	11306444	11306524	DNA/TcMar-Mariner:MADE1	-	80
16	14907717	14907781	hsa-mir-3670-1	+	16	14907729	14908101	LTR/ERVL:LTR16A1	+	52
16	16306370	16306434	hsa-mir-3670-2	+	16	16306382	16306754	LTR/ERVL:LTR16A1	+	52
16	21506049	21506135	hsa-mir-3680-1	-	16	21505999	21506135	DNA/hAT-Tip100:MER96	-	86
16	24203116	24203231	hsa-mir-1273h	+	16	24202934	24203263	SINE/Alu:AluJb	+	115
16	26025237	26025310	hsa-mir-548w	+	16	26025233	26025313	DNA/TcMar-Mariner:MADE1	-	73
16	29599179	29599265	hsa-mir-3680-2	-	16	29599129	29599265	DNA/hAT-Tip100:MER96	-	86
17	12917268	12917342	hsa-mir-1269b	-	17	12917141	12917702	LTR/ERVL:MLT2B3	-	74
17	42494773	42494830	hsa-mir-548at	+	17	42494771	42494840	DNA/TcMar-Mariner:MADE1	-	57
17	62944215	62944312	hsa-mir-633	+	17	62944141	62944322	SINE/MIR:MIRb	+	97
17	67471489	67471585	hsa-mir-548aa-2	+	17	67471493	67471573	DNA/TcMar-Mariner:MADE1	+	80
17	67471489	67471585	hsa-mir-548d-2	-	17	67471493	67471573	DNA/TcMar-Mariner:MADE1	+	80
17	80098828	80098877	hsa-mir-1268b	+	17	80098657	80098996	SINE/Alu:AluSx1	+	49
17	82668233	82668307	hsa-mir-4525	-	17	82667950	82668910	LTR/ERV1:MER52A	-	74
18	35934088	35934142	hsa-mir-3929	-	18	35933863	35934152	SINE/Alu:AluJb	-	54
18	39622123	39622175	hsa-mir-924	-	18	39622125	39622431	LTR/ERV1:MER101B	-	50
18	47380496	47380565	hsa-mir-4527	+	18	47380249	47380656	LTR/ERVL-MaLR:MLT1J	+	69
18	72853321	72853382	hsa-mir-548av	-	18	72853312	72853389	DNA/TcMar-Mariner:MADE1	-	61
19	71973	72110	hsa-mir-1302-11	+	19	71949	72139	DNA/hAT:MER53	-	137
19	2630715	2630793	hsa-mir-7850	+	19	2630261	2630878	LTR/ERVL-MaLR:MLT1E1A	+	78
19	10038354	10038413	hsa-mir-5589	+	19	10038253	10038404	DNA/hAT-Tip100:MER91A	-	50
19	12920320	12920404	hsa-mir-5695	+	19	12920247	12920450	LTR/ERV1:MER39B	+	84
19	19435063	19435158	hsa-mir-640	+	19	19435035	19435225	SINE/MIR:MIRb	+	95
19	46018932	46019049	hsa-mir-769	+	19	46018947	46019044	Low_complexity:G-rich	+	97
19	52222020	52222098	hsa-mir-6801	+	19	52222014	52222092	SINE/MIR:MIR3	+	72
19	55123225	55123292	hsa-mir-7975	-	19	55123222	55125561	LTR/ERV1:HERVH-int	+	67
2	11767444	11767525	hsa-mir-548s	+	2	11767438	11767529	DNA/TcMar-Mariner:MADE1	+	81
2	12199130	12199201	hsa-mir-3681	+	2	12198949	12199551	LTR/ERVL:LTR16D1	+	71
2	33418516	33418564	hsa-mir-4430	+	2	33418359	33418595	SINE/Alu:AluJr	+	48
2	35471405	35471486	hsa-mir-548ad	+	2	35471407	35471483	DNA/TcMar-Mariner:MADE1	-	76
2	49059603	49059658	hsa-mir-548ba	+	2	49059590	49059671	DNA/TcMar-Mariner:MADE1	-	55
2	52702522	52702615	hsa-mir-4431	-	2	52702448	52702906	LTR/ERVL-MaLR:MSTB1	-	93
2	64340747	64340848	hsa-mir-4433b	-	2	64340459	64341192	LINE/L2:L2c	-	101
2	64340759	64340839	hsa-mir-4433a	+	2	64340459	64341192	LINE/L2:L2c	-	80
2	70252918	70253005	hsa-mir-1285-2	-	2	70252895	70253042	SINE/Alu:AluJb	-	87
2	87194786	87194859	hsa-mir-4771-1	+	2	87194628	87195561	LINE/L1:L1MEg	+	73
2	111771061	111771134	hsa-mir-4771-2	-	2	111770359	111771291	LINE/L1:L1MEg	-	73
2	113582959	113583096	hsa-mir-1302-3	-	2	113582929	113583119	DNA/hAT:MER53	+	137
2	132433711	132433820	hsa-mir-9986	+	2	132432945	132435626	DNA/TcMar-Tigger:Tigger2	+	109
2	134857820	134857873	hsa-mir-5590	+	2	134857460	134857971	LINE/L1:L1M2	-	53
2	140586626	140586685	hsa-mir-7157	-	2	140586456	140587413	LINE/L1:L1MDa	+	59
2	184378975	184379044	hsa-mir-548ae-1	+	2	184378952	184379048	DNA/TcMar-Mariner:MADE1	-	69
2	207269275	207269424	hsa-mir-1302-4	-	2	207269260	207269447	DNA/hAT:MER53	-	149
2	207754807	207754881	hsa-mir-4775	+	2	207754801	207754874	DNA/TcMar-Tc1:EutTc1-N2	+	67
2	212426263	212426360	hsa-mir-548f-2	-	2	212426271	212426351	DNA/TcMar-Mariner:MADE1	-	80
2	213758067	213758159	hsa-mir-4438	+	2	213756969	213759754	LINE/L1:L1MB1	+	92
2	232172653	232172747	hsa-mir-562	+	2	232172150	232173233	LINE/L1:L1MB7	-	94
2	239943015	239943094	hsa-mir-4786	-	2	239942416	239943115	LINE/L1:HAL1b	-	79
2	241477905	241477982	hsa-mir-3133	+	2	241477427	241478152	LINE/L1:L1MB7	-	77
20	32237795	32237847	hsa-mir-1825	+	20	32237182	32237905	LINE/L2:L2a	-	52
20	35453954	35454097	hsa-mir-1289-1	-	20	35453936	35454103	DNA/hAT-Charlie:MER5A	+	143
20	38516563	38516632	hsa-mir-548o-2	+	20	38516556	38516638	DNA/TcMar-Mariner:MADE1	-	69
20	45705102	45705180	hsa-mir-3617	-	20	45705089	45705233	SINE/MIR:MIR3	+	78
20	50614636	50614785	hsa-mir-1302-5	-	20	50614633	50614775	DNA/hAT:MER53	+	139
20	60308474	60308567	hsa-mir-646	+	20	60308273	60308697	LTR/ERVL:LTR67B	-	93
20	60564562	60564625	hsa-mir-548ag-2	+	20	60564552	60564632	DNA/TcMar-Mariner:MADE1	-	63
21	13644775	13644850	hsa-mir-3118-1	-	21	13641904	13645978	LINE/L1:L1PA12	+	75
21	18686090	18686164	hsa-mir-548x	-	21	18686089	18686166	DNA/TcMar-Mariner:MADE1	-	74
21	23079284	23079392	hsa-mir-6130	+	21	23078946	23082215	LINE/L1:L1MA8	-	108
21	42950928	42951014	hsa-mir-5692b	-	21	42950866	42951185	Satellite:SATR1	+	86
22	21034176	21034272	hsa-mir-649	-	22	21034185	21034262	DNA/TcMar-Tigger:MER8	+	77
22	41923222	41923297	hsa-mir-378i	-	22	41923199	41923302	SINE/MIR:MIRc	-	75
22	49543393	49543466	hsa-mir-3667	-	22	49543160	49543676	LTR/ERVL-MaLR:MLT1H	-	73
3	15697298	15697371	hsa-mir-3134	-	3	15696851	15697479	LINE/L1:L1PB2	+	73
3	20137565	20137641	hsa-mir-3135a	+	3	20137541	20137821	SINE/Alu:AluJb	-	76
3	32506283	32506389	hsa-mir-548ay	-	3	32506019	32506701	LTR/ERV1:LTR43	-	106
3	48316360	48316459	hsa-mir-2115	-	3	48315747	48316485	LINE/L1:L1M4	+	99
3	60617805	60617870	hsa-mir-548bb	-	3	60617804	60617870	DNA/TcMar-Mariner:MADE1	-	65
3	79507887	79507969	hsa-mir-3923	+	3	79507767	79507984	LTR/ERVL-MaLR:MLT1C	+	82
3	103524033	103524116	hsa-mir-548ab	-	3	103524029	103524118	DNA/TcMar-Mariner:MADE1	-	83
3	109602828	109602897	hsa-mir-4445	+	3	109601947	109603809	LINE/L1:L1PB1	+	69
3	116850277	116850367	hsa-mir-4447	-	3	116850136	116850358	DNA/hAT-Charlie:MER20	+	81
3	121049640	121049715	hsa-mir-5682	+	3	121048832	121050222	LINE/L1:L1PA14	-	75
3	124732439	124732516	hsa-mir-544b	+	3	124732401	124732544	DNA/hAT-Charlie:MER5A1	-	77
3	127587111	127587176	hsa-mir-7976	-	3	127586907	127587479	LTR/ERVL-MaLR:MLT1K	+	65
3	183886800	183886885	hsa-mir-4448	+	3	183886551	183887521	LTR/ERVK:LTR13	+	85
3	185767847	185767904	hsa-mir-548aq	-	3	185767836	185767916	DNA/TcMar-Mariner:MADE1	-	57
3	188688781	188688866	hsa-mir-28	+	3	188688783	188688877	LINE/L2:L2c	+	83
3	195699401	195699497	hsa-mir-570	+	3	195699412	195699491	DNA/TcMar-Mariner:MADE1	+	79
4	36426366	36426428	hsa-mir-1255b-1	-	4	36425826	36426866	DNA/TcMar-Tigger:Tigger1	-	62
4	60922619	60922684	hsa-mir-548ag-1	+	4	60922610	60922690	DNA/TcMar-Mariner:MADE1	-	65
4	66276824	66276928	hsa-mir-1269a	+	4	66276469	66277055	LTR/ERVL:MLT2B3	+	104
4	76575551	76575626	hsa-mir-548ah	+	4	76575548	76575628	DNA/TcMar-Mariner:MADE1	-	75
4	86542482	86542552	hsa-mir-4452	-	4	86542428	86542621	SINE/Alu:FAM	+	70
4	101330302	101330414	hsa-mir-1255a	-	4	101328574	101330445	DNA/TcMar-Tigger:Tigger1	+	112
4	109488698	109488795	hsa-mir-576	+	4	109488090	109489371	LINE/L1:L1MB7	-	97
4	147344629	147344717	hsa-mir-548g	-	4	147344634	147344712	DNA/TcMar-Mariner:MADE1	-	78
4	173268160	173268233	hsa-mir-548t	+	4	173268157	173268235	DNA/TcMar-Mariner:MADE1	+	73
4	184938383	184938440	hsa-mir-4455	-	4	184938150	184938750	LINE/L1:HAL1	-	57
5	15935182	15935260	hsa-mir-887	+	5	15935060	15935362	LINE/L2:L2	-	78
5	32394378	32394475	hsa-mir-579	-	5	32394374	32394471	DNA/TcMar-Mariner:MADE1	+	93
5	58530043	58530109	hsa-mir-548ae-2	-	5	58530035	58530116	DNA/TcMar-Mariner:MADE1	+	66
5	100816482	100816565	hsa-mir-548p	-	5	100816484	100816564	DNA/TcMar-Mariner:MADE1	-	80
5	110513829	110513915	hsa-mir-548f-3	-	5	110513831	110513914	DNA/TcMar-Mariner:MADE1	+	83
5	119154637	119154716	hsa-mir-5706	+	5	119153783	119155557	DNA/TcMar-Tigger:Tigger1	+	79
5	135802985	135803075	hsa-mir-5692c-1	-	5	135790173	135803535	Satellite:SATR1	+	90
5	149062313	149062409	hsa-mir-584	-	5	149062320	149062409	DNA/hAT-Blackjack:MER81	+	89
5	154829458	154829540	hsa-mir-378h	+	5	154829451	154829614	SINE/MIR:MIRc	+	82
5	172662165	172662263	hsa-mir-5003	+	5	172662124	172662372	SINE/MIR:MIRb	-	98
5	172915083	172915158	hsa-mir-10523	+	5	172915072	172915264	SINE/MIR:MIRc	+	75
5	173347455	173347536	hsa-mir-8056	+	5	173347437	173347553	LINE/L2:L2a	+	81
6	6169304	6169435	hsa-mir-7853	-	6	6169298	6169442	DNA/hAT-Charlie:MER5A1	+	131
6	6169334	6169409	hsa-mir-5683	+	6	6169298	6169442	DNA/hAT-Charlie:MER5A1	+	75
6	10439717	10439794	hsa-mir-5689	+	6	10439686	10439849	SINE/Alu:FLAM_C	+	77
6	32749912	32749979	hsa-mir-3135b	-	6	32749861	32749999	SINE/Alu:FRAM	+	67
6	33698128	33698234	hsa-mir-3934	+	6	33698135	33698250	SINE/MIR:MIR	-	99
6	57390132	57390212	hsa-mir-548u	+	6	57390132	57390211	DNA/TcMar-Mariner:MADE1	+	79
6	75428407	75428473	hsa-mir-4463	+	6	75428356	75428533	DNA/hAT-Charlie:MER5A	-	66
6	78539263	78539309	hsa-mir-10524	-	6	78539037	78539400	LTR/ERVL-MaLR:MLT1A0	+	46
6	99124609	99124696	hsa-mir-548ai	+	6	99124611	99124693	DNA/TcMar-Mariner:MADE1	-	82
6	119069047	119069143	hsa-mir-548b	-	6	119069051	119069131	DNA/TcMar-Mariner:MADE1	-	80
6	120015179	120015257	hsa-mir-3144	+	6	120014190	120015905	LINE/L1:L1MA8	+	78
6	126484631	126484713	hsa-mir-588	+	6	126484629	126486566	LINE/L1:L1MA3	+	82
6	131792172	131792231	hsa-mir-548h-5	+	6	131792161	131792241	DNA/TcMar-Mariner:MADE1	+	59
6	132115192	132115263	hsa-mir-548aj-1	-	6	132115187	132115267	DNA/TcMar-Mariner:MADE1	+	71
6	135239160	135239256	hsa-mir-548a-2	+	6	135239170	135239251	DNA/TcMar-Mariner:MADE1	-	81
6	155946797	155946879	hsa-mir-1202	+	6	155946768	155948281	LTR/ERV1:MER52A	+	82
7	7066964	7067045	hsa-mir-3683	-	7	7063015	7068474	Satellite:SATR1	+	81
7	18127220	18127309	hsa-mir-1302-6	-	7	18127168	18127377	DNA/hAT:MER53	-	89
7	21471058	21471146	hsa-mir-1183	+	7	21471059	21471250	LINE/L2:L2c	-	87
7	34940760	34940834	hsa-mir-548n	-	7	34940759	34940835	DNA/TcMar-Mariner:MADE1	+	74
7	92204015	92204098	hsa-mir-1285-1	-	7	92203955	92204290	SINE/Alu:AluJr	+	83
7	97963658	97963726	hsa-mir-5692a-1	+	7	97958234	97966025	Satellite:SATR2	+	68
7	97964405	97964481	hsa-mir-5692c-2	-	7	97958234	97966025	Satellite:SATR2	+	76
7	102405742	102405855	hsa-mir-548o	-	7	102405737	102406933	DNA/TcMar-Mariner:HSMAR1	-	113
8	1801125	1801192	hsa-mir-3674	+	8	1800809	1801297	LTR/ERV1:LTR8A	+	67
8	12719132	12719190	hsa-mir-5692a-2	+	8	12718684	12719871	Satellite:SATR2	+	58
8	17681578	17681657	hsa-mir-548v	-	8	17681581	17681652	DNA/TcMar-Mariner:MADE1	-	71
8	27048853	27048963	hsa-mir-548h-4	-	8	27048861	27048959	DNA/TcMar-Mariner:MADE1	-	98
8	41271048	41271143	hsa-mir-548ao	-	8	41271055	41271135	DNA/TcMar-Mariner:MADE1	+	80
8	91205485	91205559	hsa-mir-4661	+	8	91205021	91205648	LTR/Gypsy:MamGypsy2-I	+	74
8	104484369	104484465	hsa-mir-548a-3	-	8	104484373	104484453	DNA/TcMar-Mariner:MADE1	-	80
8	119325171	119325265	hsa-mir-548az	+	8	119325178	119325258	DNA/TcMar-Mariner:MADE1	+	80
8	123348034	123348130	hsa-mir-548aa-1	+	8	123348038	123348118	DNA/TcMar-Mariner:MADE1	+	80
8	123348034	123348130	hsa-mir-548d-1	-	8	123348038	123348118	DNA/TcMar-Mariner:MADE1	+	80
8	124821978	124822058	hsa-mir-4662b	-	8	124821794	124822141	LINE/L1:L1ME3G	+	80
8	124821985	124822051	hsa-mir-4662a	+	8	124821794	124822141	LINE/L1:L1ME3G	+	66
8	129484057	129484142	hsa-mir-3686	-	8	129483946	129484642	LINE/L1:L1MEc	+	85
8	140732564	140732653	hsa-mir-151a	-	8	140732529	140732650	LINE/L2:L2c	-	86
8	141786242	141786313	hsa-mir-1302-7	-	8	141786193	141786332	DNA/hAT:MER53	+	71
9	30144	30281	hsa-mir-1302-9	+	9	30120	30310	DNA/hAT:MER53	-	137
9	40929010	40929092	hsa-mir-1299	-	9	40922618	40931549	Satellite:CER	+	82
9	41233755	41233835	hsa-mir-4477a	+	9	41232953	41234112	DNA/TcMar-Tigger:Tigger1	-	80
9	63819574	63819654	hsa-mir-4477b	+	9	63819296	63820455	DNA/TcMar-Tigger:Tigger1	+	80
9	93594841	93594894	hsa-mir-548au	+	9	93594828	93594899	DNA/TcMar-Mariner:MADE1	+	53
9	97363554	97363681	hsa-mir-1302-8	-	9	97363528	97363717	DNA/hAT:MER53	-	127
9	109511475	109511545	hsa-mir-3927	-	9	109511376	109511626	LTR/ERVL-MaLR:MLT1H2	+	70
9	132945707	132945771	hsa-mir-548aw	+	9	132945706	132945772	DNA/TcMar-Mariner:MADE1	-	64
X	11318614	11318686	hsa-mir-548ax	-	X	11318610	11318689	DNA/TcMar-Mariner:MADE1	+	72
X	16627012	16627085	hsa-mir-548am	-	X	16627013	16627088	DNA/TcMar-Mariner:MADE1	+	72
X	29574278	29574358	hsa-mir-4666b	+	X	29573990	29574379	LTR/ERVL-MaLR:MSTA	-	80
X	32583656	32583752	hsa-mir-3915	-	X	32583506	32584923	LINE/L1:L1ME3	+	96
X	32641474	32641559	hsa-mir-548f-5	-	X	32641477	32641557	DNA/TcMar-Mariner:MADE1	+	80
X	38023895	38023986	hsa-mir-548aj-2	-	X	38023900	38023980	DNA/TcMar-Mariner:MADE1	-	80
X	39661216	39661321	hsa-mir-3937	+	X	39660826	39661507	LTR/ERVL-MaLR:MLT1G	+	105
X	39837561	39837613	hsa-mir-1587	+	X	39837495	39837928	LTR/ERVL-MaLR:MLT1H2	-	52
X	84225752	84225828	hsa-mir-548i-4	-	X	84225752	84225830	DNA/TcMar-Mariner:MADE1	-	76
X	85835780	85835858	hsa-mir-1321	+	X	85835702	85835934	SINE/MIR:MIRb	-	78
X	85903636	85903707	hsa-mir-361	-	X	85903642	85903700	DNA/hAT-Charlie:MER5A	-	58
X	95063141	95063226	hsa-mir-548m	-	X	95063145	95063223	DNA/TcMar-Mariner:MADE1	+	78
X	106639814	106639896	hsa-mir-548an	+	X	106639815	106639895	DNA/TcMar-Mariner:MADE1	-	80
X	110055329	110055426	hsa-mir-652	+	X	110055318	110055446	DNA/hAT-Tip100:MER91C	+	97
X	114715233	114715344	hsa-mir-1298	+	X	114715233	114715338	DNA:X24_DNA	+	105
X	121370972	121371053	hsa-mir-3672	+	X	121370128	121371260	LINE/L1:L1M1	-	81
X	147189704	147189787	hsa-mir-513c	-	X	147189680	147189810	DNA/hAT-Tip100:MER91C	-	83
X	147199044	147199127	hsa-mir-513b	-	X	147199020	147199150	DNA/hAT-Tip100:MER91C	-	83
X	147213463	147213591	hsa-mir-513a-1	-	X	147213460	147213591	DNA/hAT-Tip100:MER91C	-	128
X	147225826	147225952	hsa-mir-513a-2	-	X	147225822	147225952	DNA/hAT-Tip100:MER91C	+	126
X	151958578	151958658	hsa-mir-224	-	X	151958580	151958655	DNA:MER135	-	75
Y	4606120	4606228	hsa-mir-9985	+	Y	4606053	4606240	LINE/L1:L1MA4	+	108

## Sheet: mouse miRNA genomic location
chromosome	star	end	miRNA	strand	location
1	34117359	34117431	mmu-mir-6896	+	Intron_Same_Strand
1	36144252	36144313	mmu-mir-6897	-	Intron_Same_Strand
1	36348682	36348758	mmu-mir-6898	-	Intron_Same_Strand
1	64042438	64042501	mmu-mir-6899	-	Intron_Same_Strand
1	74394310	74394394	mmu-mir-26b	+	Intron_Same_Strand
1	77496653	77496768	mmu-mir-6352	-	Intron_Same_Strand
1	84218849	84218961	mmu-mir-6353	-	Intron_Same_Strand
1	92464483	92464542	mmu-mir-6900	-	Intron_Same_Strand
1	92850378	92850443	mmu-mir-149	+	Intron_Same_Strand
1	93274549	93274610	mmu-mir-6901	+	Intron_Same_Strand
1	93346092	93346155	mmu-mir-6902	+	Intron_Same_Strand
1	93352158	93352285	mmu-mir-6345	+	Intron_Same_Strand
1	106546496	106546631	mmu-mir-3473f	-	Intron_Same_Strand
1	128202361	128202430	mmu-mir-128-1	+	Intron_Same_Strand
1	132198088	132198184	mmu-mir-135b	+	Intron_Same_Strand
1	133726558	133726645	mmu-mir-6903	-	Intron_Same_Strand
1	134946234	134946299	mmu-mir-5104b	-	Intron_Same_Strand
1	135454603	135454683	mmu-mir-1231	-	Intron_Same_Strand
1	151442393	151442450	mmu-mir-7682	+	Intron_Same_Strand
1	158505625	158505733	mmu-mir-488	+	Intron_Same_Strand
1	159340358	159340423	mmu-mir-1843b	+	Intron_Same_Strand
1	160295864	160295972	mmu-mir-1927	-	Intron_Same_Strand	TE
1	164217678	164217740	mmu-mir-12178	+	Intron_Same_Strand
1	171064591	171064652	mmu-mir-6546	-	Intron_Same_Strand
1	171641840	171641900	mmu-mir-7683	-	Intron_Same_Strand	TE
1	176772325	176772423	mmu-mir-350	-	Intron_Same_Strand
1	180587201	180587267	mmu-mir-6904	+	Intron_Same_Strand
1	184822407	184822488	mmu-mir-1981	-	Intron_Same_Strand
1	185242975	185243043	mmu-mir-664	+	Intron_Same_Strand
10	7836381	7836474	mmu-mir-5104	+	Intron_Same_Strand
10	22729372	22729432	mmu-mir-7663	-	Intron_Same_Strand
10	24910664	24910733	mmu-mir-6905	+	Intron_Same_Strand
10	44359676	44359768	mmu-mir-1929	+	Intron_Same_Strand
10	60126776	60126833	mmu-mir-6906	+	Intron_Same_Strand
10	77641224	77641307	mmu-mir-1930	+	Intron_Same_Strand
10	78340150	78340207	mmu-mir-7659	-	Intron_Same_Strand
10	78408475	78408545	mmu-mir-6907	-	Intron_Same_Strand
10	78445095	78445157	mmu-mir-6908	-	Intron_Same_Strand
10	79531029	79531090	mmu-mir-6909	-	Intron_Same_Strand
10	79862587	79862652	mmu-mir-6910	+	Intron_Same_Strand
10	80278164	80278232	mmu-mir-6911	+	Intron_Same_Strand
10	80609260	80609329	mmu-mir-6912	+	Intron_Same_Strand
10	81386347	81386412	mmu-mir-6913	+	Intron_Same_Strand
10	81416240	81416297	mmu-mir-1191b	-	Intron_Same_Strand
10	93162785	93162903	mmu-mir-1931	+	Intron_Same_Strand
10	95559231	95559321	mmu-mir-3058	-	Intron_Same_Strand
10	101772692	101772772	mmu-mir-3059	+	Intron_Same_Strand	TE
10	111185630	111185698	mmu-mir-12180	+	Intron_Same_Strand	TE
10	120447991	120448110	mmu-mir-763	-	Intron_Same_Strand	TE
10	126995530	126995613	mmu-mir-26a-2	+	Intron_Same_Strand
10	128085286	128085363	mmu-mir-677	+	Intron_Same_Strand
10	128382838	128382906	mmu-mir-6914	+	Intron_Same_Strand
10	128388832	128388900	mmu-mir-6915	+	Intron_Same_Strand
10	128511968	128512030	mmu-mir-6916	-	Intron_Same_Strand
10	128584437	128584497	mmu-mir-6917	-	Intron_Same_Strand
11	4139364	4139446	mmu-mir-3060	+	Intron_Same_Strand
11	4891345	4891402	mmu-mir-6918	+	Intron_Same_Strand
11	6401630	6401693	mmu-mir-7651	+	Intron_Same_Strand
11	21344588	21344675	mmu-mir-1933	-	Intron_Same_Strand
11	35616816	35616925	mmu-mir-218-2	+	Intron_Same_Strand
11	35782396	35782481	mmu-mir-103-1	+	Intron_Same_Strand
11	46102270	46102390	mmu-mir-8100	+	Intron_Same_Strand
11	50069702	50069799	mmu-mir-340	+	Intron_Same_Strand
11	50232245	50232306	mmu-mir-6919	+	Intron_Same_Strand
11	53409197	53409267	mmu-mir-6920	+	Intron_Same_Strand
11	60200538	60200617	mmu-mir-6921	-	Intron_Same_Strand
11	60728663	60728726	mmu-mir-5100	+	Intron_Same_Strand
11	65734733	65734832	mmu-mir-744	-	Intron_Same_Strand
11	67099804	67099875	mmu-mir-6923	+	Intron_Same_Strand
11	69882032	69882094	mmu-mir-6924	-	Intron_Same_Strand
11	70705990	70706059	mmu-mir-6925	+	Intron_Same_Strand
11	74868127	74868194	mmu-mir-6926	-	Intron_Same_Strand
11	75551429	75551511	mmu-mir-3971	+	Intron_Same_Strand
11	77078064	77078172	mmu-mir-423	-	Intron_Same_Strand
11	77467518	77467574	mmu-mir-12181	+	Intron_Same_Strand
11	82985003	82985065	mmu-mir-7679	-	Intron_Same_Strand
11	87113004	87113089	mmu-mir-301a	+	Intron_Same_Strand
11	96850393	96850465	mmu-mir-152	+	Intron_Same_Strand
11	97063768	97063874	mmu-mir-8103	+	Intron_Same_Strand
11	97146364	97146419	mmu-mir-7235	-	Intron_Same_Strand
11	97677060	97677130	mmu-mir-6927	+	Intron_Same_Strand
11	98262606	98262662	mmu-mir-5119	+	Intron_Same_Strand
11	100478411	100478480	mmu-mir-7116	-	Intron_Same_Strand
11	101030340	101030409	mmu-mir-6928	+	Intron_Same_Strand
11	101419187	101419253	mmu-mir-6929	-	Intron_Same_Strand
11	102404920	102404987	mmu-mir-6930	-	Intron_Same_Strand
11	102999848	102999921	mmu-mir-6931	-	Intron_Same_Strand
11	107637722	107637779	mmu-mir-6932	+	Intron_Same_Strand
11	115795824	115795886	mmu-mir-5621	+	Intron_Same_Strand
11	118002270	118002350	mmu-mir-6933	+	Intron_Same_Strand
11	119154076	119154137	mmu-mir-6934	-	Intron_Same_Strand
11	120014765	120014862	mmu-mir-338	-	Intron_Same_Strand
11	121387145	121387204	mmu-mir-7236	-	Intron_Same_Strand
12	11299887	11299944	mmu-mir-7675	+	Intron_Same_Strand
12	15800994	15801101	mmu-mir-6387	-	Intron_Same_Strand
12	17355392	17355474	mmu-mir-3066	+	Intron_Same_Strand
12	26414901	26415010	mmu-mir-6538	-	Intron_Same_Strand
12	28679325	28679389	mmu-mir-6937	+	Intron_Same_Strand
12	40222712	40222811	mmu-mir-1938	-	Intron_Same_Strand
12	69763835	69763944	mmu-mir-681	-	Intron_Same_Strand
12	75909103	75909185	mmu-mir-5101	+	Intron_Same_Strand
12	80391613	80391677	mmu-mir-1843a	-	Intron_Same_Strand
12	81166151	81166234	mmu-mir-3067	+	Intron_Same_Strand
12	85245923	85245985	mmu-mir-6938	-	Intron_Same_Strand
12	87437679	87437757	mmu-mir-3068	-	Intron_Same_Strand
12	101021673	101021768	mmu-mir-1190	-	Intron_Same_Strand
12	102684928	102685020	mmu-mir-1936	-	Intron_Same_Strand
12	108658620	108658718	mmu-mir-342	+	Intron_Same_Strand	TE
12	108836973	108837068	mmu-mir-345	+	Intron_Same_Strand
12	112109238	112109322	mmu-mir-3073a	+	Intron_Same_Strand
12	112659277	112659351	mmu-mir-6939	-	Intron_Same_Strand
12	112733322	112733391	mmu-mir-6940	+	Intron_Same_Strand
12	112920483	112920541	mmu-mir-6941	-	Intron_Same_Strand
12	117250817	117250885	mmu-mir-153	+	Intron_Same_Strand
13	21396578	21396638	mmu-mir-6942	-	Intron_Same_Strand
13	24980055	24980118	mmu-mir-12184	+	Intron_Same_Strand
13	40865791	40865862	mmu-mir-5124a	+	Intron_Same_Strand	TE
13	54578139	54578221	mmu-mir-1271	+	Intron_Same_Strand
13	55453106	55453171	mmu-mir-6943	+	Intron_Same_Strand
13	55477681	55477776	mmu-mir-6944	-	Intron_Same_Strand
13	58023125	58023200	mmu-mir-874	-	Intron_Same_Strand
13	58313044	58313149	mmu-mir-6369	-	Intron_Same_Strand
13	58392779	58392886	mmu-mir-7a-1	-	Intron_Same_Strand
13	63300484	63300557	mmu-mir-23b	+	Intron_Same_Strand
13	63301199	63301283	mmu-mir-3074-1	-	Intron_Same_Strand
13	93790777	93790837	mmu-mir-5624	+	Intron_Same_Strand
13	109324744	109324824	mmu-mir-582	+	Intron_Same_Strand
13	109903809	109903888	mmu-mir-1904	+	Intron_Same_Strand
13	113035983	113036091	mmu-mir-449c	+	Intron_Same_Strand
13	113037419	113037498	mmu-mir-449b	+	Intron_Same_Strand
13	113037534	113037624	mmu-mir-449a	+	Intron_Same_Strand
14	20690635	20690703	mmu-mir-6946	+	Intron_Same_Strand
14	25534439	25534523	mmu-mir-3075	+	Intron_Same_Strand
14	29988888	29988952	mmu-mir-6947	+	Intron_Same_Strand
14	30572149	30572208	mmu-mir-3076	+	Intron_Same_Strand
14	34894609	34894706	mmu-mir-346	+	Intron_Same_Strand
14	54643049	54643110	mmu-mir-6948	-	Intron_Same_Strand
14	54949060	54949142	mmu-mir-208a	-	Intron_Same_Strand
14	54975700	54975776	mmu-mir-208b	-	Intron_Same_Strand
14	56082401	56082468	mmu-mir-6949	-	Intron_Same_Strand
14	62865542	62865651	mmu-mir-6541	+	Intron_Same_Strand
14	63150292	63150348	mmu-mir-12185	-	Intron_Same_Strand
14	63727189	63727267	mmu-mir-598	+	Intron_Same_Strand
14	67859636	67859745	mmu-mir-6539	-	Intron_Same_Strand
14	69692248	69692320	mmu-mir-6950	+	Intron_Same_Strand
14	73206763	73206851	mmu-mir-687	-	Intron_Same_Strand
14	118592369	118592472	mmu-mir-6391	-	Intron_Same_Strand
15	12171492	12171574	mmu-mir-1898	+	Intron_Same_Strand
15	25948227	25948287	mmu-mir-7212	+	Intron_Same_Strand
15	38490473	38490547	mmu-mir-6951	-	Intron_Same_Strand
15	53614205	53614279	mmu-mir-28c	-	Intron_Same_Strand	TE
15	73254815	73254882	mmu-mir-151	-	Intron_Same_Strand	TE
15	76064828	76064888	mmu-mir-6952	-	Intron_Same_Strand
15	76215611	76215673	mmu-mir-1942	-	Intron_Same_Strand
15	76248191	76248258	mmu-mir-6953	+	Intron_Same_Strand
15	78891840	78891913	mmu-mir-6955	+	Intron_Same_Strand
15	79002223	79002284	mmu-mir-6956	+	Intron_Same_Strand
15	79375228	79375300	mmu-mir-1943	-	Intron_Same_Strand
15	79998970	79999026	mmu-mir-7213	-	Intron_Same_Strand
15	80646073	80646136	mmu-mir-6957	+	Intron_Same_Strand
15	82198122	82198190	mmu-mir-33	+	Intron_Same_Strand
15	82959218	82959296	mmu-mir-3080	-	Intron_Same_Strand	TE
15	83341803	83341858	mmu-mir-12186	-	Intron_Same_Strand
15	84168270	84168377	mmu-mir-6392	+	Intron_Same_Strand
15	89162848	89162908	mmu-mir-7118	-	Intron_Same_Strand
15	89305658	89305732	mmu-mir-6959	-	Intron_Same_Strand
15	98519762	98519878	mmu-mir-1291	-	Intron_Same_Strand
15	99080805	99080865	mmu-mir-6960	+	Intron_Same_Strand
15	100649163	100649229	mmu-mir-6961	-	Intron_Same_Strand
15	101193869	101193931	mmu-mir-6962	+	Intron_Same_Strand
15	102328648	102328709	mmu-mir-12187	+	Intron_Same_Strand
15	102973350	102973434	mmu-mir-196a-2	+	Intron_Same_Strand
15	103014910	103015001	mmu-mir-615	+	Intron_Same_Strand
15	103285125	103285221	mmu-mir-148b	+	Intron_Same_Strand
15	103350455	103350525	mmu-mir-6963	-	Intron_Same_Strand
16	5215789	5215874	mmu-mir-6364	-	Intron_Same_Strand	TE
16	17124061	17124142	mmu-mir-130b	-	Intron_Same_Strand
16	17124400	17124496	mmu-mir-301b	-	Intron_Same_Strand
16	18327401	18327465	mmu-mir-185	-	Intron_Same_Strand
16	20604452	20604536	mmu-mir-1224	+	Intron_Same_Strand
16	22532056	22532184	mmu-mir-8095	-	Intron_Same_Strand
16	24827855	24827940	mmu-mir-28a	+	Intron_Same_Strand
16	28599935	28600043	mmu-mir-690	-	Intron_Same_Strand
16	33105361	33105445	mmu-mir-1947	+	Intron_Same_Strand
16	42303362	42303469	mmu-mir-6540	-	Intron_Same_Strand
16	44558046	44558129	mmu-mir-3081	-	Intron_Same_Strand
16	74341990	74342067	mmu-mir-691	-	Intron_Same_Strand
16	97877233	97877291	mmu-mir-6964	-	Intron_Same_Strand
17	17830188	17830257	mmu-mir-99b	+	Intron_Same_Strand
17	17830352	17830444	mmu-let-7e	+	Intron_Same_Strand
17	23823291	23823369	mmu-mir-5125	+	Intron_Same_Strand	TE
17	24234527	24234604	mmu-mir-5134	-	Intron_Same_Strand
17	24240884	24240947	mmu-mir-6965	-	Intron_Same_Strand
17	25245551	25245638	mmu-mir-3547	-	Intron_Same_Strand
17	26920962	26921019	mmu-mir-6967-1	+	Intron_Same_Strand
17	26935472	26935539	mmu-mir-6968	+	Intron_Same_Strand
17	26948060	26948116	mmu-mir-3083b	+	Intron_Same_Strand
17	27091245	27091311	mmu-mir-7677	+	Intron_Same_Strand
17	28558441	28558501	mmu-mir-6969	-	Intron_Same_Strand
17	29595538	29595600	mmu-mir-7667	+	Intron_Same_Strand
17	33886676	33886733	mmu-mir-6967-2	-	Intron_Same_Strand
17	34841809	34841871	mmu-mir-6971	-	Intron_Same_Strand
17	34857569	34857632	mmu-mir-6972	-	Intron_Same_Strand
17	35194972	35195049	mmu-mir-6973a	+	Intron_Same_Strand
17	35204475	35204557	mmu-mir-6974	-	Intron_Same_Strand
17	35244075	35244135	mmu-mir-6975	+	Intron_Same_Strand
17	35960730	35960814	mmu-mir-877	-	Intron_Same_Strand
17	46231531	46231619	mmu-mir-693	+	Intron_Same_Strand
17	46553827	46553889	mmu-mir-6976	-	Intron_Same_Strand
17	56418846	56418909	mmu-mir-6977	-	Intron_Same_Strand
17	57217172	57217228	mmu-mir-6978	-	Intron_Same_Strand
17	67026147	67026235	mmu-mir-5709	-	Intron_Same_Strand
18	10785446	10785567	mmu-mir-1b	+	Intron_Same_Strand
18	12714811	12714895	mmu-mir-1948	+	Intron_Same_Strand
18	35554567	35554636	mmu-mir-1949	+	Intron_Same_Strand
18	37854605	37854660	mmu-mir-6979	-	Intron_Same_Strand
18	37990887	37990945	mmu-mir-6980	-	Intron_Same_Strand
18	60812076	60812163	mmu-mir-5107	+	Intron_Same_Strand
18	60953873	60953932	mmu-mir-7220	+	Intron_Same_Strand
18	60958073	60958140	mmu-mir-6982	+	Intron_Same_Strand
18	61117468	61117531	mmu-mir-6983	+	Intron_Same_Strand
18	61397835	61397900	mmu-mir-378a	-	Intron_Same_Strand
18	66219264	66219333	mmu-mir-694	-	Intron_Same_Strand
19	3288920	3288983	mmu-mir-6984	+	Intron_Same_Strand
19	4263818	4263878	mmu-mir-6985	-	Intron_Same_Strand
19	4623898	4623955	mmu-mir-6986	-	Intron_Same_Strand
19	5679004	5679076	mmu-mir-6987	-	Intron_Same_Strand
19	6051334	6051392	mmu-mir-6988	+	Intron_Same_Strand
19	6134801	6134863	mmu-mir-12193	-	Intron_Same_Strand
19	6346480	6346544	mmu-mir-6989	+	Intron_Same_Strand
19	7422573	7422642	mmu-mir-6991	+	Intron_Same_Strand
19	10191375	10191439	mmu-mir-6993	+	Intron_Same_Strand
19	11923728	11923800	mmu-mir-6994	+	Intron_Same_Strand
19	22750605	22750672	mmu-mir-204	+	Intron_Same_Strand
19	23149431	23149551	mmu-mir-1192	+	Intron_Same_Strand
19	24942235	24942303	mmu-mir-3084-1	-	Intron_Same_Strand
19	29135279	29135375	mmu-mir-101b	+	Intron_Same_Strand
19	34820687	34820773	mmu-mir-107	-	Intron_Same_Strand
19	34965396	34965469	mmu-mir-1950	+	Intron_Same_Strand
19	42280082	42280170	mmu-mir-3085	-	Intron_Same_Strand
19	44808406	44808529	mmu-mir-6405	+	Intron_Same_Strand
19	46342762	46342870	mmu-mir-146b	+	Intron_Same_Strand
19	47273519	47273589	mmu-mir-6995	-	Intron_Same_Strand
19	47755022	47755157	mmu-mir-8090	-	Intron_Same_Strand	TE
19	53010656	53010756	mmu-mir-6407	-	Intron_Same_Strand
19	58051167	58051236	mmu-mir-5623	+	Intron_Same_Strand
19	58911673	58911759	mmu-mir-3086	-	Intron_Same_Strand
19	60774329	60774397	mmu-mir-3084-2	-	Intron_Same_Strand
2	10466663	10466746	mmu-mir-466m	+	Intron_Same_Strand	TE
2	10466944	10467037	mmu-mir-466f-1	+	Intron_Same_Strand	TE
2	10467229	10467349	mmu-mir-669f	+	Intron_Same_Strand
2	10467495	10467613	mmu-mir-669e	+	Intron_Same_Strand
2	10467790	10467886	mmu-mir-669b	+	Intron_Same_Strand	TE
2	10468343	10468463	mmu-mir-669d	+	Intron_Same_Strand
2	10468675	10468768	mmu-mir-466f-2	+	Intron_Same_Strand	TE
2	10468971	10469068	mmu-mir-669l	+	Intron_Same_Strand
2	10471644	10471729	mmu-mir-669d-2	+	Intron_Same_Strand	TE
2	10471953	10472046	mmu-mir-466f-3	+	Intron_Same_Strand
2	10472254	10472343	mmu-mir-297a-2	+	Intron_Same_Strand
2	10472540	10472623	mmu-mir-466o	+	Intron_Same_Strand	TE
2	10473931	10474027	mmu-mir-467c	+	Intron_Same_Strand
2	10474219	10474300	mmu-mir-466b-1	+	Intron_Same_Strand	TE
2	10474433	10474541	mmu-mir-669a-3	+	Intron_Same_Strand	TE
2	10475300	10475426	mmu-mir-669k	+	Intron_Same_Strand
2	10476346	10476418	mmu-mir-467a-1	+	Intron_Same_Strand	TE
2	10476628	10476713	mmu-mir-466b-8	+	Intron_Same_Strand
2	10476853	10476949	mmu-mir-669a-1	+	Intron_Same_Strand	TE
2	10477150	10477272	mmu-mir-669g	+	Intron_Same_Strand
2	10477910	10478030	mmu-mir-669j	+	Intron_Same_Strand
2	10478798	10478880	mmu-mir-467a-2	+	Intron_Same_Strand
2	10479088	10479171	mmu-mir-466e	+	Intron_Same_Strand
2	10479315	10479401	mmu-mir-669a-4	+	Intron_Same_Strand	TE
2	10481248	10481320	mmu-mir-467b	+	Intron_Same_Strand
2	10481534	10481617	mmu-mir-466c-1	+	Intron_Same_Strand	TE
2	10481761	10481847	mmu-mir-669a-5	+	Intron_Same_Strand	TE
2	10483678	10483760	mmu-mir-467a-3	+	Intron_Same_Strand	TE
2	10483966	10484055	mmu-mir-466c-2	+	Intron_Same_Strand	TE
2	10484196	10484282	mmu-mir-669a-6	+	Intron_Same_Strand	TE
2	10486135	10486217	mmu-mir-467a-4	+	Intron_Same_Strand
2	10486423	10486512	mmu-mir-466b-4	+	Intron_Same_Strand
2	10486653	10486739	mmu-mir-669a-7	+	Intron_Same_Strand	TE
2	10488599	10488681	mmu-mir-467a-5	+	Intron_Same_Strand
2	10488887	10488974	mmu-mir-466b-5	+	Intron_Same_Strand	TE
2	10489116	10489202	mmu-mir-669p-1	+	Intron_Same_Strand	TE
2	10491048	10491130	mmu-mir-467a-6	+	Intron_Same_Strand	TE
2	10491336	10491425	mmu-mir-466c-3	+	Intron_Same_Strand	TE
2	10491566	10491652	mmu-mir-669a-8	+	Intron_Same_Strand	TE
2	10493510	10493592	mmu-mir-467a-7	+	Intron_Same_Strand
2	10493798	10493887	mmu-mir-466b-6	+	Intron_Same_Strand
2	10494028	10494114	mmu-mir-669a-9	+	Intron_Same_Strand	TE
2	10495980	10496062	mmu-mir-467a-8	+	Intron_Same_Strand
2	10496268	10496355	mmu-mir-466b-7	+	Intron_Same_Strand	TE
2	10496497	10496583	mmu-mir-669p-2	+	Intron_Same_Strand	TE
2	10498393	10498475	mmu-mir-467a-9	+	Intron_Same_Strand
2	10498685	10498766	mmu-mir-466b-2	+	Intron_Same_Strand	TE
2	10498911	10498997	mmu-mir-669a-10	+	Intron_Same_Strand	TE
2	10501339	10501425	mmu-mir-669a-11	+	Intron_Same_Strand	TE
2	10503273	10503355	mmu-mir-467a-10	+	Intron_Same_Strand	TE
2	10503565	10503645	mmu-mir-466b-3	+	Intron_Same_Strand	TE
2	10503791	10503877	mmu-mir-669a-12	+	Intron_Same_Strand	TE
2	10505721	10505807	mmu-mir-467e	+	Intron_Same_Strand
2	10506006	10506094	mmu-mir-466p	+	Intron_Same_Strand	TE
2	10507630	10507714	mmu-mir-467d	+	Intron_Same_Strand
2	10507918	10507990	mmu-mir-466a	+	Intron_Same_Strand	TE
2	10509016	10509113	mmu-mir-297c	+	Intron_Same_Strand	TE
2	10509296	10509404	mmu-mir-669c	+	Intron_Same_Strand
2	10510164	10510260	mmu-mir-669a-2	+	Intron_Same_Strand
2	10511667	10511775	mmu-mir-297b	+	Intron_Same_Strand
2	10511967	10512062	mmu-mir-466d	+	Intron_Same_Strand	TE
2	10512790	10512887	mmu-mir-669m-1	+	Intron_Same_Strand
2	10513434	10513531	mmu-mir-669m-2	+	Intron_Same_Strand	TE
2	10513741	10513834	mmu-mir-466n	+	Intron_Same_Strand	TE
2	10514300	10514395	mmu-mir-669o	+	Intron_Same_Strand	TE
2	10514595	10514674	mmu-mir-466g	+	Intron_Same_Strand	TE
2	10514891	10514971	mmu-mir-466h	+	Intron_Same_Strand	TE
2	10515820	10515921	mmu-mir-297a-3	+	Intron_Same_Strand	TE
2	10516097	10516217	mmu-mir-466l	+	Intron_Same_Strand
2	10517067	10517164	mmu-mir-297a-4	+	Intron_Same_Strand	TE
2	10517604	10517730	mmu-mir-669i	+	Intron_Same_Strand
2	10518155	10518279	mmu-mir-669h	+	Intron_Same_Strand
2	14261003	14261081	mmu-mir-511	+	Intron_Same_Strand
2	18057846	18057903	mmu-mir-7655	+	Intron_Same_Strand
2	22654283	22654350	mmu-mir-3967	+	Intron_Same_Strand
2	25059811	25059873	mmu-mir-7664	+	Intron_Same_Strand
2	25442779	25442834	mmu-mir-3087	+	Intron_Same_Strand
2	26470059	26470119	mmu-mir-6996	-	Intron_Same_Strand
2	26591357	26591429	mmu-mir-126a	+	Intron_Same_Strand
2	27450549	27450630	mmu-mir-7578	-	Intron_Same_Strand
2	28733278	28733351	mmu-mir-3088	+	Intron_Same_Strand
2	29995950	29996020	mmu-mir-6997	+	Intron_Same_Strand
2	31612421	31612484	mmu-mir-6998	+	Intron_Same_Strand
2	32652329	32652414	mmu-mir-1954	+	Intron_Same_Strand
2	37688201	37688284	mmu-mir-5128	-	Intron_Same_Strand
2	42447439	42447568	mmu-mir-6336	-	Intron_Same_Strand
2	45023100	45023177	mmu-mir-5129	-	Intron_Same_Strand
2	67675457	67675516	mmu-mir-7224	+	Intron_Same_Strand
2	67781043	67781140	mmu-mir-6335	+	Intron_Same_Strand
2	74726070	74726137	mmu-mir-10b	+	Intron_Same_Strand
2	91944870	91944930	mmu-mir-6999	-	Intron_Same_Strand
2	92191977	92192074	mmu-mir-1955	+	Intron_Same_Strand
2	92387384	92387446	mmu-mir-7000	-	Intron_Same_Strand
2	93421929	93422007	mmu-mir-7001	-	Intron_Same_Strand
2	114150516	114150570	mmu-mir-7002	-	Intron_Same_Strand
2	115638725	115638813	mmu-mir-1951	+	Intron_Same_Strand
2	120017517	120017579	mmu-mir-7665	+	Intron_Same_Strand
2	126902250	126902385	mmu-mir-3473g	-	Intron_Same_Strand
2	131288052	131288137	mmu-mir-103-2	+	Intron_Same_Strand
2	152865067	152865126	mmu-mir-5622	+	Intron_Same_Strand
2	155622880	155622958	mmu-mir-499	+	Intron_Same_Strand
2	158638583	158638640	mmu-mir-3474	+	Intron_Same_Strand
2	163068090	163068155	mmu-mir-7003	+	Intron_Same_Strand
2	164354313	164354383	mmu-mir-7678	-	Intron_Same_Strand
2	168640696	168640759	mmu-mir-7004	-	Intron_Same_Strand
2	180179755	180179823	mmu-mir-7005	-	Intron_Same_Strand
2	180257536	180257611	mmu-mir-3091	+	Intron_Same_Strand
2	181587900	181587968	mmu-mir-7006	-	Intron_Same_Strand
3	20222290	20222359	mmu-mir-7007	-	Intron_Same_Strand
3	27584900	27584995	mmu-mir-3092	-	Intron_Same_Strand
3	28419943	28420018	mmu-mir-466q	+	Intron_Same_Strand
3	29416823	29416920	mmu-mir-551b	+	Intron_Same_Strand
3	29636744	29636851	mmu-mir-21b	+	Intron_Same_Strand	TE
3	31038966	31039028	mmu-mir-7008	+	Intron_Same_Strand
3	36475461	36475524	mmu-mir-7009	-	Intron_Same_Strand
3	55887284	55887339	mmu-mir-12194	-	Intron_Same_Strand
3	69009772	69009835	mmu-mir-15b	+	Intron_Same_Strand
3	69009902	69009996	mmu-mir-16-2	+	Intron_Same_Strand
3	82106247	82106309	mmu-mir-7010	-	Intron_Same_Strand
3	90011153	90011210	mmu-mir-7669	-	Intron_Same_Strand
3	90270149	90270212	mmu-mir-7012	+	Intron_Same_Strand
3	95004168	95004239	mmu-mir-7013	+	Intron_Same_Strand
3	116667557	116667617	mmu-mir-3473h	-	Intron_Same_Strand	TE
3	157544279	157544349	mmu-mir-186	+	Intron_Same_Strand
4	15942900	15942991	mmu-mir-6400	-	Intron_Same_Strand
4	33438081	33438209	mmu-mir-8118	+	Intron_Same_Strand
4	36645373	36645453	mmu-mir-876	-	Intron_Same_Strand
4	36668510	36668586	mmu-mir-873a	-	Intron_Same_Strand
4	40850056	40850138	mmu-mir-5123	-	Intron_Same_Strand
4	40993695	40993758	mmu-mir-3094	+	Intron_Same_Strand
4	44221195	44221267	mmu-mir-5106	-	Intron_Same_Strand
4	44607491	44607568	mmu-mir-5120	-	Intron_Same_Strand	TE
4	48213119	48213215	mmu-mir-1958	-	Intron_Same_Strand	TE
4	56895229	56895298	mmu-mir-32	-	Intron_Same_Strand
4	58441012	58441098	mmu-mir-3095	-	Intron_Same_Strand
4	63256851	63256932	mmu-mir-455	+	Intron_Same_Strand
4	88122040	88122125	mmu-mir-491	+	Intron_Same_Strand
4	91373284	91373363	mmu-mir-6402	-	Intron_Same_Strand
4	94665157	94665237	mmu-mir-872	+	Intron_Same_Strand
4	118210505	118210564	mmu-mir-7226	-	Intron_Same_Strand
4	120769534	120769622	mmu-mir-30c-1	-	Intron_Same_Strand
4	120772606	120772697	mmu-mir-30e	-	Intron_Same_Strand
4	120973259	120973322	mmu-mir-7015	-	Intron_Same_Strand
4	124731694	124731802	mmu-mir-697	+	Intron_Same_Strand
4	124743781	124743889	mmu-mir-698	+	Intron_Same_Strand
4	125504749	125504857	mmu-mir-692-2	+	Intron_Same_Strand
4	126559860	126559918	mmu-mir-7119	+	Intron_Same_Strand
4	129557683	129557811	mmu-mir-8119	-	Intron_Same_Strand
4	129684500	129684571	mmu-mir-7016	-	Intron_Same_Strand
4	133195655	133195716	mmu-mir-7017	+	Intron_Same_Strand
4	133717050	133717108	mmu-mir-7227	-	Intron_Same_Strand
4	134567723	134567851	mmu-mir-6403	-	Intron_Same_Strand
4	137538286	137538370	mmu-mir-7018	+	Intron_Same_Strand
4	138163209	138163292	mmu-mir-6399	+	Intron_Same_Strand
4	139644042	139644111	mmu-mir-7020	+	Intron_Same_Strand
4	143136100	143136162	mmu-mir-7021	-	Intron_Same_Strand
4	148146936	148146996	mmu-mir-7022	-	Intron_Same_Strand
4	149537863	149537922	mmu-mir-5616	+	Intron_Same_Strand
4	149655504	149655567	mmu-mir-7023	-	Intron_Same_Strand
4	156053905	156053987	mmu-mir-429	-	Intron_Same_Strand
4	156054896	156054985	mmu-mir-200a	-	Intron_Same_Strand
4	156055681	156055750	mmu-mir-200b	-	Intron_Same_Strand
5	9375704	9375779	mmu-mir-879	+	Intron_Same_Strand
5	21673873	21673929	mmu-mir-12197	-	Intron_Same_Strand
5	30170739	30170816	mmu-mir-1960	+	Intron_Same_Strand
5	31667231	31667340	mmu-mir-3473e	-	Intron_Same_Strand
5	33898910	33898971	mmu-mir-7024	-	Intron_Same_Strand
5	35021049	35021115	mmu-mir-3097	+	Intron_Same_Strand
5	48223942	48224051	mmu-mir-218-1	+	Intron_Same_Strand
5	64970318	64970395	mmu-mir-574	+	Intron_Same_Strand
5	77272757	77272838	mmu-mir-5098	+	Intron_Same_Strand
5	104048003	104048063	mmu-mir-5619	+	Intron_Same_Strand
5	110666075	110666141	mmu-mir-7026	-	Intron_Same_Strand
5	111004144	111004252	mmu-mir-701	+	Intron_Same_Strand
5	114404468	114404539	mmu-mir-7027	+	Intron_Same_Strand
5	114719515	114719578	mmu-mir-7028	+	Intron_Same_Strand
5	115580949	115581009	mmu-mir-7029	+	Intron_Same_Strand
5	115645573	115645632	mmu-mir-7030	+	Intron_Same_Strand
5	121819209	121819273	mmu-mir-7031	-	Intron_Same_Strand
5	123522637	123522695	mmu-mir-7647	-	Intron_Same_Strand
5	123996852	123996930	mmu-mir-7032	+	Intron_Same_Strand
5	125781683	125781738	mmu-mir-12200	+	Intron_Same_Strand
5	135383730	135383810	mmu-mir-7033	-	Intron_Same_Strand
5	135735806	135735889	mmu-mir-7034	-	Intron_Same_Strand
5	136375716	136375803	mmu-mir-721	-	Intron_Same_Strand
5	136991433	136991541	mmu-mir-702	+	Intron_Same_Strand
5	137293780	137293876	mmu-mir-8116	+	Intron_Same_Strand
5	137529480	137529594	mmu-mir-6418	-	Intron_Same_Strand
5	138165737	138165818	mmu-mir-106b	-	Intron_Same_Strand
5	139369650	139369745	mmu-mir-339	-	Intron_Same_Strand
5	140427339	140427409	mmu-mir-7038	+	Intron_Same_Strand
5	144896732	144896816	mmu-mir-7039	-	Intron_Same_Strand
6	3721301	3721385	mmu-mir-653	-	Intron_Same_Strand
6	3721897	3722003	mmu-mir-489	-	Intron_Same_Strand
6	30741299	30741396	mmu-mir-335	+	Intron_Same_Strand
6	36421742	36421825	mmu-mir-490	+	Intron_Same_Strand
6	47803576	47803652	mmu-mir-704	-	Intron_Same_Strand
6	83049711	83049773	mmu-mir-7040	+	Intron_Same_Strand
6	83400996	83401102	mmu-mir-6374	-	Intron_Same_Strand
6	94606364	94606415	mmu-mir-7041	-	Intron_Same_Strand
6	99184962	99185019	mmu-mir-12201	-	Intron_Same_Strand
6	108489743	108489803	mmu-mir-7661	+	Intron_Same_Strand
6	113707208	113707265	mmu-mir-7042	+	Intron_Same_Strand
6	115775657	115775719	mmu-mir-7660	+	Intron_Same_Strand	TE
6	116645978	116646047	mmu-mir-7043	-	Intron_Same_Strand
6	120034228	120034311	mmu-mir-706	-	Intron_Same_Strand
6	122831377	122831437	mmu-mir-7231	+	Intron_Same_Strand
7	4917965	4918030	mmu-mir-12202	+	Intron_Same_Strand
7	6803587	6803670	mmu-mir-3099	+	Intron_Same_Strand
7	19086828	19086892	mmu-mir-3100	+	Intron_Same_Strand
7	19386643	19386717	mmu-mir-343	+	Intron_Same_Strand
7	24970010	24970075	mmu-mir-7046	-	Intron_Same_Strand
7	24987604	24987667	mmu-mir-7047	-	Intron_Same_Strand
7	25217668	25217725	mmu-mir-7048	-	Intron_Same_Strand
7	28560925	28560984	mmu-mir-7049	-	Intron_Same_Strand
7	29083636	29083694	mmu-mir-1963	-	Intron_Same_Strand
7	29773294	29773376	mmu-mir-1964	+	Intron_Same_Strand
7	43457497	43457569	mmu-mir-7051	+	Intron_Same_Strand
7	44470347	44470411	mmu-mir-7052	+	Intron_Same_Strand
7	44538106	44538178	mmu-mir-7053	-	Intron_Same_Strand
7	45012426	45012487	mmu-mir-7054	-	Intron_Same_Strand
7	45126918	45126991	mmu-mir-5121	-	Intron_Same_Strand
7	45173303	45173361	mmu-mir-7055	+	Intron_Same_Strand
7	47083166	47083224	mmu-mir-7056	-	Intron_Same_Strand
7	57581061	57581162	mmu-mir-6389	+	Intron_Same_Strand
7	64205806	64205911	mmu-mir-211	+	Intron_Same_Strand
7	66381667	66381724	mmu-mir-7057	-	Intron_Same_Strand
7	81613306	81613368	mmu-mir-12203	-	Intron_Same_Strand
7	96249424	96249532	mmu-mir-708	+	Intron_Same_Strand
7	96305667	96305765	mmu-mir-6394	+	Intron_Same_Strand
7	99552269	99552363	mmu-mir-326	+	Intron_Same_Strand
7	101475376	101475443	mmu-mir-139	+	Intron_Same_Strand
7	126579474	126579532	mmu-mir-7059	-	Intron_Same_Strand
7	127489251	127489387	mmu-mir-7060	+	Intron_Same_Strand
7	128288369	128288435	mmu-mir-3103	-	Intron_Same_Strand
7	130908268	130908335	mmu-mir-7061	+	Intron_Same_Strand
7	135566162	135566282	mmu-mir-1962	+	Intron_Same_Strand
7	139986809	139986874	mmu-mir-7062	-	Intron_Same_Strand
7	141620701	141620791	mmu-mir-7063	+	Intron_Same_Strand
7	141992179	141992241	mmu-mir-3104	+	Intron_Same_Strand
7	142654924	142654996	mmu-mir-483	-	Intron_Same_Strand
7	143570671	143570759	mmu-mir-7064	-	Intron_Same_Strand
7	144009254	144009338	mmu-mir-3105	+	Intron_Same_Strand	TE
8	13136072	13136132	mmu-mir-7065	+	Intron_Same_Strand
8	13189031	13189098	mmu-mir-1968	-	Intron_Same_Strand
8	16168757	16168838	mmu-mir-3106	-	Intron_Same_Strand
8	23142555	23142682	mmu-mir-486a	+	Intron_Same_Strand
8	38252133	38252202	mmu-mir-383	-	Intron_Same_Strand
8	40307875	40307929	mmu-mir-7666	-	Intron_Same_Strand
8	70102524	70102586	mmu-mir-7066	-	Intron_Same_Strand
8	71631047	71631106	mmu-mir-6769b	-	Intron_Same_Strand
8	84086099	84086186	mmu-mir-709	+	Intron_Same_Strand
8	84178716	84178787	mmu-mir-181d	-	Intron_Same_Strand
8	84178873	84178961	mmu-mir-181c	-	Intron_Same_Strand
8	84867947	84868008	mmu-mir-7069	+	Intron_Same_Strand
8	85062086	85062171	mmu-mir-7070	+	Intron_Same_Strand
8	88138206	88138274	mmu-mir-7071	+	Intron_Same_Strand
8	94505046	94505105	mmu-mir-7072	+	Intron_Same_Strand
8	95753151	95753214	mmu-mir-7073	-	Intron_Same_Strand
8	105951637	105951699	mmu-mir-7074	-	Intron_Same_Strand
8	107096025	107096106	mmu-mir-7075	-	Intron_Same_Strand
8	108936860	108936938	mmu-mir-3108	+	Intron_Same_Strand
8	111016450	111016530	mmu-mir-3473d	-	Intron_Same_Strand
8	111689601	111689674	mmu-mir-7076	-	Intron_Same_Strand
8	117453023	117453079	mmu-mir-7077	+	Intron_Same_Strand
8	117459265	117459328	mmu-mir-7078	+	Intron_Same_Strand
8	120538696	120538754	mmu-mir-7687	+	Intron_Same_Strand
8	121978024	121978086	mmu-mir-7237	+	Intron_Same_Strand
8	122622265	122622375	mmu-mir-6396	-	Intron_Same_Strand
8	123104975	123105043	mmu-mir-7079	+	Intron_Same_Strand
8	123130106	123130172	mmu-mir-7080	+	Intron_Same_Strand
8	124022641	124022722	mmu-mir-1967	+	Intron_Same_Strand
9	7784390	7784440	mmu-mir-5618	+	Intron_Same_Strand
9	20914090	20914164	mmu-mir-7081	-	Intron_Same_Strand
9	21075497	21075588	mmu-mir-7082	-	Intron_Same_Strand
9	21809941	21810000	mmu-mir-7083	-	Intron_Same_Strand
9	44400423	44400488	mmu-mir-7085	+	Intron_Same_Strand
9	45266643	45266707	mmu-mir-7086	-	Intron_Same_Strand
9	45939521	45939590	mmu-mir-7087	-	Intron_Same_Strand
9	54708313	54708381	mmu-mir-5710	+	Intron_Same_Strand
9	67236660	67236726	mmu-mir-190a	-	Intron_Same_Strand
9	69456944	69457031	mmu-mir-3109	+	Intron_Same_Strand
9	74966743	74966802	mmu-mir-1970c	+	Intron_Same_Strand	TE
9	94751829	94751890	mmu-mir-7656	+	Intron_Same_Strand
9	102304924	102304975	mmu-mir-7243	-	Intron_Same_Strand
9	106178840	106178927	mmu-let-7g	+	Intron_Same_Strand
9	108081498	108081583	mmu-mir-7088	+	Intron_Same_Strand
9	109889643	109889710	mmu-mir-7089	+	Intron_Same_Strand
9	110635999	110636115	mmu-mir-8107	-	Intron_Same_Strand
9	112118636	112118711	mmu-mir-128-2	-	Intron_Same_Strand
9	119031796	119031885	mmu-mir-26a-1	+	Intron_Same_Strand
9	122273890	122274028	mmu-mir-8106	-	Intron_Same_Strand
X	7237683	7237774	mmu-mir-500	-	Intron_Same_Strand
X	7241243	7241351	mmu-mir-501	-	Intron_Same_Strand
X	7241982	7242046	mmu-mir-362	-	Intron_Same_Strand
X	7247989	7248056	mmu-mir-188	-	Intron_Same_Strand
X	7248402	7248497	mmu-mir-532	-	Intron_Same_Strand
X	7807101	7807221	mmu-mir-1198	+	Intron_Same_Strand	TE
X	20863126	20863182	mmu-mir-5617	-	Intron_Same_Strand
X	52378121	52378181	mmu-mir-6384	-	Intron_Same_Strand
X	52422407	52422515	mmu-mir-717	-	Intron_Same_Strand
X	59097658	59097736	mmu-mir-504	-	Intron_Same_Strand
X	60394403	60394492	mmu-mir-505	-	Intron_Same_Strand
X	72261031	72261112	mmu-mir-224	-	Intron_Same_Strand	TE
X	72262224	72262308	mmu-mir-452	-	Intron_Same_Strand
X	72589988	72590094	mmu-mir-767	-	Intron_Same_Strand
X	72591500	72591579	mmu-mir-105	-	Intron_Same_Strand
X	72992079	72992144	mmu-mir-2137	+	Intron_Same_Strand
X	74274027	74274105	mmu-mir-7091	-	Intron_Same_Strand
X	74317362	74317429	mmu-mir-7092	+	Intron_Same_Strand
X	100381097	100381185	mmu-mir-676	+	Intron_Same_Strand
X	104116175	104116274	mmu-mir-672	-	Intron_Same_Strand
X	113074824	113074893	mmu-mir-361	-	Intron_Same_Strand	TE
X	134757631	134757731	mmu-mir-7093	+	Intron_Same_Strand
X	135746716	135746769	mmu-mir-7646	+	Intron_Same_Strand
X	142739000	142739097	mmu-mir-652	+	Intron_Same_Strand	TE
X	145039344	145039414	mmu-mir-3472	+	Intron_Same_Strand
X	146999405	146999509	mmu-mir-3552	+	Intron_Same_Strand
X	147002259	147002366	mmu-mir-764	+	Intron_Same_Strand
X	147009441	147009527	mmu-mir-1912	+	Intron_Same_Strand
X	147010601	147010686	mmu-mir-1264	+	Intron_Same_Strand
X	147064905	147065002	mmu-mir-1298	+	Intron_Same_Strand	TE
X	147106965	147107047	mmu-mir-1911	+	Intron_Same_Strand
X	147158210	147158321	mmu-mir-448	+	Intron_Same_Strand
X	150547385	150547445	mmu-mir-3620	-	Intron_Same_Strand
X	151912346	151912428	mmu-let-7f-2	+	Intron_Same_Strand
X	151913214	151913321	mmu-mir-98	+	Intron_Same_Strand
X	162874918	162874995	mmu-mir-3473a	-	Intron_Same_Strand
1	53849424	53849495	mmu-mir-7681	+	Intron_Opposite_Strand
1	85751948	85752074	mmu-mir-8096	+	Intron_Opposite_Strand
1	118954220	118954300	mmu-mir-6346	+	Intron_Opposite_Strand	TE
1	162217814	162217923	mmu-mir-199a-2	+	Intron_Opposite_Strand
1	162223368	162223477	mmu-mir-214	+	Intron_Opposite_Strand
1	185313319	185313385	mmu-mir-194-1	+	Intron_Opposite_Strand
1	185313581	185313692	mmu-mir-215	+	Intron_Opposite_Strand
10	41670739	41670793	mmu-mir-3473b	+	Intron_Opposite_Strand
10	61774737	61774821	mmu-mir-5108	+	Intron_Opposite_Strand
10	62682508	62682558	mmu-mir-7215	+	Intron_Opposite_Strand
10	94586137	94586199	mmu-mir-7211	-	Intron_Opposite_Strand
11	26202240	26202348	mmu-mir-6372	+	Intron_Opposite_Strand
11	50357785	50357879	mmu-mir-804	-	Intron_Opposite_Strand
11	68220892	68221011	mmu-mir-6406	+	Intron_Opposite_Strand
11	69635400	69635519	mmu-mir-467f	-	Intron_Opposite_Strand
11	70012043	70012131	mmu-mir-324	+	Intron_Opposite_Strand
11	85760616	85760702	mmu-mir-5110	-	Intron_Opposite_Strand	TE
11	88352773	88352864	mmu-mir-378b	+	Intron_Opposite_Strand
11	107996848	107996916	mmu-mir-7223	+	Intron_Opposite_Strand
11	120014767	120014853	mmu-mir-3065	+	Intron_Opposite_Strand
12	76533134	76533212	mmu-mir-5135	-	Intron_Opposite_Strand
12	112109250	112109309	mmu-mir-3073b	-	Intron_Opposite_Strand
13	17747473	17747593	mmu-mir-466i	+	Intron_Opposite_Strand
13	63300712	63300784	mmu-mir-27b	+	Intron_Opposite_Strand
13	63301208	63301275	mmu-mir-24-1	+	Intron_Opposite_Strand
14	11282477	11282561	mmu-mir-5124b	+	Intron_Opposite_Strand	TE
14	46954830	46954928	mmu-mir-378c	-	Intron_Opposite_Strand	TE
14	117953743	117953847	mmu-mir-6239	-	Intron_Opposite_Strand
15	27571494	27571558	mmu-mir-7117	+	Intron_Opposite_Strand
15	35660831	35660918	mmu-mir-599	-	Intron_Opposite_Strand
15	35660970	35661047	mmu-mir-875	-	Intron_Opposite_Strand
15	76290879	76290968	mmu-mir-3079	-	Intron_Opposite_Strand
15	101369352	101369434	mmu-mir-1941	+	Intron_Opposite_Strand
16	22605326	22605432	mmu-mir-6362	+	Intron_Opposite_Strand	TE
16	44013852	44013977	mmu-mir-3470b	+	Intron_Opposite_Strand	TE
16	77598936	77599000	mmu-mir-99a	+	Intron_Opposite_Strand
16	77599657	77599750	mmu-let-7c-1	+	Intron_Opposite_Strand
17	25780808	25780879	mmu-mir-6966	+	Intron_Opposite_Strand
17	26948056	26948119	mmu-mir-3083	-	Intron_Opposite_Strand
18	10782909	10782976	mmu-mir-133a-1	-	Intron_Opposite_Strand
18	10785481	10785552	mmu-mir-1a-2	-	Intron_Opposite_Strand
18	23774864	23774989	mmu-mir-6360	-	Intron_Opposite_Strand
18	56538139	56538198	mmu-mir-1258	+	Intron_Opposite_Strand
19	8888699	8888774	mmu-mir-5136	-	Intron_Opposite_Strand
19	16314892	16315004	mmu-mir-496b	-	Intron_Opposite_Strand
2	17563514	17563626	mmu-mir-6419	+	Intron_Opposite_Strand
2	26591363	26591420	mmu-mir-126b	-	Intron_Opposite_Strand
2	29475215	29475294	mmu-mir-133c	-	Intron_Opposite_Strand
2	32050946	32051008	mmu-mir-7674	+	Intron_Opposite_Strand
2	32318265	32318343	mmu-mir-3154	+	Intron_Opposite_Strand
2	32318460	32318569	mmu-mir-199b	+	Intron_Opposite_Strand
2	38852735	38852810	mmu-mir-181a-2	+	Intron_Opposite_Strand
2	38853830	38853918	mmu-mir-181b-2	+	Intron_Opposite_Strand
2	80628705	80628790	mmu-mir-684-1	-	Intron_Opposite_Strand
2	130016292	130016408	mmu-mir-6339	-	Intron_Opposite_Strand
2	155356817	155356925	mmu-mir-695	+	Intron_Opposite_Strand
3	85467377	85467498	mmu-mir-466k	+	Intron_Opposite_Strand
3	99199344	99199453	mmu-mir-6481	-	Intron_Opposite_Strand
3	115979902	115979955	mmu-mir-669n	+	Intron_Opposite_Strand
3	127545228	127545301	mmu-mir-302b	+	Intron_Opposite_Strand
3	127545363	127545430	mmu-mir-302c	+	Intron_Opposite_Strand
3	127545496	127545564	mmu-mir-302a	+	Intron_Opposite_Strand
3	127545624	127545689	mmu-mir-302d	+	Intron_Opposite_Strand
3	127545733	127545807	mmu-mir-367	+	Intron_Opposite_Strand
4	36668510	36668586	mmu-mir-873b	+	Intron_Opposite_Strand
4	108087357	108087449	mmu-mir-6397	+	Intron_Opposite_Strand
4	120772606	120772697	mmu-mir-30f	+	Intron_Opposite_Strand
4	123616420	123616521	mmu-mir-6398	+	Intron_Opposite_Strand
5	34732853	34732972	mmu-mir-467g	-	Intron_Opposite_Strand	TE
5	36301570	36301628	mmu-mir-7689	+	Intron_Opposite_Strand	TE
5	92458557	92458656	mmu-mir-6415	+	Intron_Opposite_Strand
5	92788451	92788562	mmu-mir-1961	-	Intron_Opposite_Strand
5	98475556	98475664	mmu-mir-703	-	Intron_Opposite_Strand
6	71271671	71271801	mmu-mir-8112	+	Intron_Opposite_Strand
6	125234684	125234812	mmu-mir-8113	-	Intron_Opposite_Strand
6	128974840	128974895	mmu-mir-7649	-	Intron_Opposite_Strand
7	7298891	7298946	mmu-mir-5620	+	Intron_Opposite_Strand
7	64249983	64250099	mmu-mir-6416	-	Intron_Opposite_Strand
8	23142573	23142662	mmu-mir-486b	-	Intron_Opposite_Strand
8	34166622	34166712	mmu-mir-6395	-	Intron_Opposite_Strand
8	70798135	70798192	mmu-mir-7240	+	Intron_Opposite_Strand
8	73016512	73016591	mmu-mir-28b	+	Intron_Opposite_Strand
8	83723878	83723984	mmu-mir-1668	-	Intron_Opposite_Strand
8	105308364	105308460	mmu-mir-328	-	Intron_Opposite_Strand
8	105615466	105615573	mmu-mir-1966	+	Intron_Opposite_Strand
9	9894431	9894521	mmu-mir-6237	+	Intron_Opposite_Strand
9	21032251	21032328	mmu-mir-1900	-	Intron_Opposite_Strand
9	21496495	21496564	mmu-mir-199a-1	-	Intron_Opposite_Strand
9	51103034	51103110	mmu-mir-34c	-	Intron_Opposite_Strand
9	51103562	51103645	mmu-mir-34b	-	Intron_Opposite_Strand
9	92267258	92267361	mmu-mir-6386	-	Intron_Opposite_Strand
9	108459094	108459160	mmu-mir-12206	+	Intron_Opposite_Strand
X	38210441	38210520	mmu-mir-3110	+	Intron_Opposite_Strand	TE
X	135786114	135786217	mmu-mir-1970	-	Intron_Opposite_Strand	TE
1	84695839	84695915	mmu-mir-5126	+	5_UTR
1	153899926	153900036	mmu-mir-8114	+	5_UTR
11	78178827	78178887	mmu-mir-7653	+	5_UTR
11	102230040	102230150	mmu-mir-8101	-	5_UTR
14	26669547	26669608	mmu-mir-7672	-	5_UTR
14	57798424	57798487	mmu-mir-3077	+	5_UTR
14	62837721	62837857	mmu-mir-8098	+	5_UTR
14	102982549	102982632	mmu-mir-5130	-	5_UTR
15	90224360	90224412	mmu-mir-7648	+	5_UTR
15	102671792	102671866	mmu-mir-688	-	5_UTR
16	18284550	18284637	mmu-mir-3618	-	5_UTR
19	40894703	40894789	mmu-mir-8092	+	5_UTR
2	32712807	32712888	mmu-mir-2861	-	5_UTR
2	32712900	32712972	mmu-mir-3960	-	5_UTR
3	138526421	138526485	mmu-mir-1956	+	5_UTR
4	40722917	40722995	mmu-mir-207	+	5_UTR
4	133369776	133369864	mmu-mir-5122	+	5_UTR
4	138316132	138316200	mmu-mir-7019	-	5_UTR
5	30647936	30648015	mmu-mir-5625	+	5_UTR
5	34574151	34574213	mmu-mir-7036b	+	5_UTR
6	125097024	125097086	mmu-mir-7045	+	5_UTR
7	29906509	29906567	mmu-mir-7668	+	5_UTR
7	44849699	44849771	mmu-mir-707	+	5_UTR
8	12947941	12948070	mmu-mir-9768	+	5_UTR
9	22113944	22114013	mmu-mir-7084	-	5_UTR
9	62122518	62122594	mmu-mir-5133	-	5_UTR
1	195037040	195037120	mmu-mir-29b-2	+	3_UTR
1	195037547	195037634	mmu-mir-29c	+	3_UTR
10	76008926	76009017	mmu-mir-6409	+	3_UTR
10	76207326	76207409	mmu-mir-678	-	3_UTR
10	93963768	93963863	mmu-mir-331	-	3_UTR
10	126998440	126998560	mmu-mir-546	+	3_UTR
11	52126746	52126836	mmu-mir-3061	+	3_UTR
11	55501226	55501281	mmu-mir-7652	+	3_UTR	TE
11	86584067	86584158	mmu-mir-21a	-	3_UTR
11	95963292	95963383	mmu-mir-3063	-	3_UTR
11	106782693	106782759	mmu-mir-3064	-	3_UTR
12	54645933	54646012	mmu-mir-1892	-	3_UTR
12	104269206	104269253	mmu-mir-12183	-	3_UTR
13	55507625	55507692	mmu-mir-6945	-	3_UTR
15	36240046	36240164	mmu-mir-8097	-	3_UTR
15	78284788	78284849	mmu-mir-7676-1	-	3_UTR
15	80940039	80940120	mmu-mir-5113	+	3_UTR
15	89185465	89185537	mmu-mir-6958	-	3_UTR
16	43640655	43640737	mmu-mir-568	+	3_UTR
17	25160503	25160576	mmu-mir-12188	+	3_UTR
17	25831365	25831428	mmu-mir-3082	-	3_UTR
18	68260920	68260973	mmu-mir-7219	-	3_UTR
18	70516786	70516889	mmu-mir-6357	+	3_UTR
19	6829886	6829944	mmu-mir-5046	-	3_UTR
19	44303171	44303231	mmu-mir-5114	+	3_UTR
2	104428861	104428940	mmu-mir-1902	-	3_UTR
2	122640803	122640881	mmu-mir-147	+	3_UTR
2	173701030	173701148	mmu-mir-6340	-	3_UTR
3	95139060	95139186	mmu-mir-8099-1	-	3_UTR
3	97690509	97690562	mmu-mir-7225	-	3_UTR
3	122541625	122541681	mmu-mir-7657	-	3_UTR
5	122682597	122682715	mmu-mir-8115	+	3_UTR	TE
6	38507325	38507393	mmu-mir-7670	+	3_UTR
6	85336292	85336373	mmu-mir-705	-	3_UTR
6	88104128	88104258	mmu-mir-6376	-	3_UTR
6	125195792	125195878	mmu-mir-3098	+	3_UTR	TE
7	3218919	3219000	mmu-mir-291a	+	3_UTR
7	3219189	3219270	mmu-mir-292a	+	3_UTR
7	3219198	3219259	mmu-mir-292b	-	3_UTR
7	3219482	3219560	mmu-mir-291b	+	3_UTR
7	3220343	3220422	mmu-mir-293	+	3_UTR
7	3220641	3220724	mmu-mir-294	+	3_UTR
7	3220773	3220841	mmu-mir-295	+	3_UTR
7	27176006	27176093	mmu-mir-3101	-	3_UTR
7	27205536	27205655	mmu-mir-1191a	+	3_UTR
8	25159125	25159233	mmu-mir-8108	-	3_UTR
9	53400805	53400886	mmu-mir-130c	-	3_UTR
9	58221150	58221254	mmu-mir-6385	+	3_UTR
9	106154124	106154213	mmu-mir-135a-1	+	3_UTR
X	56587852	56587914	mmu-mir-5116	-	3_UTR
X	94274574	94274637	mmu-mir-7673	+	3_UTR
X	134075316	134075397	mmu-mir-3112	+	3_UTR
1	191998554	191998634	mmu-mir-3473c	-	Coding_Same_Strand
10	80828797	80828870	mmu-mir-1982	+	Coding_Same_Strand
10	81271597	81271687	mmu-mir-3057	+	Coding_Same_Strand
10	122679315	122679415	mmu-mir-8104	+	Coding_Same_Strand
11	60202262	60202327	mmu-mir-6922	-	Coding_Same_Strand
11	70438255	70438318	mmu-mir-7115	+	Coding_Same_Strand
11	75463716	75463810	mmu-mir-22	+	Coding_Same_Strand
11	120347350	120347413	mmu-mir-6935	-	Coding_Same_Strand
11	120624823	120624876	mmu-mir-6936	-	Coding_Same_Strand
12	109595318	109595397	mmu-mir-3071	-	Coding_Same_Strand
13	74407065	74407173	mmu-mir-692-3	+	Coding_Same_Strand
14	54616677	54616785	mmu-mir-686	-	Coding_Same_Strand
14	60228806	60228915	mmu-mir-719	-	Coding_Same_Strand
15	76433214	76433273	mmu-mir-6954	+	Coding_Same_Strand
15	78348599	78348660	mmu-mir-7676-2	+	Coding_Same_Strand
15	84951526	84951623	mmu-mir-1249	-	Coding_Same_Strand
16	18284239	18284317	mmu-mir-1306	-	Coding_Same_Strand
17	34845101	34845167	mmu-mir-6970	-	Coding_Same_Strand
17	35917889	35917969	mmu-mir-1894	+	Coding_Same_Strand
18	37974503	37974617	mmu-mir-6981	-	Coding_Same_Strand
19	6914196	6914286	mmu-mir-6990	-	Coding_Same_Strand
19	8742971	8743079	mmu-mir-6992	+	Coding_Same_Strand
19	55192678	55192734	mmu-mir-6715	+	Coding_Same_Strand
2	32687630	32687766	mmu-mir-8093	-	Coding_Same_Strand
2	131040319	131040398	mmu-mir-6973b	-	Coding_Same_Strand
3	88440879	88440951	mmu-mir-7011	-	Coding_Same_Strand
3	95734911	95734973	mmu-mir-7014	-	Coding_Same_Strand
4	139967526	139967620	mmu-mir-2139	-	Coding_Same_Strand
4	156230059	156230115	mmu-mir-7658	-	Coding_Same_Strand
5	24592114	24592211	mmu-mir-671	+	Coding_Same_Strand
5	136105522	136105603	mmu-mir-7035	+	Coding_Same_Strand
5	137296624	137296688	mmu-mir-7036a	-	Coding_Same_Strand
5	138165321	138165404	mmu-mir-25	-	Coding_Same_Strand
5	138165523	138165610	mmu-mir-93	-	Coding_Same_Strand
5	139767879	139767943	mmu-mir-7037	-	Coding_Same_Strand
6	27936655	27936750	mmu-mir-592	-	Coding_Same_Strand
6	52230081	52230165	mmu-mir-196b	-	Coding_Same_Strand
7	3415066	3415156	mmu-mir-935	+	Coding_Same_Strand
7	3655962	3656047	mmu-mir-3572	+	Coding_Same_Strand
7	19181465	19181562	mmu-mir-330	+	Coding_Same_Strand
7	30552828	30552904	mmu-mir-9769	+	Coding_Same_Strand
7	31040258	31040317	mmu-mir-7050	-	Coding_Same_Strand
7	100882306	100882409	mmu-mir-3102	-	Coding_Same_Strand
7	126367971	126368045	mmu-mir-7058	-	Coding_Same_Strand
8	8690093	8690162	mmu-mir-7654	-	Coding_Same_Strand
8	70895508	70895570	mmu-mir-7067	-	Coding_Same_Strand
8	72470016	72470089	mmu-mir-7068	-	Coding_Same_Strand
8	84011515	84011633	mmu-mir-1199	-	Coding_Same_Strand
8	107551244	107551313	mmu-mir-140	+	Coding_Same_Strand
9	15312611	15312669	mmu-mir-7650	+	Coding_Same_Strand
X	74023528	74023598	mmu-mir-5132	-	Coding_Same_Strand
X	151859562	151859637	mmu-mir-3113	+	Coding_Same_Strand
11	115447961	115448060	mmu-mir-3968	-	Coding_Opposite_Strand
12	73045885	73045948	mmu-mir-9718	+	Coding_Opposite_Strand
12	109590447	109590537	mmu-mir-431	+	Coding_Opposite_Strand
12	109591715	109591838	mmu-mir-433	+	Coding_Opposite_Strand
12	109592846	109592915	mmu-mir-127	+	Coding_Opposite_Strand
12	109594506	109594599	mmu-mir-434	+	Coding_Opposite_Strand
12	109594956	109595030	mmu-mir-432	+	Coding_Opposite_Strand
12	109595327	109595388	mmu-mir-136	+	Coding_Opposite_Strand
13	21445160	21445240	mmu-mir-1896	+	Coding_Opposite_Strand
18	11840361	11840438	mmu-mir-1901	-	Coding_Opposite_Strand
3	88536301	88536382	mmu-mir-1905	-	Coding_Opposite_Strand
3	134240505	134240583	mmu-mir-1895	-	Coding_Opposite_Strand
9	52115623	52115739	mmu-mir-6244	+	Coding_Opposite_Strand
1	12425986	12426106	mmu-mir-6341	+	Intergenic
1	20679010	20679082	mmu-mir-206	+	Intergenic
1	20682769	20682887	mmu-mir-133b	+	Intergenic
1	23272269	23272339	mmu-mir-30a	+	Intergenic
1	23291701	23291784	mmu-mir-30c-2	+	Intergenic
1	29421488	29421612	mmu-mir-6342	+	Intergenic
1	34433121	34433199	mmu-mir-5103	-	Intergenic
1	39186896	39186992	mmu-mir-6349	-	Intergenic
1	47467021	47467125	mmu-mir-6350	-	Intergenic
1	73855477	73855575	mmu-mir-6351	-	Intergenic	TE
1	74206554	74206620	mmu-mir-1928	-	Intergenic	TE
1	74900658	74900721	mmu-mir-375	-	Intergenic
1	76509560	76509643	mmu-mir-6343	+	Intergenic
1	82131916	82132019	mmu-mir-6344	+	Intergenic
1	137966455	137966541	mmu-mir-181a-1	+	Intergenic
1	137966639	137966718	mmu-mir-181b-1	+	Intergenic
1	167290125	167290225	mmu-mir-6347	+	Intergenic	TE
1	168490643	168490762	mmu-mir-6348	+	Intergenic
1	169018974	169019089	mmu-mir-6354	-	Intergenic	TE
1	177579452	177579529	mmu-mir-12179	-	Intergenic	TE
1	193507463	193507530	mmu-mir-205	-	Intergenic
1	194822001	194822064	mmu-mir-3962	+	Intergenic	TE
10	20297581	20297688	mmu-mir-6413	-	Intergenic
10	60923023	60923113	mmu-mir-6408	+	Intergenic
10	60960723	60960844	mmu-mir-466j	+	Intergenic
10	78434799	78434902	mmu-mir-6410	+	Intergenic
10	81104614	81104673	mmu-mir-5615-1	-	Intergenic
10	81104616	81104675	mmu-mir-5615-2	+	Intergenic
10	92072086	92072185	mmu-mir-135a-2	-	Intergenic
10	92137140	92137223	mmu-mir-1251	-	Intergenic
10	93433107	93433162	mmu-mir-7688	+	Intergenic	TE
10	97423478	97423562	mmu-mir-3966	+	Intergenic
10	104287269	104287376	mmu-mir-6411	+	Intergenic
10	122648339	122648435	mmu-mir-6412	+	Intergenic	TE
10	122985640	122985724	mmu-let-7i	-	Intergenic
10	126710282	126710391	mmu-mir-378d	-	Intergenic	TE
10	128458680	128458768	mmu-mir-8105	+	Intergenic
11	28746191	28746276	mmu-mir-216b	+	Intergenic
11	28746198	28746266	mmu-mir-216c	-	Intergenic
11	28757012	28757083	mmu-mir-216a	+	Intergenic
11	28763728	28763835	mmu-mir-217	+	Intergenic
11	43374397	43374461	mmu-mir-146a	-	Intergenic
11	46170087	46170143	mmu-mir-7239	+	Intergenic
11	53763597	53763654	mmu-mir-7671	-	Intergenic
11	69663043	69663125	mmu-mir-1934	+	Intergenic
11	70234692	70234816	mmu-mir-497b	-	Intergenic
11	70234717	70234800	mmu-mir-497a	+	Intergenic
11	70235042	70235135	mmu-mir-195a	+	Intergenic
11	72388756	72388864	mmu-mir-6338	+	Intergenic
11	75173388	75173478	mmu-mir-212	+	Intergenic
11	75173682	75173747	mmu-mir-132	+	Intergenic
11	78073005	78073070	mmu-mir-144	+	Intergenic
11	78073170	78073241	mmu-mir-451a	+	Intergenic
11	78073170	78073241	mmu-mir-451b	-	Intergenic
11	79711969	79712034	mmu-mir-193a	+	Intergenic
11	79726400	79726511	mmu-mir-365-2	+	Intergenic
11	86852604	86852658	mmu-mir-12182	-	Intergenic
11	87756841	87756955	mmu-mir-142b	-	Intergenic
11	87756864	87756927	mmu-mir-142a	+	Intergenic
11	96265164	96265265	mmu-mir-196a-1	+	Intergenic
11	96317165	96317274	mmu-mir-10a	+	Intergenic
11	97744897	97745035	mmu-mir-8102	+	Intergenic
11	117077348	117077457	mmu-mir-6516	+	Intergenic
11	119390472	119390561	mmu-mir-1932	+	Intergenic
12	35194811	35194897	mmu-mir-680-3	-	Intergenic	TE
12	36816205	36816278	mmu-mir-5099	+	Intergenic
12	93927338	93927464	mmu-mir-8099-2	+	Intergenic
12	105031077	105031141	mmu-mir-3069	-	Intergenic
12	109544541	109544620	mmu-mir-1906-1	+	Intergenic
12	109563692	109563785	mmu-mir-770	+	Intergenic
12	109571990	109572080	mmu-mir-673	+	Intergenic
12	109580233	109580315	mmu-mir-493	+	Intergenic
12	109585789	109585885	mmu-mir-337	+	Intergenic
12	109585813	109585873	mmu-mir-3544	-	Intergenic
12	109586080	109586146	mmu-mir-540	+	Intergenic
12	109586314	109586407	mmu-mir-665	+	Intergenic
12	109587943	109588031	mmu-mir-3070-1	+	Intergenic
12	109588592	109588680	mmu-mir-3070-2	+	Intergenic
12	109611500	109611595	mmu-mir-341	+	Intergenic
12	109611822	109611941	mmu-mir-1188	+	Intergenic
12	109618258	109618336	mmu-mir-370	+	Intergenic
12	109682197	109682273	mmu-mir-882	+	Intergenic
12	109709060	109709125	mmu-mir-379	+	Intergenic
12	109710175	109710256	mmu-mir-411	+	Intergenic
12	109710638	109710700	mmu-mir-299a	+	Intergenic
12	109710645	109710693	mmu-mir-299b	-	Intergenic
12	109711803	109711863	mmu-mir-380	+	Intergenic
12	109712317	109712436	mmu-mir-1197	+	Intergenic
12	109712508	109712593	mmu-mir-323	+	Intergenic
12	109712810	109712890	mmu-mir-758	+	Intergenic
12	109713481	109713577	mmu-mir-329	+	Intergenic
12	109715318	109715402	mmu-mir-494	+	Intergenic
12	109715577	109715650	mmu-mir-679	+	Intergenic
12	109715671	109715791	mmu-mir-1193	+	Intergenic
12	109717085	109717183	mmu-mir-666	+	Intergenic
12	109717258	109717333	mmu-mir-543	+	Intergenic
12	109718754	109718816	mmu-mir-495	+	Intergenic
12	109720006	109720097	mmu-mir-667	+	Intergenic
12	109722718	109722803	mmu-mir-376c	+	Intergenic
12	109723218	109723301	mmu-mir-654	+	Intergenic
12	109723458	109723539	mmu-mir-376b	+	Intergenic
12	109723781	109723848	mmu-mir-376a	+	Intergenic
12	109724313	109724391	mmu-mir-300	+	Intergenic
12	109726822	109726896	mmu-mir-381	+	Intergenic
12	109727333	109727414	mmu-mir-487b	+	Intergenic
12	109728129	109728202	mmu-mir-539	+	Intergenic
12	109729325	109729402	mmu-mir-544	+	Intergenic	TE
12	109733771	109733846	mmu-mir-382	+	Intergenic
12	109734139	109734209	mmu-mir-134	+	Intergenic
12	109734732	109734797	mmu-mir-668	+	Intergenic
12	109734902	109734974	mmu-mir-485	+	Intergenic
12	109735619	109735700	mmu-mir-453	+	Intergenic
12	109738433	109738498	mmu-mir-154	+	Intergenic
12	109739119	109739197	mmu-mir-496a	+	Intergenic
12	109740510	109740577	mmu-mir-377	+	Intergenic
12	109742409	109742498	mmu-mir-541	+	Intergenic
12	109743158	109743236	mmu-mir-409	+	Intergenic
12	109743289	109743368	mmu-mir-412	+	Intergenic
12	109743418	109743496	mmu-mir-369	+	Intergenic
12	109743715	109743795	mmu-mir-410	+	Intergenic
12	109747878	109747960	mmu-mir-3072	+	Intergenic
12	110278048	110278129	mmu-mir-1247	-	Intergenic
12	112130880	112130955	mmu-mir-203	+	Intergenic
12	112130887	112130946	mmu-mir-203b	-	Intergenic
12	114469407	114469466	mmu-mir-7094-1	-	Intergenic
12	114513635	114513694	mmu-mir-7094-2	-	Intergenic
12	115695720	115695794	mmu-mir-6388	-	Intergenic
13	21896918	21897049	mmu-mir-1983	-	Intergenic
13	28710781	28710873	mmu-mir-6368	-	Intergenic
13	48536012	48536114	mmu-let-7d	-	Intergenic
13	48537829	48537917	mmu-let-7f-1	-	Intergenic
13	48538179	48538272	mmu-let-7a-1	-	Intergenic
13	50544626	50544734	mmu-mir-683-1	-	Intergenic
13	50600972	50601080	mmu-mir-683-2	-	Intergenic
13	62760739	62760846	mmu-mir-713	+	Intergenic
13	71107089	71107209	mmu-mir-466f-4	+	Intergenic
13	75645046	75645141	mmu-mir-682	+	Intergenic
13	82698275	82698333	mmu-mir-3961	-	Intergenic	TE
13	83738814	83738885	mmu-mir-9-2	+	Intergenic
13	83738821	83738876	mmu-mir-9b-2	-	Intergenic
14	24088877	24088930	mmu-mir-7210	+	Intergenic
14	44947443	44947511	mmu-mir-327	-	Intergenic	TE
14	61631880	61631972	mmu-mir-16-1	-	Intergenic
14	61632027	61632110	mmu-mir-15a	-	Intergenic
14	64590657	64590741	mmu-mir-124-1	+	Intergenic
14	64591185	64591271	mmu-mir-3078	+	Intergenic
14	70443510	70443591	mmu-mir-320	+	Intergenic
14	78191373	78191478	mmu-mir-1971	-	Intergenic
14	79738431	79738528	mmu-mir-759	+	Intergenic
14	105623642	105623770	mmu-mir-6390	-	Intergenic
14	115043671	115043754	mmu-mir-17	+	Intergenic
14	115043851	115043946	mmu-mir-18a	+	Intergenic
14	115044000	115044081	mmu-mir-19a	+	Intergenic
14	115044157	115044263	mmu-mir-20a	+	Intergenic
14	115044305	115044391	mmu-mir-19b-1	+	Intergenic
14	115044427	115044506	mmu-mir-92a-1	+	Intergenic
14	118258634	118258736	mmu-mir-6241	+	Intergenic
15	29713331	29713404	mmu-mir-3964	-	Intergenic
15	68337415	68337510	mmu-mir-30b	-	Intergenic
15	68341208	68341289	mmu-mir-30d	-	Intergenic
15	85706603	85706697	mmu-let-7c-2	+	Intergenic
15	85707319	85707403	mmu-let-7b	+	Intergenic
15	87795850	87795943	mmu-mir-6393	-	Intergenic
16	11254368	11254445	mmu-mir-1945	-	Intergenic
16	13449523	13449601	mmu-mir-193b	+	Intergenic
16	13453840	13453926	mmu-mir-365-1	+	Intergenic
16	13471080	13471180	mmu-mir-6365	-	Intergenic
16	18165089	18165170	mmu-mir-6366	-	Intergenic
16	21256013	21256066	mmu-mir-7680	-	Intergenic
16	32267450	32267583	mmu-mir-1946a	-	Intergenic
16	50727132	50727245	mmu-mir-6363	+	Intergenic	TE
16	55494731	55494797	mmu-mir-5118	+	Intergenic	TE
16	57610786	57610845	mmu-mir-1970b	+	Intergenic	TE
16	77646273	77646343	mmu-mir-125b-2	+	Intergenic
16	84714140	84714204	mmu-mir-155	+	Intergenic
16	91527443	91527544	mmu-mir-6367	-	Intergenic
16	93369720	93369816	mmu-mir-802	+	Intergenic
17	6895229	6895337	mmu-mir-692-1	-	Intergenic
17	27317035	27317095	mmu-mir-7214	-	Intergenic
17	27328385	27328460	mmu-mir-7216	+	Intergenic
17	27355738	27355799	mmu-mir-7217	+	Intergenic
17	27358097	27358155	mmu-mir-7218	+	Intergenic
17	34024983	34025092	mmu-mir-219a-1	-	Intergenic
17	34025012	34025071	mmu-mir-219c	+	Intergenic
17	56242988	56243098	mmu-mir-7b	+	Intergenic
17	64440806	64440907	mmu-mir-6420	+	Intergenic
17	70860503	70860600	mmu-mir-1195	-	Intergenic	TE
17	80194912	80194968	mmu-mir-12189	-	Intergenic
17	87220142	87220213	mmu-mir-12190	-	Intergenic
18	24429110	24429170	mmu-mir-187	-	Intergenic
18	32880573	32880673	mmu-mir-6361	-	Intergenic
18	59579630	59579735	mmu-mir-6355	+	Intergenic
18	61647825	61647894	mmu-mir-145a	-	Intergenic
18	61649196	61649258	mmu-mir-143	-	Intergenic
18	65248861	65248926	mmu-mir-122	+	Intergenic
18	65248863	65248921	mmu-mir-122b	-	Intergenic
18	68739400	68739501	mmu-mir-6356	+	Intergenic
18	69022199	69022273	mmu-mir-145b	-	Intergenic
18	76170552	76170652	mmu-mir-6358	+	Intergenic
18	81992010	81992080	mmu-mir-5127	-	Intergenic
18	82720281	82720340	mmu-mir-5112	+	Intergenic
19	3850767	3850816	mmu-mir-12192	-	Intergenic
19	6264643	6264728	mmu-mir-194-2	+	Intergenic
19	6264844	6264932	mmu-mir-192	+	Intergenic
19	33157112	33157201	mmu-mir-3970	+	Intergenic	TE
19	41588651	41588789	mmu-mir-8091	+	Intergenic
2	29845631	29845727	mmu-mir-219a-2	-	Intergenic
2	29845647	29845711	mmu-mir-219b	+	Intergenic
2	30721210	30721293	mmu-mir-3089	+	Intergenic
2	56785811	56785907	mmu-mir-195b	+	Intergenic
2	65364296	65364400	mmu-mir-6337	-	Intergenic
2	84741115	84741178	mmu-mir-130a	-	Intergenic
2	92592206	92592277	mmu-mir-7221	+	Intergenic
2	92594602	92594676	mmu-mir-7222	+	Intergenic
2	94241364	94241453	mmu-mir-129-2	-	Intergenic
2	94241378	94241442	mmu-mir-129b	+	Intergenic
2	94261300	94261399	mmu-mir-670	-	Intergenic
2	117185127	117185226	mmu-mir-674	+	Intergenic
2	133564708	133564794	mmu-mir-3090	+	Intergenic	TE
2	138819929	138820007	mmu-mir-1952	+	Intergenic
2	151967529	151967617	mmu-mir-1953	-	Intergenic
2	158243504	158243565	mmu-mir-7685	-	Intergenic
2	174267047	174267125	mmu-mir-296	-	Intergenic
2	174267504	174267585	mmu-mir-298	-	Intergenic
2	180389048	180389124	mmu-mir-1a-1	+	Intergenic
2	180398379	180398482	mmu-mir-133a-2	+	Intergenic
2	180894040	180894107	mmu-mir-124-3	+	Intergenic
3	17795662	17795770	mmu-mir-124-2	+	Intergenic
3	17795685	17795741	mmu-mir-124b	-	Intergenic
3	34638464	34638542	mmu-mir-1897	+	Intergenic
3	34922545	34922651	mmu-mir-6378	-	Intergenic
3	46900668	46900782	mmu-mir-6379	-	Intergenic	TE
3	57317447	57317511	mmu-mir-12195	-	Intergenic	TE
3	57616609	57616722	mmu-mir-6377	+	Intergenic	TE
3	65659288	65659426	mmu-mir-8120	+	Intergenic
3	88215171	88215257	mmu-mir-3093	+	Intergenic
3	88215598	88215686	mmu-mir-9-1	+	Intergenic
3	88215613	88215670	mmu-mir-9b-1	-	Intergenic
3	89227116	89227198	mmu-mir-92b	-	Intergenic
3	90070020	90070099	mmu-mir-190b	+	Intergenic
3	118433857	118433929	mmu-mir-137	+	Intergenic
3	122293585	122293703	mmu-mir-760	-	Intergenic
3	137783535	137783615	mmu-mir-6380	-	Intergenic	TE
3	140028249	140028370	mmu-let-7j	+	Intergenic
3	151023792	151023862	mmu-mir-3963	-	Intergenic	TE
4	3537090	3537191	mmu-mir-3471-2	+	Intergenic	TE
4	10845500	10845630	mmu-mir-3471-1	-	Intergenic
4	11134097	11134182	mmu-mir-684-2	+	Intergenic
4	88910557	88910662	mmu-mir-31	-	Intergenic
4	101346945	101347027	mmu-mir-101a	-	Intergenic
4	150068454	150068555	mmu-mir-34a	+	Intergenic
4	150797898	150797952	mmu-mir-12196	-	Intergenic
5	32092723	32092784	mmu-mir-12198	+	Intergenic	TE
5	41891342	41891423	mmu-mir-6414	+	Intergenic
5	50252762	50252868	mmu-mir-8117	+	Intergenic	TE
5	52135902	52136017	mmu-mir-6417	-	Intergenic
5	77084515	77084577	mmu-mir-12199	-	Intergenic
5	82798944	82799065	mmu-mir-1187	-	Intergenic
5	87595902	87595993	mmu-mir-3969	-	Intergenic
5	113324493	113324545	mmu-mir-7229	-	Intergenic
5	113337590	113337645	mmu-mir-7230	-	Intergenic
5	114851948	114852064	mmu-mir-6240	+	Intergenic
5	134326454	134326522	mmu-mir-3965	+	Intergenic	TE
5	147283189	147283298	mmu-let-7k	-	Intergenic
6	19555342	19555461	mmu-mir-6370	+	Intergenic
6	29022619	29022691	mmu-mir-129-1	+	Intergenic
6	30165918	30165992	mmu-mir-182	-	Intergenic
6	30169446	30169551	mmu-mir-96	-	Intergenic
6	30169668	30169737	mmu-mir-183	-	Intergenic
6	31062660	31062747	mmu-mir-29a	-	Intergenic
6	31063023	31063093	mmu-mir-29b-1	-	Intergenic
6	50572398	50572508	mmu-mir-6371	+	Intergenic	TE
6	51269812	51269910	mmu-mir-148a	-	Intergenic
6	81895590	81895663	mmu-mir-7232	-	Intergenic
6	81896599	81896676	mmu-mir-468	-	Intergenic
6	83090311	83090387	mmu-mir-3470a	-	Intergenic	TE
6	85790140	85790234	mmu-mir-6375	-	Intergenic
6	102794384	102794485	mmu-mir-6373	+	Intergenic
6	124717914	124717985	mmu-mir-141	-	Intergenic
6	124718322	124718390	mmu-mir-200c	-	Intergenic
6	127788084	127788143	mmu-mir-7233	-	Intergenic
6	129691535	129691643	mmu-mir-680-1	+	Intergenic	TE
7	3218626	3218708	mmu-mir-290a	+	Intergenic
7	3218638	3218695	mmu-mir-290b	-	Intergenic
7	10958437	10958512	mmu-mir-297a-1	-	Intergenic
7	30589380	30589437	mmu-mir-3569	+	Intergenic
7	45121757	45121821	mmu-mir-150	+	Intergenic
7	53891761	53891889	mmu-mir-6238	-	Intergenic
7	61683124	61683192	mmu-mir-344d-1	-	Intergenic
7	61685272	61685351	mmu-mir-344d-2	-	Intergenic
7	61726249	61726328	mmu-mir-344d-3	-	Intergenic
7	61735537	61735602	mmu-mir-344e	-	Intergenic
7	61739350	61739409	mmu-mir-344h-1	-	Intergenic
7	61742366	61742425	mmu-mir-344h-2	-	Intergenic
7	61790519	61790581	mmu-mir-344b	-	Intergenic
7	61837311	61837402	mmu-mir-344c	-	Intergenic
7	61877770	61877864	mmu-mir-344-1	-	Intergenic
7	61940027	61940106	mmu-mir-344-2	-	Intergenic
7	61982289	61982359	mmu-mir-344g	-	Intergenic
7	62046181	62046248	mmu-mir-344f	-	Intergenic
7	62085223	62085310	mmu-mir-344i	-	Intergenic
7	73819590	73819641	mmu-mir-7234	+	Intergenic
7	78888277	78888373	mmu-mir-7a-2	+	Intergenic
7	79505264	79505353	mmu-mir-9-3	+	Intergenic
7	79505279	79505336	mmu-mir-9b-3	-	Intergenic
7	81529916	81529988	mmu-mir-1839	+	Intergenic
7	139779018	139779126	mmu-mir-6401	+	Intergenic
7	139957566	139957622	mmu-mir-7686	-	Intergenic
7	139957689	139957760	mmu-mir-202	-	Intergenic
7	141221384	141221493	mmu-mir-210	-	Intergenic
7	142577064	142577147	mmu-mir-675	-	Intergenic
7	143933115	143933208	mmu-mir-6404	+	Intergenic
8	64514332	64514441	mmu-mir-710	-	Intergenic
8	70925525	70925618	mmu-mir-1969	+	Intergenic
8	84005628	84005764	mmu-mir-8111	+	Intergenic
8	84208518	84208592	mmu-mir-23a	+	Intergenic
8	84208672	84208758	mmu-mir-27a	+	Intergenic
8	84208815	84208921	mmu-mir-24-2	+	Intergenic
8	84208825	84208907	mmu-mir-3074-2	-	Intergenic
8	85700905	85701021	mmu-mir-8109	+	Intergenic
8	89024735	89024831	mmu-mir-8110	+	Intergenic
8	94324311	94324381	mmu-mir-138-2	+	Intergenic
8	128278148	128278225	mmu-mir-21c	-	Intergenic
9	3038669	3038743	mmu-mir-101c	-	Intergenic
9	8246786	8246881	mmu-mir-1899	+	Intergenic
9	14180027	14180072	mmu-mir-12204	-	Intergenic
9	21613444	21613576	mmu-mir-1946b	-	Intergenic
9	41531425	41531504	mmu-mir-100	+	Intergenic
9	41536716	41536811	mmu-let-7a-2	+	Intergenic
9	41581926	41582002	mmu-mir-125b-1	+	Intergenic
9	67727717	67727780	mmu-mir-7241	-	Intergenic
9	67729499	67729577	mmu-mir-7242	-	Intergenic
9	70405694	70405753	mmu-mir-5626	-	Intergenic
9	88325743	88325802	mmu-mir-12205	-	Intergenic
9	89802260	89802328	mmu-mir-184	-	Intergenic
9	104426113	104426187	mmu-mir-2136	+	Intergenic
9	108568319	108568392	mmu-mir-191	+	Intergenic
9	108568777	108568861	mmu-mir-425	+	Intergenic
9	110281287	110281409	mmu-mir-6236	+	Intergenic	TE
9	115381819	115381939	mmu-mir-467h	+	Intergenic	TE
9	122682876	122682974	mmu-mir-138-1	+	Intergenic
X	19146294	19146388	mmu-mir-221	-	Intergenic
X	19146893	19146971	mmu-mir-222	-	Intergenic
X	52741693	52741767	mmu-mir-363	-	Intergenic
X	52741838	52741928	mmu-mir-92a-2	-	Intergenic
X	52741983	52742066	mmu-mir-19b-2	-	Intergenic
X	52742113	52742192	mmu-mir-20b	-	Intergenic
X	52742331	52742413	mmu-mir-18b	-	Intergenic
X	52742503	52742567	mmu-mir-106a	-	Intergenic
X	53047997	53048078	mmu-mir-450b	-	Intergenic
X	53048154	53048244	mmu-mir-450a-1	-	Intergenic
X	53048299	53048367	mmu-mir-450a-2	-	Intergenic
X	53049403	53049487	mmu-mir-542	-	Intergenic
X	53053255	53053353	mmu-mir-351	-	Intergenic
X	53053984	53054054	mmu-mir-503	-	Intergenic
X	53054255	53054349	mmu-mir-322	-	Intergenic
X	66776757	66776818	mmu-mir-743a	-	Intergenic
X	66777256	66777332	mmu-mir-743b	-	Intergenic
X	66780373	66780437	mmu-mir-742	-	Intergenic
X	66780758	66780833	mmu-mir-883a	-	Intergenic
X	66789890	66789967	mmu-mir-883b	-	Intergenic
X	66792595	66792661	mmu-mir-471	-	Intergenic
X	66796805	66796875	mmu-mir-741	-	Intergenic
X	66799223	66799297	mmu-mir-463	-	Intergenic
X	66800530	66800607	mmu-mir-880	-	Intergenic
X	66801508	66801585	mmu-mir-878	-	Intergenic
X	66801944	66802021	mmu-mir-881	-	Intergenic
X	66810428	66810504	mmu-mir-871	-	Intergenic
X	66813951	66814025	mmu-mir-470	-	Intergenic
X	66822656	66822713	mmu-mir-465d	-	Intergenic
X	66825955	66826035	mmu-mir-465c-1	-	Intergenic
X	66829202	66829280	mmu-mir-465b-1	-	Intergenic
X	66832517	66832597	mmu-mir-465c-2	-	Intergenic
X	66835764	66835842	mmu-mir-465b-2	-	Intergenic
X	66839052	66839125	mmu-mir-465a	-	Intergenic
X	67988096	67988161	mmu-mir-201	-	Intergenic
X	67988374	67988451	mmu-mir-547	-	Intergenic
X	68010105	68010179	mmu-mir-509	-	Intergenic
X	88759474	88759553	mmu-mir-1906-2	-	Intergenic
X	96242817	96242926	mmu-mir-223	+	Intergenic
X	103572921	103572996	mmu-mir-421	-	Intergenic
X	103573060	103573154	mmu-mir-374b	-	Intergenic
X	103573085	103573133	mmu-mir-374c	+	Intergenic
X	105344282	105344369	mmu-mir-384	-	Intergenic
X	105379082	105379179	mmu-mir-325	-	Intergenic
X	106309826	106309935	mmu-mir-6382	+	Intergenic
X	136183245	136183360	mmu-mir-6383	+	Intergenic
X	140310948	140311012	mmu-mir-3475	+	Intergenic
X	144297790	144297899	mmu-mir-680-2	+	Intergenic	TE
1	86351981	86352127	mmu-mir-3535	-	Others
10	62194167	62194227	mmu-mir-7662	-	Others
11	68990574	68990678	mmu-mir-3062	-	Others
12	44210313	44210373	mmu-mir-5627	+	Others
14	45657961	45658053	mmu-mir-5131	-	Others
15	50889025	50889114	mmu-mir-1907	-	Others
15	82393919	82393978	mmu-mir-7684	-	Others
16	14159626	14159692	mmu-mir-484	+	Others
17	17830812	17830879	mmu-mir-125a	+	Others
17	35251289	35251405	mmu-mir-8094	+	Others
18	6490564	6490646	mmu-mir-1893	-	Others
18	34759519	34759597	mmu-mir-12191	+	Others
18	88972030	88972110	mmu-mir-6359	+	Others
3	142623860	142623946	mmu-mir-6381	-	Others
4	109017655	109017730	mmu-mir-761	+	Others
4	135416555	135416633	mmu-mir-700	-	Others
5	75176831	75176904	mmu-mir-7025	+	Others
6	118085192	118085263	mmu-mir-7044	+	Others
7	25097066	25097175	mmu-mir-6537	-	Others
7	127708487	127708562	mmu-mir-762	+	Others
8	128359241	128359320	mmu-mir-1903	+	Others
9	108969922	108970003	mmu-mir-711	+	Others
9	120955086	120955147	mmu-mir-7090	+	Others
X	74023849	74023936	mmu-mir-718	-	Others

## Sheet: mouse miRNA overlap with TE
miRNA					TE
chr	star	end	miRNA	strand	chr	star	end	TE	strand	overlapping region
1	73855477	73855575	mmu-mir-6351	-	1	73855392	73855662	LTR/ERV1:LTR72_RN	+	98
1	74206554	74206620	mmu-mir-1928	-	1	74206561	74206645	SINE/ID:ID4	+	59
1	118954220	118954300	mmu-mir-6346	+	1	118954230	118954350	SINE/B4:B4A	+	70
1	160295864	160295972	mmu-mir-1927	-	1	160295822	160295997	SINE/B2:B3	+	108
1	167290125	167290225	mmu-mir-6347	+	1	167290132	167290222	DNA/hAT-Charlie:MER5A	+	90
1	169018974	169019089	mmu-mir-6354	-	1	169018916	169019191	SINE/B4:B4A	+	115
1	171641840	171641900	mmu-mir-7683	-	1	171641835	171642551	LTR/ERVK:RMER13A1	-	60
1	177579452	177579529	mmu-mir-12179	-	1	177579393	177579653	SINE/B4:B4A	+	77
1	194822001	194822064	mmu-mir-3962	+	1	194821980	194822183	SINE/MIR:MIRb	+	63
10	93433107	93433162	mmu-mir-7688	+	10	93433089	93433291	LTR/ERV1:MER57D	-	55
10	101772692	101772772	mmu-mir-3059	+	10	101772682	101772826	LTR?:Eutr5	-	80
10	111185630	111185698	mmu-mir-12180	+	10	111185619	111185819	LINE/L1:Lx8	+	68
10	120447991	120448110	mmu-mir-763	-	10	120447834	120448119	DNA?:Eulor5A	-	119
10	122648339	122648435	mmu-mir-6412	+	10	122648349	122648492	SINE/B4:ID_B1	+	86
10	126710282	126710391	mmu-mir-378d	-	10	126710264	126710379	SINE/MIR:MIRc	-	97
11	55501226	55501281	mmu-mir-7652	+	11	55501230	55501343	SINE/B4:B4	-	51
11	85760616	85760702	mmu-mir-5110	-	11	85760531	85760723	SINE/MIR:MIR3	-	86
12	35194811	35194897	mmu-mir-680-3	-	12	35194556	35195082	LTR/ERVK:ERVB4_1B-LTR_MM	+	86
12	108658620	108658718	mmu-mir-342	+	12	108658594	108658723	SINE/tRNA-RTE:MamSINE1	-	98
12	109729325	109729402	mmu-mir-544	+	12	109729285	109729436	DNA/hAT-Charlie:MER5A1	-	77
13	40865791	40865862	mmu-mir-5124a	+	13	40865785	40865978	SINE/B2:B3A	+	71
13	82698275	82698333	mmu-mir-3961	-	13	82694700	82698414	LINE/L1:Lx3_Mus	-	58
14	11282477	11282561	mmu-mir-5124b	+	14	11282475	11282685	SINE/B2:B3	+	84
14	44947443	44947511	mmu-mir-327	-	14	44945062	44950255	LTR/ERV1:RodERV21-int	+	68
14	46954830	46954928	mmu-mir-378c	-	14	46954764	46954925	SINE/MIR:MIRc	-	95
15	53614205	53614279	mmu-mir-28c	-	15	53614208	53614328	LINE/L2:L2c	+	71
15	73254815	73254882	mmu-mir-151	-	15	73254778	73254886	LINE/L2:L2c	-	67
15	82959218	82959296	mmu-mir-3080	-	15	82959191	82959305	SINE/MIR:MIRb	-	78
16	5215789	5215874	mmu-mir-6364	-	16	5215712	5215869	SINE/B4:B4	-	80
16	22605326	22605432	mmu-mir-6362	+	16	22605170	22605464	LINE/L1:Lx7	-	106
16	44013852	44013977	mmu-mir-3470b	+	16	44013832	44013977	SINE/Alu:B1_Mus1	-	125
16	50727132	50727245	mmu-mir-6363	+	16	50727149	50727290	SINE/Alu:B1_Mus1	-	96
16	55494731	55494797	mmu-mir-5118	+	16	55494706	55494851	SINE/Alu:B1_Mur3	+	66
16	57610786	57610845	mmu-mir-1970b	+	16	57610697	57611047	LTR/ERVL-MaLR:ORR1B2	+	59
17	23823291	23823369	mmu-mir-5125	+	17	23822842	23823632	LINE/L2:L2c	+	78
17	70860503	70860600	mmu-mir-1195	-	17	70860496	70860646	SINE/Alu:B1_Mur4	-	97
19	33157112	33157201	mmu-mir-3970	+	19	33157047	33157460	LINE/L1:L1MB5	-	89
19	47755022	47755157	mmu-mir-8090	-	19	47754927	47755230	LTR/ERVL-MaLR:MTE2a	+	135
2	10466663	10466746	mmu-mir-466m	+	2	10466673	10466762	LTR/ERVK:RLTR17B_Mm	-	73
2	10466944	10467037	mmu-mir-466f-1	+	2	10466928	10467035	LTR/ERVK:RLTR17B_Mm	-	91
2	10467790	10467886	mmu-mir-669b	+	2	10467788	10467892	LTR/ERVK:RLTR17B_Mm	-	96
2	10468675	10468768	mmu-mir-466f-2	+	2	10468638	10468754	LTR/ERVK:RLTR17B_Mm	+	79
2	10471644	10471729	mmu-mir-669d-2	+	2	10471636	10471728	LTR/ERVK:RLTR17B_Mm	-	84
2	10472540	10472623	mmu-mir-466o	+	2	10472511	10472618	LTR/ERVK:RLTR17B_Mm	+	78
2	10474219	10474300	mmu-mir-466b-1	+	2	10474214	10474287	LTR/ERVK:RLTR17B_Mm	-	68
2	10474433	10474541	mmu-mir-669a-3	+	2	10474452	10474544	LTR/ERVK:RLTR17B_Mm	-	89
2	10476346	10476418	mmu-mir-467a-1	+	2	10476348	10476419	LTR/ERVK:RLTR17B_Mm	+	70
2	10476853	10476949	mmu-mir-669a-1	+	2	10476864	10476950	LTR/ERVK:RLTR17B_Mm	-	85
2	10479315	10479401	mmu-mir-669a-4	+	2	10479322	10479408	LTR/ERVK:RLTR17B_Mm	-	79
2	10481534	10481617	mmu-mir-466c-1	+	2	10481529	10481604	LTR/ERVK:RLTR17B_Mm	+	70
2	10481761	10481847	mmu-mir-669a-5	+	2	10481768	10481854	LTR/ERVK:RLTR17B_Mm	-	79
2	10483678	10483760	mmu-mir-467a-3	+	2	10483685	10483756	LTR/ERVK:RLTR17B_Mm	+	71
2	10483966	10484055	mmu-mir-466c-2	+	2	10483964	10484039	LTR/ERVK:RLTR17B_Mm	+	73
2	10484196	10484282	mmu-mir-669a-6	+	2	10484203	10484289	LTR/ERVK:RLTR17B_Mm	-	79
2	10486653	10486739	mmu-mir-669a-7	+	2	10486660	10486746	LTR/ERVK:RLTR17B_Mm	-	79
2	10488887	10488974	mmu-mir-466b-5	+	2	10488884	10488957	LTR/ERVK:RLTR17B_Mm	-	70
2	10489116	10489202	mmu-mir-669p-1	+	2	10489123	10489195	LTR/ERVK:RLTR17B_Mm	+	72
2	10491048	10491130	mmu-mir-467a-6	+	2	10491055	10491126	LTR/ERVK:RLTR17B_Mm	+	71
2	10491336	10491425	mmu-mir-466c-3	+	2	10491334	10491409	LTR/ERVK:RLTR17B_Mm	+	73
2	10491566	10491652	mmu-mir-669a-8	+	2	10491573	10491659	LTR/ERVK:RLTR17B_Mm	-	79
2	10494028	10494114	mmu-mir-669a-9	+	2	10494035	10494121	LTR/ERVK:RLTR17B_Mm	-	79
2	10496268	10496355	mmu-mir-466b-7	+	2	10496265	10496338	LTR/ERVK:RLTR17B_Mm	-	70
2	10496497	10496583	mmu-mir-669p-2	+	2	10496504	10496576	LTR/ERVK:RLTR17B_Mm	+	72
2	10498685	10498766	mmu-mir-466b-2	+	2	10498680	10498753	LTR/ERVK:RLTR17B_Mm	-	68
2	10498911	10498997	mmu-mir-669a-10	+	2	10498918	10499004	LTR/ERVK:RLTR17B_Mm	-	79
2	10501339	10501425	mmu-mir-669a-11	+	2	10501346	10501432	LTR/ERVK:RLTR17B_Mm	-	79
2	10503273	10503355	mmu-mir-467a-10	+	2	10503280	10503351	LTR/ERVK:RLTR17B_Mm	+	71
2	10503565	10503645	mmu-mir-466b-3	+	2	10503560	10503630	LTR/ERVK:RLTR17B_Mm	-	65
2	10503791	10503877	mmu-mir-669a-12	+	2	10503799	10503896	LTR/ERVK:RLTR17B_Mm	+	78
2	10506006	10506094	mmu-mir-466p	+	2	10506005	10506077	LTR/ERVK:RLTR17B_Mm	-	71
2	10507918	10507990	mmu-mir-466a	+	2	10507913	10507986	LTR/ERVK:RLTR17B_Mm	-	68
2	10509016	10509113	mmu-mir-297c	+	2	10509007	10509100	LTR/ERVK:RLTR17B_Mm	-	84
2	10511967	10512062	mmu-mir-466d	+	2	10511986	10512099	LTR/ERVK:RLTR17B_Mm	-	76
2	10513434	10513531	mmu-mir-669m-2	+	2	10513427	10513533	LTR/ERVK:RLTR17B_Mm	-	97
2	10513741	10513834	mmu-mir-466n	+	2	10513738	10513857	LTR/ERVK:RLTR17B_Mm	+	93
2	10514300	10514395	mmu-mir-669o	+	2	10514311	10514403	LTR/ERVK:RLTR17B_Mm	-	84
2	10514595	10514674	mmu-mir-466g	+	2	10514595	10514664	LTR/ERVK:RLTR17B_Mm	+	69
2	10514891	10514971	mmu-mir-466h	+	2	10514870	10514955	LTR/ERVK:RLTR17B_Mm	+	64
2	10515820	10515921	mmu-mir-297a-3	+	2	10515822	10515911	LTR/ERVK:RLTR17B_Mm	-	89
2	10517067	10517164	mmu-mir-297a-4	+	2	10517069	10517158	LTR/ERVK:RLTR17B_Mm	-	89
2	133564708	133564794	mmu-mir-3090	+	2	133564657	133564814	DNA/hAT-Charlie:MER5A1	-	86
3	29636744	29636851	mmu-mir-21b	+	3	29636572	29636831	LINE/L1:L1M3e	-	87
3	46900668	46900782	mmu-mir-6379	-	3	46900378	46900994	LTR/ERVK:RLTR26B_MM	+	114
3	57317447	57317511	mmu-mir-12195	-	3	57316778	57318851	LINE/L1:Lx7	-	64
3	57616609	57616722	mmu-mir-6377	+	3	57616613	57617033	LINE/L1:L1MA4	-	109
3	116667557	116667617	mmu-mir-3473h	-	3	116667445	116667615	SINE/B2:B2_Mm2	-	58
3	137783535	137783615	mmu-mir-6380	-	3	137783521	137783715	SINE/B2:B3	+	80
3	151023792	151023862	mmu-mir-3963	-	3	151023757	151024556	LINE/L1:Lx8	+	70
4	3537090	3537191	mmu-mir-3471-2	+	4	3537022	3537417	LTR/ERVL-MaLR:MTA_Mm	+	101
4	44607491	44607568	mmu-mir-5120	-	4	44607459	44607650	DNA/hAT-Charlie:MER102a	-	77
4	48213119	48213215	mmu-mir-1958	-	4	48212410	48213830	LINE/L1:Lx9	+	96
5	32092723	32092784	mmu-mir-12198	+	5	32092684	32093555	LTR/ERVK:RMER17A2	-	61
5	34732853	34732972	mmu-mir-467g	-	5	34732821	34732979	LTR/ERVK:RLTR17B_Mm	-	119
5	36301570	36301628	mmu-mir-7689	+	5	36301571	36301657	SINE/MIR:MIRb	+	57
5	50252762	50252868	mmu-mir-8117	+	5	50248143	50253254	LINE/L1:L1MdA_III	-	106
5	122682597	122682715	mmu-mir-8115	+	5	122682518	122682712	SINE/B2:B3	-	115
5	134326454	134326522	mmu-mir-3965	+	5	134326348	134326584	LTR/ERVL-MaLR:MTD	-	68
6	50572398	50572508	mmu-mir-6371	+	6	50572277	50572555	LTR/ERVL:RMER15	-	110
6	83090311	83090387	mmu-mir-3470a	-	6	83090286	83090432	SINE/Alu:B1_Mur3	+	76
6	115775657	115775719	mmu-mir-7660	+	6	115775630	115775744	SINE/MIR:MIR	+	62
6	125195792	125195878	mmu-mir-3098	+	6	125195593	125196085	LINE/L1:Lx5b	+	86
6	129691535	129691643	mmu-mir-680-1	+	6	129691332	129691835	LTR/ERVK:ERVB4_1B-LTR_MM	-	108
7	144009254	144009338	mmu-mir-3105	+	7	144009062	144009475	LTR/ERVL-MaLR:MTD	+	84
9	74966743	74966802	mmu-mir-1970c	+	9	74966665	74966994	LTR/ERVL-MaLR:ORR1C1	+	59
9	110281287	110281409	mmu-mir-6236	+	9	110281246	110281388	rRNA:LSU-rRNA_Hsa	+	101
9	115381819	115381939	mmu-mir-467h	+	9	115381838	115382268	LTR/ERVK:RMER12C	+	101
X	7807101	7807221	mmu-mir-1198	+	X	7807114	7807259	SINE/Alu:B1F	-	107
X	38210441	38210520	mmu-mir-3110	+	X	38210218	38210516	LTR/ERVK:RMER13A2	+	75
X	72261031	72261112	mmu-mir-224	-	X	72261033	72261109	DNA:MER135	-	76
X	113074824	113074893	mmu-mir-361	-	X	113074830	113074886	DNA/hAT-Charlie:MER5A	-	56
X	135786114	135786217	mmu-mir-1970	-	X	135785959	135786327	LTR/ERVL-MaLR:ORR1C1	-	103
X	142739000	142739097	mmu-mir-652	+	X	142738990	142739117	DNA/hAT-Tip100:MER91C	-	97
X	144297790	144297899	mmu-mir-680-2	+	X	144297578	144298084	LTR/ERVK:ERVB4_1B-LTR_MM	-	109
X	147064905	147065002	mmu-mir-1298	+	X	147064901	147065002	DNA:X24_DNA	+	97
