# Supplementary material for: Integrative transcriptomic analysis uncovers the microRNA-centric regulation of Japanese encephalitis virus infection in porcine trophoblast cells
Source: Virulence. 2026 Jun 17;17(1):2690825. doi: 10.1080/21505594.2026.2690825 (PMC13313263; doi:10.1080/21505594.2026.2690825)
Supplement: Table S3.xlsx [file KVIR_A_2690825_SM3837.xlsx]

## Sheet: porcine miRNA clusters
Distribution of miRNA clusters								Summary of miRNA clusters
chr	star	end	miRNA	strand	number of miRNAs in this cluster	miRNAs in this cluster		chr	star	end	strand	number of miRNAs in this cluster
1	1013707	1013802	ssc-mir-9815	-				AEMK02000452.1	28488	70551	+	35
1	1340183	1340263	ssc-mir-9821	-				X	110113549	110114468	-	7
1	1665568	1665643	ssc-mir-9824	-				11	60734656	60735437	+	6
1	2893742	2893818	ssc-mir-9831	+				X	110381587	110387981	-	6
1	10483580	10483649	ssc-mir-9857	-				X	43705258	43714144	+	5
1	10700366	10700456	ssc-mir-9787	-				6	58331566	58333558	-	4
1	51383782	51383861	ssc-mir-30c-2	-				AEMK02000235.1	38958	50374	-	4
1	51412827	51412933	ssc-mir-30a	-				10	27079417	27080276	-	3
1	109225385	109225466	ssc-mir-190a	-				12	45087297	45089033	-	3
1	116476859	116476938	ssc-mir-628	+				12	58566073	58572351	+	3
1	127928791	127928873	ssc-mir-2366-1	-				13	31654994	31656537	-	3
1	128305321	128305392	ssc-mir-9838	+				18	18982269	18986913	+	3
1	130871993	130872051	1_2827	-				2	1470033	1474502	-	3
1	144653074	144653136	1_2726	-				2	65308117	65308524	+	3
1	162329776	162329860	ssc-mir-122	-				3	43465667	43468596	+	3
1	164025972	164026057	ssc-mir-339-2	-				6	63490138	63492001	+	3
1	165080740	165080800	1_1074	+				7	121697837	121711409	+	4
1	179686392	179686471	ssc-mir-1285	-				X	119828144	119836682	-	3
1	191218565	191218648	ssc-mir-7-1	-				X	46298682	46303327	-	3
1	196082270	196082366	ssc-mir-9832	+				9	114527992	114533858	-	2
1	201198732	201198809	ssc-mir-31	+				10	21696492	21696756	-	2
1	202227251	202227326	ssc-mir-491	-				10	9704606	9704987	-	2
1	207492838	207492902	1_1338	+				11	17757463	17757684	+	2
1	217152783	217152873	ssc-mir-101-1	-				12	35419594	35428692	-	2
1	221066330	221066401	ssc-mir-9823	-				12	48162625	48163135	-	2
1	224065494	224065602	ssc-mir-204	-				12	52422039	52422408	-	2
1	250115904	250115973	ssc-mir-32	-				1	265497249	265499196	+	2
1	254135495	254135571	ssc-mir-378b	-				1	268691520	268691665	-	2
1	254824200	254824279	ssc-mir-455	+				13	100083172	100083405	+	2
1	265497249	265497328	ssc-mir-181a-2	+	2	ssc-mir-181a-2		13	181302483	181303302	+	2
1	265499111	265499196	ssc-mir-181b-2	+		ssc-mir-181b-2		18	18039629	18040117	+	2
1	267093204	267093292	ssc-mir-9793	+				2	150578738	150580211	+	2
1	268691520	268691593	ssc-mir-199b	-	2	ssc-mir-199b		2	65279773	65280036	-	2
1	268691590	268691665	ssc-mir-9822	-		ssc-mir-9822		2	7285466	7285746	+	2
1	268816967	268817050	ssc-mir-219b	-				3	28908137	28913160	-	2
1	273508932	273509003	ssc-mir-9812	-				3	8006930	8007206	-	2
2	335271	335346	ssc-mir-210	-				3	85334523	85341361	+	2
2	1470033	1470088	2_6012	-	3	2_6012		4	6948669	6952869	+	2
2	1473431	1473491	2_6468	-		2_6468		5	63757578	63758053	-	2
2	1474432	1474502	ssc-mir-10383	-		ssc-mir-10383		6	170426781	170429920	-	2
2	6594942	6594998	2_4219	+				7	121814290	121821223	+	2
2	7285466	7285541	ssc-mir-194a	+	2	ssc-mir-194a		7	45976293	45980217	+	2
2	7285667	7285746	ssc-mir-192	+		ssc-mir-192		9	135019079	135019725	+	2
2	8204941	8205000	ssc-mir-7142	-				9	39279732	39280357	+	2
2	9154636	9154693	2_4162	+				9	49152586	49157988	-	2
2	9187247	9187304	2_4367	+				AEMK02000235.1	12480	16322	-	2
2	10115457	10115515	2_4498	+				AEMK02000695.1	3907	12565	+	2
2	10355955	10356018	2_6930	-				X	123283427	123284559	-	2
2	13296695	13296773	ssc-mir-130a	-				X	123628381	123630578	-	2
2	18724220	18724299	ssc-mir-129a	-				X	40571068	40571887	-	2
2	18747520	18747591	ssc-mir-670	-				X	59550992	59551225	-	2
2	26066334	26066412	ssc-mir-1343	-				X	59602710	59602954	-	2
2	57085874	57085928	2_4938	+
2	65279773	65279852	ssc-mir-181d	-	2	ssc-mir-181d
2	65279950	65280036	ssc-mir-181c	-		ssc-mir-181c
2	65308117	65308186	ssc-mir-23a	+	3	ssc-mir-23a
2	65308294	65308375	ssc-mir-27a	+		ssc-mir-27a
2	65308453	65308524	ssc-mir-24-1	+		ssc-mir-24-1
2	65353165	65353224	2_7558	-
2	68841459	68841540	ssc-mir-9801	-
2	69558051	69558130	ssc-mir-199a-2	-
2	70747924	70747983	2_5245	+
2	78571450	78571529	ssc-mir-340-1	+
2	80850216	80850274	ssc-mir-7138	-
2	81053056	81053116	2_5563	+
2	81502823	81502900	ssc-mir-1271	-
2	87391538	87391603	ssc-mir-10384-1	-
2	96076352	96076438	ssc-mir-9-2	-
2	139660118	139660201	ssc-mir-874	-
2	140941598	140941672	ssc-mir-9820	-
2	141480759	141480819	2_6119	+
2	150578738	150578817	ssc-mir-143	+	2	ssc-mir-143
2	150580126	150580211	ssc-mir-145	+		ssc-mir-145
2	150825865	150825944	ssc-mir-378-1	+
2	151396090	151396152	2_6284	+
2	151480076	151480136	2_5850	+
3	323379	323436	3_8249	+
3	666918	666997	ssc-mir-339-1	-
3	1065312	1065382	ssc-mir-9817	+
3	6437239	6437330	ssc-mir-9796	-
3	7180530	7180611	ssc-mir-484	-
3	8006930	8006991	3_10379	-	2	3_10379
3	8007145	8007206	3_10381	-		3_10381
3	10968297	10968356	ssc-mir-7137	+
3	11341774	11341834	3_8929	+
3	28371952	28372010	ssc-mir-7135	-
3	28908137	28908216	ssc-mir-365-1	-	2	ssc-mir-365-1
3	28913102	28913160	3_11138	-		3_11138
3	39779465	39779525	ssc-mir-1842	+
3	43465667	43465758	ssc-let-7a-2	+	3	ssc-let-7a-2
3	43466034	43466130	ssc-let-7f-2	+		ssc-let-7f-2
3	43468501	43468596	ssc-let-7d	+		ssc-let-7d
3	68668159	68668217	3_9616	+
3	80615747	80615838	ssc-mir-9811	-
3	81769739	81769817	ssc-mir-9789	+
3	85334523	85334627	ssc-mir-216-1	+	2	ssc-mir-216-1
3	85341255	85341361	ssc-mir-217-1	+		ssc-mir-217-1
3	97502463	97502543	ssc-mir-9855-1	-
3	103632380	103632445	3_11569	-
3	111776331	111776387	3_11648	-
3	125795872	125795930	3_11770	-
4	2849041	2849120	ssc-mir-151	+
4	6948669	6948747	ssc-mir-30d	+	2	ssc-mir-30d
4	6952794	6952869	ssc-mir-30b	+		ssc-mir-30b
4	8276935	8277018	ssc-mir-9795	+
4	37089160	37089230	4_12268	+
4	51211583	51211660	ssc-mir-9858	+
4	69968854	69968958	ssc-mir-124a-1	-
4	75822492	75822551	4_13698	-
4	79216755	79216828	ssc-mir-9839	+
4	83070363	83070457	ssc-mir-9810	+
4	84110767	84110829	ssc-mir-9825	+
4	85334741	85334815	ssc-mir-9849	+
4	93660422	93660510	ssc-mir-9-1	+
4	94624285	94624364	ssc-mir-92b	-
4	95486782	95486864	ssc-mir-2411	-
4	95540606	95540688	ssc-mir-190b	+
4	99350655	99350743	4_12873	+
4	119793993	119794074	ssc-mir-137	+
4	123419802	123419860	4_14240	-
5	279378	279448	5_15067	+
5	4187912	4187993	ssc-mir-1249-1	+
5	6725008	6725068	5_15723	-
5	8161126	8161187	ssc-mir-7134	-
5	10749513	10749610	ssc-mir-9819	-
5	11422762	11422821	5_15377	+
5	12028518	12028611	ssc-mir-9790	+
5	19204442	19204548	ssc-mir-196a-2	+
5	19246763	19246850	ssc-mir-615	+
5	19530990	19531069	ssc-mir-148b	+
5	23112744	23112827	ssc-mir-26a	-
5	27252802	27252886	ssc-let-7i	+
5	27343476	27343534	5_16268	-
5	31452347	31452427	ssc-mir-9808	-
5	45909155	45909250	ssc-mir-9852	+
5	49938518	49938608	ssc-mir-9827	+
5	63757578	63757642	ssc-mir-141	-	2	ssc-mir-141
5	63757991	63758053	5_16528	-		5_16528
5	65479601	65479670	ssc-mir-9813	+
5	86141185	86141284	ssc-mir-135-2	-
5	88028339	88028418	ssc-mir-331	-
5	104132132	104132191	ssc-mir-7139	+
6	17077530	17077599	ssc-mir-140	-
6	27844701	27844780	ssc-mir-328	-
6	52007498	52007569	ssc-mir-330	-
6	52318329	52318408	ssc-mir-769	+
6	54580912	54580988	ssc-mir-150-1	-
6	56157660	56157739	ssc-mir-935	-
6	56427208	56427285	ssc-mir-371	-
6	58331566	58331645	ssc-mir-125a	-	4	ssc-mir-125a
6	58332042	58332121	ssc-let-7e	-		ssc-let-7e
6	58332211	58332280	ssc-mir-99b	-		ssc-mir-99b
6	58333498	58333558	6_21455	-		6_21455
6	63490138	63490202	ssc-mir-200b	+	3	ssc-mir-200b
6	63490762	63490822	6_18081	+		6_18081
6	63491921	63492001	ssc-mir-429	+		ssc-mir-429
6	65111382	65111461	ssc-mir-551a	-
6	65301242	65301322	ssc-mir-2320	-
6	65468483	65468562	ssc-mir-4331-1	-
6	67471145	67471211	6_20264	-
6	69603621	69603695	ssc-mir-34a	-
6	71063423	71063511	ssc-mir-9861	-
6	92948684	92948763	ssc-mir-9842	-
6	106998899	106998971	ssc-mir-133a-2	-
6	111337074	111337139	6_22340	-
6	119674881	119674958	ssc-mir-187	-
6	141943328	141943409	ssc-mir-186	+
6	145533532	145533599	6_20223	+
6	147330891	147330971	ssc-mir-101-2	+
6	169655019	169655096	ssc-mir-4338	+
6	170226776	170226842	ssc-mir-9829	+
6	170426781	170426860	ssc-mir-30c-1	-	2	ssc-mir-30c-1
6	170429841	170429920	ssc-mir-30e	-		ssc-mir-30e
7	3835426	3835513	ssc-mir-9841	-
7	6393454	6393532	ssc-mir-9802	-
7	8135209	8135268	ssc-mir-7136	-
7	10085297	10085374	ssc-mir-9837	+
7	10759172	10759239	ssc-mir-9807	-
7	21459700	21459787	ssc-mir-7857	+
7	25250839	25250921	ssc-mir-219a	+
7	29642526	29642581	7_23298	+
7	38438050	38438109	7_21887	+
7	45976293	45976372	ssc-mir-206	+	2	ssc-mir-206
7	45980138	45980217	ssc-mir-133b	+		ssc-mir-133b
7	48345017	48345099	ssc-mir-184	+
7	50087476	50087536	7_22014	+
7	52196776	52196855	ssc-mir-1839	-
7	52556253	52556336	ssc-mir-9848	+
7	54948452	54948532	ssc-mir-9-3	+
7	60252569	60252625	7_23601	-
7	75667786	75667865	ssc-mir-208b	+
7	90883554	90883620	7_23791	-
7	90883556	90883622	7_22500	+
7	100126699	100126779	ssc-mir-9860	-
7	115830582	115830670	ssc-mir-10387	+
7	121021761	121021840	ssc-mir-342	+
7	121193720	121193799	ssc-mir-345-1	+
7	121269716	121269787	ssc-mir-9830	-
7	121697837	121697919	ssc-mir-493	+	4	ssc-mir-493
7	121709636	121709715	ssc-mir-127	+		ssc-mir-127
7	121711137	121711216	ssc-mir-432	+		ssc-mir-432
7	121711328	121711409	ssc-mir-136	+		ssc-mir-136
7	121736893	121736972	ssc-mir-370	+
7	121814290	121814346	7_22815	+	2	7_22815
7	121821166	121821223	7_22825	+		7_22825
8	3030934	3031014	ssc-mir-95	+
8	6439766	6439822	8_26790	-
8	15047602	15047685	ssc-mir-218-1	+
8	29548913	29549005	ssc-mir-9840	-
8	30192280	30192359	ssc-mir-574	+
8	71241725	71241785	8_27097	-
8	74581526	74581617	ssc-mir-10389	+
8	110922737	110922830	ssc-mir-9792	+
8	114110660	114110740	ssc-mir-9843	-
8	135576113	135576210	ssc-mir-9846	-
9	4700784	4700878	ssc-mir-10390	-
9	7175314	7175381	ssc-mir-139	-
9	9581944	9582034	ssc-mir-326	-
9	9982302	9982365	ssc-mir-4335	-
9	13780171	13780250	ssc-mir-708	-
9	27306221	27306281	ssc-mir-7143	+
9	32594887	32594982	ssc-mir-9833	-
9	39279732	39279790	9_26133	+	2	9_26133
9	39280278	39280357	ssc-mir-34c-1	+		ssc-mir-34c-1
9	48163315	48163383	ssc-mir-9818	-
9	48987974	48988052	ssc-mir-9804	-
9	49109435	49109514	ssc-mir-125b-1	-
9	49152586	49152665	ssc-let-7a-1	-	2	ssc-let-7a-1
9	49157909	49157988	ssc-mir-100	-		ssc-mir-100
9	73330690	73330770	ssc-mir-489	-
9	114527992	114528101	ssc-mir-214	-	2	ssc-mir-214
9	114528014	114528073	9_26759	+		ssc-mir-199a-1
9	114533783	114533858	ssc-mir-199a-1	-
9	117939335	117939396	9_29348	-
9	129197447	129197499	9_28392	+
9	133517078	133517146	ssc-mir-205	-
9	133517085	133517140	9_26964	+
9	135019079	135019162	ssc-mir-29b-2	+	2	ssc-mir-29b-2
9	135019638	135019725	ssc-mir-29c	+		ssc-mir-29c
10	9704606	9704701	ssc-mir-215	-	2	ssc-mir-215
10	9704910	9704987	ssc-mir-194b	-		ssc-mir-194b
10	9777071	9777150	ssc-mir-664	-
10	21696492	21696571	ssc-mir-181b-1	-	2	ssc-mir-181b-1
10	21696653	21696756	ssc-mir-181a-1	-		ssc-mir-181a-1
10	27079417	27079496	ssc-mir-24-2	-	3	ssc-mir-24-2
10	27079963	27080042	ssc-mir-27b	-		ssc-mir-27b
10	27080197	27080276	ssc-mir-23b	-		ssc-mir-23b
10	30986180	30986288	ssc-mir-7-2	+
10	34001727	34001781	10_29054	-
10	48445981	48446046	10_29103	-
11	2750363	2750446	ssc-mir-9814	-
11	5223250	5223324	ssc-mir-9803	-
11	17757463	17757541	ssc-mir-15a	+	2	ssc-mir-15a
11	17757606	17757684	ssc-mir-16-2	+		ssc-mir-16-2
11	17808259	17808335	ssc-mir-3613	+
11	22132999	22133057	11_30141	-
11	25307569	25307628	11_30174	-
11	25307572	25307631	11_29541	+
11	60734656	60734732	ssc-mir-17	+	6	ssc-mir-17
11	60734791	60734882	ssc-mir-18a	+		ssc-mir-18a
11	60734939	60735020	ssc-mir-19a	+		ssc-mir-19a
11	60735109	60735179	ssc-mir-20a	+		ssc-mir-20a
11	60735238	60735317	ssc-mir-19b-1	+		ssc-mir-19b-1
11	60735358	60735437	ssc-mir-92a-1	+		ssc-mir-92a-1
11	74266991	74267044	ssc-mir-7144	+
12	979100	979184	12_31815	+
12	1267449	1267506	12_30536	+
12	1601437	1601515	ssc-mir-338	+
12	4526751	4526825	ssc-mir-6516	+
12	8725335	8725413	ssc-mir-9784-1	+
12	14578146	14578207	12_30826	+
12	20172377	20172474	ssc-mir-9788-1	-
12	20215473	20215570	ssc-mir-9788-2	-
12	24292249	24292328	ssc-mir-152	-
12	24833644	24833723	ssc-mir-10a	-
12	24886316	24886395	ssc-mir-196a-1	-
12	34609378	34609457	ssc-mir-142	-
12	35419594	35419658	ssc-mir-454	-	2	ssc-mir-454
12	35428611	35428692	ssc-mir-301	-		ssc-mir-301
12	36065267	36065358	ssc-mir-21	+
12	36947443	36947510	ssc-mir-378-2	+
12	43324725	43324804	ssc-mir-365-2	-
12	43336969	43337048	ssc-mir-193a	-
12	43384697	43384752	12_34385	-
12	45087297	45087357	12_32758	-	3	12_32758
12	45088808	45088872	ssc-mir-451	-		ssc-mir-451
12	45088958	45089033	ssc-mir-144	-		ssc-mir-144
12	46211525	46211604	ssc-mir-423	+
12	47913333	47913412	ssc-mir-22	-
12	48162625	48162702	ssc-mir-132	-	2	ssc-mir-132
12	48163054	48163135	ssc-mir-212	-		ssc-mir-212
12	52422039	52422118	ssc-mir-195	-	2	ssc-mir-195
12	52422329	52422408	ssc-mir-497	-		ssc-mir-497
12	52579596	52579675	ssc-mir-324	-
12	54744697	54744766	ssc-mir-9853-1	-
12	56464848	56464927	ssc-mir-744	+
12	58566073	58566170	ssc-mir-9828-1	+	3	ssc-mir-9828-1
12	58569160	58569257	ssc-mir-9828-2	+		ssc-mir-9828-2
12	58572254	58572351	ssc-mir-9828-3	+		ssc-mir-9828-3
12	60749060	60749152	ssc-mir-33b	+
13	21038445	21038524	ssc-mir-128-2	+
13	22814577	22814637	13_33360	+
13	27450130	27450214	ssc-mir-138	+
13	30242054	30242112	13_35232	+
13	30261564	30261617	13_35052	-
13	31654994	31655073	ssc-mir-425	-	3	ssc-mir-425
13	31655484	31655563	ssc-mir-191	-		ssc-mir-191
13	31656478	31656537	13_36648	-		13_36648
13	34406140	34406219	ssc-let-7g	-
13	34441079	34441168	ssc-mir-135-1	-
13	66597531	66597610	ssc-mir-885	-
13	78022015	78022088	ssc-mir-9850	-
13	100083172	100083269	ssc-mir-15b	+	2	ssc-mir-15b
13	100083329	100083405	ssc-mir-16-1	+		ssc-mir-16-1
13	107316772	107316832	13_34131	+
13	122141042	122141149	ssc-mir-1224	+
13	126282167	126282252	ssc-mir-28	+
13	140147298	140147381	ssc-mir-6529	+
13	143500245	143500304	13_34482	+
13	181302483	181302562	ssc-mir-99a	+	2	ssc-mir-99a
13	181303209	181303302	ssc-let-7c	+		ssc-let-7c
13	181350046	181350134	ssc-mir-125b-2	+
13	189138822	189138902	ssc-mir-155	+
13	199292823	199292878	ssc-mir-802	+
13	203603753	203603846	ssc-mir-9805	-
14	6520901	6520980	ssc-mir-320	-
14	7233141	7233212	14_36288	+
14	10828089	10828167	ssc-mir-9854	-
14	13201425	13201509	ssc-mir-124a-2	-
14	50245041	50245120	ssc-mir-130b	-
14	51449903	51449978	ssc-mir-185	+
14	51473918	51473997	ssc-mir-1306	+
14	60107969	60108029	14_40080	-
14	65750599	65750695	ssc-mir-9836	-
14	66819703	66819787	ssc-mir-1296	-
14	71486899	71486957	14_36977	+
14	89500380	89500477	ssc-mir-9835	-
14	101420743	101420829	ssc-mir-107	-
14	109233968	109234029	14_38756	-
14	112062034	112062107	ssc-mir-10382	+
14	113446854	113446952	ssc-mir-146b	+
14	114325624	114325703	ssc-mir-1307	-
14	122706293	122706350	14_37461	+
14	127016712	127016786	ssc-mir-9851	-
14	132597139	132597207	ssc-mir-4331-2	+
14	141207134	141207213	ssc-mir-202	-
15	16273557	16273638	ssc-mir-128-1	-
15	49138506	49138602	ssc-mir-9797	+
15	76227839	76227898	15_41245	+
15	79395071	79395154	ssc-mir-9826	+
15	81951644	81951723	ssc-mir-10b	+
15	105055343	105055394	15_41411	+
15	120453415	120453479	ssc-mir-26b	+
15	121025881	121025955	ssc-mir-375	-
15	121399612	121399680	ssc-mir-4334	+
15	131493028	131493085	15_39927	+
15	132277735	132277791	15_39964	+
15	132810797	132810885	ssc-mir-10391	-
15	136990091	136990160	ssc-mir-7141	+
15	139474769	139474844	ssc-mir-149	+
16	18339802	18339862	16_41170	+
16	36738809	36738895	ssc-mir-9799	+
16	38580344	38580420	ssc-mir-582	-
16	39250944	39251029	ssc-mir-9800	+
16	55115926	55116009	ssc-mir-218b	+
16	55329442	55329523	ssc-mir-103-1	+
16	63044261	63044338	ssc-mir-146a	-
16	71545902	71545959	16_42092	-
17	2698041	2698122	ssc-mir-383	-
17	10758818	10758899	ssc-mir-486-2	-
17	31808837	31808916	ssc-mir-103-2	-
17	34340792	34340874	ssc-mir-9798	-
17	35209986	35210046	ssc-mir-7140	-
17	38374118	38374197	ssc-mir-499	+
17	58970316	58970392	ssc-mir-296	-
17	61894036	61894143	ssc-mir-1	+
17	61904781	61904883	ssc-mir-133a-1	+
17	62627323	62627388	17_43937	+
17	62783533	62783607	ssc-mir-1388	-
17	62851822	62851878	17_42907	+
17	63402093	63402166	ssc-mir-9856	+
18	1361682	1361768	ssc-mir-153	+
18	5989378	5989457	ssc-mir-671	-
18	12568196	12568274	ssc-mir-490-1	-
18	15160804	15160881	ssc-mir-4337	-
18	18039629	18039709	ssc-mir-29b-1	+	2	ssc-mir-29b-1
18	18040032	18040117	ssc-mir-29a	+		ssc-mir-29a
18	18325944	18326007	18_44636	-
18	18341580	18341659	ssc-mir-335	-
18	18982269	18982338	ssc-mir-183	+	3	ssc-mir-183
18	18982506	18982590	ssc-mir-96	+		ssc-mir-96
18	18986830	18986913	ssc-mir-182	+		ssc-mir-182
18	20157213	20157296	ssc-mir-129b	-
18	45404316	45404395	ssc-mir-196b-1	+
18	46415213	46415280	ssc-mir-148a	+
AEMK02000201.1	32542	32634	ssc-mir-9844	+
AEMK02000218.1	30611	30702	ssc-mir-9791-1	+
AEMK02000235.1	12480	12563	ssc-mir-9845-1	-	2	ssc-mir-9845-1
AEMK02000235.1	16239	16322	ssc-mir-9845-2	-		ssc-mir-9845-2
AEMK02000235.1	38958	39041	ssc-mir-9845-3	-	4	ssc-mir-9845-3
AEMK02000235.1	42720	42803	ssc-mir-9845-4	-		ssc-mir-9845-4
AEMK02000235.1	46508	46591	ssc-mir-9845-5	-		ssc-mir-9845-5
AEMK02000235.1	50291	50374	ssc-mir-9845-6	-		ssc-mir-9845-6
AEMK02000361.1	1554146	1554231	ssc-mir-9834	+
AEMK02000452.1	28488	28546	AEMK02000452.1_46820	+	35	AEMK02000452.1_46820
AEMK02000452.1	30003	30078	ssc-mir-411	+		ssc-mir-411
AEMK02000452.1	30459	30537	ssc-mir-299	+		ssc-mir-299
AEMK02000452.1	31735	31791	AEMK02000452.1_46825	+		AEMK02000452.1_46825
AEMK02000452.1	32408	32493	ssc-mir-323	+		ssc-mir-323
AEMK02000452.1	32724	32800	ssc-mir-758	+		ssc-mir-758
AEMK02000452.1	33505	33562	AEMK02000452.1_46833	+		AEMK02000452.1_46833
AEMK02000452.1	33834	33892	AEMK02000452.1_46836	+		AEMK02000452.1_46836
AEMK02000452.1	35944	36019	ssc-mir-494	+		ssc-mir-494
AEMK02000452.1	37947	38003	AEMK02000452.1_46842	+		AEMK02000452.1_46842
AEMK02000452.1	39759	39816	AEMK02000452.1_46843	+		AEMK02000452.1_46843
AEMK02000452.1	41713	41767	AEMK02000452.1_46849	+		AEMK02000452.1_46849
AEMK02000452.1	45235	45312	ssc-mir-376c	+		ssc-mir-376c
AEMK02000452.1	45605	45662	AEMK02000452.1_46853	+		AEMK02000452.1_46853
AEMK02000452.1	45965	46042	ssc-mir-376b	+		ssc-mir-376b
AEMK02000452.1	46331	46410	ssc-mir-376a	+		ssc-mir-376a
AEMK02000452.1	49106	49181	AEMK02000452.1_46861	+		AEMK02000452.1_46861
AEMK02000452.1	50024	50105	ssc-mir-381	+		ssc-mir-381
AEMK02000452.1	50487	50564	ssc-mir-487b	+		ssc-mir-487b
AEMK02000452.1	52639	52696	AEMK02000452.1_46869	+		AEMK02000452.1_46869
AEMK02000452.1	53565	53624	AEMK02000452.1_46871	+		AEMK02000452.1_46871
AEMK02000452.1	55592	55645	AEMK02000452.1_46874	+		AEMK02000452.1_46874
AEMK02000452.1	56046	56103	AEMK02000452.1_46876	+		AEMK02000452.1_46876
AEMK02000452.1	58441	58517	ssc-mir-382	+		ssc-mir-382
AEMK02000452.1	59422	59482	AEMK02000452.1_46879	+		AEMK02000452.1_46879
AEMK02000452.1	59570	59628	AEMK02000452.1_46881	+		AEMK02000452.1_46881
AEMK02000452.1	60318	60374	AEMK02000452.1_46883	+		AEMK02000452.1_46883
AEMK02000452.1	63919	63981	AEMK02000452.1_46886	+		AEMK02000452.1_46886
AEMK02000452.1	64448	64501	AEMK02000452.1_46887	+		AEMK02000452.1_46887
AEMK02000452.1	66047	66106	AEMK02000452.1_46889	+		AEMK02000452.1_46889
AEMK02000452.1	68911	68964	AEMK02000452.1_46897	+		AEMK02000452.1_46897
AEMK02000452.1	69064	69121	AEMK02000452.1_46900	+		AEMK02000452.1_46900
AEMK02000452.1	69205	69261	ssc-mir-369	+		ssc-mir-369
AEMK02000452.1	69548	69603	AEMK02000452.1_46903	+		AEMK02000452.1_46903
AEMK02000452.1	70496	70551	AEMK02000452.1_46907	+		AEMK02000452.1_46907
AEMK02000452.1	503052	503109	AEMK02000452.1_47071	-
AEMK02000452.1	2527863	2527923	AEMK02000452.1_47142	-
AEMK02000452.1	2527865	2527925	AEMK02000452.1_47005	+
AEMK02000452.1	2993002	2993058	AEMK02000452.1_47837	+
AEMK02000472.1	63284	63356	ssc-mir-9847-1	-
AEMK02000472.1	65249	65334	ssc-mir-9791-2	+
AEMK02000489.1	29515	29597	ssc-mir-9816	-
AEMK02000499.1	24651	24728	ssc-mir-9785	-
AEMK02000598.1	999785	999844	AEMK02000598.1_47219	-
AEMK02000682.1	764348	764425	ssc-mir-4339	+
AEMK02000682.1	792363	792422	AEMK02000682.1_48270	-
AEMK02000682.1	1108695	1108767	ssc-mir-126	-
AEMK02000682.1	1108703	1108760	AEMK02000682.1_47301	+
AEMK02000682.1	1236241	1236295	AEMK02000682.1_47305	+
AEMK02000682.1	1452339	1452402	AEMK02000682.1_48183	+
AEMK02000695.1	3907	3981	ssc-mir-6782	+	2	ssc-mir-6782
AEMK02000695.1	12510	12565	ssc-mir-10386	+		ssc-mir-10386
X	12931367	12931461	ssc-mir-9794	-
X	34632177	34632264	ssc-mir-9786-1	+
X	40571068	40571137	ssc-mir-221	-	2	ssc-mir-221
X	40571808	40571887	ssc-mir-222	-		ssc-mir-222
X	40658559	40658638	ssc-mir-9859	+
X	43705258	43705337	ssc-mir-532	+	5	ssc-mir-532
X	43705630	43705689	X_45352	+		X_45352
X	43711254	43711333	ssc-mir-500	+		ssc-mir-500
X	43711726	43711804	ssc-mir-362	+		ssc-mir-362
X	43714076	43714144	ssc-mir-660	+		ssc-mir-660
X	45975472	45975545	X_46184	-
X	46298682	46298758	X_46196	-	3	X_46196
X	46302381	46302460	ssc-mir-98	-		ssc-mir-98
X	46303245	46303327	ssc-let-7f-1	-		ssc-let-7f-1
X	47281518	47281576	ssc-mir-10388	+
X	50337088	50337170	ssc-mir-1468	-
X	52173142	52173220	ssc-mir-223	+
X	56083372	56083451	ssc-mir-676-1	+
X	59550992	59551069	ssc-mir-421	-	2	ssc-mir-421
X	59551146	59551225	ssc-mir-374b	-		ssc-mir-374b
X	59602710	59602788	ssc-mir-545	-	2	ssc-mir-545
X	59602875	59602954	ssc-mir-374a	-		ssc-mir-374a
X	61213842	61213935	ssc-mir-325	-
X	68924500	68924579	ssc-mir-361	-
X	90166525	90166607	ssc-mir-652	+
X	94122545	94122608	X_45630	+
X	94183314	94183387	X_45632	+
X	94246268	94246347	X_45633	+
X	96979703	96979760	ssc-mir-1277	+
X	102636089	102636164	ssc-mir-2483	-
X	110113549	110113633	ssc-mir-363-2	-	7	ssc-mir-363-2
X	110113552	110113631	ssc-mir-363-1	-		ssc-mir-363-1
X	110113717	110113796	ssc-mir-92a-2	-		ssc-mir-92a-2
X	110113855	110113934	ssc-mir-19b-2	-		ssc-mir-19b-2
X	110113980	110114059	ssc-mir-20b-1	-		ssc-mir-20b-1
X	110114224	110114306	ssc-mir-18b	-		ssc-mir-18b
X	110114388	110114468	ssc-mir-106a	-		ssc-mir-106a
X	110381587	110381666	ssc-mir-450b	-	6	ssc-mir-450b
X	110381746	110381851	ssc-mir-450a	-		ssc-mir-450a
X	110381891	110381971	ssc-mir-450c	-		ssc-mir-450c
X	110382597	110382676	ssc-mir-542	-		ssc-mir-542
X	110387556	110387664	ssc-mir-503	-		ssc-mir-503
X	110387902	110387981	ssc-mir-424	-		ssc-mir-424
X	113472239	113472331	ssc-mir-9809	-
X	113495281	113495360	ssc-mir-504	-
X	114563942	114564021	ssc-mir-505	-
X	119828144	119828201	X_46604	-	3	X_46604
X	119828458	119828514	X_46606	-		X_46606
X	119836626	119836682	X_46607	-		X_46607
X	119846757	119846814	X_46609	-
X	119858059	119858114	X_46612	-
X	123283427	123283507	ssc-mir-224	-	2	ssc-mir-224
X	123284480	123284559	ssc-mir-452	-		ssc-mir-452
X	123628381	123628461	ssc-mir-105-1	-	2	ssc-mir-105-1
X	123630499	123630578	ssc-mir-105-2	-		ssc-mir-105-2
X	124279294	124279355	X_45809	+
X	124696060	124696119	X_46803	+

## Sheet: human miRNA clusters
Distribution of miRNA clusters								Summary of miRNA clusters
chr	star	end	miRNA	strand	number of miRNAs in this cluster	miRNAs in this cluster		chr	star	end	strand	number of miRNAs in this cluster
1	17369	17436	hsa-mir-6859-1	-				19	53666679	53762430	+	46
1	30366	30503	hsa-mir-1302-2	+				14	101022066	101066801	+	42
1	187891	187958	hsa-mir-6859-2	-				14	100869060	100884783	+	8
1	632615	632685	hsa-mir-12136	-				X	50003148	50014683	+	8
1	1167104	1167198	hsa-mir-200b	+	3	hsa-mir-200b		9	134849298	134850807	-	7
1	1167863	1167952	hsa-mir-200a	+		hsa-mir-200a		13	91350605	91351391	+	6
1	1169005	1169087	hsa-mir-429	+		hsa-mir-429		X	134169378	134170278	-	6
1	1296110	1296170	hsa-mir-6726	-				X	134540185	134546711	-	6
1	1312502	1312566	hsa-mir-6727	-				X	145992750	146001131	-	6
1	1339650	1339708	hsa-mir-6808	-				20	63919449	63919939	+	5
1	3127975	3128035	hsa-mir-4251	+				4	112647874	112648557	-	5
1	3560695	3560790	hsa-mir-551a	-				11	64891137	64902455	-	4
1	5862672	5862741	hsa-mir-4689	-				14	105857513	105859553	-	4
1	6429834	6429896	hsa-mir-4252	-				X	147225826	147237027	-	4
1	8866502	8866590	hsa-mir-6728	-				X	147250151	147260625	-	4
1	9151668	9151777	hsa-mir-34a	-				X	147272335	147284728	-	4
1	9967381	9967458	hsa-mir-5697	+				17	28861369	28861730	-	3
1	12029158	12029222	hsa-mir-6729	+				17	81125276	81133308	-	3
1	12166943	12167038	hsa-mir-7846	+				19	53787675	53788773	+	3
1	12191713	12191773	hsa-mir-4632	+				9	95085208	95086088	+	3
1	12578957	12579023	hsa-mir-6730	-				11	122146522	122152308	-	3
1	16858949	16859021	hsa-mir-3675	-				1	1167104	1169087	+	3
1	17277889	17277975	hsa-mir-3972	+				16	14901508	14911313	+	3
1	18883202	18883275	hsa-mir-4695	-				16	16300159	16309966	+	3
1	18897071	18897148	hsa-mir-1290	-				16	18402178	18411977	-	3
1	20633679	20633788	hsa-mir-6084	+				16	2270713	2274691	+	3
1	20988314	20988432	hsa-mir-1256	-				19	13836287	13836659	-	3
1	22266239	22266300	hsa-mir-4418	+				19	51692612	51693339	+	3
1	22633258	22633366	hsa-mir-6127	-				19	55230885	55245250	-	3
1	22719517	22719598	hsa-mir-4684	+				21	8205315	8208652	+	3
1	22863159	22863226	hsa-mir-4253	-				21	8432530	8436374	+	3
1	23044305	23044372	hsa-mir-3115	+				22	46112749	46113768	+	3
1	23929070	23929147	hsa-mir-378f	+				5	55170532	55172353	-	3
1	24919345	24919416	hsa-mir-6731	-				7	100093560	100094074	-	3
1	25023503	25023586	hsa-mir-4425	+				7	129770383	129775014	-	3
1	25906362	25906454	hsa-mir-3917	-				8	144394149	144400345	-	3
1	26554542	26554593	hsa-mir-1976	+				9	94175957	94178920	+	3
1	30739156	30739232	hsa-mir-4420	-				X	152392219	152394492	-	3
1	31758660	31758735	hsa-mir-4254	-				1	172138798	172144644	-	2
1	32086949	32087007	hsa-mir-5585	+				15	88608107	88611934	+	2
1	33332393	33332492	hsa-mir-3605	-				8	12719132	12727299	+	2
1	34669599	34669694	hsa-mir-552	-				X	74218377	74218618	-	2
1	37161563	37161634	hsa-mir-4255	+				11	111512938	111513515	+	2
1	37480230	37480289	hsa-mir-6732	+				11	68032864	68033981	+	2
1	37500935	37500994	hsa-mir-5581	-				1	198858873	198859153	-	2
1	38089231	38089329	hsa-mir-3659	+				1	207801852	207802523	-	2
1	40754355	40754446	hsa-mir-30e	+	2	hsa-mir-30e		1	220117853	220118241	-	2
1	40757284	40757372	hsa-mir-30c-1	+		hsa-mir-30c-1		12	6963699	6964191	+	2
1	43171652	43171712	hsa-mir-6733	-				12	95308420	95309984	+	2
1	43364648	43364715	hsa-mir-6734	-				13	50048973	50049201	-	2
1	43448539	43448611	hsa-mir-6735	+				1	40754355	40757372	+	2
1	43838622	43838683	hsa-mir-6079	+				1	51059837	51060103	+	2
1	44545493	44545552	hsa-mir-5584	+				16	14303967	14309371	+	2
1	51059837	51059905	hsa-mir-4421	+	2	hsa-mir-4421		16	14925937	14930879	+	2
1	51060018	51060103	hsa-mir-6500	+		hsa-mir-6500		16	16324588	16329364	+	2
1	51836344	51836402	hsa-mir-761	-				16	18488301	18494576	-	2
1	54054079	54054154	hsa-mir-4781	+				1	65057755	65058508	-	2
1	55225641	55225723	hsa-mir-4422	+				16	535316	543366	+	2
1	59733227	59733296	hsa-mir-4711	-				17	17813480	17813931	-	2
1	61846075	61846176	hsa-mir-12132	+				17	2049908	2050380	-	2
1	62078786	62078859	hsa-mir-3116-1	+				17	31575269	31575521	+	2
1	62078789	62078856	hsa-mir-3116-2	-				17	4969702	4970150	-	2
1	63326925	63326984	hsa-mir-6068	-				17	58331232	58336022	-	2
1	64579847	64579923	hsa-mir-4794	+				17	64500774	64501313	-	2
1	65057755	65057842	hsa-mir-3671	-	2	hsa-mir-3671		17	7017615	7018022	-	2
1	65058434	65058508	hsa-mir-101-1	-		hsa-mir-101-1		18	21825698	21829088	-	2
1	66628440	66628517	hsa-mir-3117	+				19	13874699	13875011	+	2
1	68183518	68183610	hsa-mir-1262	-				19	2234062	2235926	-	2
1	71067631	71067716	hsa-mir-186	-				19	6389638	6392983	-	2
1	77060143	77060202	hsa-mir-7156	+				1	98045242	98046171	-	2
1	85133794	85133873	hsa-mir-4423	+				19	804940	813653	+	2
1	86357632	86357687	hsa-mir-7856	-				20	58817615	58818313	-	2
1	93846832	93846911	hsa-mir-760	+				20	63941465	63942726	-	2
1	94543702	94543779	hsa-mir-12133	+				21	16539089	16539911	+	2
1	98045242	98045351	hsa-mir-2682	-	2	hsa-mir-2682		21	8249505	8250827	+	2
1	98046070	98046171	hsa-mir-137	-		hsa-mir-137		21	8388362	8389665	+	2
1	100281241	100281308	hsa-mir-553	+				21	8986999	8987665	+	2
1	107897223	107897304	hsa-mir-7852	+				22	20085746	20086142	+	2
1	109598893	109598967	hsa-mir-197	+				22	21652981	21653385	+	2
1	112461770	112461833	hsa-mir-4256	-				22	37844272	37847774	-	2
1	112882050	112882129	hsa-mir-11399	+				2	55982967	55989059	-	2
1	116560024	116560111	hsa-mir-548ac	-				3	160404588	160404825	+	2
1	116671746	116671817	hsa-mir-320b-1	+				3	49020148	49020709	-	2
1	117094643	117094728	hsa-mir-942	+				4	76573568	76575626	+	2
1	145850587	145850645	hsa-mir-6736	-				5	149428918	149430733	+	2
1	148334479	148334554	hsa-mir-5087	-				6	52144349	52149041	+	2
1	148388282	148388363	hsa-mir-6077	+				7	102465742	102471531	+	2
1	150492345	150492410	hsa-mir-6878	+				7	130876747	130877539	-	2
1	150551929	150552014	hsa-mir-4257	+				7	93482760	93484019	-	2
1	151545796	151545891	hsa-mir-554	+				8	134800520	134804945	-	2
1	153689705	153689793	hsa-mir-8083	-				8	99536636	99536861	-	2
1	153962351	153962420	hsa-mir-6737	-				9	124692442	124693798	+	2
1	154104521	154104592	hsa-mir-5698	-				9	127785833	127786007	+	2
1	154193665	154193743	hsa-mir-190b	-				9	128244721	128245030	-	2
1	154975693	154975783	hsa-mir-4258	+				X	114651544	114652723	+	2
1	155195177	155195272	hsa-mir-92b	+				X	147189704	147199127	-	2
1	155346350	155346445	hsa-mir-555	-				X	151958578	151959712	-	2
1	155951273	155951336	hsa-mir-6738	-				X	45746157	45747124	-	2
1	156420341	156420429	hsa-mir-9-1	-				X	53195411	53198945	-	2
1	156936131	156936244	hsa-mir-765	-				X	53556223	53557274	-	2
1	159899979	159900079	hsa-mir-4259	-				X	74287104	74287357	-	2
1	161227186	161227261	hsa-mir-5187	+
1	162157107	162157182	hsa-mir-4654	+
1	162342546	162342640	hsa-mir-556	+
1	165907921	165907976	hsa-mir-3658	+
1	166154743	166154798	hsa-mir-921	-
1	167998660	167998726	hsa-mir-1255b-2	+
1	168375524	168375621	hsa-mir-557	+
1	170151378	170151462	hsa-mir-3119-1	-
1	170151378	170151462	hsa-mir-3119-2	+
1	171101728	171101806	hsa-mir-1295a	-
1	171101739	171101798	hsa-mir-1295b	+
1	172138798	172138907	hsa-mir-214	-	2	hsa-mir-214
1	172138808	172138888	hsa-mir-3120	+		hsa-mir-199a-2
1	172144535	172144644	hsa-mir-199a-2	-
1	175968370	175968479	hsa-mir-1843	-
1	177029363	177029445	hsa-mir-488	-
1	178677749	178677834	hsa-mir-4424	+
1	179803924	179804025	hsa-mir-12116	+
1	180438314	180438390	hsa-mir-3121	-
1	192716328	192716390	hsa-mir-4426	+
1	193136503	193136583	hsa-mir-1278	+
1	196582413	196582481	hsa-mir-4735	-
1	198858873	198858982	hsa-mir-181b-1	-	2	hsa-mir-181b-1
1	198859044	198859153	hsa-mir-181a-1	-		hsa-mir-181a-1
1	201719508	201719627	hsa-mir-5191	+
1	201808611	201808702	hsa-mir-1231	+
1	201863373	201863447	hsa-mir-6739	+
1	202003124	202003236	hsa-mir-6740	+
1	205448302	205448398	hsa-mir-135b	-
1	206474803	206474864	hsa-mir-6769b	+
1	207801852	207801939	hsa-mir-29c	-	2	hsa-mir-29c
1	207802443	207802523	hsa-mir-29b-2	-		hsa-mir-29b-2
1	209432133	209432242	hsa-mir-205	+
1	209623444	209623510	hsa-mir-4260	-
1	212077613	212077685	hsa-mir-3122	+
1	220117853	220117962	hsa-mir-215	-	2	hsa-mir-215
1	220118157	220118241	hsa-mir-194-1	-		hsa-mir-194-1
1	220200538	220200619	hsa-mir-664a	-
1	224257040	224257110	hsa-mir-320b-2	-
1	224398227	224398311	hsa-mir-4742	-
1	225922080	225922142	hsa-mir-6741	-
1	227941590	227941683	hsa-mir-5008	-
1	228097263	228097341	hsa-mir-3620	+
1	228397048	228397109	hsa-mir-6742	-
1	228462074	228462152	hsa-mir-4666a	+
1	231019828	231019924	hsa-mir-1182	-
1	233624152	233624219	hsa-mir-4427	+
1	234306467	234306539	hsa-mir-4671	+
1	235190034	235190116	hsa-mir-4753	-
1	235853000	235853060	hsa-mir-1537	-
1	237471119	237471191	hsa-mir-4428	+
1	241132272	241132346	hsa-mir-3123	+
1	243346176	243346255	hsa-mir-4677	+
1	247201967	247202060	hsa-mir-3916	-
1	248826377	248826443	hsa-mir-3124	+
2	5974662	5974732	hsa-mir-7158	+
2	6650373	6650439	hsa-mir-7515	+
2	10192614	10192671	hsa-mir-4261	-
2	11540605	11540677	hsa-mir-4429	-
2	11767444	11767525	hsa-mir-548s	+
2	11836933	11836986	hsa-mir-4262	-
2	12199130	12199201	hsa-mir-3681	+
2	12737367	12737444	hsa-mir-3125	+
2	19348429	19348505	hsa-mir-4757	+
2	25328640	25328721	hsa-mir-1301	-
2	27996367	27996449	hsa-mir-4263	+
2	32532153	32532246	hsa-mir-558	+
2	32635255	32635331	hsa-mir-4765	+
2	33418516	33418564	hsa-mir-4430	+
2	35471405	35471486	hsa-mir-548ad	+
2	47377675	47377770	hsa-mir-559	+
2	49059603	49059658	hsa-mir-548ba	+
2	50696172	50696262	hsa-mir-8485	-
2	52702522	52702615	hsa-mir-4431	-
2	53849122	53849205	hsa-mir-3682	-
2	55982967	55983076	hsa-mir-217	-	2	hsa-mir-217
2	55988950	55989059	hsa-mir-216a	-		hsa-mir-216a
2	56000714	56000795	hsa-mir-216b	-
2	60387362	60387445	hsa-mir-4432	-
2	62205826	62205917	hsa-mir-5192	+
2	64340747	64340848	hsa-mir-4433b	-
2	64340759	64340839	hsa-mir-4433a	+
2	64525513	64525565	hsa-mir-4434	+
2	66358249	66358328	hsa-mir-4778	-
2	69103682	69103755	hsa-mir-3126	+
2	70252918	70253005	hsa-mir-1285-2	-
2	75090812	75090914	hsa-mir-5000	+
2	79649294	79649359	hsa-mir-4264	-
2	79866495	79866583	hsa-mir-8080	-
2	85783600	85783677	hsa-mir-6071	-
2	86193026	86193108	hsa-mir-4779	-
2	87194786	87194859	hsa-mir-4771-1	+
2	87629755	87629834	hsa-mir-4435-1	+
2	88082519	88082599	hsa-mir-4780	-
2	88812370	88812454	hsa-mir-4436a	+
2	96798278	96798353	hsa-mir-3127	+
2	101309450	101309534	hsa-mir-5696	+
2	102432289	102432366	hsa-mir-4772	+
2	109141490	109141588	hsa-mir-4265	-
2	109313571	109313625	hsa-mir-4266	-
2	110069961	110070042	hsa-mir-4267	-
2	110086433	110086523	hsa-mir-4436b-1	-
2	110284853	110284943	hsa-mir-4436b-2	+
2	111321013	111321086	hsa-mir-4435-2	-
2	111771061	111771134	hsa-mir-4771-2	-
2	113582959	113583096	hsa-mir-1302-3	-
2	113721290	113721368	hsa-mir-4782	-
2	127423537	127423618	hsa-mir-4783	-
2	131491160	131491236	hsa-mir-4784	-
2	132256966	132257080	hsa-mir-663b	-
2	132433711	132433820	hsa-mir-9986	+
2	134127125	134127192	hsa-mir-3679	+
2	134857820	134857873	hsa-mir-5590	+
2	135665397	135665478	hsa-mir-128-1	+
2	140586626	140586685	hsa-mir-7157	-
2	149330278	149330373	hsa-mir-9899	-
2	151368334	151368411	hsa-mir-4773-1	+
2	151368334	151368411	hsa-mir-4773-2	-
2	159186835	159186901	hsa-mir-6888	+
2	160407810	160407882	hsa-mir-4785	-
2	168582943	168583018	hsa-mir-4774	+
2	175167633	175167709	hsa-mir-933	-
2	176150303	176150412	hsa-mir-10b	+
2	176188843	176188901	hsa-mir-7704	+
2	176600980	176601052	hsa-mir-1246	-
2	177212726	177212799	hsa-mir-4444-1	+
2	177255945	177256010	hsa-mir-3128	-
2	177313806	177313882	hsa-mir-6512	-
2	179860836	179860908	hsa-mir-1258	-
2	181305593	181305652	hsa-mir-4437	-
2	184378975	184379044	hsa-mir-548ae-1	+
2	188297492	188297588	hsa-mir-561	+
2	188978092	188978161	hsa-mir-1245a	+
2	188978093	188978161	hsa-mir-1245b	-
2	188995630	188995692	hsa-mir-3606	+
2	189133036	189133111	hsa-mir-3129	-
2	206783234	206783308	hsa-mir-3130-1	-
2	206783234	206783308	hsa-mir-3130-2	+
2	207109987	207110073	hsa-mir-2355	-
2	207166400	207166498	hsa-mir-7845	+
2	207269275	207269424	hsa-mir-1302-4	-
2	207754807	207754881	hsa-mir-4775	+
2	212426263	212426360	hsa-mir-548f-2	-
2	212926257	212926336	hsa-mir-4776-2	-
2	212926257	212926336	hsa-mir-4776-1	+
2	213758067	213758159	hsa-mir-4438	+
2	217900513	217900628	hsa-mir-6809	-
2	218280125	218280188	hsa-mir-6513	-
2	218341911	218341980	hsa-mir-6810	+
2	218402646	218402722	hsa-mir-26b	+
2	218823090	218823154	hsa-mir-9500	+
2	219001645	219001708	hsa-mir-375	-
2	219058688	219058750	hsa-mir-3131	-
2	219294111	219294200	hsa-mir-153-1	-
2	219549073	219549147	hsa-mir-3132	-
2	219906502	219906565	hsa-mir-4268	-
2	225010461	225010540	hsa-mir-4439	-
2	226658710	226658793	hsa-mir-5702	-
2	227472132	227472187	hsa-mir-5703	+
2	231362708	231362793	hsa-mir-4777	+
2	231713314	231713398	hsa-mir-1244-1	+
2	231892242	231892298	hsa-mir-1471	-
2	232172653	232172747	hsa-mir-562	+
2	232550474	232550573	hsa-mir-5001	-
2	237510931	237510988	hsa-mir-6811	+
2	239068817	239068914	hsa-mir-4440	-
2	239085827	239085926	hsa-mir-4441	-
2	239305462	239305545	hsa-mir-4269	+
2	239351724	239351804	hsa-mir-2467	-
2	239943015	239943094	hsa-mir-4786	-
2	240456001	240456089	hsa-mir-149	+
2	241477905	241477982	hsa-mir-3133	+
3	5250177	5250255	hsa-mir-4790	-
3	10280351	10280452	hsa-mir-12127	+
3	10330229	10330285	hsa-mir-378b	+
3	10394489	10394562	hsa-mir-885	-
3	15496239	15496308	hsa-mir-4270	-
3	15697298	15697371	hsa-mir-3134	-
3	15873771	15873849	hsa-mir-563	+
3	16933196	16933260	hsa-mir-3714	+
3	19314848	19314931	hsa-mir-4791	-
3	20137565	20137641	hsa-mir-3135a	+
3	25664873	25664939	hsa-mir-4442	-
3	31161704	31161787	hsa-mir-466	-
3	32506283	32506389	hsa-mir-548ay	-
3	35744476	35744559	hsa-mir-128-2	+
3	37969404	37969480	hsa-mir-26a-1	+
3	39138206	39138266	hsa-mir-6822	+
3	44114212	44114310	hsa-mir-138-1	+
3	44861888	44861981	hsa-mir-564	+
3	47849555	47849629	hsa-mir-1226	+
3	48196564	48196616	hsa-mir-4443	+
3	48316360	48316459	hsa-mir-2115	-
3	48549961	48550021	hsa-mir-6823	-
3	48578902	48578977	hsa-mir-711	-
3	48633636	48633698	hsa-mir-6824	-
3	48644194	48644280	hsa-mir-4793	-
3	49020148	49020234	hsa-mir-425	-	2	hsa-mir-425
3	49020618	49020709	hsa-mir-191	-		hsa-mir-191
3	49099854	49099914	hsa-mir-6890	-
3	49274120	49274186	hsa-mir-4271	+
3	49806137	49806245	hsa-mir-5193	-
3	50227436	50227490	hsa-mir-5787	+
3	50273236	50273297	hsa-mir-6872	+
3	50675080	50675163	hsa-mir-4787	+
3	52268278	52268361	hsa-let-7g	-
3	52294219	52294308	hsa-mir-135a-1	-
3	52846463	52846552	hsa-mir-8064	-
3	55852492	55852594	hsa-mir-3938	-
3	60617805	60617870	hsa-mir-548bb	-
3	67225464	67225527	hsa-mir-4272	+
3	69048958	69049035	hsa-mir-3136	-
3	71541970	71542089	hsa-mir-1284	-
3	75214476	75214549	hsa-mir-4444-2	+
3	75630763	75630858	hsa-mir-1324	+
3	75738280	75738363	hsa-mir-4273	+
3	79507887	79507969	hsa-mir-3923	+
3	85385710	85385792	hsa-mir-5688	+
3	87226189	87226277	hsa-mir-4795	-
3	96359964	96360039	hsa-mir-8060	+
3	99964314	99964398	hsa-mir-3921	-
3	103524033	103524116	hsa-mir-548ab	-
3	109602828	109602897	hsa-mir-4445	+
3	112112801	112112898	hsa-mir-567	+
3	112737089	112737181	hsa-mir-9900	+
3	113432118	113432200	hsa-mir-8076	-
3	113594876	113594942	hsa-mir-4446	+
3	114316475	114316569	hsa-mir-568	-
3	114743445	114743525	hsa-mir-4796	-
3	116850277	116850367	hsa-mir-4447	-
3	120084564	120084648	hsa-mir-6529	-
3	120395668	120395729	hsa-mir-198	-
3	121049640	121049715	hsa-mir-5682	+
3	123161794	123161879	hsa-mir-7110	+
3	124132929	124133025	hsa-mir-5002	+
3	124374332	124374437	hsa-mir-6083	+
3	124732439	124732516	hsa-mir-544b	+
3	125151465	125151552	hsa-mir-5092	-
3	125790404	125790552	hsa-mir-548i-1	-
3	127575266	127575331	hsa-mir-6825	-
3	127587111	127587176	hsa-mir-7976	-
3	128846808	128846908	hsa-mir-12124	+
3	129272146	129272243	hsa-mir-6826	+
3	131985855	131985931	hsa-mir-5704	-
3	134367804	134367862	hsa-mir-6827	-
3	134437827	134437906	hsa-mir-4788	+
3	151565876	151565995	hsa-mir-5186	-
3	159282646	159282734	hsa-mir-3919	+
3	160404588	160404685	hsa-mir-15b	+	2	hsa-mir-15b
3	160404745	160404825	hsa-mir-16-2	+		hsa-mir-16-2
3	164171471	164171556	hsa-mir-1263	-
3	168551854	168551949	hsa-mir-551b	+
3	170423103	170423162	hsa-mir-6828	+
3	171106664	171106759	hsa-mir-569	-
3	175369540	175369621	hsa-mir-4789	+
3	176515103	176515151	hsa-mir-7977	+
3	183886800	183886885	hsa-mir-4448	+
3	184241405	184241489	hsa-mir-1224	+
3	185253210	185253272	hsa-mir-5588	-
3	185767847	185767904	hsa-mir-548aq	-
3	186786672	186786777	hsa-mir-1248	+
3	188688781	188688866	hsa-mir-28	+
3	189829922	189830009	hsa-mir-944	+
3	195134506	195134580	hsa-mir-3137	-
3	195699401	195699497	hsa-mir-570	+
3	195882329	195882395	hsa-mir-6829	-
3	197293878	197293948	hsa-mir-4797	-
3	197674496	197674576	hsa-mir-922	-
4	350157	350252	hsa-mir-571	+
4	1986384	1986477	hsa-mir-943	-
4	2250077	2250156	hsa-mir-4800	-
4	5923275	5923328	hsa-mir-378d-1	-
4	7310450	7310524	hsa-mir-4798	+
4	7460028	7460118	hsa-mir-4274	+
4	8005301	8005381	hsa-mir-95	-
4	9556168	9556316	hsa-mir-548i-2	-
4	10078611	10078692	hsa-mir-3138	-
4	11368827	11368921	hsa-mir-572	+
4	11783178	11783248	hsa-mir-12113	+
4	13627865	13627957	hsa-mir-5091	+
4	20528275	20528384	hsa-mir-218-1	+
4	21464700	21464758	hsa-mir-7978	-
4	22515312	22515385	hsa-mir-12115	+
4	24520192	24520290	hsa-mir-573	-
4	28819582	28819668	hsa-mir-4275	+
4	36426366	36426428	hsa-mir-1255b-1	-
4	37241910	37241991	hsa-mir-4801	-
4	38868032	38868127	hsa-mir-574	+
4	39411910	39411974	hsa-mir-5591	+
4	40502040	40502119	hsa-mir-4802	-
4	47652669	47652743	hsa-mir-8053	+
4	52712682	52712747	hsa-mir-4449	+
4	60922619	60922684	hsa-mir-548ag-1	+
4	66276824	66276928	hsa-mir-1269a	+
4	76573568	76573632	hsa-mir-4450	+	2	hsa-mir-4450
4	76575551	76575626	hsa-mir-548ah	+		hsa-mir-548ah
4	82753337	82753430	hsa-mir-575	-
4	85722468	85722533	hsa-mir-4451	+
4	86542482	86542552	hsa-mir-4452	-
4	87300495	87300583	hsa-mir-5705	-
4	98997387	98997460	hsa-mir-3684	+
4	101240795	101240872	hsa-mir-8066	-
4	101330302	101330414	hsa-mir-1255a	-
4	109488698	109488795	hsa-mir-576	+
4	110860582	110860647	hsa-mir-297	-
4	112647874	112647941	hsa-mir-367	-	5	hsa-mir-367
4	112648004	112648071	hsa-mir-302d	-		hsa-mir-302d
4	112648183	112648251	hsa-mir-302a	-		hsa-mir-302a
4	112648363	112648430	hsa-mir-302c	-		hsa-mir-302c
4	112648485	112648557	hsa-mir-302b	-		hsa-mir-302b
4	113106863	113106955	hsa-mir-1243	+
4	113152282	113152362	hsa-mir-8082	+
4	114656759	114656854	hsa-mir-577	+
4	125507259	125507307	hsa-mir-2054	+
4	143343460	143343535	hsa-mir-3139	+
4	146408583	146408688	hsa-mir-7849	+
4	147344629	147344717	hsa-mir-548g	-
4	147782595	147782668	hsa-mir-4799	+
4	152489327	152489416	hsa-mir-3140	-
4	152536428	152536516	hsa-mir-4453	+
4	159128802	159128894	hsa-mir-3688-1	-
4	159128805	159128891	hsa-mir-3688-2	+
4	163093574	163093628	hsa-mir-4454	-
4	165386242	165386337	hsa-mir-578	+
4	171186184	171186292	hsa-mir-6082	+
4	173268160	173268233	hsa-mir-548t	+
4	174423795	174423864	hsa-mir-4276	+
4	182169293	182169378	hsa-mir-1305	+
4	184851013	184851110	hsa-mir-3945	-
4	184938383	184938440	hsa-mir-4455	-
5	1062896	1062974	hsa-mir-4635	-
5	1309310	1309377	hsa-mir-4457	-
5	1510762	1510856	hsa-mir-6075	-
5	1708785	1708868	hsa-mir-4277	-
5	6827853	6827921	hsa-mir-4278	-
5	8460925	8460999	hsa-mir-4458	+
5	9053816	9053895	hsa-mir-4636	-
5	10402364	10402431	hsa-mir-10397	+
5	10478037	10478145	hsa-mir-6131	+
5	14825929	14826012	hsa-mir-4637	-
5	15935182	15935260	hsa-mir-887	+
5	17155930	17155992	hsa-mir-10522	-
5	31936102	31936159	hsa-mir-4279	-
5	32394378	32394475	hsa-mir-579	-
5	36147892	36147988	hsa-mir-580	-
5	38557502	38557561	hsa-mir-3650	-
5	53951504	53951599	hsa-mir-581	-
5	55170532	55170622	hsa-mir-449a	-	3	hsa-mir-449a
5	55170646	55170742	hsa-mir-449b	-		hsa-mir-449b
5	55172262	55172353	hsa-mir-449c	-		hsa-mir-449c
5	55508850	55508926	hsa-mir-5687	-
5	58530043	58530109	hsa-mir-548ae-2	-
5	59703606	59703703	hsa-mir-582	-
5	72169467	72169540	hsa-mir-4803	+
5	72878591	72878663	hsa-mir-4804	+
5	82840155	82840224	hsa-mir-3977	+
5	87114879	87114954	hsa-mir-4280	-
5	88666853	88666939	hsa-mir-9-2	-
5	90016621	90016720	hsa-mir-3660	-
5	93620696	93620788	hsa-mir-2277	-
5	96079138	96079212	hsa-mir-583	+
5	100816482	100816565	hsa-mir-548p	-
5	110513829	110513915	hsa-mir-548f-3	-
5	116255743	116255834	hsa-mir-12130	+
5	118974586	118974670	hsa-mir-1244-2	+
5	119154637	119154716	hsa-mir-5706	+
5	129097688	129097766	hsa-mir-4633	+
5	129397062	129397147	hsa-mir-4460	-
5	132217849	132217918	hsa-mir-6830	-
5	132365490	132365599	hsa-mir-3936	-
5	133427596	133427706	hsa-mir-1289-2	-
5	134225757	134225852	hsa-mir-3661	+
5	135802985	135803075	hsa-mir-5692c-1	-
5	137647572	137647649	hsa-mir-874	-
5	140563671	140563751	hsa-mir-6831	-
5	140647844	140647926	hsa-mir-3655	+
5	143679860	143679971	hsa-mir-5197	+
5	149062313	149062409	hsa-mir-584	-
5	149428918	149429023	hsa-mir-143	+	2	hsa-mir-143
5	149430646	149430733	hsa-mir-145	+		hsa-mir-145
5	149732825	149732890	hsa-mir-378a	+
5	151522087	151522148	hsa-mir-6499	-
5	154347106	154347247	hsa-mir-1294	+
5	154596012	154596072	hsa-mir-3141	-
5	154685776	154685861	hsa-mir-1303	+
5	154829458	154829540	hsa-mir-378h	+
5	160474402	160474483	hsa-mir-3142	+
5	160485352	160485450	hsa-mir-146a	+
5	168165845	168165929	hsa-mir-12125	+
5	168560896	168560973	hsa-mir-103a-1	-
5	168560904	168560965	hsa-mir-103b-1	+
5	168768146	168768255	hsa-mir-218-2	-
5	169263601	169263694	hsa-mir-585	-
5	170028488	170028566	hsa-mir-378e	+
5	171386656	171386760	hsa-mir-3912	-
5	172662165	172662263	hsa-mir-5003	+
5	172915083	172915158	hsa-mir-10523	+
5	173303730	173303817	hsa-mir-12118	+
5	173347455	173347536	hsa-mir-8056	+
5	174751734	174751787	hsa-mir-4634	+
5	176367946	176368031	hsa-mir-1271	+
5	176629439	176629500	hsa-mir-4281	-
5	179798278	179798346	hsa-mir-1229	-
5	180015303	180015397	hsa-mir-340	-
5	181043403	181043484	hsa-mir-8089	-
5	181222566	181222633	hsa-mir-4638	-
6	1390314	1390411	hsa-mir-6720	-
6	2854031	2854107	hsa-mir-4645	-
6	5148233	5148322	hsa-mir-3691	-
6	6169304	6169435	hsa-mir-7853	-
6	6169334	6169409	hsa-mir-5683	+
6	10439717	10439794	hsa-mir-5689	+
6	16141556	16141624	hsa-mir-4639	+
6	18571784	18571880	hsa-mir-548a-1	+
6	27147626	27147688	hsa-mir-3143	+
6	30584332	30584417	hsa-mir-877	+
6	30890883	30890972	hsa-mir-4640	+
6	31355224	31355316	hsa-mir-6891	-
6	31633787	31633858	hsa-mir-6832	+
6	31701029	31701091	hsa-mir-4646	-
6	31956839	31956940	hsa-mir-1236	-
6	32170030	32170116	hsa-mir-6721	-
6	32179816	32179876	hsa-mir-6833	+
6	32749912	32749979	hsa-mir-3135b	-
6	33207835	33207944	hsa-mir-219a-1	+
6	33287227	33287289	hsa-mir-6873	-
6	33290245	33290325	hsa-mir-6834	+
6	33438331	33438437	hsa-mir-5004	+
6	33698128	33698234	hsa-mir-3934	+
6	33899135	33899200	hsa-mir-7159	+
6	33999972	34000051	hsa-mir-1275	-
6	34240673	34240736	hsa-mir-6835	+
6	35470508	35470579	hsa-mir-7111	+
6	35664717	35664789	hsa-mir-5690	-
6	36622436	36622512	hsa-mir-3925	-
6	37555365	37555422	hsa-mir-4462	-
6	39074314	39074381	hsa-mir-9983	+
6	41598723	41598788	hsa-mir-4641	+
6	41733554	41733610	hsa-mir-10398	-
6	43434542	43434620	hsa-mir-6780b	+
6	44254206	44254285	hsa-mir-4647	-
6	44435641	44435722	hsa-mir-4642	+
6	45197674	45197770	hsa-mir-586	-
6	52144349	52144434	hsa-mir-206	+	2	hsa-mir-206
6	52148923	52149041	hsa-mir-133b	+		hsa-mir-133b
6	53276993	53277071	hsa-mir-5685	+
6	57390132	57390212	hsa-mir-548u	+
6	71376960	71377031	hsa-mir-30c-2	-
6	71403551	71403621	hsa-mir-30a	-
6	72967687	72967753	hsa-mir-4282	-
6	75428407	75428473	hsa-mir-4463	+
6	78539263	78539309	hsa-mir-10524	-
6	90312742	90312833	hsa-mir-4464	+
6	91521660	91521737	hsa-mir-4643	+
6	98024531	98024621	hsa-mir-2113	+
6	99124609	99124696	hsa-mir-548ai	+
6	106784125	106784220	hsa-mir-587	+
6	119069047	119069143	hsa-mir-548b	-
6	120015179	120015257	hsa-mir-3144	+
6	126484631	126484713	hsa-mir-588	+
6	131792172	131792231	hsa-mir-548h-5	+
6	132115192	132115263	hsa-mir-548aj-1	-
6	134979338	134979432	hsa-mir-3662	-
6	135239160	135239256	hsa-mir-548a-2	+
6	138435213	138435294	hsa-mir-3145	-
6	140205252	140205326	hsa-mir-3668	+
6	140683814	140683883	hsa-mir-4465	+
6	151102675	151102776	hsa-mir-12131	+
6	154853360	154853436	hsa-mir-1273c	+
6	155946797	155946879	hsa-mir-1202	+
6	156779678	156779731	hsa-mir-4466	-
6	157529132	157529200	hsa-mir-3692	+
6	158609707	158609790	hsa-mir-7161	+
6	158764661	158764753	hsa-mir-3918	-
6	166509354	166509433	hsa-mir-1913	-
6	166997807	166997912	hsa-mir-3939	-
6	170330761	170330844	hsa-mir-4644	+
7	1022933	1023026	hsa-mir-339	-
7	1844180	1844253	hsa-mir-4655	-
7	2257515	2257577	hsa-mir-6836	-
7	2527074	2527145	hsa-mir-4648	+
7	4788565	4788639	hsa-mir-4656	-
7	5495819	5495917	hsa-mir-589	-
7	5711840	5711910	hsa-mir-6874	-
7	7066964	7067045	hsa-mir-3683	-
7	18127220	18127309	hsa-mir-1302-6	-
7	19705358	19705436	hsa-mir-3146	-
7	21471058	21471146	hsa-mir-1183	+
7	25949919	25949986	hsa-mir-148a	-
7	27169480	27169563	hsa-mir-196b	-
7	29680734	29680828	hsa-mir-550a-3	-
7	30289794	30289890	hsa-mir-550a-1	+
7	30289794	30289890	hsa-mir-550b-1	-
7	32732981	32733077	hsa-mir-550b-2	-
7	32732981	32733077	hsa-mir-550a-2	+
7	34940760	34940834	hsa-mir-548n	-
7	36919357	36919432	hsa-mir-1200	-
7	43150895	43150994	hsa-mir-3943	+
7	44051766	44051829	hsa-mir-6837	+
7	44073378	44073433	hsa-mir-6838	-
7	44110849	44110912	hsa-mir-4649	+
7	44881748	44881800	hsa-mir-4657	-
7	56955785	56955864	hsa-mir-4283-1	-
7	57405025	57405090	hsa-mir-3147	+
7	63621090	63621169	hsa-mir-4283-2	+
7	64679064	64679176	hsa-mir-6839	+
7	67114322	67114397	hsa-mir-4650-1	-
7	71307672	71307770	hsa-mir-3914-1	-
7	71307674	71307768	hsa-mir-3914-2	+
7	72697903	72697978	hsa-mir-4650-2	+
7	73711317	73711397	hsa-mir-4284	+
7	74191198	74191294	hsa-mir-590	+
7	74595968	74596026	hsa-mir-10525	+
7	75915197	75915269	hsa-mir-4651	+
7	92204015	92204098	hsa-mir-1285-1	-
7	93482760	93482855	hsa-mir-653	-	2	hsa-mir-653
7	93483936	93484019	hsa-mir-489	-		hsa-mir-489
7	93716928	93717005	hsa-mir-4652	+
7	96219662	96219756	hsa-mir-591	-
7	97963658	97963726	hsa-mir-5692a-1	+
7	97964405	97964481	hsa-mir-5692c-2	-
7	98881650	98881729	hsa-mir-3609	+
7	99409172	99409264	hsa-mir-12119	+
7	100093560	100093643	hsa-mir-25	-	3	hsa-mir-25
7	100093768	100093847	hsa-mir-93	-		hsa-mir-93
7	100093993	100094074	hsa-mir-106b	-		hsa-mir-106b
7	100156605	100156669	hsa-mir-4658	-
7	100356651	100356721	hsa-mir-6840	+
7	100868036	100868107	hsa-mir-6875	+
7	101159473	101159555	hsa-mir-4653	+
7	102293103	102293187	hsa-mir-4285	+
7	102405742	102405855	hsa-mir-548o	-
7	102465742	102465826	hsa-mir-5090	+	2	hsa-mir-5090
7	102471469	102471531	hsa-mir-4467	+		hsa-mir-4467
7	114653345	114653455	hsa-mir-3666	+
7	117020211	117020319	hsa-mir-6132	+
7	127058088	127058184	hsa-mir-592	-
7	128081861	128081960	hsa-mir-593	+
7	128207872	128207943	hsa-mir-129-1	+
7	129770383	129770492	hsa-mir-182	-	3	hsa-mir-182
7	129774692	129774769	hsa-mir-96	-		hsa-mir-96
7	129774905	129775014	hsa-mir-183	-		hsa-mir-183
7	130496111	130496204	hsa-mir-335	+
7	130876747	130876810	hsa-mir-29a	-	2	hsa-mir-29a
7	130877459	130877539	hsa-mir-29b-1	-		hsa-mir-29b-1
7	133034860	133034915	hsa-mir-3654	-
7	133290881	133290988	hsa-mir-6133	+
7	135206994	135207078	hsa-mir-6509	-
7	136903167	136903294	hsa-mir-490	+
7	138123758	138123821	hsa-mir-4468	+
7	139044100	139044157	hsa-mir-10399	-
7	142474527	142474603	hsa-mir-11400	+
7	143382686	143382800	hsa-mir-6892	+
7	147378017	147378121	hsa-mir-548f-4	-
7	151238421	151238538	hsa-mir-671	+
7	151433489	151433639	hsa-mir-3907	-
7	157574336	157574422	hsa-mir-153-2	-
7	158532718	158532813	hsa-mir-595	-
7	158591616	158591696	hsa-mir-5707	+
8	1801125	1801192	hsa-mir-3674	+
8	1817231	1817307	hsa-mir-596	+
8	2076589	2076640	hsa-mir-7160	+
8	6622124	6622220	hsa-mir-8055	-
8	6745164	6745244	hsa-mir-4659a	+
8	6745168	6745240	hsa-mir-4659b	-
8	8088941	8089089	hsa-mir-548i-3	-
8	9048445	9048518	hsa-mir-4660	+
8	9741672	9741768	hsa-mir-597	+
8	9903388	9903472	hsa-mir-124-1	-
8	10666978	10667070	hsa-mir-4286	+
8	10825373	10825443	hsa-mir-1322	-
8	11035206	11035302	hsa-mir-598	-
8	12719132	12719190	hsa-mir-5692a-2	+	2	hsa-mir-5692a-2
8	12727232	12727304	hsa-mir-3926-1	-		hsa-mir-3926-2
8	12727237	12727299	hsa-mir-3926-2	+
8	14853438	14853510	hsa-mir-383	-
8	17681578	17681657	hsa-mir-548v	-
8	22244966	22245037	hsa-mir-320a	-
8	24953796	24953867	hsa-mir-6841	-
8	25345402	25345474	hsa-mir-6876	+
8	27048853	27048963	hsa-mir-548h-4	-
8	27433370	27433434	hsa-mir-6842	+
8	27610601	27610751	hsa-mir-6843	-
8	27701673	27701767	hsa-mir-3622b	-
8	27701677	27701759	hsa-mir-3622a	+
8	27886039	27886116	hsa-mir-4287	-
8	28505116	28505182	hsa-mir-4288	-
8	29957272	29957348	hsa-mir-3148	-
8	41271048	41271143	hsa-mir-548ao	-
8	41660441	41660508	hsa-mir-486-1	-
8	41660444	41660507	hsa-mir-486-2	+
8	42896197	42896275	hsa-mir-4469	-
8	61714788	61714859	hsa-mir-4470	+
8	64379149	64379257	hsa-mir-124-2	+
8	74548543	74548617	hsa-mir-5681a	+
8	74548550	74548609	hsa-mir-5681b	-
8	74705693	74705747	hsa-mir-2052	+
8	76966768	76966850	hsa-mir-3149	-
8	79332188	79332274	hsa-mir-12123	+
8	80241389	80241473	hsa-mir-5708	+
8	91205485	91205559	hsa-mir-4661	+
8	93029751	93029839	hsa-mir-8084	+
8	93916022	93916119	hsa-mir-378d-2	-
8	95072911	95072996	hsa-mir-3150b	-
8	95072914	95072993	hsa-mir-3150a	+
8	98393645	98393738	hsa-mir-9903	-
8	99536636	99536730	hsa-mir-599	-	2	hsa-mir-599
8	99536786	99536861	hsa-mir-875	-		hsa-mir-875
8	100382763	100382845	hsa-mir-4471	+
8	100702968	100703024	hsa-mir-7705	-
8	102125432	102125515	hsa-mir-5680	+
8	103154614	103154689	hsa-mir-3151	+
8	104484369	104484465	hsa-mir-548a-3	-
8	112643493	112643583	hsa-mir-2053	+
8	116874728	116874800	hsa-mir-3610	-
8	119325171	119325265	hsa-mir-548az	+
8	123215788	123215863	hsa-mir-4663	-
8	123348034	123348130	hsa-mir-548aa-1	+
8	123348034	123348130	hsa-mir-548d-1	-
8	124508515	124508576	hsa-mir-6844	-
8	124821978	124822058	hsa-mir-4662b	-
8	124821985	124822051	hsa-mir-4662a	+
8	127795962	127796028	hsa-mir-1204	+
8	127960633	127960695	hsa-mir-1205	+
8	128008898	128008956	hsa-mir-1206	+
8	128049152	128049238	hsa-mir-1207	+
8	128150116	128150188	hsa-mir-1208	+
8	129484057	129484142	hsa-mir-3686	-
8	130008334	130008453	hsa-mir-5194	-
8	133046481	133046581	hsa-mir-7848	-
8	134800520	134800607	hsa-mir-30b	-	2	hsa-mir-30b
8	134804876	134804945	hsa-mir-30d	-		hsa-mir-30d
8	140732564	140732653	hsa-mir-151a	-
8	141786242	141786313	hsa-mir-1302-7	-
8	142176339	142176418	hsa-mir-4472-1	+
8	143733083	143733153	hsa-mir-4664	-
8	143812957	143813042	hsa-mir-937	-
8	143837756	143837816	hsa-mir-6845	-
8	143945191	143945279	hsa-mir-661	-
8	144057321	144057380	hsa-mir-6846	-
8	144079874	144079942	hsa-mir-6847	+
8	144262673	144262737	hsa-mir-7112	-
8	144317246	144317315	hsa-mir-6848	-
8	144394149	144394230	hsa-mir-939	-	3	hsa-mir-939
8	144400086	144400165	hsa-mir-1234	-		hsa-mir-1234
8	144400277	144400345	hsa-mir-6849	-		hsa-mir-6849
8	144435551	144435619	hsa-mir-6893	-
8	144462485	144462539	hsa-mir-10400	-
8	144791931	144791991	hsa-mir-6850	-
9	30144	30281	hsa-mir-1302-9	+
9	4850297	4850375	hsa-mir-101-2	+
9	6007826	6007904	hsa-mir-4665	+
9	18573306	18573379	hsa-mir-3152	+
9	20411148	20411238	hsa-mir-4473	-
9	20502265	20502342	hsa-mir-4474	-
9	20716105	20716188	hsa-mir-491	+
9	21512115	21512185	hsa-mir-31	-
9	28863626	28863706	hsa-mir-876	-
9	28888879	28888955	hsa-mir-873	-
9	33108692	33108765	hsa-mir-12117	+
9	33467869	33467935	hsa-mir-6851	-
9	35608094	35608159	hsa-mir-4667	+
9	35710676	35710741	hsa-mir-6852	-
9	35732922	35732995	hsa-mir-6853	+
9	36823539	36823599	hsa-mir-4475	-
9	36864254	36864308	hsa-mir-4540	-
9	36893462	36893531	hsa-mir-4476	-
9	40929010	40929092	hsa-mir-1299	-
9	41233755	41233835	hsa-mir-4477a	+
9	41233755	41233835	hsa-mir-4477b	-
9	63819574	63819654	hsa-mir-4477b	+
9	63819574	63819654	hsa-mir-4477a	-
9	70809975	70810084	hsa-mir-204	-
9	83969748	83969857	hsa-mir-7-1	-
9	88745836	88745905	hsa-mir-4289	-
9	89312225	89312306	hsa-mir-3153	+
9	90023441	90023535	hsa-mir-4290	-
9	91636251	91636361	hsa-mir-3910-1	+
9	91636264	91636345	hsa-mir-3910-2	-
9	92292458	92292547	hsa-mir-3651	-
9	92527984	92528058	hsa-mir-4670	-
9	93594841	93594894	hsa-mir-548au	+
9	93819357	93819421	hsa-mir-4291	+
9	94175957	94176036	hsa-let-7a-1	+	3	hsa-let-7a-1
9	94176347	94176433	hsa-let-7f-1	+		hsa-let-7f-1
9	94178834	94178920	hsa-let-7d	+		hsa-let-7d
9	94809962	94810057	hsa-mir-2278	+
9	95065350	95065446	hsa-mir-6081	+
9	95085208	95085304	hsa-mir-23b	+	3	hsa-mir-23b
9	95085445	95085541	hsa-mir-27b	+		hsa-mir-27b
9	95086014	95086094	hsa-mir-3074	-		hsa-mir-24-1
9	95086021	95086088	hsa-mir-24-1	+
9	97363554	97363681	hsa-mir-1302-8	-
9	98229149	98229217	hsa-mir-6854	-
9	106600928	106601022	hsa-mir-8081	+
9	109046229	109046298	hsa-mir-32	-
9	109511475	109511545	hsa-mir-3927	-
9	111271156	111271214	hsa-mir-7702	-
9	111932100	111932169	hsa-mir-4668	+
9	114209434	114209529	hsa-mir-455	+
9	120244979	120245050	hsa-mir-147a	-
9	122120082	122120167	hsa-mir-4478	-
9	123111546	123111643	hsa-mir-600	-
9	123402525	123402603	hsa-mir-601	-
9	123485529	123485622	hsa-mir-7150	-
9	124692442	124692551	hsa-mir-181a-2	+	2	hsa-mir-181a-2
9	124693710	124693798	hsa-mir-181b-2	+		hsa-mir-181b-2
9	127690687	127690795	hsa-mir-3911	-
9	127785833	127785923	hsa-mir-3960	+	2	hsa-mir-3960
9	127785918	127786007	hsa-mir-2861	+		hsa-mir-2861
9	127869415	127869495	hsa-mir-4672	-
9	128244721	128244830	hsa-mir-199b	-	2	hsa-mir-199b
9	128244947	128245030	hsa-mir-3154	-		hsa-mir-3154
9	128392618	128392714	hsa-mir-219a-2	-
9	128392621	128392708	hsa-mir-219b	+
9	129869605	129869671	hsa-mir-6855	+
9	130241387	130241488	hsa-mir-12126	+
9	130626297	130626363	hsa-mir-6856	+
9	132945707	132945771	hsa-mir-548aw	+
9	133051996	133052059	hsa-mir-6877	+
9	134379411	134379472	hsa-mir-4669	+
9	134849298	134849369	hsa-mir-3689c	-	7	hsa-mir-3689c
9	134849487	134849564	hsa-mir-3689a	-		hsa-mir-3689a
9	134849609	134849682	hsa-mir-3689d-1	-		hsa-mir-3689d-1
9	134850125	134850272	hsa-mir-3689b	-		hsa-mir-3689b
9	134850277	134850356	hsa-mir-3689d-2	-		hsa-mir-3689d-2
9	134850570	134850641	hsa-mir-3689e	-		hsa-mir-3689e
9	134850742	134850807	hsa-mir-3689f	-		hsa-mir-3689f
9	136519568	136519626	hsa-mir-4673	-
9	136546173	136546259	hsa-mir-4674	-
9	136670602	136670686	hsa-mir-126	+
9	136746893	136746970	hsa-mir-6722	-
9	136830957	136831023	hsa-mir-4292	+
9	136886733	136886803	hsa-mir-4479	+
9	137169186	137169270	hsa-mir-3621	-
9	137450026	137450086	hsa-mir-7114	-
9	137838419	137838516	hsa-mir-602	+
10	641689	641778	hsa-mir-5699	-
10	2076019	2076089	hsa-mir-6072	-
10	3991160	3991259	hsa-mir-6078	+
10	6152196	6152277	hsa-mir-3155a	+
10	6152207	6152262	hsa-mir-3155b	-
10	12130760	12130816	hsa-mir-548ak	-
10	12578753	12578823	hsa-mir-4480	+
10	12653138	12653197	hsa-mir-4481	-
10	12725254	12725353	hsa-mir-548q	-
10	14383200	14383277	hsa-mir-4293	-
10	14436576	14436661	hsa-mir-1265	+
10	17845107	17845193	hsa-mir-511	+
10	20551970	20552046	hsa-mir-4675	+
10	21496562	21496641	hsa-mir-1915	-
10	24275685	24275781	hsa-mir-603	+
10	28289258	28289350	hsa-mir-8086	-
10	29545004	29545097	hsa-mir-604	-
10	29602264	29602346	hsa-mir-938	-
10	30368597	30368665	hsa-mir-7162	-
10	35079598	35079680	hsa-mir-3611	-
10	35641172	35641252	hsa-mir-4683	-
10	42997563	42997681	hsa-mir-5100	+
10	45164014	45164088	hsa-mir-3156-1	+
10	48985512	48985587	hsa-mir-4294	-
10	51299573	51299655	hsa-mir-605	+
10	54607874	54607957	hsa-mir-548f-1	-
10	57304479	57304559	hsa-mir-3924	-
10	63372957	63373048	hsa-mir-1296	-
10	67403351	67403410	hsa-mir-7151	-
10	71790747	71790800	hsa-mir-7152	+
10	72721029	72721100	hsa-mir-4676	+
10	75552458	75552553	hsa-mir-606	+
10	86264694	86264788	hsa-mir-346	-
10	87503881	87503954	hsa-mir-4678	+
10	89063335	89063411	hsa-mir-4679-2	-
10	89063336	89063410	hsa-mir-4679-1	+
10	89592747	89592827	hsa-mir-107	-
10	96064315	96064399	hsa-mir-3157	-
10	96828669	96828764	hsa-mir-607	-
10	97875813	97875897	hsa-mir-3085	-
10	98395218	98395307	hsa-mir-1287	-
10	98431292	98431360	hsa-mir-4685	-
10	98924499	98924568	hsa-mir-6507	-
10	100974985	100975084	hsa-mir-608	+
10	101601417	101601497	hsa-mir-3158-1	+
10	101601417	101601497	hsa-mir-3158-2	-
10	102436512	102436584	hsa-mir-146b	+
10	103394253	103394401	hsa-mir-1307	-
10	104048089	104048186	hsa-mir-936	-
10	104218789	104218883	hsa-mir-609	-
10	104268336	104268405	hsa-mir-4482	-
10	110898090	110898155	hsa-mir-4680	+
10	110988926	110989013	hsa-mir-548e	+
10	112299612	112299688	hsa-mir-6715b	-
10	112299612	112299690	hsa-mir-6715a	+
10	112634170	112634254	hsa-mir-4295	+
10	113777993	113778054	hsa-mir-4483	-
10	114174105	114174179	hsa-mir-2110	-
10	116827488	116827568	hsa-mir-9851	-
10	117167678	117167774	hsa-mir-3663	-
10	119377972	119378043	hsa-mir-4681	+
10	119958513	119958592	hsa-mir-4682	+
10	122416965	122417067	hsa-mir-3941	+
10	125032783	125032870	hsa-mir-4296	-
10	125819740	125819822	hsa-mir-4484	+
10	129843299	129843374	hsa-mir-4297	-
10	130962588	130962668	hsa-mir-378c	-
10	133247511	133247620	hsa-mir-202	-
10	133371556	133371663	hsa-mir-3944	-
11	209336	209406	hsa-mir-6743	+
11	568089	568198	hsa-mir-210	-
11	1256605	1256670	hsa-mir-6744	+
11	1859464	1859536	hsa-mir-4298	-
11	1880045	1880147	hsa-mir-7847	+
11	1996759	1996831	hsa-mir-675	-
11	2134134	2134209	hsa-mir-483	-
11	2173063	2173138	hsa-mir-4686	+
11	3856062	3856141	hsa-mir-4687	+
11	7234766	7234837	hsa-mir-302e	+
11	9090312	9090379	hsa-mir-5691	-
11	10508270	10508326	hsa-mir-4485	-
11	11656651	11656722	hsa-mir-4299	-
11	11783135	11783222	hsa-mir-8070	-
11	12163683	12163767	hsa-mir-6124	+
11	15969533	15969621	hsa-mir-6073	-
11	18387787	18387860	hsa-mir-3159	+
11	19575310	19575372	hsa-mir-4486	+
11	19760004	19760083	hsa-mir-4694	-
11	23419105	23419190	hsa-mir-8054	-
11	27514970	27515047	hsa-mir-8087	-
11	28056815	28056910	hsa-mir-610	+
11	28477481	28477548	hsa-mir-8068	-
11	34941837	34941920	hsa-mir-1343	+
11	36010098	36010204	hsa-mir-3973	+
11	43559656	43559753	hsa-mir-670	+
11	43581394	43581483	hsa-mir-129-2	+
11	45691704	45691776	hsa-mir-7154	-
11	46376402	46376484	hsa-mir-4688	+
11	46451805	46451889	hsa-mir-3160-1	-
11	46451807	46451887	hsa-mir-3160-2	+
11	46753125	46753192	hsa-mir-5582	-
11	47179611	47179737	hsa-mir-6745	-
11	47400970	47401042	hsa-mir-4487	+
11	48096782	48096858	hsa-mir-3161	+
11	56743873	56743981	hsa-mir-6128	+
11	57641198	57641286	hsa-mir-130a	+
11	59595077	59595158	hsa-mir-3162	-
11	60209071	60209156	hsa-mir-6503	-
11	61508596	61508657	hsa-mir-4488	+
11	61792495	61792561	hsa-mir-611	-
11	61815161	61815240	hsa-mir-1908	-
11	61878216	61878278	hsa-mir-6746	-
11	62567011	62567071	hsa-mir-6747	-
11	62789815	62789885	hsa-mir-6748	+
11	62792702	62792771	hsa-mir-6514	-
11	64341849	64341904	hsa-mir-7155	-
11	64368602	64368703	hsa-mir-1237	+
11	64878523	64878609	hsa-mir-10392	-
11	64891137	64891246	hsa-mir-192	-	4	hsa-mir-192
11	64891355	64891439	hsa-mir-194-2	-		hsa-mir-194-2
11	64898363	64898437	hsa-mir-6750	-		hsa-mir-6750
11	64902387	64902455	hsa-mir-6749	-		hsa-mir-6749
11	65018505	65018570	hsa-mir-6879	+
11	65129916	65129978	hsa-mir-6751	-
11	65444458	65444557	hsa-mir-612	+
11	65636310	65636369	hsa-mir-4690	+
11	65649192	65649253	hsa-mir-4489	+
11	66934434	66934506	hsa-mir-3163	-
11	67045643	67045708	hsa-mir-6860	+
11	67490245	67490315	hsa-mir-6752	+
11	68032864	68032922	hsa-mir-7113	+	2	hsa-mir-7113
11	68033897	68033981	hsa-mir-4691	+		hsa-mir-4691
11	68044794	68044957	hsa-mir-6753	+
11	69083176	69083258	hsa-mir-3164	+
11	70283955	70284070	hsa-mir-548k	+
11	70872270	70872368	hsa-mir-3664	-
11	71473503	71473568	hsa-mir-6754	+
11	72072228	72072302	hsa-mir-3165	-
11	72615063	72615130	hsa-mir-139	-
11	72783530	72783592	hsa-mir-4692	+
11	74399237	74399333	hsa-mir-548al	+
11	74720268	74720337	hsa-mir-4696	-
11	75335092	75335186	hsa-mir-326	-
11	79402022	79402109	hsa-mir-708	-
11	79422169	79422226	hsa-mir-5579	-
11	81890741	81890836	hsa-mir-4300	-
11	86278333	86278398	hsa-mir-6755	+
11	88176502	88176593	hsa-mir-3166	+
11	90555774	90555857	hsa-mir-4490	-
11	90869121	90869202	hsa-mir-1261	-
11	93733674	93733764	hsa-mir-1304	-
11	94466495	94466580	hsa-mir-548l	-
11	96341438	96341526	hsa-mir-1260b	+
11	101519820	101519905	hsa-mir-3920	-
11	103849906	103849980	hsa-mir-4693	+
11	111347757	111347824	hsa-mir-4491	+
11	111512938	111513021	hsa-mir-34b	+	2	hsa-mir-34b
11	111513439	111513515	hsa-mir-34c	+		hsa-mir-34c
11	113450023	113450088	hsa-mir-4301	-
11	118644000	118644079	hsa-mir-6716	+
11	118910708	118910787	hsa-mir-4492	+
11	119312950	119313012	hsa-mir-6756	-
11	122099757	122099844	hsa-mir-125b-1	-
11	122146522	122146593	hsa-let-7a-2	-	3	hsa-let-7a-2
11	122152103	122152156	hsa-mir-10526	-		hsa-mir-10526
11	122152229	122152308	hsa-mir-100	-		hsa-mir-100
11	123381440	123381512	hsa-mir-4493	-
11	126988458	126988542	hsa-mir-3167	-
11	128522390	128522449	hsa-mir-6090	+
11	130666735	130666803	hsa-mir-8052	+
11	133898504	133898581	hsa-mir-4697	-
12	1660315	1660380	hsa-mir-3649	-
12	6963699	6963766	hsa-mir-200c	+	2	hsa-mir-200c
12	6964097	6964191	hsa-mir-141	+		hsa-mir-141
12	9239467	9239551	hsa-mir-1244-3	-
12	12111952	12112036	hsa-mir-1244-4	+
12	12764649	12764743	hsa-mir-613	+
12	12915829	12915918	hsa-mir-614	+
12	17673299	17673394	hsa-mir-3974	+
12	24212421	24212495	hsa-mir-920	+
12	25874020	25874079	hsa-mir-4302	-
12	42323700	42323859	hsa-mir-7851	-
12	47187812	47187891	hsa-mir-4698	+
12	47364186	47364269	hsa-mir-4494	-
12	48132797	48132867	hsa-mir-6505	+
12	48654444	48654530	hsa-mir-1291	-
12	48771975	48772037	hsa-mir-4701	-
12	50234142	50234212	hsa-mir-1293	-
12	52898889	52898984	hsa-mir-9898	-
12	53056944	53057012	hsa-mir-6757	+
12	53991738	53991847	hsa-mir-196a-2	+
12	54033950	54034045	hsa-mir-615	+
12	54231397	54231476	hsa-mir-3198-2	-
12	54337216	54337314	hsa-mir-148b	+
12	57194504	57194576	hsa-mir-1228	+
12	57512688	57512750	hsa-mir-6758	+
12	57519163	57519259	hsa-mir-616	-
12	57748618	57748682	hsa-mir-6759	-
12	57824609	57824692	hsa-mir-26a-2	-
12	62260359	62260454	hsa-mir-6125	+
12	62603686	62603769	hsa-let-7i	+
12	63823663	63823727	hsa-mir-10527	+
12	64622509	64622605	hsa-mir-548c	+
12	64622509	64622605	hsa-mir-548z	-
12	66023620	66023726	hsa-mir-6074	-
12	66251082	66251157	hsa-mir-6502	+
12	69273157	69273218	hsa-mir-1279	-
12	69584722	69584823	hsa-mir-3913-1	-
12	69584723	69584822	hsa-mir-3913-2	+
12	79419257	79419321	hsa-mir-1252	+
12	80832533	80832629	hsa-mir-617	-
12	80935736	80935833	hsa-mir-618	-
12	81158388	81158461	hsa-mir-4699	+
12	86745068	86745149	hsa-mir-3059	-
12	94561789	94561859	hsa-mir-5700	+
12	94571231	94571352	hsa-mir-7844	-
12	94834398	94834513	hsa-mir-492	+
12	95308420	95308513	hsa-mir-331	+	2	hsa-mir-331
12	95309923	95309984	hsa-mir-3685	+		hsa-mir-3685
12	97491909	97491978	hsa-mir-1251	+
12	97563812	97563911	hsa-mir-135a-2	+
12	97939056	97939121	hsa-mir-4495	-
12	97995383	97995448	hsa-mir-4303	-
12	100189884	100189949	hsa-mir-1827	+
12	103930425	103930555	hsa-mir-3652	+
12	104591633	104591716	hsa-mir-3922	+
12	108635810	108635870	hsa-mir-4496	+
12	108836908	108837006	hsa-mir-619	-
12	109833348	109833436	hsa-mir-4497	+
12	111304142	111304209	hsa-mir-6760	+
12	111799834	111799905	hsa-mir-6761	+
12	112037599	112037715	hsa-mir-3657	-
12	112163258	112163321	hsa-mir-6861	-
12	112695034	112695176	hsa-mir-1302-1	-
12	113159113	113159177	hsa-mir-7106	-
12	113291523	113291608	hsa-mir-6762	+
12	116148560	116148654	hsa-mir-620	-
12	116428252	116428318	hsa-mir-4472-2	-
12	119713634	119713724	hsa-mir-1178	-
12	120155434	120155499	hsa-mir-4498	-
12	120723193	120723266	hsa-mir-4700	+
12	121444273	121444352	hsa-mir-7107	-
12	122695907	122695999	hsa-mir-9902-1	-
12	122709332	122709424	hsa-mir-9902-2	-
12	123010667	123010728	hsa-mir-4304	-
12	123364764	123364843	hsa-mir-8072	-
12	123536409	123536534	hsa-mir-3908	+
12	124337181	124337242	hsa-mir-6880	-
12	124915547	124915659	hsa-mir-5188	+
12	128294092	128294178	hsa-mir-3612	+
12	132581997	132582061	hsa-mir-6763	+
13	20433778	20433846	hsa-mir-4499	-
13	24162416	24162504	hsa-mir-2276	+
13	39664034	39664135	hsa-mir-4305	-
13	40727816	40727887	hsa-mir-320d-1	-
13	40810766	40810861	hsa-mir-621	+
13	41101019	41101100	hsa-mir-3168	-
13	41568286	41568395	hsa-mir-5006	-
13	44196129	44196200	hsa-mir-8079	-
13	49996415	49996501	hsa-mir-3613	-
13	50048973	50049061	hsa-mir-16-1	-	2	hsa-mir-16-1
13	50049119	50049201	hsa-mir-15a	-		hsa-mir-15a
13	51348567	51348639	hsa-mir-5693	-
13	51552589	51552667	hsa-mir-4703	+
13	52810050	52810140	hsa-mir-759	+
13	54311972	54312048	hsa-mir-1297	-
13	55174454	55174548	hsa-mir-5007	+
13	61199798	61199880	hsa-mir-3169	-
13	65966330	65966429	hsa-mir-548x-2	-
13	66218250	66218324	hsa-mir-4704	+
13	77698012	77698116	hsa-mir-3665	-
13	87618665	87618740	hsa-mir-4500	-
13	90231182	90231277	hsa-mir-622	+
13	91350605	91350688	hsa-mir-17	+	6	hsa-mir-17
13	91350751	91350821	hsa-mir-18a	+		hsa-mir-18a
13	91350891	91350972	hsa-mir-19a	+		hsa-mir-19a
13	91351065	91351135	hsa-mir-20a	+		hsa-mir-20a
13	91351192	91351278	hsa-mir-19b-1	+		hsa-mir-19b-1
13	91351314	91351391	hsa-mir-92a-1	+		hsa-mir-92a-1
13	92490163	92490220	hsa-mir-548as	+
13	96427229	96427292	hsa-mir-4501	+
13	98208524	98208600	hsa-mir-3170	+
13	99356131	99356228	hsa-mir-623	+
13	99643059	99643149	hsa-mir-4306	+
13	101967642	101967746	hsa-mir-2681	-
13	102045934	102046004	hsa-mir-4705	-
13	107531171	107531248	hsa-mir-1267	-
13	110340958	110341029	hsa-mir-8073	+
13	113262920	113262999	hsa-mir-8075	+
13	114244505	114244561	hsa-mir-548ar	+
13	114273828	114273908	hsa-mir-4502	+
14	21023314	21023386	hsa-mir-6717	-
14	22956950	22957029	hsa-mir-4707	-
14	23388596	23388666	hsa-mir-208a	-
14	23417987	23418063	hsa-mir-208b	-
14	24143489	24143565	hsa-mir-7703	-
14	26908642	26908725	hsa-mir-4307	+
14	27633205	27633278	hsa-mir-3171	-
14	31014646	31014742	hsa-mir-624	-
14	36952309	36952391	hsa-mir-4503	-
14	47760995	47761104	hsa-mir-548y	-
14	49966399	49966511	hsa-mir-6076	+
14	50299855	50299946	hsa-mir-4504	-
14	53948427	53948484	hsa-mir-5580	-
14	54878113	54878193	hsa-mir-4308	-
14	59646962	59647020	hsa-mir-5586	-
14	60648648	60648711	hsa-mir-9718	+
14	64095024	64095125	hsa-mir-548h-1	-
14	64785626	64785686	hsa-mir-7855	-
14	65044688	65044769	hsa-mir-4706	+
14	65335117	65335183	hsa-mir-4708	-
14	65471102	65471186	hsa-mir-625	+
14	67441855	67441930	hsa-mir-5694	-
14	72516820	72516898	hsa-mir-7843	+
14	73758747	73758819	hsa-mir-4505	+
14	74480133	74480204	hsa-mir-4709	-
14	77266218	77266290	hsa-mir-1260a	+
14	93948226	93948302	hsa-mir-4506	-
14	95137919	95137986	hsa-mir-3173	-
14	100109419	100109514	hsa-mir-151b	-
14	100109655	100109753	hsa-mir-342	+
14	100277357	100277417	hsa-mir-6764	+
14	100307859	100307956	hsa-mir-345	+
14	100814491	100814574	hsa-mir-2392	+
14	100852390	100852487	hsa-mir-770	+
14	100869060	100869148	hsa-mir-493	+	8	hsa-mir-493
14	100874493	100874585	hsa-mir-337	+		hsa-mir-337
14	100875033	100875104	hsa-mir-665	+		hsa-mir-665
14	100881007	100881120	hsa-mir-431	+		hsa-mir-431
14	100881886	100881978	hsa-mir-433	+		hsa-mir-433
14	100882979	100883075	hsa-mir-127	+		hsa-mir-127
14	100884483	100884576	hsa-mir-432	+		hsa-mir-432
14	100884702	100884783	hsa-mir-136	+		hsa-mir-136
14	100911139	100911213	hsa-mir-370	+
14	101022066	101022132	hsa-mir-379	+	42	hsa-mir-379
14	101023325	101023420	hsa-mir-411	+		hsa-mir-411
14	101023794	101023856	hsa-mir-299	+		hsa-mir-299
14	101025017	101025077	hsa-mir-380	+		hsa-mir-380
14	101025564	101025651	hsa-mir-1197	+		hsa-mir-1197
14	101025732	101025817	hsa-mir-323a	+		hsa-mir-323a
14	101026020	101026107	hsa-mir-758	+		hsa-mir-758
14	101026785	101026864	hsa-mir-329-1	+		hsa-mir-329-1
14	101027100	101027183	hsa-mir-329-2	+		hsa-mir-329-2
14	101029634	101029714	hsa-mir-494	+		hsa-mir-494
14	101030052	101030129	hsa-mir-1193	+		hsa-mir-1193
14	101031987	101032064	hsa-mir-543	+		hsa-mir-543
14	101033755	101033836	hsa-mir-495	+		hsa-mir-495
14	101039690	101039755	hsa-mir-376c	+		hsa-mir-376c
14	101040069	101040148	hsa-mir-376a-2	+		hsa-mir-376a-2
14	101040219	101040299	hsa-mir-654	+		hsa-mir-654
14	101040436	101040535	hsa-mir-376b	+		hsa-mir-376b
14	101040782	101040849	hsa-mir-376a-1	+		hsa-mir-376a-1
14	101041363	101041445	hsa-mir-300	+		hsa-mir-300
14	101042977	101043062	hsa-mir-1185-1	+		hsa-mir-1185-1
14	101044198	101044283	hsa-mir-1185-2	+		hsa-mir-1185-2
14	101045920	101045994	hsa-mir-381	+		hsa-mir-381
14	101046455	101046538	hsa-mir-487b	+		hsa-mir-487b
14	101047321	101047398	hsa-mir-539	+		hsa-mir-539
14	101047901	101047979	hsa-mir-889	+		hsa-mir-889
14	101048658	101048748	hsa-mir-544a	+		hsa-mir-544a
14	101049550	101049646	hsa-mir-655	+		hsa-mir-655
14	101052446	101052525	hsa-mir-487a	+		hsa-mir-487a
14	101054306	101054381	hsa-mir-382	+		hsa-mir-382
14	101054687	101054759	hsa-mir-134	+		hsa-mir-134
14	101055258	101055323	hsa-mir-668	+		hsa-mir-668
14	101055419	101055491	hsa-mir-485	+		hsa-mir-485
14	101056219	101056300	hsa-mir-323b	+		hsa-mir-323b
14	101059755	101059838	hsa-mir-154	+		hsa-mir-154
14	101060573	101060674	hsa-mir-496	+		hsa-mir-496
14	101062050	101062118	hsa-mir-377	+		hsa-mir-377
14	101064495	101064578	hsa-mir-541	+		hsa-mir-541
14	101065300	101065378	hsa-mir-409	+		hsa-mir-409
14	101065447	101065537	hsa-mir-412	+		hsa-mir-412
14	101065598	101065667	hsa-mir-369	+		hsa-mir-369
14	101065912	101065991	hsa-mir-410	+		hsa-mir-410
14	101066724	101066801	hsa-mir-656	+		hsa-mir-656
14	101560287	101560422	hsa-mir-1247	-
14	102539644	102539726	hsa-mir-4309	+
14	104117405	104117514	hsa-mir-203a	+
14	104117418	104117503	hsa-mir-203b	-
14	104677694	104677749	hsa-mir-4710	-
14	104865314	104865411	hsa-mir-12121	+
14	105150778	105150864	hsa-mir-6765	-
14	105621116	105621180	hsa-mir-8071-1	+
14	105640168	105640232	hsa-mir-8071-2	+
14	105857513	105857572	hsa-mir-4539	-	4	hsa-mir-4539
14	105858124	105858175	hsa-mir-4507	-		hsa-mir-4507
14	105858165	105858242	hsa-mir-4538	-		hsa-mir-4538
14	105859484	105859553	hsa-mir-4537	-		hsa-mir-4537
14	106850885	106850999	hsa-mir-5195	-
15	20832795	20832869	hsa-mir-3118-2	+
15	20940252	20940333	hsa-mir-5701-1	+
15	21406385	21406459	hsa-mir-3118-3	+
15	21513959	21514040	hsa-mir-5701-2	+
15	21843750	21843824	hsa-mir-3118-4	+
15	21951242	21951323	hsa-mir-5701-3	+
15	22225278	22225329	hsa-mir-1268a	-
15	23197827	23197920	hsa-mir-4509-1	+
15	23562062	23562131	hsa-mir-4508	-
15	25848747	25848825	hsa-mir-4715	-
15	28426491	28426584	hsa-mir-4509-2	+
15	28490752	28490845	hsa-mir-4509-3	-
15	31065032	31065141	hsa-mir-211	-
15	34382069	34382150	hsa-mir-1233-1	-
15	34528290	34528371	hsa-mir-1233-2	-
15	35372256	35372364	hsa-mir-3942	-
15	35926856	35926923	hsa-mir-4510	+
15	36972821	36972901	hsa-mir-8063	-
15	41691585	41691678	hsa-mir-626	+
15	41866495	41866551	hsa-mir-4310	-
15	42199570	42199666	hsa-mir-627	-
15	43793659	43793759	hsa-mir-1282	-
15	44717844	44717893	hsa-mir-10393	+
15	45433050	45433129	hsa-mir-147b	+
15	49169070	49169153	hsa-mir-4716	-
15	50360329	50360410	hsa-mir-4712	+
15	51242190	51242264	hsa-mir-4713	+
15	51314032	51314107	hsa-mir-7973-2	-
15	51314034	51314109	hsa-mir-7973-1	+
15	52277117	52277200	hsa-mir-1266	-
15	55372940	55373034	hsa-mir-628	-
15	59171183	59171262	hsa-mir-2116	-
15	62304658	62304734	hsa-mir-8067	-
15	62343029	62343138	hsa-mir-6085	+
15	62823957	62824041	hsa-mir-190a	+
15	63870930	63871019	hsa-mir-422a	-
15	64762387	64762515	hsa-mir-1272	-
15	65719246	65719332	hsa-mir-4511	-
15	66040233	66040332	hsa-mir-4311	+
15	66496958	66497034	hsa-mir-4512	-
15	68801850	68801925	hsa-mir-4312	-
15	70079372	70079468	hsa-mir-629	-
15	72587217	72587313	hsa-mir-630	+
15	73299910	73299979	hsa-mir-12135	+
15	74411357	74411432	hsa-mir-6881	-
15	74788672	74788757	hsa-mir-4513	-
15	74840642	74840707	hsa-mir-6882	-
15	75353611	75353685	hsa-mir-631	-
15	75762215	75762315	hsa-mir-4313	-
15	79209788	79209871	hsa-mir-184	+
15	80581103	80581239	hsa-mir-5572	+
15	80841978	80842073	hsa-mir-549a	-
15	80997417	80997473	hsa-mir-4514	-
15	83067335	83067415	hsa-mir-4515	+
15	85380596	85380662	hsa-mir-7706	+
15	85770496	85770578	hsa-mir-1276	-
15	85825635	85825730	hsa-mir-548ap	+
15	87946206	87946268	hsa-mir-11181	-
15	88608107	88608197	hsa-mir-1179	+	2	hsa-mir-1179
15	88611825	88611934	hsa-mir-7-2	+		hsa-mir-7-2
15	88611847	88611924	hsa-mir-3529	-
15	89326739	89326810	hsa-mir-6766	-
15	89368017	89368106	hsa-mir-9-3	+
15	89850637	89850721	hsa-mir-5094	-
15	89883931	89884030	hsa-mir-5009	-
15	90006755	90006841	hsa-mir-3174	+
15	92904399	92904475	hsa-mir-3175	+
15	96333261	96333307	hsa-mir-1469	+
15	98784426	98784502	hsa-mir-4714	+
15	101960459	101960596	hsa-mir-1302-10	-
15	101973524	101973591	hsa-mir-6859-3	+
16	17052	17119	hsa-mir-6859-4	-
16	535316	535368	hsa-mir-5587	+	2	hsa-mir-5587
16	543277	543366	hsa-mir-3176	+		hsa-mir-3176
16	770183	770277	hsa-mir-662	+
16	1734985	1735066	hsa-mir-3177	+
16	2090195	2090284	hsa-mir-1225	-
16	2106669	2106753	hsa-mir-6511b-1	-
16	2133119	2133204	hsa-mir-4516	+
16	2135977	2136129	hsa-mir-3180-5	-
16	2270713	2270772	hsa-mir-3677	+	3	hsa-mir-3677
16	2271747	2271840	hsa-mir-940	+		hsa-mir-940
16	2274620	2274691	hsa-mir-4717	+		hsa-mir-4717
16	2445392	2445457	hsa-mir-6767	+
16	2463967	2464038	hsa-mir-6768	+
16	2531922	2532005	hsa-mir-3178	-
16	3485381	3485469	hsa-mir-6126	-
16	4671318	4671390	hsa-mir-6769a	+
16	5632467	5632566	hsa-mir-8065	+
16	11306440	11306527	hsa-mir-548h-2	-
16	12720321	12720371	hsa-mir-4718	+
16	14303967	14304049	hsa-mir-193b	+	2	hsa-mir-193b
16	14309285	14309371	hsa-mir-365a	+		hsa-mir-365a
16	14901508	14901591	hsa-mir-3179-1	+	3	hsa-mir-3179-1
16	14907717	14907781	hsa-mir-3670-1	+		hsa-mir-3670-1
16	14911220	14911313	hsa-mir-3180-1	+		hsa-mir-3180-1
16	14925937	14926003	hsa-mir-6511a-1	+	2	hsa-mir-6511a-1
16	14930820	14930879	hsa-mir-6770-1	+		hsa-mir-6770-1
16	15010321	15010397	hsa-mir-1972-1	-
16	15134075	15134145	hsa-mir-6511b-2	-
16	15154850	15155002	hsa-mir-3180-4	-
16	15611030	15611095	hsa-mir-6506	-
16	15643294	15643372	hsa-mir-484	+
16	16300159	16300242	hsa-mir-3179-2	+	3	hsa-mir-3179-2
16	16306370	16306434	hsa-mir-3670-2	+		hsa-mir-3670-2
16	16309879	16309966	hsa-mir-3180-2	+		hsa-mir-3180-2
16	16324588	16324654	hsa-mir-6511a-2	+	2	hsa-mir-6511a-2
16	16329305	16329364	hsa-mir-6770-2	+		hsa-mir-6770-2
16	16368876	16368942	hsa-mir-6511a-3	+
16	18344013	18344079	hsa-mir-6511a-4	-
16	18379351	18379410	hsa-mir-6770-3	-
16	18402178	18402271	hsa-mir-3180-3	-	3	hsa-mir-3180-3
16	18405698	18405762	hsa-mir-3670-3	-		hsa-mir-3670-3
16	18411894	18411977	hsa-mir-3179-3	-		hsa-mir-3179-3
16	18488301	18488365	hsa-mir-3670-4	-	2	hsa-mir-3670-4
16	18494493	18494576	hsa-mir-3179-4	-		hsa-mir-3179-4
16	21506049	21506135	hsa-mir-3680-1	-
16	24203116	24203231	hsa-mir-1273h	+
16	26025237	26025310	hsa-mir-548w	+
16	28390982	28391051	hsa-mir-6862-1	-
16	28724252	28724321	hsa-mir-6862-2	+
16	28843919	28844007	hsa-mir-4721	-
16	28958583	28958661	hsa-mir-4517	+
16	29599179	29599265	hsa-mir-3680-2	-
16	30503919	30504001	hsa-mir-4518	+
16	30875266	30875323	hsa-mir-4519	-
16	30893903	30893985	hsa-mir-762	+
16	34163578	34163673	hsa-mir-9901	+
16	50292616	50292675	hsa-mir-6771	+
16	50742305	50742377	hsa-mir-3181	+
16	56245520	56245623	hsa-mir-3935	+
16	56858518	56858601	hsa-mir-138-2	+
16	56904264	56904353	hsa-mir-6863	+
16	57772289	57772352	hsa-mir-6772	-
16	67202321	67202395	hsa-mir-328	-
16	68233426	68233499	hsa-mir-6773	-
16	69565808	69565868	hsa-mir-1538	-
16	69933081	69933180	hsa-mir-140	+
16	70030346	70030422	hsa-mir-1972-2	+
16	76868936	76869019	hsa-mir-4719	+
16	81385018	81385093	hsa-mir-4720	+
16	81533902	81533966	hsa-mir-7854	+
16	81611348	81611408	hsa-mir-6504	+
16	82688931	82689019	hsa-mir-8058	+
16	83508346	83508408	hsa-mir-3182	+
16	85207796	85207895	hsa-mir-12128	+
16	85306226	85306325	hsa-mir-5093	-
16	85741621	85741700	hsa-mir-1910	-
16	85918347	85918416	hsa-mir-6774	+
16	87834592	87834660	hsa-mir-6775	-
16	87853896	87853964	hsa-mir-11401	+
16	88468918	88469031	hsa-mir-5189	+
16	88716278	88716337	hsa-mir-4722	-
17	1022476	1022559	hsa-mir-3183	-
17	1713903	1713987	hsa-mir-22	-
17	2049908	2050008	hsa-mir-132	-	2	hsa-mir-132
17	2050271	2050380	hsa-mir-212	-		hsa-mir-212
17	2692861	2692919	hsa-mir-6776	-
17	2748078	2748182	hsa-mir-1253	-
17	4969702	4969771	hsa-mir-6864	-	2	hsa-mir-6864
17	4970086	4970150	hsa-mir-6865	-		hsa-mir-6865
17	6655440	6655509	hsa-mir-4520-1	-
17	6655449	6655502	hsa-mir-4520-2	+
17	7017615	7017701	hsa-mir-195	-	2	hsa-mir-195
17	7017911	7018022	hsa-mir-497	-		hsa-mir-497
17	7223297	7223379	hsa-mir-324	-
17	8088056	8088147	hsa-mir-4314	+
17	8144994	8145071	hsa-mir-6883	-
17	8186945	8187004	hsa-mir-4521	+
17	12081899	12081996	hsa-mir-744	+
17	12917268	12917342	hsa-mir-1269b	-
17	13543529	13543646	hsa-mir-548h-3	-
17	15251627	15251696	hsa-mir-4731	-
17	16282014	16282088	hsa-mir-1288	+
17	17813480	17813545	hsa-mir-6777	-	2	hsa-mir-6777
17	17813836	17813931	hsa-mir-33b	-		hsa-mir-33b
17	18340814	18340886	hsa-mir-6778	-
17	19344506	19344574	hsa-mir-1180	-
17	27293910	27293996	hsa-mir-4522	-
17	28360654	28360734	hsa-mir-4723	+
17	28861369	28861440	hsa-mir-451a	-	3	hsa-mir-451a
17	28861371	28861438	hsa-mir-451b	+		hsa-mir-144
17	28861533	28861618	hsa-mir-144	-		hsa-mir-4732
17	28861655	28861730	hsa-mir-4732	-
17	29390662	29390730	hsa-mir-4523	+
17	30117079	30117172	hsa-mir-423	+
17	30117086	30117160	hsa-mir-3184	-
17	31094350	31094425	hsa-mir-4733	-
17	31534883	31534971	hsa-mir-4724	+
17	31559996	31560083	hsa-mir-193a	+
17	31575269	31575358	hsa-mir-4725	+	2	hsa-mir-4725
17	31575411	31575521	hsa-mir-365b	+		hsa-mir-365b
17	32350109	32350202	hsa-mir-632	+
17	37033745	37033813	hsa-mir-2909	+
17	37614931	37615039	hsa-mir-378j	-
17	38702262	38702331	hsa-mir-4734	-
17	38719691	38719748	hsa-mir-4726	+
17	38825838	38825892	hsa-mir-4727	+
17	38914979	38915042	hsa-mir-6779	+
17	39297400	39297509	hsa-mir-548bc	+
17	39726495	39726561	hsa-mir-4728	+
17	40026332	40026409	hsa-mir-6884	-
17	40161933	40162001	hsa-mir-6866	+
17	40193597	40193663	hsa-mir-6867	+
17	41517164	41517217	hsa-mir-6510	-
17	42494773	42494830	hsa-mir-548at	+
17	42514188	42514307	hsa-mir-5010	+
17	42708084	42708151	hsa-mir-6780a	-
17	42823880	42823943	hsa-mir-6781	-
17	43444806	43444885	hsa-mir-2117	+
17	44207771	44207839	hsa-mir-6782	-
17	44934618	44934681	hsa-mir-6783	-
17	45114367	45114433	hsa-mir-6784	-
17	45475363	45475435	hsa-mir-4315-1	-
17	46973017	46973100	hsa-mir-5089	+
17	48032882	48032951	hsa-mir-10226	+
17	48037161	48037247	hsa-mir-152	-
17	48156427	48156511	hsa-mir-1203	-
17	48579838	48579947	hsa-mir-10a	-
17	48632490	48632559	hsa-mir-196a-1	-
17	48724408	48724475	hsa-mir-3185	-
17	49288346	49288454	hsa-mir-6129	-
17	49510817	49510900	hsa-mir-6165	+
17	50768650	50768730	hsa-mir-8059	+
17	56891270	56891355	hsa-mir-3614	-
17	58331232	58331318	hsa-mir-142	-	2	hsa-mir-142
17	58335976	58336022	hsa-mir-4736	-		hsa-mir-4736
17	59137758	59137872	hsa-mir-454	-
17	59151136	59151221	hsa-mir-301a	-
17	59366083	59366154	hsa-mir-4729	+
17	59841266	59841337	hsa-mir-21	+
17	60043025	60043105	hsa-mir-4737	-
17	62944215	62944312	hsa-mir-633	+
17	64500774	64500839	hsa-mir-3064	-	2	hsa-mir-3064
17	64501214	64501313	hsa-mir-5047	-		hsa-mir-5047
17	64780759	64780824	hsa-mir-6080	+
17	64822030	64822102	hsa-mir-4315-2	-
17	66787072	66787168	hsa-mir-634	+
17	67471489	67471585	hsa-mir-548d-2	-
17	67471489	67471585	hsa-mir-548aa-2	+
17	68424451	68424548	hsa-mir-635	-
17	69099542	69099656	hsa-mir-4524b	+
17	69099564	69099632	hsa-mir-4524a	-
17	74748613	74748699	hsa-mir-3615	+
17	75406069	75406162	hsa-mir-3678	+
17	75498548	75498628	hsa-mir-6785	+
17	75784521	75784607	hsa-mir-4738	-
17	76098019	76098076	hsa-mir-6868	-
17	76736450	76736548	hsa-mir-636	-
17	77089417	77089497	hsa-mir-6516	+
17	77396984	77397054	hsa-mir-4316	-
17	79707176	79707249	hsa-mir-4739	-
17	80098828	80098877	hsa-mir-1268b	+
17	80419418	80419493	hsa-mir-4730	+
17	81125276	81125373	hsa-mir-657	-	3	hsa-mir-657
17	81125877	81125955	hsa-mir-3065	+		hsa-mir-338
17	81125883	81125949	hsa-mir-338	-		hsa-mir-1250
17	81133196	81133308	hsa-mir-1250	-
17	81400716	81400778	hsa-mir-4740	-
17	81451104	81451188	hsa-mir-3186	-
17	81693757	81693869	hsa-mir-6786	+
17	82236668	82236728	hsa-mir-6787	+
17	82668233	82668307	hsa-mir-4525	-
18	112256	112339	hsa-mir-8078	-
18	3885353	3885432	hsa-mir-6718	+
18	5840695	5840833	hsa-mir-3976	+
18	6374361	6374425	hsa-mir-4317	-
18	10759584	10759649	hsa-mir-6788	-
18	11654885	11654941	hsa-mir-7153	-
18	13459947	13460026	hsa-mir-5190	+
18	13611114	13611200	hsa-mir-4526	+
18	14830166	14830242	hsa-mir-3156-2	+
18	21683518	21683589	hsa-mir-320c-1	+
18	21825698	21825785	hsa-mir-133a-1	-	2	hsa-mir-133a-1
18	21829004	21829088	hsa-mir-1-2	-		hsa-mir-1-2
18	22933349	22933438	hsa-mir-4741	+
18	24321675	24321746	hsa-mir-320c-2	+
18	26591467	26591535	hsa-mir-8057	-
18	30298910	30298960	hsa-mir-302f	+
18	35591737	35591806	hsa-mir-3975	+
18	35904818	35904926	hsa-mir-187	-
18	35934088	35934142	hsa-mir-3929	-
18	37657135	37657215	hsa-mir-4318	+
18	39622123	39622175	hsa-mir-924	-
18	39676719	39676777	hsa-mir-5583-2	-
18	39676721	39676779	hsa-mir-5583-1	+
18	44970082	44970166	hsa-mir-4319	-
18	47380496	47380565	hsa-mir-4527	+
18	48670600	48670668	hsa-mir-4743	+
18	49049687	49049768	hsa-mir-4744	-
18	49487373	49487422	hsa-mir-1539	+
18	50126499	50126563	hsa-mir-4320	-
18	53237101	53237190	hsa-mir-4528	+
18	55479221	55479298	hsa-mir-4529	+
18	58451074	58451158	hsa-mir-122	+
18	58451080	58451152	hsa-mir-122b	-
18	67081584	67081686	hsa-mir-5011	+
18	72853321	72853382	hsa-mir-548av	-
19	71973	72110	hsa-mir-1302-11	+
19	804940	805001	hsa-mir-4745	+	2	hsa-mir-4745
19	813584	813653	hsa-mir-3187	+		hsa-mir-3187
19	1816159	1816238	hsa-mir-1909	-
19	2234062	2234149	hsa-mir-1227	-	2	hsa-mir-1227
19	2235829	2235926	hsa-mir-6789	-		hsa-mir-6789
19	2250639	2250718	hsa-mir-4321	+
19	2434914	2435000	hsa-mir-7108	-
19	2630715	2630793	hsa-mir-7850	+
19	3961414	3961512	hsa-mir-637	-
19	4445978	4446048	hsa-mir-4746	+
19	4770670	4770779	hsa-mir-7-3	+
19	4932687	4932740	hsa-mir-4747	+
19	6389638	6389703	hsa-mir-6885	-	2	hsa-mir-6885
19	6392921	6392983	hsa-mir-6790	-		hsa-mir-6790
19	6416410	6416511	hsa-mir-3940	-
19	6736712	6736778	hsa-mir-6791	-
19	7617439	7617505	hsa-mir-6792	+
19	8389290	8389380	hsa-mir-4999	-
19	10038354	10038413	hsa-mir-5589	+
19	10230413	10230485	hsa-mir-4322	+
19	10403458	10403538	hsa-mir-1181	-
19	10552122	10552204	hsa-mir-1238	+
19	10718404	10718503	hsa-mir-638	+
19	10780254	10780335	hsa-mir-4748	+
19	10817426	10817496	hsa-mir-199a-1	-
19	10828973	10829035	hsa-mir-6793	+
19	11113474	11113534	hsa-mir-6886	+
19	11495544	11495622	hsa-mir-7974	-
19	12703601	12703664	hsa-mir-10395	-
19	12787128	12787192	hsa-mir-5684	+
19	12852260	12852327	hsa-mir-6794	+
19	12920320	12920404	hsa-mir-5695	+
19	12940484	12940540	hsa-mir-6515	+
19	13836287	13836359	hsa-mir-24-2	-	3	hsa-mir-24-2
19	13836440	13836517	hsa-mir-27a	-		hsa-mir-27a
19	13836587	13836659	hsa-mir-23a	-		hsa-mir-23a
19	13874699	13874808	hsa-mir-181c	+	2	hsa-mir-181c
19	13874875	13875011	hsa-mir-181d	+		hsa-mir-181d
19	14073361	14073479	hsa-mir-1199	+
19	14529543	14529640	hsa-mir-639	+
19	15179283	15179350	hsa-mir-6795	-
19	15449548	15449608	hsa-mir-1470	+
19	18282077	18282161	hsa-mir-3188	+
19	18386562	18386634	hsa-mir-3189	+
19	19435063	19435158	hsa-mir-640	+
19	20399272	20399354	hsa-mir-1270	-
19	35122700	35122764	hsa-mir-6887	+
19	35345513	35345627	hsa-mir-5196	+
19	39409623	39409678	hsa-mir-4530	-
19	39829716	39829802	hsa-mir-6719	-
19	40282543	40282641	hsa-mir-641	-
19	40369846	40369907	hsa-mir-6796	+
19	41869627	41869698	hsa-mir-6797	+
19	42133445	42133513	hsa-mir-4323	-
19	42351131	42351205	hsa-mir-8077	+
19	44653686	44653732	hsa-mir-4531	-
19	44758657	44758721	hsa-mir-8085	+
19	45436654	45436704	hsa-mir-6088	+
19	45638994	45639087	hsa-mir-330	-
19	45674928	45675024	hsa-mir-642a	+
19	45674932	45675008	hsa-mir-642b	-
19	46018932	46019049	hsa-mir-769	+
19	46709282	46709354	hsa-mir-320e	-
19	47226942	47227021	hsa-mir-3190	+
19	47226944	47227019	hsa-mir-3191	-
19	49009906	49009972	hsa-mir-6798	+
19	49308797	49308868	hsa-mir-4324	-
19	49500785	49500868	hsa-mir-150	-
19	49682117	49682195	hsa-mir-5088	+
19	49791866	49791934	hsa-mir-6799	+
19	49832018	49832099	hsa-mir-6800	+
19	49854591	49854651	hsa-mir-4749	+
19	49888175	49888230	hsa-mir-4750	+
19	49933064	49933137	hsa-mir-4751	+
19	51206929	51207009	hsa-mir-8074	-
19	51692612	51692681	hsa-mir-99b	+	3	hsa-mir-99b
19	51692786	51692864	hsa-let-7e	+		hsa-let-7e
19	51693254	51693339	hsa-mir-125a	+		hsa-mir-125a
19	52222020	52222098	hsa-mir-6801	+
19	52281797	52281893	hsa-mir-643	+
19	53666679	53666762	hsa-mir-512-1	+	46	hsa-mir-512-1
19	53669157	53669254	hsa-mir-512-2	+		hsa-mir-512-2
19	53671968	53672040	hsa-mir-1323	+		hsa-mir-1323
19	53674197	53674320	hsa-mir-498	+		hsa-mir-498
19	53675711	53675797	hsa-mir-520e	+		hsa-mir-520e
19	53679003	53679085	hsa-mir-515-1	+		hsa-mir-515-1
19	53679940	53680023	hsa-mir-519e	+		hsa-mir-519e
19	53682159	53682245	hsa-mir-520f	+		hsa-mir-520f
19	53685009	53685091	hsa-mir-515-2	+		hsa-mir-515-2
19	53686469	53686555	hsa-mir-519c	+		hsa-mir-519c
19	53688481	53688567	hsa-mir-1283-1	+		hsa-mir-1283-1
19	53690881	53690965	hsa-mir-520a	+		hsa-mir-520a
19	53694393	53694475	hsa-mir-526b	+		hsa-mir-526b
19	53695213	53695293	hsa-mir-519b	+		hsa-mir-519b
19	53697533	53697617	hsa-mir-525	+		hsa-mir-525
19	53698385	53698471	hsa-mir-523	+		hsa-mir-523
19	53700015	53700101	hsa-mir-518f	+		hsa-mir-518f
19	53701227	53701287	hsa-mir-520b	+		hsa-mir-520b
19	53702737	53702819	hsa-mir-518b	+		hsa-mir-518b
19	53706252	53706336	hsa-mir-526a-1	+		hsa-mir-526a-1
19	53707453	53707539	hsa-mir-520c	+		hsa-mir-520c
19	53708735	53708835	hsa-mir-518c	+		hsa-mir-518c
19	53711002	53711088	hsa-mir-524	+		hsa-mir-524
19	53712268	53712354	hsa-mir-517a	+		hsa-mir-517a
19	53713347	53713434	hsa-mir-519d	+		hsa-mir-519d
19	53716594	53716680	hsa-mir-521-2	+		hsa-mir-521-2
19	53720096	53720182	hsa-mir-520d	+		hsa-mir-520d
19	53721076	53721142	hsa-mir-517b	+		hsa-mir-517b
19	53722166	53722255	hsa-mir-520g	+		hsa-mir-520g
19	53725442	53725526	hsa-mir-516b-2	+		hsa-mir-516b-2
19	53726922	53726986	hsa-mir-526a-2	+		hsa-mir-526a-2
19	53729838	53729925	hsa-mir-518e	+		hsa-mir-518e
19	53731006	53731090	hsa-mir-518a-1	+		hsa-mir-518a-1
19	53734877	53734963	hsa-mir-518d	+		hsa-mir-518d
19	53736845	53736934	hsa-mir-516b-1	+		hsa-mir-516b-1
19	53739333	53739419	hsa-mir-518a-2	+		hsa-mir-518a-2
19	53741313	53741407	hsa-mir-517c	+		hsa-mir-517c
19	53742512	53742599	hsa-mir-520h	+		hsa-mir-520h
19	53748636	53748722	hsa-mir-521-1	+		hsa-mir-521-1
19	53751211	53751297	hsa-mir-522	+		hsa-mir-522
19	53752397	53752481	hsa-mir-519a-1	+		hsa-mir-519a-1
19	53754018	53754102	hsa-mir-527	+		hsa-mir-527
19	53756741	53756830	hsa-mir-516a-1	+		hsa-mir-516a-1
19	53758232	53758318	hsa-mir-1283-2	+		hsa-mir-1283-2
19	53761133	53761222	hsa-mir-516a-2	+		hsa-mir-516a-2
19	53762344	53762430	hsa-mir-519a-2	+		hsa-mir-519a-2
19	53787675	53787741	hsa-mir-371a	+	3	hsa-mir-371a
19	53787677	53787742	hsa-mir-371b	-		hsa-mir-372
19	53787890	53787956	hsa-mir-372	+		hsa-mir-373
19	53788705	53788773	hsa-mir-373	+
19	53982307	53982397	hsa-mir-935	+
19	54282109	54282180	hsa-mir-4752	+
19	54645309	54645383	hsa-mir-8061	+
19	55123225	55123292	hsa-mir-7975	-
19	55230885	55230952	hsa-mir-6804	-	3	hsa-mir-6804
19	55239912	55239976	hsa-mir-6802	-		hsa-mir-6802
19	55245186	55245250	hsa-mir-6803	-		hsa-mir-6803
19	55388181	55388242	hsa-mir-6805	+
19	58334688	58334751	hsa-mir-6806	+
19	58386770	58386858	hsa-mir-4754	-
19	58393364	58393446	hsa-mir-10394	+
19	58550285	58550376	hsa-mir-6807	+
20	1392900	1392961	hsa-mir-6869	-
20	2652777	2652842	hsa-mir-1292	+
20	3917494	3917571	hsa-mir-103a-2	+
20	3917502	3917563	hsa-mir-103b-2	-
20	7371608	7371692	hsa-mir-8062	+
20	10649636	10649695	hsa-mir-6870	-
20	18470615	18470691	hsa-mir-3192	+
20	26208186	26208278	hsa-mir-663a	-
20	31607186	31607240	hsa-mir-3193	+
20	32237795	32237847	hsa-mir-1825	+
20	34049119	34049190	hsa-mir-4755	+
20	34466325	34466418	hsa-mir-644a	+
20	34990376	34990497	hsa-mir-499a	+
20	34990400	34990472	hsa-mir-499b	-
20	35453954	35454097	hsa-mir-1289-1	-
20	38516563	38516632	hsa-mir-548o-2	+
20	41169023	41169078	hsa-mir-6871	+
20	44408120	44408203	hsa-mir-3646	+
20	45425510	45425573	hsa-mir-6812	+
20	45705102	45705180	hsa-mir-3617	-
20	47166967	47167058	hsa-mir-3616	+
20	49863859	49863953	hsa-mir-12122	+
20	50585786	50585879	hsa-mir-645	+
20	50614636	50614785	hsa-mir-1302-5	-
20	51452905	51452977	hsa-mir-3194	-
20	54068408	54068485	hsa-mir-4756	-
20	57321502	57321591	hsa-mir-4325	-
20	58817615	58817694	hsa-mir-296	-	2	hsa-mir-296
20	58818226	58818313	hsa-mir-298	-		hsa-mir-298
20	60308474	60308567	hsa-mir-646	+
20	60478111	60478181	hsa-mir-4533	+
20	60564562	60564625	hsa-mir-548ag-2	+
20	61953546	61953662	hsa-mir-1257	-
20	62064802	62064885	hsa-mir-3195	+
20	62332487	62332557	hsa-mir-4758	-
20	62554306	62554376	hsa-mir-1-1	+
20	62564912	62565013	hsa-mir-133a-2	+
20	63178500	63178586	hsa-mir-124-3	+
20	63238779	63238842	hsa-mir-3196	+
20	63286808	63286866	hsa-mir-4326	+
20	63919449	63919520	hsa-mir-941-1	+	5	hsa-mir-941-1
20	63919505	63919576	hsa-mir-941-2	+		hsa-mir-941-2
20	63919561	63919632	hsa-mir-941-3	+		hsa-mir-941-3
20	63919756	63919827	hsa-mir-941-4	+		hsa-mir-941-4
20	63919868	63919939	hsa-mir-941-5	+		hsa-mir-941-5
20	63941465	63941544	hsa-mir-1914	-	2	hsa-mir-1914
20	63942631	63942726	hsa-mir-647	-		hsa-mir-647
20	64076955	64077010	hsa-mir-6813	-
21	6859171	6859256	hsa-mir-8069-1	+
21	8205315	8205406	hsa-mir-6724-1	+	3	hsa-mir-6724-1
21	8206563	8206618	hsa-mir-10401	+		hsa-mir-10401
21	8208473	8208652	hsa-mir-3648-1	+		hsa-mir-3648-1
21	8249505	8249596	hsa-mir-6724-2	+	2	hsa-mir-6724-2
21	8250772	8250827	hsa-mir-10401	+		hsa-mir-10401
21	8388362	8388453	hsa-mir-6724-3	+	2	hsa-mir-6724-3
21	8389610	8389665	hsa-mir-10401	+		hsa-mir-10401
21	8432530	8432621	hsa-mir-6724-4	+	3	hsa-mir-6724-4
21	8433797	8433852	hsa-mir-10401	+		hsa-mir-10401
21	8436324	8436374	hsa-mir-10396b	+		hsa-mir-10396b
21	8986999	8987178	hsa-mir-3648-2	+	2	hsa-mir-3648-2
21	8987617	8987665	hsa-mir-10396a	+		hsa-mir-10396a
21	13406384	13406460	hsa-mir-3156-3	-
21	13644775	13644850	hsa-mir-3118-1	-
21	13724189	13724274	hsa-mir-8069-2	+
21	16539089	16539169	hsa-mir-99a	+	2	hsa-mir-99a
21	16539828	16539911	hsa-let-7c	+		hsa-let-7c
21	16590237	16590325	hsa-mir-125b-2	+
21	18686090	18686164	hsa-mir-548x	-
21	23079284	23079392	hsa-mir-6130	+
21	25573980	25574044	hsa-mir-155	+
21	26953961	26954043	hsa-mir-4759	+
21	30375294	30375378	hsa-mir-4327	-
21	33550662	33550728	hsa-mir-6501	+
21	35720715	35720808	hsa-mir-802	+
21	39447010	39447069	hsa-mir-6508	+
21	40212352	40212431	hsa-mir-4760	-
21	41167557	41167629	hsa-mir-3197	+
21	41746772	41746841	hsa-mir-6814	-
21	42950928	42951014	hsa-mir-5692b	-
21	43609887	43609989	hsa-mir-6070	-
21	45478266	45478326	hsa-mir-6815	+
22	17764180	17764259	hsa-mir-3198-1	-
22	17980868	17980961	hsa-mir-648	-
22	19963753	19963834	hsa-mir-4761	+
22	20033139	20033220	hsa-mir-185	+
22	20085746	20085833	hsa-mir-3618	+	2	hsa-mir-3618
22	20086058	20086142	hsa-mir-1306	+		hsa-mir-1306
22	20114686	20114751	hsa-mir-6816	-
22	20249134	20249211	hsa-mir-1286	-
22	21034176	21034272	hsa-mir-649	-
22	21652981	21653058	hsa-mir-301b	+	2	hsa-mir-301b
22	21653304	21653385	hsa-mir-130b	+		hsa-mir-130b
22	22822776	22822871	hsa-mir-650	+
22	22886267	22886379	hsa-mir-5571	+
22	25455646	25455711	hsa-mir-6817	+
22	26555212	26555323	hsa-mir-548j	-
22	27920525	27920612	hsa-mir-3199-1	-
22	27920526	27920611	hsa-mir-3199-2	+
22	28459869	28459948	hsa-mir-5739	+
22	30007049	30007113	hsa-mir-6818	+
22	30731557	30731641	hsa-mir-3200	+
22	31160062	31160119	hsa-mir-3928	-
22	31621467	31621531	hsa-mir-7109	-
22	33436582	33436669	hsa-mir-4764	-
22	35335640	35335758	hsa-mir-3909	+
22	35336721	35336799	hsa-mir-6069	-
22	36286847	36286907	hsa-mir-6819	-
22	37844272	37844371	hsa-mir-658	-	2	hsa-mir-658
22	37847678	37847774	hsa-mir-659	-		hsa-mir-659
22	37967563	37967624	hsa-mir-6820	+
22	37988794	37988853	hsa-mir-4534	+
22	40813883	40813958	hsa-mir-4766	-
22	41092513	41092566	hsa-mir-1281	+
22	41252992	41253050	hsa-mir-6889	-
22	41900944	41901012	hsa-mir-33a	+
22	41923222	41923297	hsa-mir-378i	-
22	45200954	45201019	hsa-mir-1249	-
22	45760524	45760598	hsa-mir-4762	+
22	46091044	46091126	hsa-mir-3619	+
22	46112749	46112822	hsa-let-7a-3	+	3	hsa-let-7a-3
22	46113566	46113657	hsa-mir-4763	+		hsa-mir-4763
22	46113686	46113768	hsa-let-7b	+		hsa-let-7b
22	48274364	48274415	hsa-mir-3201	+
22	48780295	48780353	hsa-mir-4535	+
22	49543393	49543466	hsa-mir-3667	-
22	49962866	49962939	hsa-mir-6821	+
22	50407442	50407524	hsa-mir-12114	+
X	1293918	1293992	hsa-mir-3690-1	+
X	2609191	2609254	hsa-mir-6089-1	+
X	6383906	6383963	hsa-mir-4770	-
X	7147860	7147937	hsa-mir-4767	+
X	8126965	8127061	hsa-mir-651	+
X	11318614	11318686	hsa-mir-548ax	-
X	13590292	13590346	hsa-mir-6086	+
X	16627012	16627085	hsa-mir-548am	-
X	17425881	17425954	hsa-mir-4768	+
X	20017088	20017187	hsa-mir-23c	-
X	28495555	28495663	hsa-mir-6134	-
X	29574278	29574358	hsa-mir-4666b	+
X	32583656	32583752	hsa-mir-3915	-
X	32641474	32641559	hsa-mir-548f-5	-
X	38023895	38023986	hsa-mir-548aj-2	-
X	39661216	39661321	hsa-mir-3937	+
X	39837561	39837613	hsa-mir-1587	+
X	45746157	45746266	hsa-mir-221	-	2	hsa-mir-221
X	45747015	45747124	hsa-mir-222	-		hsa-mir-222
X	47587429	47587505	hsa-mir-4769	+
X	50003148	50003238	hsa-mir-532	+	8	hsa-mir-532
X	50003503	50003588	hsa-mir-188	+		hsa-mir-188
X	50008431	50008514	hsa-mir-500a	+		hsa-mir-500a
X	50008964	50009028	hsa-mir-362	+		hsa-mir-362
X	50009722	50009805	hsa-mir-501	+		hsa-mir-501
X	50010672	50010750	hsa-mir-500b	+		hsa-mir-500b
X	50013241	50013337	hsa-mir-660	+		hsa-mir-660
X	50014598	50014683	hsa-mir-502	+		hsa-mir-502
X	52336557	52336642	hsa-mir-8088	-
X	53195411	53195488	hsa-mir-6895	-	2	hsa-mir-6895
X	53198889	53198945	hsa-mir-6894	-		hsa-mir-6894
X	53405673	53405765	hsa-mir-6857	-
X	53556223	53556341	hsa-mir-98	-	2	hsa-mir-98
X	53557192	53557274	hsa-let-7f-2	-		hsa-let-7f-2
X	55451495	55451582	hsa-mir-4536-1	-
X	55451495	55451582	hsa-mir-4536-2	+
X	63786002	63786087	hsa-mir-1468	-
X	66018870	66018979	hsa-mir-223	+
X	70022857	70022923	hsa-mir-676	+
X	74218377	74218461	hsa-mir-421	-	3	hsa-mir-421
X	74218547	74218618	hsa-mir-374b	-		hsa-mir-374b
X	74218549	74218618	hsa-mir-374c	+
X	74287104	74287209	hsa-mir-545	-	2	hsa-mir-545
X	74287286	74287357	hsa-mir-374a	-		hsa-mir-374a
X	76919273	76919360	hsa-mir-384	-
X	77005404	77005501	hsa-mir-325	-
X	78901194	78901249	hsa-mir-4328	-
X	84225752	84225828	hsa-mir-548i-4	-
X	85835780	85835858	hsa-mir-1321	+
X	85903636	85903707	hsa-mir-361	-
X	95063141	95063226	hsa-mir-548m	-
X	106639814	106639896	hsa-mir-548an	+
X	110055329	110055426	hsa-mir-652	+
X	110082118	110082218	hsa-mir-3978	+
X	112780718	112780788	hsa-mir-4329	-
X	114639435	114639519	hsa-mir-764	+
X	114651544	114651623	hsa-mir-1912	+	2	hsa-mir-1912
X	114652655	114652723	hsa-mir-1264	+		hsa-mir-1264
X	114715233	114715344	hsa-mir-1298	+
X	114763184	114763263	hsa-mir-1911	+
X	114823454	114823564	hsa-mir-448	+
X	118386394	118386471	hsa-mir-1277	+
X	119646738	119646848	hsa-mir-766	-
X	121370972	121371053	hsa-mir-3672	+
X	134169378	134169452	hsa-mir-363	-	6	hsa-mir-363
X	134169538	134169612	hsa-mir-92a-2	-		hsa-mir-92a-2
X	134169671	134169766	hsa-mir-19b-2	-		hsa-mir-19b-2
X	134169809	134169877	hsa-mir-20b	-		hsa-mir-20b
X	134170041	134170111	hsa-mir-18b	-		hsa-mir-18b
X	134170198	134170278	hsa-mir-106a	-		hsa-mir-106a
X	134540185	134540262	hsa-mir-450b	-	6	hsa-mir-450b
X	134540341	134540431	hsa-mir-450a-1	-		hsa-mir-450a-1
X	134540508	134540607	hsa-mir-450a-2	-		hsa-mir-450a-2
X	134541341	134541437	hsa-mir-542	-		hsa-mir-542
X	134546328	134546398	hsa-mir-503	-		hsa-mir-503
X	134546614	134546711	hsa-mir-424	-		hsa-mir-424
X	136550878	136550960	hsa-mir-934	+
X	138667711	138667793	hsa-mir-504	-
X	139924148	139924231	hsa-mir-505	-
X	140926160	140926231	hsa-mir-320d-2	-
X	145992750	145992826	hsa-mir-892c	-	6	hsa-mir-892c
X	145994275	145994351	hsa-mir-890	-		hsa-mir-890
X	145994784	145994860	hsa-mir-888	-		hsa-mir-888
X	145996669	145996743	hsa-mir-892a	-		hsa-mir-892a
X	145997198	145997274	hsa-mir-892b	-		hsa-mir-892b
X	146001053	146001131	hsa-mir-891b	-		hsa-mir-891b
X	146027794	146027872	hsa-mir-891a	-
X	147189704	147189787	hsa-mir-513c	-	2	hsa-mir-513c
X	147199044	147199127	hsa-mir-513b	-		hsa-mir-513b
X	147213463	147213591	hsa-mir-513a-1	-
X	147225826	147225952	hsa-mir-513a-2	-	4	hsa-mir-513a-2
X	147230720	147230843	hsa-mir-506	-		hsa-mir-506
X	147230984	147231077	hsa-mir-507	-		hsa-mir-507
X	147236913	147237027	hsa-mir-508	-		hsa-mir-508
X	147250151	147250230	hsa-mir-514b	-	4	hsa-mir-514b
X	147258760	147258850	hsa-mir-509-2	-		hsa-mir-509-2
X	147259652	147259726	hsa-mir-509-3	-		hsa-mir-509-3
X	147260532	147260625	hsa-mir-509-1	-		hsa-mir-509-1
X	147272335	147272408	hsa-mir-510	-	4	hsa-mir-510
X	147279247	147279344	hsa-mir-514a-1	-		hsa-mir-514a-1
X	147281943	147282030	hsa-mir-514a-2	-		hsa-mir-514a-2
X	147284641	147284728	hsa-mir-514a-3	-		hsa-mir-514a-3
X	150228004	150228083	hsa-mir-2114	+
X	151168222	151168326	hsa-mir-4330	+
X	151958578	151958658	hsa-mir-224	-	2	hsa-mir-224
X	151959628	151959712	hsa-mir-452	-		hsa-mir-452
X	152392219	152392299	hsa-mir-105-1	-	3	hsa-mir-105-1
X	152393421	152393529	hsa-mir-767	-		hsa-mir-767
X	152394412	152394492	hsa-mir-105-2	-		hsa-mir-105-2
X	153335462	153335537	hsa-mir-12129	+
X	153981097	153981177	hsa-mir-3202-1	+
X	153981098	153981176	hsa-mir-3202-2	-
X	154019920	154019989	hsa-mir-718	-
X	154450320	154450386	hsa-mir-6858	+
X	154768596	154768656	hsa-mir-664b	+
X	154887360	154887458	hsa-mir-1184-1	-
X	155383100	155383198	hsa-mir-1184-2	-
X	155457517	155457615	hsa-mir-1184-3	+
Y	1293918	1293992	hsa-mir-3690-2	+
Y	2609191	2609254	hsa-mir-6089-2	+
Y	4606120	4606228	hsa-mir-9985	+
Y	13479177	13479266	hsa-mir-12120	+

## Sheet: mouse miRNA clusters
Distribution of miRNA clusters								Summary of miRNA clusters
chr	star	end	miRNA	strand	number of miRNAs in this cluster	miRNAs in this cluster		chr	star	end	strand	number of miRNAs in this cluster
1	12425986	12426106	mmu-mir-6341	+				2	10466663	10518279	+	72
1	20679010	20679082	mmu-mir-206	+	2	mmu-mir-206		12	109709060	109747960	+	38
1	20682769	20682887	mmu-mir-133b	+		mmu-mir-133b		X	66776757	66839125	-	19
1	23272269	23272339	mmu-mir-30a	+				12	109563692	109595388	+	14
1	23291701	23291784	mmu-mir-30c-2	+				7	3218626	3220841	+	7
1	29421488	29421612	mmu-mir-6342	+				X	53047997	53054349	-	7
1	34117359	34117431	mmu-mir-6896	+				14	115043671	115044506	+	6
1	34433121	34433199	mmu-mir-5103	-				X	52741693	52742567	-	6
1	36144252	36144313	mmu-mir-6897	-				3	127545228	127545807	+	5
1	36348682	36348758	mmu-mir-6898	-				X	7237683	7248497	-	5
1	39186896	39186992	mmu-mir-6349	-				7	61726249	61742425	-	4
1	47467021	47467125	mmu-mir-6350	-				X	146999405	147010686	+	4
1	53849424	53849495	mmu-mir-7681	+				13	63300484	63301275	+	3
1	64042438	64042501	mmu-mir-6899	-				8	84208518	84208921	+	3
1	73855477	73855575	mmu-mir-6351	-				12	109611500	109618336	+	3
1	74206554	74206620	mmu-mir-1928	-				13	113035983	113037624	+	3
1	74394310	74394394	mmu-mir-26b	+				13	48536012	48538272	-	3
1	74900658	74900721	mmu-mir-375	-				17	17830188	17830879	+	3
1	76509560	76509643	mmu-mir-6343	+				4	156053905	156055750	-	3
1	77496653	77496768	mmu-mir-6352	-				5	138165321	138165818	-	3
1	82131916	82132019	mmu-mir-6344	+				6	30165918	30169737	-	3
1	84218849	84218961	mmu-mir-6353	-				12	109585813	109595397	-	2
1	84695839	84695915	mmu-mir-5126	+				7	3218638	3219259	-	2
1	85751948	85752074	mmu-mir-8096	+				11	70234717	70235135	+	2
1	86351981	86352127	mmu-mir-3535	-				11	78073005	78073241	+	2
1	92464483	92464542	mmu-mir-6900	-				18	10782909	10785552	-	2
1	92850378	92850443	mmu-mir-149	+				3	88215171	88215686	+	2
1	93274549	93274610	mmu-mir-6901	+				4	120769534	120772697	-	2
1	93346092	93346155	mmu-mir-6902	+	2	mmu-mir-6902		X	103572921	103573154	-	2
1	93352158	93352285	mmu-mir-6345	+		mmu-mir-6345		10	126995530	126998560	+	2
1	106546496	106546631	mmu-mir-3473f	-				10	128382838	128388900	+	2
1	118954220	118954300	mmu-mir-6346	+				11	28757012	28763835	+	2
1	128202361	128202430	mmu-mir-128-1	+				1	137966455	137966718	+	2
1	132198088	132198184	mmu-mir-135b	+				11	60200538	60202327	-	2
1	133726558	133726645	mmu-mir-6903	-				1	162217814	162223477	+	2
1	134946234	134946299	mmu-mir-5104b	-				11	75173388	75173747	+	2
1	135454603	135454683	mmu-mir-1231	-				1	185313319	185313692	+	2
1	137966455	137966541	mmu-mir-181a-1	+	2	mmu-mir-181a-1		1	195037040	195037634	+	2
1	137966639	137966718	mmu-mir-181b-1	+		mmu-mir-181b-1		1	20679010	20682887	+	2
1	151442393	151442450	mmu-mir-7682	+				14	61631880	61632110	-	2
1	153899926	153900036	mmu-mir-8114	+				14	64590657	64591271	+	2
1	158505625	158505733	mmu-mir-488	+				15	35660831	35661047	-	2
1	159340358	159340423	mmu-mir-1843b	+				15	68337415	68341289	-	2
1	160295864	160295972	mmu-mir-1927	-				15	85706603	85707403	+	2
1	162217814	162217923	mmu-mir-199a-2	+	2	mmu-mir-199a-2		16	13449523	13453926	+	2
1	162223368	162223477	mmu-mir-214	+		mmu-mir-214		16	17124061	17124496	-	2
1	164217678	164217740	mmu-mir-12178	+				16	18284239	18284637	-	2
1	167290125	167290225	mmu-mir-6347	+				16	77598936	77599750	+	2
1	168490643	168490762	mmu-mir-6348	+				17	24234527	24240947	-	2
1	169018974	169019089	mmu-mir-6354	-				17	27355738	27358155	+	2
1	171064591	171064652	mmu-mir-6546	-				17	34841809	34845167	-	2
1	171641840	171641900	mmu-mir-7683	-				17	35244075	35251405	+	2
1	176772325	176772423	mmu-mir-350	-				18	60953873	60958140	+	2
1	177579452	177579529	mmu-mir-12179	-				18	61647825	61649258	-	2
1	180587201	180587267	mmu-mir-6904	+				1	93346092	93352285	+	2
1	184822407	184822488	mmu-mir-1981	-				19	6264643	6264932	+	2
1	185242975	185243043	mmu-mir-664	+				2	174267047	174267585	-	2
1	185313319	185313385	mmu-mir-194-1	+	2	mmu-mir-194-1		2	180389048	180398482	+	2
1	185313581	185313692	mmu-mir-215	+		mmu-mir-215		2	32318265	32318569	+	2
1	191998554	191998634	mmu-mir-3473c	-				2	32712807	32712972	-	2
1	193507463	193507530	mmu-mir-205	-				2	38852735	38853918	+	2
1	194822001	194822064	mmu-mir-3962	+				2	92592206	92594676	+	2
1	195037040	195037120	mmu-mir-29b-2	+	2	mmu-mir-29b-2		3	69009772	69009996	+	2
1	195037547	195037634	mmu-mir-29c	+		mmu-mir-29c		6	124717914	124718390	-	2
2	10466663	10466746	mmu-mir-466m	+	72	mmu-mir-466m		6	31062660	31063093	-	2
2	10466944	10467037	mmu-mir-466f-1	+		mmu-mir-466f-1		6	3721301	3722003	-	2
2	10467229	10467349	mmu-mir-669f	+		mmu-mir-669f		6	81895590	81896676	-	2
2	10467495	10467613	mmu-mir-669e	+		mmu-mir-669e		7	139957566	139957760	-	2
2	10467790	10467886	mmu-mir-669b	+		mmu-mir-669b		7	61683124	61685351	-	2
2	10468343	10468463	mmu-mir-669d	+		mmu-mir-669d		8	117453023	117459328	+	2
2	10468675	10468768	mmu-mir-466f-2	+		mmu-mir-466f-2		8	84178716	84178961	-	2
2	10468971	10469068	mmu-mir-669l	+		mmu-mir-669l		9	108568319	108568861	+	2
2	10471644	10471729	mmu-mir-669d-2	+		mmu-mir-669d-2		9	41531425	41536811	+	2
2	10471953	10472046	mmu-mir-466f-3	+		mmu-mir-466f-3		9	51103034	51103645	-	2
2	10472254	10472343	mmu-mir-297a-2	+		mmu-mir-297a-2		9	67727717	67729577	-	2
2	10472540	10472623	mmu-mir-466o	+		mmu-mir-466o		X	151912346	151913321	+	2
2	10473931	10474027	mmu-mir-467c	+		mmu-mir-467c		X	19146294	19146971	-	2
2	10474219	10474300	mmu-mir-466b-1	+		mmu-mir-466b-1		X	67988096	67988451	-	2
2	10474433	10474541	mmu-mir-669a-3	+		mmu-mir-669a-3		X	72261031	72262308	-	2
2	10475300	10475426	mmu-mir-669k	+		mmu-mir-669k		X	72589988	72591579	-	2
2	10476346	10476418	mmu-mir-467a-1	+		mmu-mir-467a-1		X	74023528	74023936	-	2
2	10476628	10476713	mmu-mir-466b-8	+		mmu-mir-466b-8
2	10476853	10476949	mmu-mir-669a-1	+		mmu-mir-669a-1
2	10477150	10477272	mmu-mir-669g	+		mmu-mir-669g
2	10477910	10478030	mmu-mir-669j	+		mmu-mir-669j
2	10478798	10478880	mmu-mir-467a-2	+		mmu-mir-467a-2
2	10479088	10479171	mmu-mir-466e	+		mmu-mir-466e
2	10479315	10479401	mmu-mir-669a-4	+		mmu-mir-669a-4
2	10481248	10481320	mmu-mir-467b	+		mmu-mir-467b
2	10481534	10481617	mmu-mir-466c-1	+		mmu-mir-466c-1
2	10481761	10481847	mmu-mir-669a-5	+		mmu-mir-669a-5
2	10483678	10483760	mmu-mir-467a-3	+		mmu-mir-467a-3
2	10483966	10484055	mmu-mir-466c-2	+		mmu-mir-466c-2
2	10484196	10484282	mmu-mir-669a-6	+		mmu-mir-669a-6
2	10486135	10486217	mmu-mir-467a-4	+		mmu-mir-467a-4
2	10486423	10486512	mmu-mir-466b-4	+		mmu-mir-466b-4
2	10486653	10486739	mmu-mir-669a-7	+		mmu-mir-669a-7
2	10488599	10488681	mmu-mir-467a-5	+		mmu-mir-467a-5
2	10488887	10488974	mmu-mir-466b-5	+		mmu-mir-466b-5
2	10489116	10489202	mmu-mir-669p-1	+		mmu-mir-669p-1
2	10491048	10491130	mmu-mir-467a-6	+		mmu-mir-467a-6
2	10491336	10491425	mmu-mir-466c-3	+		mmu-mir-466c-3
2	10491566	10491652	mmu-mir-669a-8	+		mmu-mir-669a-8
2	10493510	10493592	mmu-mir-467a-7	+		mmu-mir-467a-7
2	10493798	10493887	mmu-mir-466b-6	+		mmu-mir-466b-6
2	10494028	10494114	mmu-mir-669a-9	+		mmu-mir-669a-9
2	10495980	10496062	mmu-mir-467a-8	+		mmu-mir-467a-8
2	10496268	10496355	mmu-mir-466b-7	+		mmu-mir-466b-7
2	10496497	10496583	mmu-mir-669p-2	+		mmu-mir-669p-2
2	10498393	10498475	mmu-mir-467a-9	+		mmu-mir-467a-9
2	10498685	10498766	mmu-mir-466b-2	+		mmu-mir-466b-2
2	10498911	10498997	mmu-mir-669a-10	+		mmu-mir-669a-10
2	10501339	10501425	mmu-mir-669a-11	+		mmu-mir-669a-11
2	10503273	10503355	mmu-mir-467a-10	+		mmu-mir-467a-10
2	10503565	10503645	mmu-mir-466b-3	+		mmu-mir-466b-3
2	10503791	10503877	mmu-mir-669a-12	+		mmu-mir-669a-12
2	10505721	10505807	mmu-mir-467e	+		mmu-mir-467e
2	10506006	10506094	mmu-mir-466p	+		mmu-mir-466p
2	10507630	10507714	mmu-mir-467d	+		mmu-mir-467d
2	10507918	10507990	mmu-mir-466a	+		mmu-mir-466a
2	10509016	10509113	mmu-mir-297c	+		mmu-mir-297c
2	10509296	10509404	mmu-mir-669c	+		mmu-mir-669c
2	10510164	10510260	mmu-mir-669a-2	+		mmu-mir-669a-2
2	10511667	10511775	mmu-mir-297b	+		mmu-mir-297b
2	10511967	10512062	mmu-mir-466d	+		mmu-mir-466d
2	10512790	10512887	mmu-mir-669m-1	+		mmu-mir-669m-1
2	10513434	10513531	mmu-mir-669m-2	+		mmu-mir-669m-2
2	10513741	10513834	mmu-mir-466n	+		mmu-mir-466n
2	10514300	10514395	mmu-mir-669o	+		mmu-mir-669o
2	10514595	10514674	mmu-mir-466g	+		mmu-mir-466g
2	10514891	10514971	mmu-mir-466h	+		mmu-mir-466h
2	10515820	10515921	mmu-mir-297a-3	+		mmu-mir-297a-3
2	10516097	10516217	mmu-mir-466l	+		mmu-mir-466l
2	10517067	10517164	mmu-mir-297a-4	+		mmu-mir-297a-4
2	10517604	10517730	mmu-mir-669i	+		mmu-mir-669i
2	10518155	10518279	mmu-mir-669h	+		mmu-mir-669h
2	14261003	14261081	mmu-mir-511	+
2	17563514	17563626	mmu-mir-6419	+
2	18057846	18057903	mmu-mir-7655	+
2	22654283	22654350	mmu-mir-3967	+
2	25059811	25059873	mmu-mir-7664	+
2	25442779	25442834	mmu-mir-3087	+
2	26470059	26470119	mmu-mir-6996	-
2	26591357	26591429	mmu-mir-126a	+
2	26591363	26591420	mmu-mir-126b	-
2	27450549	27450630	mmu-mir-7578	-
2	28733278	28733351	mmu-mir-3088	+
2	29475215	29475294	mmu-mir-133c	-
2	29845631	29845727	mmu-mir-219a-2	-
2	29845647	29845711	mmu-mir-219b	+
2	29995950	29996020	mmu-mir-6997	+
2	30721210	30721293	mmu-mir-3089	+
2	31612421	31612484	mmu-mir-6998	+
2	32050946	32051008	mmu-mir-7674	+
2	32318265	32318343	mmu-mir-3154	+	2	mmu-mir-3154
2	32318460	32318569	mmu-mir-199b	+		mmu-mir-199b
2	32652329	32652414	mmu-mir-1954	+
2	32687630	32687766	mmu-mir-8093	-
2	32712807	32712888	mmu-mir-2861	-	2	mmu-mir-2861
2	32712900	32712972	mmu-mir-3960	-		mmu-mir-3960
2	37688201	37688284	mmu-mir-5128	-
2	38852735	38852810	mmu-mir-181a-2	+	2	mmu-mir-181a-2
2	38853830	38853918	mmu-mir-181b-2	+		mmu-mir-181b-2
2	42447439	42447568	mmu-mir-6336	-
2	45023100	45023177	mmu-mir-5129	-
2	56785811	56785907	mmu-mir-195b	+
2	65364296	65364400	mmu-mir-6337	-
2	67675457	67675516	mmu-mir-7224	+
2	67781043	67781140	mmu-mir-6335	+
2	74726070	74726137	mmu-mir-10b	+
2	80628705	80628790	mmu-mir-684-1	-
2	84741115	84741178	mmu-mir-130a	-
2	91944870	91944930	mmu-mir-6999	-
2	92191977	92192074	mmu-mir-1955	+
2	92387384	92387446	mmu-mir-7000	-
2	92592206	92592277	mmu-mir-7221	+	2	mmu-mir-7221
2	92594602	92594676	mmu-mir-7222	+		mmu-mir-7222
2	93421929	93422007	mmu-mir-7001	-
2	94241364	94241453	mmu-mir-129-2	-
2	94241378	94241442	mmu-mir-129b	+
2	94261300	94261399	mmu-mir-670	-
2	104428861	104428940	mmu-mir-1902	-
2	114150516	114150570	mmu-mir-7002	-
2	115638725	115638813	mmu-mir-1951	+
2	117185127	117185226	mmu-mir-674	+
2	120017517	120017579	mmu-mir-7665	+
2	122640803	122640881	mmu-mir-147	+
2	126902250	126902385	mmu-mir-3473g	-
2	130016292	130016408	mmu-mir-6339	-
2	131040319	131040398	mmu-mir-6973b	-
2	131288052	131288137	mmu-mir-103-2	+
2	133564708	133564794	mmu-mir-3090	+
2	138819929	138820007	mmu-mir-1952	+
2	151967529	151967617	mmu-mir-1953	-
2	152865067	152865126	mmu-mir-5622	+
2	155356817	155356925	mmu-mir-695	+
2	155622880	155622958	mmu-mir-499	+
2	158243504	158243565	mmu-mir-7685	-
2	158638583	158638640	mmu-mir-3474	+
2	163068090	163068155	mmu-mir-7003	+
2	164354313	164354383	mmu-mir-7678	-
2	168640696	168640759	mmu-mir-7004	-
2	173701030	173701148	mmu-mir-6340	-
2	174267047	174267125	mmu-mir-296	-	2	mmu-mir-296
2	174267504	174267585	mmu-mir-298	-		mmu-mir-298
2	180179755	180179823	mmu-mir-7005	-
2	180257536	180257611	mmu-mir-3091	+
2	180389048	180389124	mmu-mir-1a-1	+	2	mmu-mir-1a-1
2	180398379	180398482	mmu-mir-133a-2	+		mmu-mir-133a-2
2	180894040	180894107	mmu-mir-124-3	+
2	181587900	181587968	mmu-mir-7006	-
3	17795662	17795770	mmu-mir-124-2	+
3	17795685	17795741	mmu-mir-124b	-
3	20222290	20222359	mmu-mir-7007	-
3	27584900	27584995	mmu-mir-3092	-
3	28419943	28420018	mmu-mir-466q	+
3	29416823	29416920	mmu-mir-551b	+
3	29636744	29636851	mmu-mir-21b	+
3	31038966	31039028	mmu-mir-7008	+
3	34638464	34638542	mmu-mir-1897	+
3	34922545	34922651	mmu-mir-6378	-
3	36475461	36475524	mmu-mir-7009	-
3	46900668	46900782	mmu-mir-6379	-
3	55887284	55887339	mmu-mir-12194	-
3	57317447	57317511	mmu-mir-12195	-
3	57616609	57616722	mmu-mir-6377	+
3	65659288	65659426	mmu-mir-8120	+
3	69009772	69009835	mmu-mir-15b	+	2	mmu-mir-15b
3	69009902	69009996	mmu-mir-16-2	+		mmu-mir-16-2
3	82106247	82106309	mmu-mir-7010	-
3	85467377	85467498	mmu-mir-466k	+
3	88215171	88215257	mmu-mir-3093	+	2	mmu-mir-3093
3	88215598	88215686	mmu-mir-9-1	+		mmu-mir-9-1
3	88215613	88215670	mmu-mir-9b-1	-
3	88440879	88440951	mmu-mir-7011	-
3	88536301	88536382	mmu-mir-1905	-
3	89227116	89227198	mmu-mir-92b	-
3	90011153	90011210	mmu-mir-7669	-
3	90070020	90070099	mmu-mir-190b	+
3	90270149	90270212	mmu-mir-7012	+
3	95004168	95004239	mmu-mir-7013	+
3	95139060	95139186	mmu-mir-8099-1	-
3	95734911	95734973	mmu-mir-7014	-
3	97690509	97690562	mmu-mir-7225	-
3	99199344	99199453	mmu-mir-6481	-
3	115979902	115979955	mmu-mir-669n	+
3	116667557	116667617	mmu-mir-3473h	-
3	118433857	118433929	mmu-mir-137	+
3	122293585	122293703	mmu-mir-760	-
3	122541625	122541681	mmu-mir-7657	-
3	127545228	127545301	mmu-mir-302b	+	5	mmu-mir-302b
3	127545363	127545430	mmu-mir-302c	+		mmu-mir-302c
3	127545496	127545564	mmu-mir-302a	+		mmu-mir-302a
3	127545624	127545689	mmu-mir-302d	+		mmu-mir-302d
3	127545733	127545807	mmu-mir-367	+		mmu-mir-367
3	134240505	134240583	mmu-mir-1895	-
3	137783535	137783615	mmu-mir-6380	-
3	138526421	138526485	mmu-mir-1956	+
3	140028249	140028370	mmu-let-7j	+
3	142623860	142623946	mmu-mir-6381	-
3	151023792	151023862	mmu-mir-3963	-
3	157544279	157544349	mmu-mir-186	+
4	3537090	3537191	mmu-mir-3471-2	+
4	10845500	10845630	mmu-mir-3471-1	-
4	11134097	11134182	mmu-mir-684-2	+
4	15942900	15942991	mmu-mir-6400	-
4	33438081	33438209	mmu-mir-8118	+
4	36645373	36645453	mmu-mir-876	-
4	36668510	36668586	mmu-mir-873a	-
4	36668510	36668586	mmu-mir-873b	+
4	40722917	40722995	mmu-mir-207	+
4	40850056	40850138	mmu-mir-5123	-
4	40993695	40993758	mmu-mir-3094	+
4	44221195	44221267	mmu-mir-5106	-
4	44607491	44607568	mmu-mir-5120	-
4	48213119	48213215	mmu-mir-1958	-
4	56895229	56895298	mmu-mir-32	-
4	58441012	58441098	mmu-mir-3095	-
4	63256851	63256932	mmu-mir-455	+
4	88122040	88122125	mmu-mir-491	+
4	88910557	88910662	mmu-mir-31	-
4	91373284	91373363	mmu-mir-6402	-
4	94665157	94665237	mmu-mir-872	+
4	101346945	101347027	mmu-mir-101a	-
4	108087357	108087449	mmu-mir-6397	+
4	109017655	109017730	mmu-mir-761	+
4	118210505	118210564	mmu-mir-7226	-
4	120769534	120769622	mmu-mir-30c-1	-	2	mmu-mir-30c-1
4	120772606	120772697	mmu-mir-30e	-		mmu-mir-30e
4	120772606	120772697	mmu-mir-30f	+
4	120973259	120973322	mmu-mir-7015	-
4	123616420	123616521	mmu-mir-6398	+
4	124731694	124731802	mmu-mir-697	+
4	124743781	124743889	mmu-mir-698	+
4	125504749	125504857	mmu-mir-692-2	+
4	126559860	126559918	mmu-mir-7119	+
4	129557683	129557811	mmu-mir-8119	-
4	129684500	129684571	mmu-mir-7016	-
4	133195655	133195716	mmu-mir-7017	+
4	133369776	133369864	mmu-mir-5122	+
4	133717050	133717108	mmu-mir-7227	-
4	134567723	134567851	mmu-mir-6403	-
4	135416555	135416633	mmu-mir-700	-
4	137538286	137538370	mmu-mir-7018	+
4	138163209	138163292	mmu-mir-6399	+
4	138316132	138316200	mmu-mir-7019	-
4	139644042	139644111	mmu-mir-7020	+
4	139967526	139967620	mmu-mir-2139	-
4	143136100	143136162	mmu-mir-7021	-
4	148146936	148146996	mmu-mir-7022	-
4	149537863	149537922	mmu-mir-5616	+
4	149655504	149655567	mmu-mir-7023	-
4	150068454	150068555	mmu-mir-34a	+
4	150797898	150797952	mmu-mir-12196	-
4	156053905	156053987	mmu-mir-429	-	3	mmu-mir-429
4	156054896	156054985	mmu-mir-200a	-		mmu-mir-200a
4	156055681	156055750	mmu-mir-200b	-		mmu-mir-200b
4	156230059	156230115	mmu-mir-7658	-
5	9375704	9375779	mmu-mir-879	+
5	21673873	21673929	mmu-mir-12197	-
5	24592114	24592211	mmu-mir-671	+
5	30170739	30170816	mmu-mir-1960	+
5	30647936	30648015	mmu-mir-5625	+
5	31667231	31667340	mmu-mir-3473e	-
5	32092723	32092784	mmu-mir-12198	+
5	33898910	33898971	mmu-mir-7024	-
5	34574151	34574213	mmu-mir-7036b	+
5	34732853	34732972	mmu-mir-467g	-
5	35021049	35021115	mmu-mir-3097	+
5	36301570	36301628	mmu-mir-7689	+
5	41891342	41891423	mmu-mir-6414	+
5	48223942	48224051	mmu-mir-218-1	+
5	50252762	50252868	mmu-mir-8117	+
5	52135902	52136017	mmu-mir-6417	-
5	64970318	64970395	mmu-mir-574	+
5	75176831	75176904	mmu-mir-7025	+
5	77084515	77084577	mmu-mir-12199	-
5	77272757	77272838	mmu-mir-5098	+
5	82798944	82799065	mmu-mir-1187	-
5	87595902	87595993	mmu-mir-3969	-
5	92458557	92458656	mmu-mir-6415	+
5	92788451	92788562	mmu-mir-1961	-
5	98475556	98475664	mmu-mir-703	-
5	104048003	104048063	mmu-mir-5619	+
5	110666075	110666141	mmu-mir-7026	-
5	111004144	111004252	mmu-mir-701	+
5	113324493	113324545	mmu-mir-7229	-
5	113337590	113337645	mmu-mir-7230	-
5	114404468	114404539	mmu-mir-7027	+
5	114719515	114719578	mmu-mir-7028	+
5	114851948	114852064	mmu-mir-6240	+
5	115580949	115581009	mmu-mir-7029	+
5	115645573	115645632	mmu-mir-7030	+
5	121819209	121819273	mmu-mir-7031	-
5	122682597	122682715	mmu-mir-8115	+
5	123522637	123522695	mmu-mir-7647	-
5	123996852	123996930	mmu-mir-7032	+
5	125781683	125781738	mmu-mir-12200	+
5	134326454	134326522	mmu-mir-3965	+
5	135383730	135383810	mmu-mir-7033	-
5	135735806	135735889	mmu-mir-7034	-
5	136105522	136105603	mmu-mir-7035	+
5	136375716	136375803	mmu-mir-721	-
5	136991433	136991541	mmu-mir-702	+
5	137293780	137293876	mmu-mir-8116	+
5	137296624	137296688	mmu-mir-7036a	-
5	137529480	137529594	mmu-mir-6418	-
5	138165321	138165404	mmu-mir-25	-	3	mmu-mir-25
5	138165523	138165610	mmu-mir-93	-		mmu-mir-93
5	138165737	138165818	mmu-mir-106b	-		mmu-mir-106b
5	139369650	139369745	mmu-mir-339	-
5	139767879	139767943	mmu-mir-7037	-
5	140427339	140427409	mmu-mir-7038	+
5	144896732	144896816	mmu-mir-7039	-
5	147283189	147283298	mmu-let-7k	-
6	3721301	3721385	mmu-mir-653	-	2	mmu-mir-653
6	3721897	3722003	mmu-mir-489	-		mmu-mir-489
6	19555342	19555461	mmu-mir-6370	+
6	27936655	27936750	mmu-mir-592	-
6	29022619	29022691	mmu-mir-129-1	+
6	30165918	30165992	mmu-mir-182	-	3	mmu-mir-182
6	30169446	30169551	mmu-mir-96	-		mmu-mir-96
6	30169668	30169737	mmu-mir-183	-		mmu-mir-183
6	30741299	30741396	mmu-mir-335	+
6	31062660	31062747	mmu-mir-29a	-	2	mmu-mir-29a
6	31063023	31063093	mmu-mir-29b-1	-		mmu-mir-29b-1
6	36421742	36421825	mmu-mir-490	+
6	38507325	38507393	mmu-mir-7670	+
6	47803576	47803652	mmu-mir-704	-
6	50572398	50572508	mmu-mir-6371	+
6	51269812	51269910	mmu-mir-148a	-
6	52230081	52230165	mmu-mir-196b	-
6	71271671	71271801	mmu-mir-8112	+
6	81895590	81895663	mmu-mir-7232	-	2	mmu-mir-7232
6	81896599	81896676	mmu-mir-468	-		mmu-mir-468
6	83049711	83049773	mmu-mir-7040	+
6	83090311	83090387	mmu-mir-3470a	-
6	83400996	83401102	mmu-mir-6374	-
6	85336292	85336373	mmu-mir-705	-
6	85790140	85790234	mmu-mir-6375	-
6	88104128	88104258	mmu-mir-6376	-
6	94606364	94606415	mmu-mir-7041	-
6	99184962	99185019	mmu-mir-12201	-
6	102794384	102794485	mmu-mir-6373	+
6	108489743	108489803	mmu-mir-7661	+
6	113707208	113707265	mmu-mir-7042	+
6	115775657	115775719	mmu-mir-7660	+
6	116645978	116646047	mmu-mir-7043	-
6	118085192	118085263	mmu-mir-7044	+
6	120034228	120034311	mmu-mir-706	-
6	122831377	122831437	mmu-mir-7231	+
6	124717914	124717985	mmu-mir-141	-	2	mmu-mir-141
6	124718322	124718390	mmu-mir-200c	-		mmu-mir-200c
6	125097024	125097086	mmu-mir-7045	+
6	125195792	125195878	mmu-mir-3098	+
6	125234684	125234812	mmu-mir-8113	-
6	127788084	127788143	mmu-mir-7233	-
6	128974840	128974895	mmu-mir-7649	-
6	129691535	129691643	mmu-mir-680-1	+
7	3218626	3218708	mmu-mir-290a	+	7	mmu-mir-290a
7	3218638	3218695	mmu-mir-290b	-		mmu-mir-291a
7	3218919	3219000	mmu-mir-291a	+		mmu-mir-292a
7	3219189	3219270	mmu-mir-292a	+		mmu-mir-291b
7	3219198	3219259	mmu-mir-292b	-		mmu-mir-293
7	3219482	3219560	mmu-mir-291b	+		mmu-mir-294
7	3220343	3220422	mmu-mir-293	+		mmu-mir-295
7	3220641	3220724	mmu-mir-294	+	2	mmu-mir-290b
7	3220773	3220841	mmu-mir-295	+		mmu-mir-292b
7	3415066	3415156	mmu-mir-935	+
7	3655962	3656047	mmu-mir-3572	+
7	4917965	4918030	mmu-mir-12202	+
7	6803587	6803670	mmu-mir-3099	+
7	7298891	7298946	mmu-mir-5620	+
7	10958437	10958512	mmu-mir-297a-1	-
7	19086828	19086892	mmu-mir-3100	+
7	19181465	19181562	mmu-mir-330	+
7	19386643	19386717	mmu-mir-343	+
7	24970010	24970075	mmu-mir-7046	-
7	24987604	24987667	mmu-mir-7047	-
7	25097066	25097175	mmu-mir-6537	-
7	25217668	25217725	mmu-mir-7048	-
7	27176006	27176093	mmu-mir-3101	-
7	27205536	27205655	mmu-mir-1191a	+
7	28560925	28560984	mmu-mir-7049	-
7	29083636	29083694	mmu-mir-1963	-
7	29773294	29773376	mmu-mir-1964	+
7	29906509	29906567	mmu-mir-7668	+
7	30552828	30552904	mmu-mir-9769	+
7	30589380	30589437	mmu-mir-3569	+
7	31040258	31040317	mmu-mir-7050	-
7	43457497	43457569	mmu-mir-7051	+
7	44470347	44470411	mmu-mir-7052	+
7	44538106	44538178	mmu-mir-7053	-
7	44849699	44849771	mmu-mir-707	+
7	45012426	45012487	mmu-mir-7054	-
7	45121757	45121821	mmu-mir-150	+
7	45126918	45126991	mmu-mir-5121	-
7	45173303	45173361	mmu-mir-7055	+
7	47083166	47083224	mmu-mir-7056	-
7	53891761	53891889	mmu-mir-6238	-
7	57581061	57581162	mmu-mir-6389	+
7	61683124	61683192	mmu-mir-344d-1	-	2	mmu-mir-344d-1
7	61685272	61685351	mmu-mir-344d-2	-		mmu-mir-344d-2
7	61726249	61726328	mmu-mir-344d-3	-	4	mmu-mir-344d-3
7	61735537	61735602	mmu-mir-344e	-		mmu-mir-344e
7	61739350	61739409	mmu-mir-344h-1	-		mmu-mir-344h-1
7	61742366	61742425	mmu-mir-344h-2	-		mmu-mir-344h-2
7	61790519	61790581	mmu-mir-344b	-
7	61837311	61837402	mmu-mir-344c	-
7	61877770	61877864	mmu-mir-344-1	-
7	61940027	61940106	mmu-mir-344-2	-
7	61982289	61982359	mmu-mir-344g	-
7	62046181	62046248	mmu-mir-344f	-
7	62085223	62085310	mmu-mir-344i	-
7	64205806	64205911	mmu-mir-211	+
7	64249983	64250099	mmu-mir-6416	-
7	66381667	66381724	mmu-mir-7057	-
7	73819590	73819641	mmu-mir-7234	+
7	78888277	78888373	mmu-mir-7a-2	+
7	79505264	79505353	mmu-mir-9-3	+
7	79505279	79505336	mmu-mir-9b-3	-
7	81529916	81529988	mmu-mir-1839	+
7	81613306	81613368	mmu-mir-12203	-
7	96249424	96249532	mmu-mir-708	+
7	96305667	96305765	mmu-mir-6394	+
7	99552269	99552363	mmu-mir-326	+
7	100882306	100882409	mmu-mir-3102	-
7	101475376	101475443	mmu-mir-139	+
7	126367971	126368045	mmu-mir-7058	-
7	126579474	126579532	mmu-mir-7059	-
7	127489251	127489387	mmu-mir-7060	+
7	127708487	127708562	mmu-mir-762	+
7	128288369	128288435	mmu-mir-3103	-
7	130908268	130908335	mmu-mir-7061	+
7	135566162	135566282	mmu-mir-1962	+
7	139779018	139779126	mmu-mir-6401	+
7	139957566	139957622	mmu-mir-7686	-	2	mmu-mir-7686
7	139957689	139957760	mmu-mir-202	-		mmu-mir-202
7	139986809	139986874	mmu-mir-7062	-
7	141221384	141221493	mmu-mir-210	-
7	141620701	141620791	mmu-mir-7063	+
7	141992179	141992241	mmu-mir-3104	+
7	142577064	142577147	mmu-mir-675	-
7	142654924	142654996	mmu-mir-483	-
7	143570671	143570759	mmu-mir-7064	-
7	143933115	143933208	mmu-mir-6404	+
7	144009254	144009338	mmu-mir-3105	+
8	8690093	8690162	mmu-mir-7654	-
8	12947941	12948070	mmu-mir-9768	+
8	13136072	13136132	mmu-mir-7065	+
8	13189031	13189098	mmu-mir-1968	-
8	16168757	16168838	mmu-mir-3106	-
8	23142555	23142682	mmu-mir-486a	+
8	23142573	23142662	mmu-mir-486b	-
8	25159125	25159233	mmu-mir-8108	-
8	34166622	34166712	mmu-mir-6395	-
8	38252133	38252202	mmu-mir-383	-
8	40307875	40307929	mmu-mir-7666	-
8	64514332	64514441	mmu-mir-710	-
8	70102524	70102586	mmu-mir-7066	-
8	70798135	70798192	mmu-mir-7240	+
8	70895508	70895570	mmu-mir-7067	-
8	70925525	70925618	mmu-mir-1969	+
8	71631047	71631106	mmu-mir-6769b	-
8	72470016	72470089	mmu-mir-7068	-
8	73016512	73016591	mmu-mir-28b	+
8	83723878	83723984	mmu-mir-1668	-
8	84005628	84005764	mmu-mir-8111	+
8	84011515	84011633	mmu-mir-1199	-
8	84086099	84086186	mmu-mir-709	+
8	84178716	84178787	mmu-mir-181d	-	2	mmu-mir-181d
8	84178873	84178961	mmu-mir-181c	-		mmu-mir-181c
8	84208518	84208592	mmu-mir-23a	+	3	mmu-mir-23a
8	84208672	84208758	mmu-mir-27a	+		mmu-mir-27a
8	84208815	84208921	mmu-mir-24-2	+		mmu-mir-24-2
8	84208825	84208907	mmu-mir-3074-2	-
8	84867947	84868008	mmu-mir-7069	+
8	85062086	85062171	mmu-mir-7070	+
8	85700905	85701021	mmu-mir-8109	+
8	88138206	88138274	mmu-mir-7071	+
8	89024735	89024831	mmu-mir-8110	+
8	94324311	94324381	mmu-mir-138-2	+
8	94505046	94505105	mmu-mir-7072	+
8	95753151	95753214	mmu-mir-7073	-
8	105308364	105308460	mmu-mir-328	-
8	105615466	105615573	mmu-mir-1966	+
8	105951637	105951699	mmu-mir-7074	-
8	107096025	107096106	mmu-mir-7075	-
8	107551244	107551313	mmu-mir-140	+
8	108936860	108936938	mmu-mir-3108	+
8	111016450	111016530	mmu-mir-3473d	-
8	111689601	111689674	mmu-mir-7076	-
8	117453023	117453079	mmu-mir-7077	+	2	mmu-mir-7077
8	117459265	117459328	mmu-mir-7078	+		mmu-mir-7078
8	120538696	120538754	mmu-mir-7687	+
8	121978024	121978086	mmu-mir-7237	+
8	122622265	122622375	mmu-mir-6396	-
8	123104975	123105043	mmu-mir-7079	+
8	123130106	123130172	mmu-mir-7080	+
8	124022641	124022722	mmu-mir-1967	+
8	128278148	128278225	mmu-mir-21c	-
8	128359241	128359320	mmu-mir-1903	+
9	3038669	3038743	mmu-mir-101c	-
9	7784390	7784440	mmu-mir-5618	+
9	8246786	8246881	mmu-mir-1899	+
9	9894431	9894521	mmu-mir-6237	+
9	14180027	14180072	mmu-mir-12204	-
9	15312611	15312669	mmu-mir-7650	+
9	20914090	20914164	mmu-mir-7081	-
9	21032251	21032328	mmu-mir-1900	-
9	21075497	21075588	mmu-mir-7082	-
9	21496495	21496564	mmu-mir-199a-1	-
9	21613444	21613576	mmu-mir-1946b	-
9	21809941	21810000	mmu-mir-7083	-
9	22113944	22114013	mmu-mir-7084	-
9	41531425	41531504	mmu-mir-100	+	2	mmu-mir-100
9	41536716	41536811	mmu-let-7a-2	+		mmu-let-7a-2
9	41581926	41582002	mmu-mir-125b-1	+
9	44400423	44400488	mmu-mir-7085	+
9	45266643	45266707	mmu-mir-7086	-
9	45939521	45939590	mmu-mir-7087	-
9	51103034	51103110	mmu-mir-34c	-	2	mmu-mir-34c
9	51103562	51103645	mmu-mir-34b	-		mmu-mir-34b
9	52115623	52115739	mmu-mir-6244	+
9	53400805	53400886	mmu-mir-130c	-
9	54708313	54708381	mmu-mir-5710	+
9	58221150	58221254	mmu-mir-6385	+
9	62122518	62122594	mmu-mir-5133	-
9	67236660	67236726	mmu-mir-190a	-
9	67727717	67727780	mmu-mir-7241	-	2	mmu-mir-7241
9	67729499	67729577	mmu-mir-7242	-		mmu-mir-7242
9	69456944	69457031	mmu-mir-3109	+
9	70405694	70405753	mmu-mir-5626	-
9	74966743	74966802	mmu-mir-1970c	+
9	88325743	88325802	mmu-mir-12205	-
9	89802260	89802328	mmu-mir-184	-
9	92267258	92267361	mmu-mir-6386	-
9	94751829	94751890	mmu-mir-7656	+
9	102304924	102304975	mmu-mir-7243	-
9	104426113	104426187	mmu-mir-2136	+
9	106154124	106154213	mmu-mir-135a-1	+
9	106178840	106178927	mmu-let-7g	+
9	108081498	108081583	mmu-mir-7088	+
9	108459094	108459160	mmu-mir-12206	+
9	108568319	108568392	mmu-mir-191	+	2	mmu-mir-191
9	108568777	108568861	mmu-mir-425	+		mmu-mir-425
9	108969922	108970003	mmu-mir-711	+
9	109889643	109889710	mmu-mir-7089	+
9	110281287	110281409	mmu-mir-6236	+
9	110635999	110636115	mmu-mir-8107	-
9	112118636	112118711	mmu-mir-128-2	-
9	115381819	115381939	mmu-mir-467h	+
9	119031796	119031885	mmu-mir-26a-1	+
9	120955086	120955147	mmu-mir-7090	+
9	122273890	122274028	mmu-mir-8106	-
9	122682876	122682974	mmu-mir-138-1	+
10	7836381	7836474	mmu-mir-5104	+
10	20297581	20297688	mmu-mir-6413	-
10	22729372	22729432	mmu-mir-7663	-
10	24910664	24910733	mmu-mir-6905	+
10	41670739	41670793	mmu-mir-3473b	+
10	44359676	44359768	mmu-mir-1929	+
10	60126776	60126833	mmu-mir-6906	+
10	60923023	60923113	mmu-mir-6408	+
10	60960723	60960844	mmu-mir-466j	+
10	61774737	61774821	mmu-mir-5108	+
10	62194167	62194227	mmu-mir-7662	-
10	62682508	62682558	mmu-mir-7215	+
10	76008926	76009017	mmu-mir-6409	+
10	76207326	76207409	mmu-mir-678	-
10	77641224	77641307	mmu-mir-1930	+
10	78340150	78340207	mmu-mir-7659	-
10	78408475	78408545	mmu-mir-6907	-
10	78434799	78434902	mmu-mir-6410	+
10	78445095	78445157	mmu-mir-6908	-
10	79531029	79531090	mmu-mir-6909	-
10	79862587	79862652	mmu-mir-6910	+
10	80278164	80278232	mmu-mir-6911	+
10	80609260	80609329	mmu-mir-6912	+
10	80828797	80828870	mmu-mir-1982	+
10	81104614	81104673	mmu-mir-5615-1	-
10	81104616	81104675	mmu-mir-5615-2	+
10	81271597	81271687	mmu-mir-3057	+
10	81386347	81386412	mmu-mir-6913	+
10	81416240	81416297	mmu-mir-1191b	-
10	92072086	92072185	mmu-mir-135a-2	-
10	92137140	92137223	mmu-mir-1251	-
10	93162785	93162903	mmu-mir-1931	+
10	93433107	93433162	mmu-mir-7688	+
10	93963768	93963863	mmu-mir-331	-
10	94586137	94586199	mmu-mir-7211	-
10	95559231	95559321	mmu-mir-3058	-
10	97423478	97423562	mmu-mir-3966	+
10	101772692	101772772	mmu-mir-3059	+
10	104287269	104287376	mmu-mir-6411	+
10	111185630	111185698	mmu-mir-12180	+
10	120447991	120448110	mmu-mir-763	-
10	122648339	122648435	mmu-mir-6412	+
10	122679315	122679415	mmu-mir-8104	+
10	122985640	122985724	mmu-let-7i	-
10	126710282	126710391	mmu-mir-378d	-
10	126995530	126995613	mmu-mir-26a-2	+	2	mmu-mir-26a-2
10	126998440	126998560	mmu-mir-546	+		mmu-mir-546
10	128085286	128085363	mmu-mir-677	+
10	128382838	128382906	mmu-mir-6914	+	2	mmu-mir-6914
10	128388832	128388900	mmu-mir-6915	+		mmu-mir-6915
10	128458680	128458768	mmu-mir-8105	+
10	128511968	128512030	mmu-mir-6916	-
10	128584437	128584497	mmu-mir-6917	-
11	4139364	4139446	mmu-mir-3060	+
11	4891345	4891402	mmu-mir-6918	+
11	6401630	6401693	mmu-mir-7651	+
11	21344588	21344675	mmu-mir-1933	-
11	26202240	26202348	mmu-mir-6372	+
11	28746191	28746276	mmu-mir-216b	+
11	28746198	28746266	mmu-mir-216c	-
11	28757012	28757083	mmu-mir-216a	+	2	mmu-mir-216a
11	28763728	28763835	mmu-mir-217	+		mmu-mir-217
11	35616816	35616925	mmu-mir-218-2	+
11	35782396	35782481	mmu-mir-103-1	+
11	43374397	43374461	mmu-mir-146a	-
11	46102270	46102390	mmu-mir-8100	+
11	46170087	46170143	mmu-mir-7239	+
11	50069702	50069799	mmu-mir-340	+
11	50232245	50232306	mmu-mir-6919	+
11	50357785	50357879	mmu-mir-804	-
11	52126746	52126836	mmu-mir-3061	+
11	53409197	53409267	mmu-mir-6920	+
11	53763597	53763654	mmu-mir-7671	-
11	55501226	55501281	mmu-mir-7652	+
11	60200538	60200617	mmu-mir-6921	-	2	mmu-mir-6921
11	60202262	60202327	mmu-mir-6922	-		mmu-mir-6922
11	60728663	60728726	mmu-mir-5100	+
11	65734733	65734832	mmu-mir-744	-
11	67099804	67099875	mmu-mir-6923	+
11	68220892	68221011	mmu-mir-6406	+
11	68990574	68990678	mmu-mir-3062	-
11	69635400	69635519	mmu-mir-467f	-
11	69663043	69663125	mmu-mir-1934	+
11	69882032	69882094	mmu-mir-6924	-
11	70012043	70012131	mmu-mir-324	+
11	70234692	70234816	mmu-mir-497b	-
11	70234717	70234800	mmu-mir-497a	+	2	mmu-mir-497a
11	70235042	70235135	mmu-mir-195a	+		mmu-mir-195a
11	70438255	70438318	mmu-mir-7115	+
11	70705990	70706059	mmu-mir-6925	+
11	72388756	72388864	mmu-mir-6338	+
11	74868127	74868194	mmu-mir-6926	-
11	75173388	75173478	mmu-mir-212	+	2	mmu-mir-212
11	75173682	75173747	mmu-mir-132	+		mmu-mir-132
11	75463716	75463810	mmu-mir-22	+
11	75551429	75551511	mmu-mir-3971	+
11	77078064	77078172	mmu-mir-423	-
11	77467518	77467574	mmu-mir-12181	+
11	78073005	78073070	mmu-mir-144	+	2	mmu-mir-144
11	78073170	78073241	mmu-mir-451a	+		mmu-mir-451a
11	78073170	78073241	mmu-mir-451b	-
11	78178827	78178887	mmu-mir-7653	+
11	79711969	79712034	mmu-mir-193a	+
11	79726400	79726511	mmu-mir-365-2	+
11	82985003	82985065	mmu-mir-7679	-
11	85760616	85760702	mmu-mir-5110	-
11	86584067	86584158	mmu-mir-21a	-
11	86852604	86852658	mmu-mir-12182	-
11	87113004	87113089	mmu-mir-301a	+
11	87756841	87756955	mmu-mir-142b	-
11	87756864	87756927	mmu-mir-142a	+
11	88352773	88352864	mmu-mir-378b	+
11	95963292	95963383	mmu-mir-3063	-
11	96265164	96265265	mmu-mir-196a-1	+
11	96317165	96317274	mmu-mir-10a	+
11	96850393	96850465	mmu-mir-152	+
11	97063768	97063874	mmu-mir-8103	+
11	97146364	97146419	mmu-mir-7235	-
11	97677060	97677130	mmu-mir-6927	+
11	97744897	97745035	mmu-mir-8102	+
11	98262606	98262662	mmu-mir-5119	+
11	100478411	100478480	mmu-mir-7116	-
11	101030340	101030409	mmu-mir-6928	+
11	101419187	101419253	mmu-mir-6929	-
11	102230040	102230150	mmu-mir-8101	-
11	102404920	102404987	mmu-mir-6930	-
11	102999848	102999921	mmu-mir-6931	-
11	106782693	106782759	mmu-mir-3064	-
11	107637722	107637779	mmu-mir-6932	+
11	107996848	107996916	mmu-mir-7223	+
11	115447961	115448060	mmu-mir-3968	-
11	115795824	115795886	mmu-mir-5621	+
11	117077348	117077457	mmu-mir-6516	+
11	118002270	118002350	mmu-mir-6933	+
11	119154076	119154137	mmu-mir-6934	-
11	119390472	119390561	mmu-mir-1932	+
11	120014765	120014862	mmu-mir-338	-
11	120014767	120014853	mmu-mir-3065	+
11	120347350	120347413	mmu-mir-6935	-
11	120624823	120624876	mmu-mir-6936	-
11	121387145	121387204	mmu-mir-7236	-
12	11299887	11299944	mmu-mir-7675	+
12	15800994	15801101	mmu-mir-6387	-
12	17355392	17355474	mmu-mir-3066	+
12	26414901	26415010	mmu-mir-6538	-
12	28679325	28679389	mmu-mir-6937	+
12	35194811	35194897	mmu-mir-680-3	-
12	36816205	36816278	mmu-mir-5099	+
12	40222712	40222811	mmu-mir-1938	-
12	44210313	44210373	mmu-mir-5627	+
12	54645933	54646012	mmu-mir-1892	-
12	69763835	69763944	mmu-mir-681	-
12	73045885	73045948	mmu-mir-9718	+
12	75909103	75909185	mmu-mir-5101	+
12	76533134	76533212	mmu-mir-5135	-
12	80391613	80391677	mmu-mir-1843a	-
12	81166151	81166234	mmu-mir-3067	+
12	85245923	85245985	mmu-mir-6938	-
12	87437679	87437757	mmu-mir-3068	-
12	93927338	93927464	mmu-mir-8099-2	+
12	101021673	101021768	mmu-mir-1190	-
12	102684928	102685020	mmu-mir-1936	-
12	104269206	104269253	mmu-mir-12183	-
12	105031077	105031141	mmu-mir-3069	-
12	108658620	108658718	mmu-mir-342	+
12	108836973	108837068	mmu-mir-345	+
12	109544541	109544620	mmu-mir-1906-1	+
12	109563692	109563785	mmu-mir-770	+	14	mmu-mir-770
12	109571990	109572080	mmu-mir-673	+		mmu-mir-673
12	109580233	109580315	mmu-mir-493	+		mmu-mir-493
12	109585789	109585885	mmu-mir-337	+		mmu-mir-337
12	109585813	109585873	mmu-mir-3544	-		mmu-mir-540
12	109586080	109586146	mmu-mir-540	+		mmu-mir-665
12	109586314	109586407	mmu-mir-665	+		mmu-mir-3070-1
12	109587943	109588031	mmu-mir-3070-1	+		mmu-mir-3070-2
12	109588592	109588680	mmu-mir-3070-2	+		mmu-mir-431
12	109590447	109590537	mmu-mir-431	+		mmu-mir-433
12	109591715	109591838	mmu-mir-433	+		mmu-mir-127
12	109592846	109592915	mmu-mir-127	+		mmu-mir-434
12	109594506	109594599	mmu-mir-434	+		mmu-mir-432
12	109594956	109595030	mmu-mir-432	+		mmu-mir-136
12	109595318	109595397	mmu-mir-3071	-	2	mmu-mir-3544
12	109595327	109595388	mmu-mir-136	+		mmu-mir-3071
12	109611500	109611595	mmu-mir-341	+	3	mmu-mir-341
12	109611822	109611941	mmu-mir-1188	+		mmu-mir-1188
12	109618258	109618336	mmu-mir-370	+		mmu-mir-370
12	109682197	109682273	mmu-mir-882	+
12	109709060	109709125	mmu-mir-379	+	38	mmu-mir-379
12	109710175	109710256	mmu-mir-411	+		mmu-mir-411
12	109710638	109710700	mmu-mir-299a	+		mmu-mir-299a
12	109710645	109710693	mmu-mir-299b	-		mmu-mir-380
12	109711803	109711863	mmu-mir-380	+		mmu-mir-1197
12	109712317	109712436	mmu-mir-1197	+		mmu-mir-323
12	109712508	109712593	mmu-mir-323	+		mmu-mir-758
12	109712810	109712890	mmu-mir-758	+		mmu-mir-329
12	109713481	109713577	mmu-mir-329	+		mmu-mir-494
12	109715318	109715402	mmu-mir-494	+		mmu-mir-679
12	109715577	109715650	mmu-mir-679	+		mmu-mir-1193
12	109715671	109715791	mmu-mir-1193	+		mmu-mir-666
12	109717085	109717183	mmu-mir-666	+		mmu-mir-543
12	109717258	109717333	mmu-mir-543	+		mmu-mir-495
12	109718754	109718816	mmu-mir-495	+		mmu-mir-667
12	109720006	109720097	mmu-mir-667	+		mmu-mir-376c
12	109722718	109722803	mmu-mir-376c	+		mmu-mir-654
12	109723218	109723301	mmu-mir-654	+		mmu-mir-376b
12	109723458	109723539	mmu-mir-376b	+		mmu-mir-376a
12	109723781	109723848	mmu-mir-376a	+		mmu-mir-300
12	109724313	109724391	mmu-mir-300	+		mmu-mir-381
12	109726822	109726896	mmu-mir-381	+		mmu-mir-487b
12	109727333	109727414	mmu-mir-487b	+		mmu-mir-539
12	109728129	109728202	mmu-mir-539	+		mmu-mir-544
12	109729325	109729402	mmu-mir-544	+		mmu-mir-382
12	109733771	109733846	mmu-mir-382	+		mmu-mir-134
12	109734139	109734209	mmu-mir-134	+		mmu-mir-668
12	109734732	109734797	mmu-mir-668	+		mmu-mir-485
12	109734902	109734974	mmu-mir-485	+		mmu-mir-453
12	109735619	109735700	mmu-mir-453	+		mmu-mir-154
12	109738433	109738498	mmu-mir-154	+		mmu-mir-496a
12	109739119	109739197	mmu-mir-496a	+		mmu-mir-377
12	109740510	109740577	mmu-mir-377	+		mmu-mir-541
12	109742409	109742498	mmu-mir-541	+		mmu-mir-409
12	109743158	109743236	mmu-mir-409	+		mmu-mir-412
12	109743289	109743368	mmu-mir-412	+		mmu-mir-369
12	109743418	109743496	mmu-mir-369	+		mmu-mir-410
12	109743715	109743795	mmu-mir-410	+		mmu-mir-3072
12	109747878	109747960	mmu-mir-3072	+
12	110278048	110278129	mmu-mir-1247	-
12	112109238	112109322	mmu-mir-3073a	+
12	112109250	112109309	mmu-mir-3073b	-
12	112130880	112130955	mmu-mir-203	+
12	112130887	112130946	mmu-mir-203b	-
12	112659277	112659351	mmu-mir-6939	-
12	112733322	112733391	mmu-mir-6940	+
12	112920483	112920541	mmu-mir-6941	-
12	114469407	114469466	mmu-mir-7094-1	-
12	114513635	114513694	mmu-mir-7094-2	-
12	115695720	115695794	mmu-mir-6388	-
12	117250817	117250885	mmu-mir-153	+
13	17747473	17747593	mmu-mir-466i	+
13	21396578	21396638	mmu-mir-6942	-
13	21445160	21445240	mmu-mir-1896	+
13	21896918	21897049	mmu-mir-1983	-
13	24980055	24980118	mmu-mir-12184	+
13	28710781	28710873	mmu-mir-6368	-
13	40865791	40865862	mmu-mir-5124a	+
13	48536012	48536114	mmu-let-7d	-	3	mmu-let-7d
13	48537829	48537917	mmu-let-7f-1	-		mmu-let-7f-1
13	48538179	48538272	mmu-let-7a-1	-		mmu-let-7a-1
13	50544626	50544734	mmu-mir-683-1	-
13	50600972	50601080	mmu-mir-683-2	-
13	54578139	54578221	mmu-mir-1271	+
13	55453106	55453171	mmu-mir-6943	+
13	55477681	55477776	mmu-mir-6944	-
13	55507625	55507692	mmu-mir-6945	-
13	58023125	58023200	mmu-mir-874	-
13	58313044	58313149	mmu-mir-6369	-
13	58392779	58392886	mmu-mir-7a-1	-
13	62760739	62760846	mmu-mir-713	+
13	63300484	63300557	mmu-mir-23b	+	3	mmu-mir-23b
13	63300712	63300784	mmu-mir-27b	+		mmu-mir-27b
13	63301199	63301283	mmu-mir-3074-1	-		mmu-mir-24-1
13	63301208	63301275	mmu-mir-24-1	+
13	71107089	71107209	mmu-mir-466f-4	+
13	74407065	74407173	mmu-mir-692-3	+
13	75645046	75645141	mmu-mir-682	+
13	82698275	82698333	mmu-mir-3961	-
13	83738814	83738885	mmu-mir-9-2	+
13	83738821	83738876	mmu-mir-9b-2	-
13	93790777	93790837	mmu-mir-5624	+
13	109324744	109324824	mmu-mir-582	+
13	109903809	109903888	mmu-mir-1904	+
13	113035983	113036091	mmu-mir-449c	+	3	mmu-mir-449c
13	113037419	113037498	mmu-mir-449b	+		mmu-mir-449b
13	113037534	113037624	mmu-mir-449a	+		mmu-mir-449a
14	11282477	11282561	mmu-mir-5124b	+
14	20690635	20690703	mmu-mir-6946	+
14	24088877	24088930	mmu-mir-7210	+
14	25534439	25534523	mmu-mir-3075	+
14	26669547	26669608	mmu-mir-7672	-
14	29988888	29988952	mmu-mir-6947	+
14	30572149	30572208	mmu-mir-3076	+
14	34894609	34894706	mmu-mir-346	+
14	44947443	44947511	mmu-mir-327	-
14	45657961	45658053	mmu-mir-5131	-
14	46954830	46954928	mmu-mir-378c	-
14	54616677	54616785	mmu-mir-686	-
14	54643049	54643110	mmu-mir-6948	-
14	54949060	54949142	mmu-mir-208a	-
14	54975700	54975776	mmu-mir-208b	-
14	56082401	56082468	mmu-mir-6949	-
14	57798424	57798487	mmu-mir-3077	+
14	60228806	60228915	mmu-mir-719	-
14	61631880	61631972	mmu-mir-16-1	-	2	mmu-mir-16-1
14	61632027	61632110	mmu-mir-15a	-		mmu-mir-15a
14	62837721	62837857	mmu-mir-8098	+
14	62865542	62865651	mmu-mir-6541	+
14	63150292	63150348	mmu-mir-12185	-
14	63727189	63727267	mmu-mir-598	+
14	64590657	64590741	mmu-mir-124-1	+	2	mmu-mir-124-1
14	64591185	64591271	mmu-mir-3078	+		mmu-mir-3078
14	67859636	67859745	mmu-mir-6539	-
14	69692248	69692320	mmu-mir-6950	+
14	70443510	70443591	mmu-mir-320	+
14	73206763	73206851	mmu-mir-687	-
14	78191373	78191478	mmu-mir-1971	-
14	79738431	79738528	mmu-mir-759	+
14	102982549	102982632	mmu-mir-5130	-
14	105623642	105623770	mmu-mir-6390	-
14	115043671	115043754	mmu-mir-17	+	6	mmu-mir-17
14	115043851	115043946	mmu-mir-18a	+		mmu-mir-18a
14	115044000	115044081	mmu-mir-19a	+		mmu-mir-19a
14	115044157	115044263	mmu-mir-20a	+		mmu-mir-20a
14	115044305	115044391	mmu-mir-19b-1	+		mmu-mir-19b-1
14	115044427	115044506	mmu-mir-92a-1	+		mmu-mir-92a-1
14	117953743	117953847	mmu-mir-6239	-
14	118258634	118258736	mmu-mir-6241	+
14	118592369	118592472	mmu-mir-6391	-
15	12171492	12171574	mmu-mir-1898	+
15	25948227	25948287	mmu-mir-7212	+
15	27571494	27571558	mmu-mir-7117	+
15	29713331	29713404	mmu-mir-3964	-
15	35660831	35660918	mmu-mir-599	-	2	mmu-mir-599
15	35660970	35661047	mmu-mir-875	-		mmu-mir-875
15	36240046	36240164	mmu-mir-8097	-
15	38490473	38490547	mmu-mir-6951	-
15	50889025	50889114	mmu-mir-1907	-
15	53614205	53614279	mmu-mir-28c	-
15	68337415	68337510	mmu-mir-30b	-	2	mmu-mir-30b
15	68341208	68341289	mmu-mir-30d	-		mmu-mir-30d
15	73254815	73254882	mmu-mir-151	-
15	76064828	76064888	mmu-mir-6952	-
15	76215611	76215673	mmu-mir-1942	-
15	76248191	76248258	mmu-mir-6953	+
15	76290879	76290968	mmu-mir-3079	-
15	76433214	76433273	mmu-mir-6954	+
15	78284788	78284849	mmu-mir-7676-1	-
15	78348599	78348660	mmu-mir-7676-2	+
15	78891840	78891913	mmu-mir-6955	+
15	79002223	79002284	mmu-mir-6956	+
15	79375228	79375300	mmu-mir-1943	-
15	79998970	79999026	mmu-mir-7213	-
15	80646073	80646136	mmu-mir-6957	+
15	80940039	80940120	mmu-mir-5113	+
15	82198122	82198190	mmu-mir-33	+
15	82393919	82393978	mmu-mir-7684	-
15	82959218	82959296	mmu-mir-3080	-
15	83341803	83341858	mmu-mir-12186	-
15	83362904	83362959	mmu-mir-12186	-
15	84168270	84168377	mmu-mir-6392	+
15	84951526	84951623	mmu-mir-1249	-
15	85706603	85706697	mmu-let-7c-2	+	2	mmu-let-7c-2
15	85707319	85707403	mmu-let-7b	+		mmu-let-7b
15	87795850	87795943	mmu-mir-6393	-
15	89162848	89162908	mmu-mir-7118	-
15	89185465	89185537	mmu-mir-6958	-
15	89305658	89305732	mmu-mir-6959	-
15	90224360	90224412	mmu-mir-7648	+
15	98519762	98519878	mmu-mir-1291	-
15	99080805	99080865	mmu-mir-6960	+
15	100649163	100649229	mmu-mir-6961	-
15	101193869	101193931	mmu-mir-6962	+
15	101369352	101369434	mmu-mir-1941	+
15	102328648	102328709	mmu-mir-12187	+
15	102671792	102671866	mmu-mir-688	-
15	102973350	102973434	mmu-mir-196a-2	+
15	103014910	103015001	mmu-mir-615	+
15	103285125	103285221	mmu-mir-148b	+
15	103350455	103350525	mmu-mir-6963	-
16	5215789	5215874	mmu-mir-6364	-
16	11254368	11254445	mmu-mir-1945	-
16	13449523	13449601	mmu-mir-193b	+	2	mmu-mir-193b
16	13453840	13453926	mmu-mir-365-1	+		mmu-mir-365-1
16	13471080	13471180	mmu-mir-6365	-
16	14159626	14159692	mmu-mir-484	+
16	17124061	17124142	mmu-mir-130b	-	2	mmu-mir-130b
16	17124400	17124496	mmu-mir-301b	-		mmu-mir-301b
16	18165089	18165170	mmu-mir-6366	-
16	18284239	18284317	mmu-mir-1306	-	2	mmu-mir-1306
16	18284550	18284637	mmu-mir-3618	-		mmu-mir-3618
16	18327401	18327465	mmu-mir-185	-
16	20604452	20604536	mmu-mir-1224	+
16	21256013	21256066	mmu-mir-7680	-
16	22532056	22532184	mmu-mir-8095	-
16	22605326	22605432	mmu-mir-6362	+
16	24827855	24827940	mmu-mir-28a	+
16	28599935	28600043	mmu-mir-690	-
16	32267450	32267583	mmu-mir-1946a	-
16	33105361	33105445	mmu-mir-1947	+
16	42303362	42303469	mmu-mir-6540	-
16	43640655	43640737	mmu-mir-568	+
16	44013852	44013977	mmu-mir-3470b	+
16	44558046	44558129	mmu-mir-3081	-
16	50727132	50727245	mmu-mir-6363	+
16	55494731	55494797	mmu-mir-5118	+
16	57610786	57610845	mmu-mir-1970b	+
16	74341990	74342067	mmu-mir-691	-
16	77598936	77599000	mmu-mir-99a	+	2	mmu-mir-99a
16	77599657	77599750	mmu-let-7c-1	+		mmu-let-7c-1
16	77646273	77646343	mmu-mir-125b-2	+
16	84714140	84714204	mmu-mir-155	+
16	91527443	91527544	mmu-mir-6367	-
16	93369720	93369816	mmu-mir-802	+
16	97877233	97877291	mmu-mir-6964	-
17	6895229	6895337	mmu-mir-692-1	-
17	17830188	17830257	mmu-mir-99b	+	3	mmu-mir-99b
17	17830352	17830444	mmu-let-7e	+		mmu-let-7e
17	17830812	17830879	mmu-mir-125a	+		mmu-mir-125a
17	23823291	23823369	mmu-mir-5125	+
17	24234527	24234604	mmu-mir-5134	-	2	mmu-mir-5134
17	24240884	24240947	mmu-mir-6965	-		mmu-mir-6965
17	25160503	25160576	mmu-mir-12188	+
17	25245551	25245638	mmu-mir-3547	-
17	25780808	25780879	mmu-mir-6966	+
17	25831365	25831428	mmu-mir-3082	-
17	26920962	26921019	mmu-mir-6967-1	+
17	26935472	26935539	mmu-mir-6968	+
17	26948056	26948119	mmu-mir-3083	-
17	26948060	26948116	mmu-mir-3083b	+
17	27091245	27091311	mmu-mir-7677	+
17	27317035	27317095	mmu-mir-7214	-
17	27328385	27328460	mmu-mir-7216	+
17	27355738	27355799	mmu-mir-7217	+	2	mmu-mir-7217
17	27358097	27358155	mmu-mir-7218	+		mmu-mir-7218
17	28558441	28558501	mmu-mir-6969	-
17	29595538	29595600	mmu-mir-7667	+
17	33886676	33886733	mmu-mir-6967-2	-
17	34024983	34025092	mmu-mir-219a-1	-
17	34025012	34025071	mmu-mir-219c	+
17	34841809	34841871	mmu-mir-6971	-	2	mmu-mir-6971
17	34845101	34845167	mmu-mir-6970	-		mmu-mir-6970
17	34857569	34857632	mmu-mir-6972	-
17	35194972	35195049	mmu-mir-6973a	+
17	35204475	35204557	mmu-mir-6974	-
17	35244075	35244135	mmu-mir-6975	+	2	mmu-mir-6975
17	35251289	35251405	mmu-mir-8094	+		mmu-mir-8094
17	35917889	35917969	mmu-mir-1894	+
17	35960730	35960814	mmu-mir-877	-
17	46231531	46231619	mmu-mir-693	+
17	46553827	46553889	mmu-mir-6976	-
17	56242988	56243098	mmu-mir-7b	+
17	56418846	56418909	mmu-mir-6977	-
17	57217172	57217228	mmu-mir-6978	-
17	64440806	64440907	mmu-mir-6420	+
17	67026147	67026235	mmu-mir-5709	-
17	70860503	70860600	mmu-mir-1195	-
17	80194912	80194968	mmu-mir-12189	-
17	87220142	87220213	mmu-mir-12190	-
18	6490564	6490646	mmu-mir-1893	-
18	10782909	10782976	mmu-mir-133a-1	-	2	mmu-mir-133a-1
18	10785446	10785567	mmu-mir-1b	+		mmu-mir-1a-2
18	10785481	10785552	mmu-mir-1a-2	-
18	11840361	11840438	mmu-mir-1901	-
18	12714811	12714895	mmu-mir-1948	+
18	23774864	23774989	mmu-mir-6360	-
18	24429110	24429170	mmu-mir-187	-
18	32880573	32880673	mmu-mir-6361	-
18	34759519	34759597	mmu-mir-12191	+
18	35554567	35554636	mmu-mir-1949	+
18	37854605	37854660	mmu-mir-6979	-
18	37974503	37974617	mmu-mir-6981	-
18	37990887	37990945	mmu-mir-6980	-
18	56538139	56538198	mmu-mir-1258	+
18	59579630	59579735	mmu-mir-6355	+
18	60812076	60812163	mmu-mir-5107	+
18	60953873	60953932	mmu-mir-7220	+	2	mmu-mir-7220
18	60958073	60958140	mmu-mir-6982	+		mmu-mir-6982
18	61117468	61117531	mmu-mir-6983	+
18	61397835	61397900	mmu-mir-378a	-
18	61647825	61647894	mmu-mir-145a	-	2	mmu-mir-145a
18	61649196	61649258	mmu-mir-143	-		mmu-mir-143
18	65248861	65248926	mmu-mir-122	+
18	65248863	65248921	mmu-mir-122b	-
18	66219264	66219333	mmu-mir-694	-
18	68260920	68260973	mmu-mir-7219	-
18	68739400	68739501	mmu-mir-6356	+
18	69022199	69022273	mmu-mir-145b	-
18	70516786	70516889	mmu-mir-6357	+
18	76170552	76170652	mmu-mir-6358	+
18	81992010	81992080	mmu-mir-5127	-
18	82720281	82720340	mmu-mir-5112	+
18	88972030	88972110	mmu-mir-6359	+
19	3288920	3288983	mmu-mir-6984	+
19	3850767	3850816	mmu-mir-12192	-
19	4263818	4263878	mmu-mir-6985	-
19	4623898	4623955	mmu-mir-6986	-
19	5679004	5679076	mmu-mir-6987	-
19	6051334	6051392	mmu-mir-6988	+
19	6134801	6134863	mmu-mir-12193	-
19	6264643	6264728	mmu-mir-194-2	+	2	mmu-mir-194-2
19	6264844	6264932	mmu-mir-192	+		mmu-mir-192
19	6346480	6346544	mmu-mir-6989	+
19	6829886	6829944	mmu-mir-5046	-
19	6914196	6914286	mmu-mir-6990	-
19	7422573	7422642	mmu-mir-6991	+
19	8742971	8743079	mmu-mir-6992	+
19	8888699	8888774	mmu-mir-5136	-
19	10191375	10191439	mmu-mir-6993	+
19	11923728	11923800	mmu-mir-6994	+
19	16314892	16315004	mmu-mir-496b	-
19	22750605	22750672	mmu-mir-204	+
19	23149431	23149551	mmu-mir-1192	+
19	24942235	24942303	mmu-mir-3084-1	-
19	29135279	29135375	mmu-mir-101b	+
19	33157112	33157201	mmu-mir-3970	+
19	34820687	34820773	mmu-mir-107	-
19	34965396	34965469	mmu-mir-1950	+
19	40894703	40894789	mmu-mir-8092	+
19	41588651	41588789	mmu-mir-8091	+
19	42280082	42280170	mmu-mir-3085	-
19	44303171	44303231	mmu-mir-5114	+
19	44808406	44808529	mmu-mir-6405	+
19	46342762	46342870	mmu-mir-146b	+
19	47273519	47273589	mmu-mir-6995	-
19	47755022	47755157	mmu-mir-8090	-
19	53010656	53010756	mmu-mir-6407	-
19	55192678	55192734	mmu-mir-6715	+
19	58051167	58051236	mmu-mir-5623	+
19	58911673	58911759	mmu-mir-3086	-
19	60774329	60774397	mmu-mir-3084-2	-
X	7237683	7237774	mmu-mir-500	-	5	mmu-mir-500
X	7241243	7241351	mmu-mir-501	-		mmu-mir-501
X	7241982	7242046	mmu-mir-362	-		mmu-mir-362
X	7247989	7248056	mmu-mir-188	-		mmu-mir-188
X	7248402	7248497	mmu-mir-532	-		mmu-mir-532
X	7807101	7807221	mmu-mir-1198	+
X	19146294	19146388	mmu-mir-221	-	2	mmu-mir-221
X	19146893	19146971	mmu-mir-222	-		mmu-mir-222
X	20863126	20863182	mmu-mir-5617	-
X	38210441	38210520	mmu-mir-3110	+
X	52378121	52378181	mmu-mir-6384	-
X	52422407	52422515	mmu-mir-717	-
X	52741693	52741767	mmu-mir-363	-	6	mmu-mir-363
X	52741838	52741928	mmu-mir-92a-2	-		mmu-mir-92a-2
X	52741983	52742066	mmu-mir-19b-2	-		mmu-mir-19b-2
X	52742113	52742192	mmu-mir-20b	-		mmu-mir-20b
X	52742331	52742413	mmu-mir-18b	-		mmu-mir-18b
X	52742503	52742567	mmu-mir-106a	-		mmu-mir-106a
X	53047997	53048078	mmu-mir-450b	-	7	mmu-mir-450b
X	53048154	53048244	mmu-mir-450a-1	-		mmu-mir-450a-1
X	53048299	53048367	mmu-mir-450a-2	-		mmu-mir-450a-2
X	53049403	53049487	mmu-mir-542	-		mmu-mir-542
X	53053255	53053353	mmu-mir-351	-		mmu-mir-351
X	53053984	53054054	mmu-mir-503	-		mmu-mir-503
X	53054255	53054349	mmu-mir-322	-		mmu-mir-322
X	56587852	56587914	mmu-mir-5116	-
X	59097658	59097736	mmu-mir-504	-
X	60394403	60394492	mmu-mir-505	-
X	66776757	66776818	mmu-mir-743a	-	19	mmu-mir-743a
X	66777256	66777332	mmu-mir-743b	-		mmu-mir-743b
X	66780373	66780437	mmu-mir-742	-		mmu-mir-742
X	66780758	66780833	mmu-mir-883a	-		mmu-mir-883a
X	66789890	66789967	mmu-mir-883b	-		mmu-mir-883b
X	66792595	66792661	mmu-mir-471	-		mmu-mir-471
X	66796805	66796875	mmu-mir-741	-		mmu-mir-741
X	66799223	66799297	mmu-mir-463	-		mmu-mir-463
X	66800530	66800607	mmu-mir-880	-		mmu-mir-880
X	66801508	66801585	mmu-mir-878	-		mmu-mir-878
X	66801944	66802021	mmu-mir-881	-		mmu-mir-881
X	66810428	66810504	mmu-mir-871	-		mmu-mir-871
X	66813951	66814025	mmu-mir-470	-		mmu-mir-470
X	66822656	66822713	mmu-mir-465d	-		mmu-mir-465d
X	66825955	66826035	mmu-mir-465c-1	-		mmu-mir-465c-1
X	66829202	66829280	mmu-mir-465b-1	-		mmu-mir-465b-1
X	66832517	66832597	mmu-mir-465c-2	-		mmu-mir-465c-2
X	66835764	66835842	mmu-mir-465b-2	-		mmu-mir-465b-2
X	66839052	66839125	mmu-mir-465a	-		mmu-mir-465a
X	67988096	67988161	mmu-mir-201	-	2	mmu-mir-201
X	67988374	67988451	mmu-mir-547	-		mmu-mir-547
X	68010105	68010179	mmu-mir-509	-
X	72261031	72261112	mmu-mir-224	-	2	mmu-mir-224
X	72262224	72262308	mmu-mir-452	-		mmu-mir-452
X	72589988	72590094	mmu-mir-767	-	2	mmu-mir-767
X	72591500	72591579	mmu-mir-105	-		mmu-mir-105
X	72992079	72992144	mmu-mir-2137	+
X	74023528	74023598	mmu-mir-5132	-	2	mmu-mir-5132
X	74023849	74023936	mmu-mir-718	-		mmu-mir-718
X	74274027	74274105	mmu-mir-7091	-
X	74317362	74317429	mmu-mir-7092	+
X	88759474	88759553	mmu-mir-1906-2	-
X	94274574	94274637	mmu-mir-7673	+
X	96242817	96242926	mmu-mir-223	+
X	100381097	100381185	mmu-mir-676	+
X	103572921	103572996	mmu-mir-421	-	2	mmu-mir-421
X	103573060	103573154	mmu-mir-374b	-		mmu-mir-374b
X	103573085	103573133	mmu-mir-374c	+
X	104116175	104116274	mmu-mir-672	-
X	105344282	105344369	mmu-mir-384	-
X	105379082	105379179	mmu-mir-325	-
X	106309826	106309935	mmu-mir-6382	+
X	113074824	113074893	mmu-mir-361	-
X	134075316	134075397	mmu-mir-3112	+
X	134757631	134757731	mmu-mir-7093	+
X	135746716	135746769	mmu-mir-7646	+
X	135786114	135786217	mmu-mir-1970	-
X	136183245	136183360	mmu-mir-6383	+
X	140310948	140311012	mmu-mir-3475	+
X	142739000	142739097	mmu-mir-652	+
X	144297790	144297899	mmu-mir-680-2	+
X	145039344	145039414	mmu-mir-3472	+
X	146999405	146999509	mmu-mir-3552	+	4	mmu-mir-3552
X	147002259	147002366	mmu-mir-764	+		mmu-mir-764
X	147009441	147009527	mmu-mir-1912	+		mmu-mir-1912
X	147010601	147010686	mmu-mir-1264	+		mmu-mir-1264
X	147064905	147065002	mmu-mir-1298	+
X	147106965	147107047	mmu-mir-1911	+
X	147158210	147158321	mmu-mir-448	+
X	150547385	150547445	mmu-mir-3620	-
X	151859562	151859637	mmu-mir-3113	+
X	151912346	151912428	mmu-let-7f-2	+	2	mmu-let-7f-2
X	151913214	151913321	mmu-mir-98	+		mmu-mir-98
X	162874918	162874995	mmu-mir-3473a	-
