# Supplementary material for: Integrative transcriptomic analysis uncovers the microRNA-centric regulation of Japanese encephalitis virus infection in porcine trophoblast cells
Source: Virulence. 2026 Jun 17;17(1):2690825. doi: 10.1080/21505594.2026.2690825 (PMC13313263; doi:10.1080/21505594.2026.2690825)
Supplement: Table S1.xlsx [file KVIR_A_2690825_SM3830.xlsx]

## Sheet: final_confidence_novel_miRNA
	blast to miRBase
novel miRNAs predicted by miRDeep2
provisional id	miRDeep2 score	estimated probability that the miRNA candidate is a true positive	name of precursor miRNA	total read count	mature read count	loop read count	star read count	significant randfold p-value	name of mature sequence	consensus mature sequence	name of star sequence	consensus star sequence	consensus precursor sequence	precursor coordinate
5_16528	136165	90 +/- 2%	ssc-mir-200c	267077	266720	0	357	yes	ssc-miR-200c-3p	uaauacugccggguaaugaugga	ssc-miR-200c-5p	cgucuuacccagcaguguuugg	cgucuuacccagcaguguuugggugcugcuugcgagucucuaauacugccggguaaugaugga	5:63757990..63758053:-
AEMK02000452.1_47005	100394	90 +/- 2%	ssc-mir-203	196914	194945	1	1968	yes	ssc-miR-203-3p	ugaaauguuuaggaccacuaga	ssc-miR-203-5p	agugguucuuaacaguucaaca	agugguucuuaacaguucaacaguucuguagcgcaauugugaaauguuuaggaccacuaga	AEMK02000452.1:2527864..2527925:+
3_10379	74876	90 +/- 2%	ssc-mir-93	146863	146505	0	358	yes	ssc-miR-93-5p	caaagugcuguucgugcaggu	ssc-miR-93-3p	acugcugagcuagcacuucccga	caaagugcuguucgugcagguagugugauaaccuaaccuacugcugagcuagcacuucccga	3:8006929..8006991:-
6_18081	53849.9	90 +/- 2%	ssc-mir-200a	105621	103046	0	2575	yes	ssc-miR-200a-3p	uaacacugucugguaacgauguu	ssc-miR-200a-5p	caucuuaccggacagugcugga	caucuuaccggacagugcuggauuucucggcucgacucuaacacugucugguaacgauguu	6:63490761..63490822:+
2_6468	44043.1	90 +/- 2%	ssc-mir-2_6468	86385	79192	2	7191	yes	ssc-miR-483	ucacuccucuccucccgucuucc	ssc-miR-2_6468	aggacgggaagagaggagggcg	aggacgggaagagaggagggcgugguuucugcugguccucacuccucuccucccgucuucc	2:1473430..1473491:-
AEMK02000452.1_46825	26010.3	90 +/- 2%	ssc-mir-380	51017	50806	0	211	yes	ssc-miR-380-3p	uauguaauaugguccacgucu	ssc-miR-380-5p	augguugaccauaggacaugcg	augguugaccauaggacaugcgcugucucugugucguauguaauaugguccacgucu	AEMK02000452.1:31734..31791:+
13_33360	22513.2	90 +/- 2%	ssc-mir-26a-1	44155	44143	0	12	yes	ssc-miR-26a-1-5p	uucaaguaacccaggauaggcu	ssc-miR-26a-1-3p	ccuauucuugguuacuugcacg	uucaaguaacccaggauaggcugugcaggucccaaggggccuauucuugguuacuugcacg	13:22814576..22814637:+
AEMK02000452.1_46820	10051.1	90 +/- 2%	ssc-mir-379	19712	18596	0	1116	yes	ssc-miR-379-5p	ugguagacuguggaacguagg	ssc-miR-379-3p	uauguaacaugguccacuaac	ugguagacuguggaacguaggcguugugacuuuugaccuauguaacaugguccacuaac	AEMK02000452.1:28487..28546:+
AEMK02000452.1_46897	8583.1	90 +/- 2%	ssc-mir-409	16833	16303	0	530	yes	ssc-miR-409-3p	gaauguugcucggugaaccccu	ssc-miR-409-5p	agguuacccgagcaacuuugcauc	agguuacccgagcaacuuugcaucuggacgacgaauguugcucggugaaccccu	AEMK02000452.1:68910..68964:+
AEMK02000452.1_46900	7368.6	90 +/- 2%	ssc-mir-412	14458	14226	0	232	no	ssc-miR-412-5p	uggucgaccaguuggaaagu	ssc-miR-412-3p	cuucaccugguccacuagccgu	uggucgaccaguuggaaaguaauuguuucgaauguacuucaccugguccacuagccgu	AEMK02000452.1:69063..69121:+
9_26133	6622.1	90 +/- 2%	ssc-mir-34b	12986	12599	0	387	yes	ssc-miR-34b-3p	aaucacuaauuccacugccauc	ssc-miR-34b-5p	aggcaguguaauuagcugauugu	aggcaguguaauuagcugauuguacucuggcgcuuacaaucacuaauuccacugccauc	9:39279731..39279790:+
AEMK02000452.1_46886	3796.9	90 +/- 2%	ssc-mir-154b	7445	7439	0	6	yes	ssc-miR-154b-5p	agaggucuuccauggugcauucg	ssc-miR-154b-3p	aucauacaugguugaccuuuuu	agaggucuuccauggugcauucgcuuuauuuuuuuugacgaaucauacaugguugaccuuuuu	AEMK02000452.1:63918..63981:+
5_15723	2554.6	90 +/- 2%	ssc-mir-33a	5007	4938	17	52	yes	ssc-miR-33a-5p	gugcauuguaguugcauugc	ssc-miR-33a-3p	caguguuuccacagugcauca	gugcauuguaguugcauugcauguucuggcaguacccgugcaguguuuccacagugcauca	5:6725007..6725068:-
3_8929	2073.6	90 +/- 2%	ssc-mir-590	4067	4016	0	51	yes	ssc-miR-590-3p	uaauuuuauguauaagcuagu	ssc-miR-590-5p	gagcuuauucauaaaaguacag	gagcuuauucauaaaaguacaguauaauccaguaaaccuguaauuuuauguauaagcuagu	3:11341773..11341834:+
AEMK02000452.1_46881	1784.1	90 +/- 2%	ssc-mir-485	3497	1953	0	1544	yes	ssc-miR-485-3p	gucauacacggcucuccucucu	ssc-miR-485-5p	agaggcuggccgugaugaauucg	agaggcuggccgugaugaauucgauucaucaaagcgagucauacacggcucuccucucu	AEMK02000452.1:59569..59628:+
AEMK02000452.1_46907	1732	90 +/- 2%	ssc-mir-656	3395	3216	0	179	yes	ssc-miR-656-3p	aauauuauacagucaaccucu	ssc-miR-656-5p	agguugccugugagguguuca	agguugccugugagguguucacuuucuauacgaugaauauuauacagucaaccucu	AEMK02000452.1:70495..70551:+
X_45632	1615.3	90 +/- 2%	ssc-mir-1289	3165	3152	0	13	yes	ssc-miR-1298-5p	uucauucggcuguccagaugu	ssc-miR-1298-3p	caucugggcaacugauugaacu	uucauucggcuguccagauguauccaaguaccccgauauuuggcaauaaauacaucugggcaacugauugaacu	X:94183313..94183387:+
AEMK02000452.1_46903	1606.4	90 +/- 2%	ssc-mir-410	3148	3077	0	71	yes	ssc-miR-410-3p	aauauaacacagauggccugu	ssc-miR-410-5p	aggcugucugugaugaguucg	aggcugucugugaugaguucgcuuuaguaaugacgaauauaacacagauggccugu	AEMK02000452.1:69547..69603:+
7_22825	1510.1	90 +/- 2%	ssc-mir-7_22825	2958	2949	0	9	yes	ssc-miR-7_22825	ggggcccuccuggugcuugcgu	\	ccaggcauccaggggggccgucc	ccaggcauccaggggggccguccguguguccucuggggggcccuccuggugcuugcgu	7:121821165..121821223:+
AEMK02000452.1_46842	1342.3	90 +/- 2%	ssc-mir-543	2632	1368	0	1264	yes	ssc-miR-543-5p	aaguugcccgugucuuuuucg	ssc-miR-543-3p	aaacauucgcggugcacuucuu	aaguugcccgugucuuuuucgcuuuauuugugacgaaacauucgcggugcacuucuu	AEMK02000452.1:37946..38003:+
3_11770	1246.9	90 +/- 2%	ssc-mir-1329	2443	2376	0	67	yes	ssc-miR-1329-3p	ccucguagcuugcucaccaaau	ssc-miR-1329-5p	ccagugaucagguuacgauggau	ccagugaucagguuacgauggauuucucaaguggcaaccucguagcuugcucaccaaau	3:125795871..125795930:-
AEMK02000598.1_47219	1143	90 +/- 2%	ssc-mir-598_47219	2239	1429	0	810	yes	ssc-miR-598_47219-5p	ugggcuguguuugugcaugugu	ssc-miR-598_47219-3p	caccugcacacauguggccuuag	ugggcuguguuugugcauguguauuugcauuugagugcaccugcacacauguggccuuag	AEMK02000598.1:999784..999844:-
AEMK02000452.1_46843	884.7	90 +/- 2%	ssc-mir-495	1733	1145	0	588	yes	ssc-miR-495-3p	aaacaaacauggugcacuucuu	ssc-miR-495-5p	gaagucgcccauguucuuuucg	gaagucgcccauguucuuuucgcuugauacgugacgaaacaaacauggugcacuucuu	AEMK02000452.1:39758..39816:+
3_10381	758.5	90 +/- 2%	ssc-mir-106b	1484	1019	0	465	yes	ssc-miR-106b-5p	uaaagugcugacagugcaga	ssc-miR-106b-3p	ccgcacuguggguacuugcugc	uaaagugcugacagugcagauagugguccucuccgugcuaccgcacuguggguacuugcugc	3:8007144..8007206:-
AEMK02000452.1_46833	737.2	90 +/- 2%	ssc-mir-329b	1444	1419	0	25	yes	ssc-miR-329b-3p	aacacaccugguuaaccucuu	ssc-miR-329b-5p	gagguuuucuggguuucuguuu	gagguuuucuggguuucuguuucuuugaugaggaugaaacacaccugguuaaccucuu	AEMK02000452.1:33504..33562:+
AEMK02000452.1_46883	614.8	90 +/- 2%	ssc-mir-323b	1204	1194	0	10	yes	ssc-miR-323b-3p	cccaauacacggucgaucucu	ssc-miR-323b-5p	agguuguccguggugaguucgca	agguuguccguggugaguucgcauuauuuaaugaugcccaauacacggucgaucucu	AEMK02000452.1:60317..60374:+
AEMK02000452.1_46849	510.6	90 +/- 2%	ssc-mir-3958	999	945	0	54	yes	ssc-miR-3958-3p	agauauugcacgguugaucuc	ssc-miR-3958-5p	agguuguccgugauguauuugc	agguuguccgugauguauuugcuuuauuuguggcagauauugcacgguugaucuc	AEMK02000452.1:41712..41767:+
AEMK02000452.1_46889	493.2	90 +/- 2%	ssc-mir-377	965	728	0	237	yes	ssc-miR-377-3p	aucacacaaaggcaacuuuugu	ssc-miR-377-5p	agagguugcccuuggugaauuc	agagguugcccuuggugaauucgcuuuauuuacguugaaucacacaaaggcaacuuuugu	AEMK02000452.1:66046..66106:+
AEMK02000452.1_46887	475.4	90 +/- 2%	ssc-mir-496	930	926	0	4	yes	ssc-miR-496-3p	ugaguauuacauggccaaucuc	ssc-miR-496-5p	gguuguccaugguguguucauu	gguuguccaugguguguucauuuuauuuaugaugaguauuacauggccaaucuc	AEMK02000452.1:64447..64501:+
13_34482	427.5	90 +/- 2%	ssc-mir-13_34482	836	834	0	2	yes	ssc-miR-13_34482	uggcucaaccauuuguucucacu	\	uggguggcaaaugguggguuugau	uggcucaaccauuuguucucacuugaaucaaaaaaguggguggcaaaugguggguuugau	13:143500244..143500304:+
X_46612	400.1	90 +/- 2%	ssc-mir-X_46612	782	728	0	54	yes	ssc-miR-507	ugauuggcaccucuuggaguga	ssc-miR-X_46612	auuccaggaagugccauucacg	auuccaggaagugccauucacguggcuaaaaauaugauuggcaccucuuggaguga	X:119858058..119858114:-
X_45352	350.6	90 +/- 2%	ssc-mir-188	685	646	0	39	yes	ssc-miR-188-5p	caucccuugcaugguggagggu	ssc-miR-188-3p	cucccacgugcaggguuugca	caucccuugcaugguggagggugagcuuucugaaaaccccucccacgugcaggguuugca	X:43705629..43705689:+
AEMK02000452.1_46853	337.2	90 +/- 2%	ssc-mir-376d	661	647	0	14	yes	ssc-miR-376d-3p	aucauagaggaaaauccacau	ssc-miR-376d-5p	guagauuuuccuucuaugauu	guagauuuuccuucuaugauuacguguuggaugguuaaucauagaggaaaauccacau	AEMK02000452.1:45604..45662:+
AEMK02000452.1_47071	327.2	90 +/- 2%	ssc-mir-1247	646	564	0	82	no	ssc-miR-1247-5p	acccgucccgugcguccccgga	ssc-miR-1247-3p	cgggaacgucgagacuggagc	acccgucccgugcguccccggacguugcucucugccccgggaacgucgagacuggagc	AEMK02000452.1:503051..503109:-
16_42092	257.4	90 +/- 2%	ssc-mir-16_42092	502	478	0	24	yes	ssc-miR-16_42092-3p	acuggggaauagaaaggagccacc	ssc-miR-16_42092-5p	gagcuucuuguguccccauuu	gagcuucuuguguccccauuuugccaacaagaaaacuggggaauagaaaggagccacc	16:71545901..71545959:-
4_12873	251.4	90 +/- 2%	ssc-mir-4_12873	491	455	1	35	yes	ssc-miR-4_12873-3p	ucuagccuaacaaacucccgu	ssc-miR-4_12873-5p	gugaguuuguaggguuggaga	gugaguuuguaggguuggagagagaaauuguucaucugucaaaacaauagugauguuuucuccagaucucuagccuaacaaacucccgu	4:99350654..99350743:+
AEMK02000452.1_46874	204.4	90 +/- 2%	ssc-mir-3959	399	289	0	110	yes	ssc-miR-3959-5p	gguugaucagagaacauacauu	ssc-miR-3959-3p	uguaugucaacugauccacagu	gguugaucagagaacauacauuuucucaaugauguaugucaacugauccacagu	AEMK02000452.1:55591..55645:+
X_45633	179.7	90 +/- 2%	ssc-mir-448	349	323	0	26	yes	ssc-miR-448-3p	uugcauauguaggauguccca	ssc-miR-448-5p	aacauccugcauagugcugcca	aacauccugcauagugcugccaggaaaucccuauuuuauacuaagagggggcuggcugguugcauauguaggauguccca	X:94246267..94246347:+
2_7558	174.6	90 +/- 2%	ssc-mir-2_7558	340	311	0	29	yes	ssc-miR-2_7558-5p	ucagguauagcuggauccaggg	ssc-miR-2_7558-3p	caggauccaucugucccuaagg	ucagguauagcuggauccaggggcucaaauaauagcaucaggauccaucugucccuaagg	2:65353164..65353224:-
AEMK02000452.1_46879	171.1	90 +/- 2%	ssc-mir-668	342	329	0	13	no	ssc-miR-668-3p	ugucacucggcccacuaccc	ssc-miR-668-5p	guaagugcgucucgggugagc	guaagugcgucucgggugagcaugcaauccaugugcucguaugucacucggcccacuaccc	AEMK02000452.1:59421..59482:+
AEMK02000682.1_47301	158.7	90 +/- 2%	ssc-mir-126b	308	300	0	8	yes	ssc-miR-126b-3p	cgcguaccaaaaguaauaaugu	ssc-miR-126b-5p	cauuauuacucacgguacgagu	cauuauuacucacgguacgaguuugaagugucacagcgcguaccaaaaguaauaaugu	AEMK02000682.1:1108702..1108760:+
18_44636	113.7	90 +/- 2%	ssc-mir-18_44636	221	187	0	34	yes	ssc-miR-18_44636-3p	ugaaagggugcugggcagcuaa	ssc-miR-18_44636-5p	agcagugucuugcauccuuuccu	agcagugucuugcauccuuuccuucugcagacagaugggaaaugaaagggugcugggcagcuaa	18:18325943..18326007:-
14_36288	110.2	90 +/- 2%	ssc-mir-14_36288	223	208	6	9	no	ssc-miR-14_36288	uuugucugugguguaggcccgc	\	aacuuccauaugccacag	uuugucugugguguaggcccgcagcuacagcucugauucaacuccuagccuagcaacuuccauaugccacag	14:7233140..7233212:+
AEMK02000452.1_46836	104.5	90 +/- 2%	ssc-mir-329a	202	151	0	51	yes	ssc-miR-329a-5p	gagguuuucugggucucuguuuc	ssc-miR-329a-3p	aacacaccugguuaaccuuuuu	gagguuuucugggucucuguuucuuucaugaggaugaaacacaccugguuaaccuuuuu	AEMK02000452.1:33833..33892:+
AEMK02000452.1_46871	104.1	90 +/- 2%	ssc-mir-655	202	163	0	39	yes	ssc-miR-655-3p	auaauacaugguuaaccucuuu	ssc-miR-655-5p	agagguuauccguguuauguuc	agagguuauccguguuauguucgcuucauucaucaugaauaauacaugguuaaccucuuu	AEMK02000452.1:53564..53624:+
3_9616	93.4	90 +/- 2%	ssc-mir-3_9616	180	136	0	44	yes	ssc-miR-3_9616-3p	cugcccuuggcuccuccagauu	ssc-miR-3_9616-5p	cugggggagucagguggccagu	cugggggagucagguggccagugugggauuuucaccacugcccuuggcuccuccagauu	3:68668158..68668217:+
7_21887	93	90 +/- 2%	ssc-mir-7_21887	179	163	0	16	yes	ssc-miR-7_21887-3p	ugcccucuugucugugucccuag	ssc-miR-7_21887-5p	gaggggcacacacaugagcagu	gaggggcacacacaugagcagugguuccacuuugcacugcccucuugucugugucccuag	7:38438049..38438109:+
13_34131	91.3	90 +/- 2%	ssc-mir-551b	176	151	0	25	yes	ssc-miR-551b-3p	gcgacccauacuugguuucaga	ssc-miR-551b-5p	gaaaucaagcgugggugagacc	gaaaucaagcgugggugagaccuggugcaguacaggaaggcgacccauacuugguuucaga	13:107316771..107316832:+
1_1074	81.5	90 +/- 2%	ssc-mir-1_1074	156	113	0	43	yes	ssc-miR-1_1074-5p	cugccguugggucuggggugugu	ssc-miR-1_1074-3p	caccccagacccaauggcaaga	cugccguugggucugggguguguuuucuuccccuggaaacaccccagacccaauggcaaga	1:165080739..165080800:+
17_42907	69.9	90 +/- 2%	ssc-mir-17_42907	134	87	0	47	yes	ssc-miR-17_42907-3p	cuggugucuguuggccgcagu	ssc-miR-17_42907-5p	cccggccccuucagacaccagcu	cccggccccuucagacaccagcugagcccugucccgcuggugucuguuggccgcagu	17:62851821..62851878:+
X_46604	69.1	90 +/- 2%	ssc-mir-506	133	126	0	7	yes	ssc-miR-506-3p	ugaauggcgccuuucugaguaga	ssc-miR-506-5p	uacucaggaaggcauuauucac	uacucaggaaggcauuauucacauaguuggaaauaugaauggcgccuuucugaguaga	X:119828143..119828201:-
7_22815	67.2	90 +/- 2%	ssc-mir-7_22815	128	119	0	9	yes	ssc-miR-7_22815	ggggcccuccuggugcuugca	\	ccaggcauccaggggggccgucc	ccaggcauccaggggggccguccguguguccucuggggggcccuccuggugcuugca	7:121814289..121814346:+
X_46606	66.5	90 +/- 2%	ssc-mir-507a	128	126	0	2	yes	ssc-miR-507a	ugauuggcaccucuuugaguga	\	cacuucaagaagugccaucca	cacuucaagaagugccauccauguggcuagaaauaugauuggcaccucuuugaguga	X:119828457..119828514:-
4_14240	64	90 +/- 2%	ssc-mir-760	122	121	0	1	yes	ssc-miR-760-3p	cggcucugggucuguggggagc	ssc-miR-760-5p	ccccucaguccaccagagcc	ccccucaguccaccagagcccggaugccucagaaauucggcucugggucuguggggagc	4:123419801..123419860:-
X_46609	63.8	90 +/- 2%	ssc-mir-509a	123	115	0	8	yes	ssc-miR-509a-5p	uacugcagagaguggcaaucaug	ssc-miR-509a-3p	ugauugacaccucuguuagugga	uacugcagagaguggcaaucauguauaauuaaaaaugauugacaccucuguuagugga	X:119846756..119846814:-
7_22500	62.1	90 +/- 2%	ssc-mir-7_22500	117	91	0	26	yes	ssc-miR-7_22500-5p	ugaugccuggcauuuugugugu	ssc-miR-7_22500-3p	acacaaaaugccaggcaucagg	ugaugccuggcauuuuguguguauggagaaagaaacacacaacacacacaaaaugccaggcaucagg	7:90883555..90883622:+
7_23791	61.1	90 +/- 2%	ssc-mir-7_23791	115	89	0	26	yes	ssc-miR-7_22500-5p	ugaugccuggcauuuugugugu	ssc-miR-7_22500-3p	acacaaaaugccaggcaucagg	ugaugccuggcauuuuguguguguuguguguuucuuucuccauacacacaaaaugccaggcaucagg	7:90883553..90883620:-
12_30536	56.4	90 +/- 2%	ssc-mir-12_30536	115	106	0	9	no	ssc-miR-12_30536	ugugggguucgguggccggu	\	cagcccccgcccccucacugc	ugugggguucgguggccggugucgguugccugugagccagcccccgcccccucacugc	12:1267448..1267506:+
15_39964	52.9	90 +/- 2%	ssc-mir-15_39964	101	70	0	31	yes	ssc-miR-15_39964-5p	cuuggaaccuguccuccuggccu	ssc-miR-15_39964-3p	ucagcaggucagguuccauaau	cuuggaaccuguccuccuggccuggugagagcagaucagcaggucagguuccauaau	15:132277734..132277791:+
11_29541	51.7	90 +/- 2%	ssc-mir-11_29541	97	39	0	58	yes	ssc-miR-11_29541-5p	cugagacaauuccauucagugu	ssc-miR-11_29541-3p	cugaauggaauugucucagccu	cugagacaauuccauucaguguguuccacauaaauacacugaauggaauugucucagccu	11:25307571..25307631:+
2_5563	51.7	90 +/- 2%	ssc-mir-2_5563	98	85	0	13	yes	ssc-miR-2_5563-3p	gcagcacucugucccccccagu	ssc-miR-2_5563-5p	ugguggggacauggugcuucu	ugguggggacauggugcuucugggcuauuugagaccaaagcagcacucugucccccccagu	2:81053055..81053116:+
X_45630	50.8	90 +/- 2%	ssc-mir-1264	98	78	0	20	yes	ssc-miR-1264-5p	agguccucaauaaguauuuguu	ssc-miR-1264-3p	acaagucuuauuugagcaccuguu	agguccucaauaaguauuuguugaaagaauaaaugaaccaacaagucuuauuugagcaccuguu	X:94122544..94122608:+
11_30174	49.6	90 +/- 2%	ssc-mir-11_30174	93	35	0	58	yes	ssc-miR-11_29541-5p	cugagacaauuccauucagugu	ssc-miR-11_29541-3p	cugaauggaauugucucagccu	cugagacaauuccauucaguguauuuauguggaacacacugaauggaauugucucagccu	11:25307568..25307628:-
AEMK02000452.1_46861	49	90 +/- 2%	ssc-mir-3956	92	60	3	29	yes	ssc-miR-3956-3p	ugaccuuccugcaucccguuca	ssc-miR-3956-5p	uacgugggugcuggaaggucaga	uacgugggugcuggaaggucagagggaggggcuucugucucgguguguguccucugaccuuccugcaucccguuca	AEMK02000452.1:49105..49181:+
2_6284	47.1	90 +/- 2%	ssc-mir-2_6284	90	81	0	9	yes	ssc-miR-2_6284	uuccggucauugucuguacgug	\	uuugcagcagugauaggauagc	uuccggucauugucuguacguggcgcgcuagugcuuuuccauuugcagcagugauaggauagc	2:151396089..151396152:+
AEMK02000452.1_46876	40.9	90 +/- 2%	ssc-mir-487a	78	38	0	40	yes	ssc-miR-487a-5p	guggcuagcccugcuguguucg	ssc-miR-487a-3p	aaucauacagggacauccaguu	guggcuagcccugcuguguucgcuguaucugugacgaaucauacagggacauccaguu	AEMK02000452.1:56045..56103:+
14_36977	40.8	90 +/- 2%	ssc-mir-14_36977	76	51	0	25	yes	ssc-miR-14_36977-3p	cgccggaugggccuggccucc	ssc-miR-14_36977-5p	aggcucagggccuucgggcgcg	aggcucagggccuucgggcgcgcuccgguuggaaauggcgccggaugggccuggccucc	14:71486898..71486957:+
2_6930	40.6	90 +/- 2%	ssc-mir-2_6930	85	58	0	27	no	ssc-miR-2_6930-3p	acggcugugucuuuccuccucc	ssc-miR-2_6930-5p	cagagguugggcagcagcagguga	cagagguugggcagcagcaggugagugcucgggcucaggcucacggcugugucuuuccuccucc	2:10355954..10356018:-
2_4367	38.5	90 +/- 2%	ssc-mir-2_4367	72	40	0	32	yes	ssc-miR-2_4367-3p	gggcaagccugcggaggugugg	ssc-miR-2_4367-5p	aggccuuccugagcaugcgcag	aggccuuccugagcaugcgcaguuuccuccagcccugggcaagccugcggaggugugg	2:9187246..9187304:+
15_39927	37	90 +/- 2%	ssc-mir-15_39927	68	58	0	10	yes	ssc-miR-15_39927-3p	gaggcggccccggcccgguau	ssc-miR-15_39927-5p	caccggcccggggcugccucc	caccggcccggggcugccuccauuuucucgggugguggaggcggccccggcccgguau	15:131493027..131493085:+
X_46184	36.1	90 +/- 2%	ssc-mir-X_46184	67	59	0	8	yes	ssc-miR-6894	uucccugcccucuuccuccagg	\	ccuggaggaagugggcugaggaa	ccuggaggaagugggcugaggaaggggaugcagagcugguccagaugugcucuucccugcccucuuccuccagg	X:45975471..45975545:-
3_11569	34.4	90 +/- 2%	ssc-mir-3_11569	65	32	0	33	yes	ssc-miR-3_11569-5p	gaaccaucucucuuauaucugc	ssc-miR-3_11569-3p	gauaugagaguguugguccuga	gaaccaucucucuuauaucugccaccugccuucucugaccugcagauaugagaguguugguccuga	3:103632379..103632445:-
12_30826	33.8	90 +/- 2%	ssc-mir-3064	67	41	2	24	yes	ssc-miR-3064-5p	ucuggcuguuguggugugcaaa	ssc-miR-3064-3p	uuugccacacugcaacaccuuac	ucuggcuguuguggugugcaaaacuccguacauugcuauuuugccacacugcaacaccuuac	12:14578145..14578207:+
16_41170	31.6	90 +/- 2%	ssc-mir-16_41170	59	55	0	4	yes	ssc-miR-16_41170	aagcuccugcaggaccguugggg	\	ucugcgguucuacaggaggacuu	aagcuccugcaggaccguugggguuaguggugacaagcucugcgguucuacaggaggacuu	16:18339801..18339862:+
6_20264	31.2	90 +/- 2%	ssc-mir-6_20264	58	52	0	6	yes	ssc-miR-6_20264	ccuccugcacugccuccccagc	\	ucggggaggcugugcagcg	ucggggaggcugugcagcgcggcccgcucgccucagccccgcugcccuccugcacugccuccccagc	6:67471144..67471211:-
5_16268	30.7	90 +/- 2%	ssc-mir-5_16268	58	54	0	4	yes	ssc-miR-5_16268	ucugagaugugaccugggcau	\	ugccuggguccccucccc	ugccuggguccccuccccagagguucaaauuuaauugcucugagaugugaccugggcau	5:27343475..27343534:-
2_4498	29.9	90 +/- 2%	ssc-mir-2_4498	55	50	0	5	yes	ssc-miR-2_4498	ccacccucaucgcugccugugu	\	cgaggcagcgcugaggaugaac	ccacccucaucgcugccuguguguccacacuggagcacgaggcagcgcugaggaugaac	2:10115456..10115515:+
2_4219	29.6	90 +/- 2%	ssc-mir-2_4219	54	45	0	9	yes	ssc-miR-2_4219	cuggcccgcaucucccccgcaga	\	ggugagggcgauggggucagcc	ggugagggcgauggggucagccgccugaugggggcuggcccgcaucucccccgcaga	2:6594941..6594998:+
12_32758	28.1	90 +/- 2%	ssc-mir-12_32758	60	42	0	18	no	ssc-miR-12_32758-3p	ccuucggugagggcugccguga	ssc-miR-12_32758-5p	aaggccuuccucaccgugagcu	aaggccuuccucaccgugagcuucuugccguugaccacgccuucggugagggcugccguga	12:45087296..45087357:-
AEMK02000452.1_47142	27.2	90 +/- 2%	ssc-mir-203b	50	49	0	1	yes	ssc-miR-203b-3p	uugaacuguuaagaaccacugg	ssc-miR-203b-5p	uagugguccuaaacauuucac	uagugguccuaaacauuucacaauugcgcuacagaacuguugaacuguuaagaaccacugg	AEMK02000452.1:2527862..2527923:-
AEMK02000682.1_47305	25.6	90 +/- 2%	ssc-mir-682_47305	55	51	0	4	no	ssc-miR-682_47305	cucacggccucgucuugcacaga	\	ugugcaaacaggccguugaugu	ugugcaaacaggccguugauguaggccgggaccucacggccucgucuugcacaga	AEMK02000682.1:1236240..1236295:+
2_4938	23.8	90 +/- 2%	ssc-mir-2_4938	44	39	0	5	yes	ssc-miR-2_4938	caguucacaguucauaggagga	\	ccuccuuuuuucugugaacaga	caguucacaguucauaggaggaugaauguguauccuccuuuuuucugugaacaga	2:57085873..57085928:+
4_12268	23.8	90 +/- 2%	ssc-mir-4_12268	45	29	0	16	yes	ssc-miR-4_12268-5p	aggggaucuucaggguggugacg	ssc-miR-4_12268-3p	uugccacucuguuuuucuccac	aggggaucuucaggguggugacguguuaggaaaaugauuguuacuaacuuugccacucuguuuuucuccac	4:37089159..37089230:+
AEMK02000452.1_46869	23.5	90 +/- 2%	ssc-mir-544	44	38	0	6	yes	ssc-miR-544-3p	auucugcauuuuuagcaaguuc	ssc-miR-544-5p	ucuuguuaaaaggcagauucu	ucuuguuaaaaggcagauucugauucagggaccaagauucugcauuuuuagcaaguuc	AEMK02000452.1:52638..52696:+
11_30141	19.4	90 +/- 2%	ssc-mir-11_30141	35	23	0	12	yes	ssc-miR-11_30141-5p	ucuuccacuuagccacacgug	ssc-miR-11_30141-3p	uguguggcuaagugguagauuu	ucuuccacuuagccacacgugggccuuuuacucugcauguguggcuaagugguagauuu	11:22132998..22133057:-
X_46607	19.1	90 +/- 2%	ssc-mir-508	36	34	0	2	yes	ssc-miR-508-5p	uacuccaaagggugucauucau	ssc-miR-508-3p	ugacugucaccuuuuugaguag	uacuccaaagggugucauucauacagacuaauacaugacugucaccuuuuugaguag	X:119836625..119836682:-
7_22014	18.5	90 +/- 2%	ssc-mir-7_22014	34	29	0	5	yes	ssc-miR-7_22014	ucugguucugugacccugccu	\	guaagagcaucugaaccaggggu	ucugguucugugacccugccuauuugcccuucagccagguaagagcaucugaaccaggggu	7:50087475..50087536:+
14_37461	18.5	90 +/- 2%	ssc-mir-6715	33	26	0	7	yes	ssc-miR-6715	ccaaaccaguugugccuguag	\	cacaggcacggcugguuug	cacaggcacggcugguuugagcauuuuaacugaauugccaaaccaguugugccuguag	14:122706292..122706350:+
2_5245	16.2	90 +/- 2%	ssc-mir-2_5245	28	22	0	6	yes	ssc-miR-2_5245	gaucccucugcuaucccccagc	\	cugggggacagcaggggcaucagu	cugggggacagcaggggcaucaguguggcugggguucugaucccucugcuaucccccagc	2:70747923..70747983:+
10_29103	15.5	90 +/- 2%	ssc-mir-10_29103	27	17	0	10	yes	ssc-miR-10_29103-5p	caccggccaaggauugaauccu	ssc-miR-10_29103-3p	auucaaucgcuggcccaggaac	caccggccaaggauugaauccuguaggucacagcugcaauuuggauucaaucgcuggcccaggaac	10:48445980..48446046:-
1_1338	15.4	90 +/- 2%	ssc-mir-1_1338	28	23	0	5	yes	ssc-miR-1_1338	uguggcaugaugcugaguggc	\	ccucccagugucaugcuuccug	uguggcaugaugcugaguggcagggagcauucauuuaaacaugccucccagugucaugcuuccug	1:207492837..207492902:+
10_29054	14.6	90 +/- 2%	ssc-mir-10_29054	33	25	0	8	no	ssc-miR-10_29054	uacgcggcccgacugacgucc	\	ccgucagacccugccgugcag	ccgucagacccugccgugcaguaccggugaguacuacgcggcccgacugacgucc	10:34001726..34001781:-
X_45809	13.7	90 +/- 2%	ssc-mir-X_45809	31	25	0	6	no	ssc-miR-X_45809	cagaggccagagggcaggacgcu	\	ugccugcccucccggcuccagcu	ugccugcccucccggcuccagcugccuccuccuaguccgcagaggccagagggcaggacgcu	X:124279293..124279355:+
4_13698	13	90 +/- 2%	ssc-mir-4_13698	22	15	0	7	yes	ssc-miR-4_13698	caggaccaggugagcgccagc	\	gggcguucauguggagucugga	gggcguucauguggagucuggagaggaaaaccagcggcccaggaccaggugagcgccagc	4:75822491..75822551:-
X_46196	12.6	90 +/- 2%	ssc-mir-X_46196	29	20	0	9	no	ssc-miR-X_46196	cauugacuccuccugcuccauagg	\	guaugugagcggggggcu	guaugugagcggggggcuggugggaccaggcugccuagccauagguaugcccccauugacuccuccugcuccauagg	X:46298681..46298758:-
3_11648	11.5	90 +/- 2%	ssc-mir-3_11648	19	14	0	5	yes	ssc-miR-3_11648	ccuaguccccuccucugccagg	\	cugggagagagggggauugguc	cugggagagagggggauuggucggaauggacucagccuaguccccuccucugccagg	3:111776330..111776387:-
1_2827	10.2	90 +/- 2%	ssc-mir-1_2827	17	12	0	5	yes	ssc-miR-1_2827	uagucucccauugucaacagucu	\	gacugguuggauuggagacuagg	uagucucccauugucaacagucuuaagaggguagaagacugguuggauuggagacuagg	1:130871992..130872051:-
7_23601	9.9	90 +/- 2%	ssc-mir-7_23601	16	11	0	5	yes	ssc-miR-7_23601	aaagaucauagagguaaaguug	\	cacuuuaccucuauggucuuuc	aaagaucauagagguaaaguugucaucagaguuagcacuuuaccucuauggucuuuc	7:60252568..60252625:-
14_38756	9.8	90 +/- 2%	ssc-mir-3085	16	15	0	1	yes	ssc-miR-3085-3p	ucuggcugcuauggcccccucc	ssc-miR-3085-5p	aggugccauucugagggccaggagu	aggugccauucugagggccaggaguuugauuaugugucacucuggcugcuauggcccccucc	14:109233967..109234029:-
9_26964	9.8	90 +/- 2%	ssc-mir-205b	25	17	0	8	no	ssc-miR-205b-5p	gcuucacuccacugaaaucu	ssc-miR-205b-3p	gacuccgguggaaugaagga	gcuucacuccacugaaaucugguuggguaugagacagacuccgguggaaugaagga	9:133517084..133517140:+
9_26759	9.7	90 +/- 2%	ssc-mir-3120	15	11	0	4	yes	ssc-miR-3120-3p	cacagcaaguguagacaggcag	ssc-miR-3120-5p	ccugucugugccugcuguaca	ccugucugugccugcuguacaggugagcggauguucugcacagcaaguguagacaggcag	9:114528013..114528073:+
13_35052	8.7	90 +/- 2%	ssc-mir-13_35052	22	13	0	9	no	ssc-miR-13_35052	auggcccuauuguccucuguagg	\	acacaguggacagaggucaugu	acacaguggacagaggucaugugcuggccccauggcccuauuguccucuguagg	13:30261563..30261617:-
2_6119	7.6	90 +/- 2%	ssc-mir-2_6119	18	12	0	6	no	ssc-miR-2_6119	cggcuggagcggagcgcaccgc	\	gcgugacuccggcuccggccccgg	gcgugacuccggcuccggccccgggcacggcgggcggcgcggcuggagcggagcgcaccgc	2:141480758..141480819:+
3_11138	127639	81 +/- 4%	ssc-mir-193b	250356	248092	0	2264	yes	ssc-miR-193b-3p	aacuggcccacaaagucccgcu	ssc-miR-193b-5p	cgggguuuugagggcgagauga	cgggguuuugagggcgagaugaguuuauguuuuauccaacuggcccacaaagucccgcu	3:28913101..28913160:-
AEMK02000682.1_48270	3932.1	81 +/- 4%	ssc-mir-4339-2	7709	7462	0	247	yes	ssc-miR-4339-3p	agaggagccgcgacagagccgg	ssc-miR-4339-2-5p	gcucugagcgccccuccucgucc	gcucugagcgccccuccucguccguccccuccagcuggagaggagccgcgacagagccgg	AEMK02000682.1:792362..792422:-
2_6012	3315	81 +/- 4%	ssc-mir-2_6012	6498	4686	0	1812	yes	ssc-miR-2_6012-3p	cuuccugggguccaggcgggg	ssc-miR-2_6012-5p	cgucuggcccccagaaagcuc	cgucuggcccccagaaagcucggagcucugcggggcuuccugggguccaggcgggg	2:1470032..1470088:-
13_35232	2768.1	81 +/- 4%	ssc-mir-13_35232	5427	4703	0	724	yes	ssc-miR-13_35232-5p	uuugcucugcuccugccacaugc	ssc-miR-13_35232-3p	gugugacaggccagggcaguuc	uuugcucugcuccugccacaugcaugucauaaggagagugugacaggccagggcaguuc	13:30242053..30242112:+
2_4162	2449.4	81 +/- 4%	ssc-mir-2_4162	4815	783	32	4000	no	ssc-miR-2_4162-5p	uguggaguuccuuucguggcu	ssc-miR-2_4162-3p	cgacuaggaaccaugagguug	uguggaguuccuuucguggcucagugguuaaugaauccgacuaggaaccaugagguug	2:9154635..9154693:+
AEMK02000452.1_47837	1944.4	81 +/- 4%	ssc-mir-452_47837	3818	3592	0	226	no	ssc-miR-452_47837-3p	gacccuguccgccccuucccagg	ssc-miR-452_47837-5p	uggggagggccggacagagcag	uggggagggccggacagagcagccgaggcccgcugacccuguccgccccuucccagg	AEMK02000452.1:2993001..2993058:+
13_36648	1528.2	81 +/- 4%	ssc-mir-13_36648	3003	2278	0	725	no	ssc-miR-13_36648-3p	ccucucgcccuccgaguucagc	ssc-miR-13_36648-5p	ucggauuccgagggcggugcgg	ucggauuccgagggcggugcgggcagcucagguuucccccucucgcccuccgaguucagc	13:31656477..31656537:-
15_41245	1273.9	81 +/- 4%	ssc-mir-15_41245	2495	2281	0	214	yes	ssc-miR-15_41245-3p	acuagguugggaguuccuguugu	ssc-miR-15_41245-5p	ugacgggaacuccuuaccauuc	ugacgggaacuccuuaccauucagauuuuagaaaaugacuagguugggaguuccuguugu	15:76227838..76227898:+
6_20223	1134.6	81 +/- 4%	ssc-mir-6_20223	2221	2030	0	191	yes	ssc-miR-6_20223-3p	ccggcccucgaguuccccgcga	ssc-miR-6_20223-5p	ugcggggagccgaggcgaccagcg	ugcggggagccgaggcgaccagcgcagccggcucagugcaccggcgccggcccucgaguuccccgcga	6:145533531..145533599:+
12_34385	1117.6	81 +/- 4%	ssc-mir-12_34385	2189	2096	0	93	yes	ssc-miR-12_34385-5p	aaacccccagcucugucccauu	ssc-miR-12_34385-3p	ugggacuggccugggguuuguu	aaacccccagcucugucccauugcugccacugccugggacuggccugggguuuguu	12:43384696..43384752:-
14_40080	717.5	81 +/- 4%	ssc-mir-14_40080	1404	1364	0	40	yes	ssc-miR-14_40080	ggcucucucccccagcgucucu	\	aggugcugcaggaggugggcucuga	aggugcugcaggaggugggcucugacuugauuuggcacaggcucucucccccagcgucucu	14:60107968..60108029:-
15_41411	632.3	81 +/- 4%	ssc-mir-15_41411	1236	753	0	483	yes	ssc-miR-15_41411-3p	uucgcggcccgcgcugggagc	ssc-miR-15_41411-5p	ucccaguccgggucgcgccg	ucccaguccgggucgcgccgcccucuugagcuucgcggcccgcgcugggagc	15:105055342..105055394:+
12_31815	582	81 +/- 4%	ssc-mir-12_31815	1146	1137	0	9	no	ssc-miR-12_31815	ucuaucccccuggcuccagg	\	gugagccaggcgaggaggggacccc	gugagccaggcgaggaggggaccccccgggaaagggcugucuccugccgcagaaccugaccagggucuaucccccuggcuccagg	12:979099..979184:+
5_15377	454.6	81 +/- 4%	ssc-mir-5_15377	896	672	0	224	no	ssc-miR-5_15377-3p	uuccugggccggcugagggcuugg	ssc-miR-5_15377-5p	uggccuugggucuggcaggagc	uggccuugggucuggcaggagcaggcgugacuucuguuccugggccggcugagggcuugg	5:11422761..11422821:+
5_15067	372.8	81 +/- 4%	ssc-mir-5_15067	727	657	0	70	yes	ssc-miR-5_15067-3p	ugacucccggccugcuggcagg	ssc-miR-5_15067-5p	ugcguagcaggcuggggcggcggc	ugcguagcaggcuggggcggcggccgcgggccagggccaggcacccugcugacucccggccugcuggcagg	5:279377..279448:+
X_46803	369.5	81 +/- 4%	ssc-mir-X_46803	721	641	0	80	yes	ssc-miR-X_46803-3p	gcagcaagggugguccagggagu	ssc-miR-X_46803-5p	uccuuggacauccggguggccc	uccuuggacauccggguggccccugaucugcagaagggcagcaagggugguccagggagu	X:124696059..124696119:+
AEMK02000682.1_48183	315.4	81 +/- 4%	ssc-mir-682_48183	615	228	0	387	yes	ssc-miR-682_48183-5p	aggggccaccgucgcucccgcgcu	ssc-miR-682_48183-3p	cagggagaagggcggccuuugg	aggggccaccgucgcucccgcgcuguccucaggcuugaccagcagggagaagggcggccuuugg	AEMK02000682.1:1452338..1452402:+
8_26790	247	81 +/- 4%	ssc-mir-8_26790	481	292	0	189	yes	ssc-miR-8_26790-3p	agccagguggaugcggacgagc	ssc-miR-8_26790-5p	ucgcccgcacccagccuggucucg	ucgcccgcacccagccuggucucggccccagcaagagccagguggaugcggacgagc	8:6439765..6439822:-
1_2726	204.3	81 +/- 4%	ssc-mir-1_2726	398	306	0	92	yes	ssc-miR-1_2726-3p	aggggaaggcaggucuuggagc	ssc-miR-1_2726-5p	ccuugagaucaugaccuucuugcu	ccuugagaucaugaccuucuugcuguuguacugagagucccaggggaaggcaggucuuggagc	1:144653073..144653136:-
7_23298	194.3	81 +/- 4%	ssc-mir-7_23298	386	176	0	210	no	ssc-miR-7_23298-5p	ugcagguggagcccaggggaac	ssc-miR-7_23298-3p	ugacccucgccgccaccucugc	ugcagguggagcccaggggaacagguagagcaagugacccucgccgccaccucugc	7:29642525..29642581:+
9_29348	178	81 +/- 4%	ssc-mir-1843	362	172	0	190	no	ssc-miR-1843-3p-3p	ucugaucguuccccuccauacag	ssc-miR-1843-5p	acauggaggucucugucuggcu	acauggaggucucugucuggcuuaggacagcugacuaagucugaucguuccccuccauacag	9:117939334..117939396:-
3_8249	140.3	81 +/- 4%	ssc-mir-3_8249	271	194	0	77	yes	ssc-miR-3_8249-3p	ugggaucgcaccccggcggcgg	ssc-miR-3_8249-5p	ugcgccgggcuguggauuccgc	ugcgccgggcuguggauuccgccugucuaggccaggugggaucgcaccccggcggcgg	3:323378..323436:+
9_28392	132.8	81 +/- 4%	ssc-mir-9_28392	266	200	0	66	no	ssc-miR-9_28392-3p	cccuggccucgcucagug	ssc-miR-9_28392-5p	ugggcgguuccaugguguaau	ugggcgguuccaugguguaaugauggggguuucaucccuggccucgcucagug	9:129197446..129197499:+
2_5850	96.3	81 +/- 4%	ssc-mir-2_5850	193	102	0	91	no	ssc-miR-2_5850-5p	agugaccuggagcugaguggg	ssc-miR-2_5850-3p	ccacggcccgugucaccugcc	agugaccuggagcugagugggggguugcgucauucucuccccacggcccgugucaccugcc	2:151480075..151480136:+
17_43937	88.2	81 +/- 4%	ssc-mir-17_43937	177	120	0	57	no	ssc-miR-17_43937-3p	agccuccugcuuccccgcagg	ssc-miR-17_43937-5p	uggcgggcaaggcgggcgggccgc	uggcgggcaaggcgggcgggccgcgugggggacccuccuggcagcagccuccugcuuccccgcagg	17:62627322..62627388:+
8_27097	81.2	81 +/- 4%	ssc-mir-8_27097	155	73	0	82	yes	ssc-miR-8_27097-3p	ccuguggcauguggaaguu	ssc-miR-8_27097-5p	ucuuccaugugccacggguguagc	ucuuccaugugccacggguguagcugagaaaaaaaaguagcaccuguggcauguggaaguu	8:71241724..71241785:-
6_21455	79.9	81 +/- 4%	ssc-mir-6_21455	161	94	0	67	no	ssc-miR-6_21455-3p	ucucuggcccccucccccccauu	ssc-miR-6_21455-5p	aggagggaaggcggaugagagc	aggagggaaggcggaugagagcugggaccguagacccgucucuggcccccucccccccauu	6:58333497..58333558:-
6_22340	76.5	81 +/- 4%	ssc-mir-6_22340	157	72	0	85	no	ssc-miR-6_22340-3p	uugcugcagcccagguugcuuuu	ssc-miR-6_22340-5p	aaguuuccugguggcucagugagu	aaguuuccugguggcucagugaguuaaggaucuaguauacucauugcugcagcccagguugcuuuu	6:111337073..111337139:-

## Sheet: known_pres_novel_mature
	known precursor novel mature
known miRNAs detected by miRDeep2 (Only with newly annotated mature miRNAs are shown)
tag id	miRDeep2 score	estimated probability that the miRNA is a true positive	total read count	mature read count	loop read count	star read count	significant randfold p-value	mature miRBase miRNA	name of mature sequence name	consensus mature sequence	name of mature sequence name	consensus star sequence	consensus precursor sequence	precursor coordinate
5_16243	939862	90 +/- 2%	1843496	1843417	0	79	yes	ssc-miR-26a	ssc-miR-26a-5p	uucaaguaauccaggauaggcu	ssc-miR-26a-3p	ccuauucuugauuacuuguuuc	uucaaguaauccaggauaggcuguuuccaucugugaggccuauucuugauuacuuguuuc	5:23112754..23112814:-
13_35101	548876	90 +/- 2%	1076593	1070678	4	5911	yes	ssc-miR-191	ssc-miR-191-5p	caacggaaucccaaaagcagcu	ssc-miR-191-3p	cugcacuuggauuucguuccc	caacggaaucccaaaagcagcuguugucuccagagcauuccagcugcacuuggauuucguuccc	13:31655491..31655555:-
6_20295	528770	90 +/- 2%	1037156	1035853	20	1283	yes	ssc-miR-34a	ssc-miR-34a-5p	uggcagugucuuagcugguugu	ssc-miR-34a-3p	aaucagcaagcauccugcccua	uggcagugucuuagcugguuguugugaguaauagcaaaggaagcaaucagcaagcauccugcccua	6:69603623..69603689:-
4_12038	489533	90 +/- 2%	960196	959031	0	1165	yes	ssc-miR-30d	ssc-miR-30d-5p	uguaaacauccccgacuggaagc	ssc-miR-30d-3p	uuucagucagauguuugcugcc	uguaaacauccccgacuggaagcuguaagacauagcuaagcuuucagucagauguuugcugcc	4:6948675..6948738:+
2_5097	418116	90 +/- 2%	820114	819012	247	855	yes	ssc-miR-27a	ssc-miR-27a-3p	uucacaguggcuaaguuccgc	ssc-miR-27a-5p	agggcuuagcugcuugugagca	agggcuuagcugcuugugagcagguccacagcaagucguguucacaguggcuaaguuccgc	2:65308306..65308367:+
2_6235	405516	90 +/- 2%	795399	788064	0	7335	yes	ssc-miR-378	ssc-miR-378-3p	acuggacuuggagucagaaggc	ssc-miR-378-5p	cuccugacuccagguccugugu	cuccugacuccagguccuguguguugccuggaaauagcacuggacuuggagucagaaggc	2:150825874..150825934:+
9_27533	392866	90 +/- 2%	770588	770568	0	20	yes	ssc-let-7a	ssc-let-7a-5p	ugagguaguagguuguauaguu	ssc-let-7a-1-3p	cuguacagccuccuagcuuuccu	ugagguaguagguuguauaguuuagaauuguaucaagggagauaacuguacagccuccuagcuuuccu	9:49152590..49152658:-
5_15663	388603	90 +/- 2%	762224	758319	0	3905	yes	ssc-let-7a	ssc-let-7a-5p	ugagguaguagguuguauaguu	ssc-let-7a-2-3p	cuauacaaccuacugucuuucc	ugagguaguagguuguauaguuggggcuccgcccggcuguggaauaacuauacaaccuacugucuuucc	5:3397057..3397126:-
10_28907	373320	90 +/- 2%	732250	730112	0	2138	yes	ssc-miR-181a	ssc-miR-181a-5p	aacauucaacgcugucggugagu	ssc-miR-181a-1-3p	accaucgaccguugauuguacc	aacauucaacgcugucggugaguuuggaauucaaaucaaaaccaucgaccguugauuguacc	10:21696672..21696734:-
1_1694	372389	90 +/- 2%	730421	730105	0	316	yes	ssc-miR-181a	ssc-miR-181a-5p	aacauucaacgcugucggugagu	ssc-miR-181a-2-3p	accaccgaccguugacuguac	aacauucaacgcugucggugaguuugggauuugaaaaaaccaccgaccguugacuguac	1:265497257..265497316:+
10_28980	364325	90 +/- 2%	714605	711243	0	3362	yes	ssc-miR-23b	ssc-miR-23b-3p	aucacauugccagggauuacc	ssc-miR-23b-5p	uggguuccuggcaugcugauuu	uggguuccuggcaugcugauuugugacuuaagauuaaaaucacauugccagggauuacc	10:27080206..27080265:-
13_35185	333296	90 +/- 2%	653742	653463	1	278	yes	ssc-let-7g	ssc-let-7g-5p	ugagguaguaguuuguacaguu	ssc-let-7g-3p	cuguacaggccacugccuugcc	ugagguaguaguuuguacaguuugagggucuaugauaccacccgguacaggagauaacuguacaggccacugccuugcc	13:34406137..34406216:-
X_45605	233248	90 +/- 2%	457501	456917	0	584	yes	ssc-miR-652	ssc-miR-652-3p	aauggcgccacuaggguugugc	ssc-miR-652-5p	acaacccuaggagagggugccauu	acaacccuaggagagggugccauucacauagacuauaauugaauggcgccacuaggguugugc	X:90166534..90166597:+
11_29669	206534	90 +/- 2%	405104	405062	0	42	yes	ssc-miR-92a	ssc-miR-92a-3p	uauugcacuugucccggccugu	ssc-miR-92a-1-5p	agguugggaucgguugcaaugcu	agguugggaucgguugcaaugcuguguuucuguaugguauugcacuugucccggccugu	11:60735367..60735426:+
2_6470	186984	90 +/- 2%	366757	366455	0	302	yes	ssc-miR-10383	ssc-miR-10383-3p	uggugccugacgucuuggcagu	ssc-miR-10383-5p	agccagggcugcaggcacuga	agccagggcugcaggcacugacauucacccaugguauuguggugccugacgucuuggcagu	2:1474435..1474496:-
AEMK02000452.1_46822	131604	90 +/- 2%	258143	253666	0	4477	no	ssc-miR-411	ssc-miR-411-5p	uaguagaccguauagcguacg	ssc-miR-411-3p	uauguaacacgguccacuaac	uaguagaccguauagcguacgcuuuaucugugacguauguaacacgguccacuaac	AEMK02000452.1:30012..30068:+
6_20079	59171.6	90 +/- 2%	116059	99944	1	16114	yes	ssc-let-7e	ssc-let-7e-5p	ugagguaggagguuguauaguu	ssc-let-7e-3p	cuauacggccuccuagcuuucc	ugagguaggagguuguauaguugaggaggacacccacggagaucacuauacggccuccuagcuuucc	6:58332045..58332112:-
15_39552	53134.4	90 +/- 2%	104219	103935	0	284	yes	ssc-miR-10b	ssc-miR-10b-5p	uacccuguagaaccgaauuugu	ssc-miR-10b-3p	acagauucgauucuaggggaau	uacccuguagaaccgaauuugugugguauccacauagucacagauucgauucuaggggaau	15:81951652..81951713:+
X_46197	49039.8	90 +/- 2%	96186	95840	3	343	yes	ssc-miR-98	ssc-miR-98-5p	ugagguaguaaguuguauuguu	ssc-miR-98-3p	cuauacaacuuacuacuuuccc	ugagguaguaaguuguauuguugugggguagggauuuuaggccccaauuagaagauaacuauacaacuuacuacuuuccc	X:46302377..46302457:-
13_34114	45762.1	90 +/- 2%	89758	89727	0	31	yes	ssc-miR-16	ssc-miR-16-5p	uagcagcacguaaauauuggcg	ssc-miR-16-1-3p	accaauauuauugugcugcuuu	uagcagcacguaaauauuggcguaguaaaauaaauauuaaacaccaauauuauugugcugcuuu	13:100083335..100083399:+
X_46525	31659.9	90 +/- 2%	62098	61993	0	105	yes	ssc-miR-450a	ssc-miR-450a-5p	uuuugcgauguguuccuaaua	ssc-miR-450a-3p	auugggagcauuuugcaugcau	uuuugcgauguguuccuaauaugcaguauaaauauauugggagcauuuugcaugcau	X:110381767..110381824:-
AEMK02000452.1_46902	30172.7	90 +/- 2%	59180	57412	0	1768	yes	ssc-miR-369	ssc-miR-369-5p	agaucgaccguguuauauucg	ssc-miR-369-3p	aauaauacaugguugaucuuu	agaucgaccguguuauauucgcuuuauggacuucgaauaauacaugguugaucuuu	AEMK02000452.1:69205..69261:+
2_7547	25995.5	90 +/- 2%	50986	50714	0	272	yes	ssc-miR-181c	ssc-miR-181c-5p	aacauucaaccugucggugagu	ssc-miR-181c-3p	accaucgaccguugaguggacc	aacauucaaccugucggugaguuugggcagcucaggcaaaccaucgaccguugaguggacc	2:65279961..65280022:-
13_34616	25520.8	90 +/- 2%	50055	50008	25	22	yes	ssc-let-7c	ssc-let-7c-5p	ugagguaguagguuguaugguu	ssc-let-7c-3p	cuguacaaccuucuagcuuucc	ugagguaguagguuguaugguuuagaguuacaccgugggaguuaacuguacaaccuucuagcuuucc	13:181303223..181303290:+
1_3401	23521.1	90 +/- 2%	46133	46069	0	64	yes	ssc-miR-204	ssc-miR-204-5p	uucccuuugucauccuaugccu	ssc-miR-204-3p	gcugggaaggcaaagggacgu	uucccuuugucauccuaugccugagaauauaugaaggaggcugggaaggcaaagggacgu	1:224065511..224065571:-
18_44674	23439.6	90 +/- 2%	45973	22500	0	23473	yes	ssc-miR-335	ssc-miR-335-3p	uuuuucauuauugcuccugacc	ssc-miR-335-5p	ucaagagcaauaacgaaaaaug	ucaagagcaauaacgaaaaauguuugucauaaaccguuuuucauuauugcuccugacc	18:18341587..18341645:-
13_34112	23146.1	90 +/- 2%	45399	44924	0	475	yes	ssc-miR-15b	ssc-miR-15b-5p	uagcagcacaucaugguuuaca	ssc-miR-15b-3p	cgaaucauuauuugcugcucu	uagcagcacaucaugguuuacauacuacaaucaagaugcgaaucauuauuugcugcucu	13:100083190..100083249:+
9_27531	21870.9	90 +/- 2%	42896	42303	0	593	yes	ssc-miR-125b	ssc-miR-125b-5p	ucccugagacccuaacuuguga	ssc-miR-125b-1-3p	acggguuaggcucuugggagc	ucccugagacccuaacuugugauguuuaccguuuaaauccacggguuaggcucuugggagc	9:49109445..49109506:-
13_34618	21638.9	90 +/- 2%	42441	41853	0	588	yes	ssc-miR-125b	ssc-miR-125b-5p	ucccugagacccuaacuuguga	ssc-miR-125b-2-3p	acaagucaggcucuugggacc	ucccugagacccuaacuugugagguauuuuaguaacaucacaagucaggcucuugggacc	13:181350061..181350121:+
18_43984	17482.4	90 +/- 2%	34288	33990	0	298	yes	ssc-miR-182	ssc-miR-182-5p	uuuggcaaugguagaacucacacu	ssc-miR-182-3p	ugguucuagacuugccaacu	uuuggcaaugguagaacucacacuggugagauaaugggauccggugguucuagacuugccaacu	18:18986839..18986903:+
9_27535	17036.4	90 +/- 2%	33413	33143	0	270	yes	ssc-miR-100	ssc-miR-100-5p	aacccguagauccgaacuugug	ssc-miR-100-3p	acaagcuugugucuauagguau	aacccguagauccgaacuugugcugauagugcacacaagcuugugucuauagguau	9:49157917..49157973:-
18_43980	14820.5	90 +/- 2%	29067	28316	2	749	yes	ssc-miR-183	ssc-miR-183-5p	uauggcacugguagaauucacu	ssc-miR-183-3p	ugaauuaccgaagggccauaaa	uauggcacugguagaauucacugugaacagucucggucagugaauuaccgaagggccauaaa	18:18982273..18982335:+
14_36820	11550.5	90 +/- 2%	22652	22377	0	275	yes	ssc-miR-185	ssc-miR-185-5p	uggagagaaaggcaguuccuga	ssc-miR-185-3p	aggggcuggcuuuccucuggu	uggagagaaaggcaguuccugaugguccccuccccaggggcuggcuuuccucuggu	14:51449912..51449968:+
AEMK02000452.1_46865	11427.6	90 +/- 2%	22412	22074	0	338	yes	ssc-miR-487b	ssc-miR-487b-3p	aaucguacagggucauccacuu	ssc-miR-487b-5p	ugguuaucccuguccuguucg	ugguuaucccuguccuguucguuuuacucaugucgaaucguacagggucauccacuu	AEMK02000452.1:50497..50554:+
2_7138	9389	90 +/- 2%	18413	18318	0	95	yes	ssc-miR-130a	ssc-miR-130a-3p	cagugcaauguuaaaagggca	ssc-miR-130a-5p	gcucuuuucacauugugcuacu	gcucuuuucacauugugcuacugucugcaccuaucacuagcagugcaauguuaaaagggca	2:13296703..13296764:-
AEMK02000452.1_46851	8202.1	90 +/- 2%	16086	15169	0	917	yes	ssc-miR-376c	ssc-miR-376c-3p	aacauagaggaaauuccacgu	ssc-miR-376c-5p	guggauauuccuucuauguuu	guggauauuccuucuauguuuauguuauuugugguuaaacauagaggaaauuccacgu	AEMK02000452.1:45244..45302:+
17_43146	7936.7	90 +/- 2%	15566	15142	0	424	yes	ssc-miR-103	ssc-miR-103-3p	agcagcauuguacagggcuauga	ssc-miR-103-2-5p	agcuucuuuacagugcugccuug	agcuucuuuacagugcugccuuguagcauucaggucaagcagcauuguacagggcuauga	17:31808847..31808907:-
X_45360	7828.2	90 +/- 2%	15353	14641	0	712	yes	ssc-miR-660	ssc-miR-660-5p	uacccauugcauaucggaguug	ssc-miR-660-3p	accuccuaugugcaugguuuac	uacccauugcauaucggaguugugaauucucaaagcaccuccuaugugcaugguuuac	X:43714081..43714139:+
AEMK02000452.1_46829	7713.4	90 +/- 2%	15127	14799	0	328	yes	ssc-miR-323	ssc-miR-323-3p	gcacauuacacggucgaccucu	ssc-miR-323-5p	aggugguccguggcgcguucgc	aggugguccguggcgcguucgcuuuauuuauggcgcacauuacacggucgaccucu	AEMK02000452.1:32422..32478:+
AEMK02000452.1_46857	7336.8	90 +/- 2%	14391	13561	0	830	yes	ssc-miR-376c	ssc-miR-376b-3p	aucauagaggaaaauccaugu	ssc-miR-376c-5p	guggauauuccuucuauguuu	guggauauuccuucuauguuuacgugauucauagauaaucauagaggaaaauccaugu	AEMK02000452.1:45974..46032:+
11_29667	6543.9	90 +/- 2%	12833	12801	0	32	yes	ssc-miR-19b	ssc-miR-19b-3p	ugugcaaauccaugcaaaacug	ssc-miR-19b-1-5p	aguuuugcagguuugcauccagc	aguuuugcagguuugcauccagcugugugauauucugcugugcaaauccaugcaaaacug	11:60735250..60735310:+
14_38822	6164.2	90 +/- 2%	12088	11297	0	791	yes	ssc-miR-1307	ssc-miR-1307-3p	cucggcguggcgucggucgugg	ssc-miR-1307-5p	ucgaccggaccucgaccggcu	ucgaccggaccucgaccggcucgucuauguugccaaucgacucggcguggcgucggucgugg	14:114325632..114325694:-
1_3593	5324.7	90 +/- 2%	10441	9425	94	922	yes	ssc-miR-32	ssc-miR-32-5p	uauugcacauuacuaaguugc	ssc-miR-32-3p	caauuuagugugugugauauu	uauugcacauuacuaaguugcauguugucacggccucagugcaauuuagugugugugauauu	1:250115906..250115968:-
1_1288	4824.3	90 +/- 2%	9460	8279	0	1181	yes	ssc-miR-31	ssc-miR-31-5p	aggcaagaugcuggcauagcugu	ssc-miR-31-3p	ugcuaugccaacauauugccau	aggcaagaugcuggcauagcuguuaaacugagaaccugcuaugccaacauauugccau	1:201198741..201198799:+
13_33444	4468.3	90 +/- 2%	8761	8602	0	159	yes	ssc-miR-138	ssc-miR-138-5p	agcugguguugugaaucaggccgu	ssc-miR-138-3p	gcuacuucacaacaccagggu	agcugguguugugaaucaggccguugccaaucagagaacggcuacuucacaacaccagggu	13:27450139..27450200:+
X_45356	4305.8	90 +/- 2%	8443	8341	0	102	yes	ssc-miR-362	ssc-miR-362-5p	aauccuuggaaccuaggugugagu	ssc-miR-362-3p	aacacaccuauucaaggauuca	aauccuuggaaccuaggugugagugcugcucuagugcaacacaccuauucaaggauuca	X:43711735..43711794:+
18_43955	4249.7	90 +/- 2%	8333	8270	0	63	yes	ssc-miR-29b	ssc-miR-29b-3p	uagcaccauuugaaaucaguguu	ssc-miR-29b-1-5p	gcugguuucauauggugguuu	gcugguuucauauggugguuuagauuuaaaaagugauugucuagcaccauuugaaaucaguguu	18:18039637..18039701:+
7_22761	4105.3	90 +/- 2%	8049	7896	0	153	yes	ssc-miR-342	ssc-miR-342-3p	ucucacacagaaaucgcacccguc	ssc-miR-342-5p	agggugcuaucugugacugagg	agggugcuaucugugacugagggacauggcgcauagaacugucucacacagaaaucgcacccguc	7:121021766..121021831:+
X_46586	3832	90 +/- 2%	7513	6525	0	988	yes	ssc-miR-505	ssc-miR-505-3p	gucaacacuugcugguuuccucu	ssc-miR-505-5p	gggagccaggaaguauugauguu	gggagccaggaaguauugauguuucugccagguuagcgucaacacuugcugguuuccucu	X:114563950..114564010:-
AEMK02000452.1_46878	3583.7	90 +/- 2%	7027	6818	0	209	yes	ssc-miR-382	ssc-miR-382-5p	gaaguuguucgugguggauucg	ssc-miR-382-3p	aaucauucacggacaacacuuu	gaaguuguucgugguggauucgcuuuacuuaugacgaaucauucacggacaacacuuu	AEMK02000452.1:58449..58507:+
6_19905	3318.4	90 +/- 2%	6506	3711	0	2795	yes	ssc-miR-330	ssc-miR-330-5p	ucucugggccugugucuuagg	ssc-miR-330-3p	gcaaagcacacggccugcagaga	ucucugggccugugucuuaggcucugcaagaucaaccgagcaaagcacacggccugcagaga	6:52007502..52007564:-
9_27224	3274.1	90 +/- 2%	6418	6393	0	25	yes	ssc-miR-326	ssc-miR-326-3p	ccucugggcccuuccuccagc	ssc-miR-326-5p	uggaggcagggccuuugugcagg	uggaggcagggccuuugugcaggcggguugugcucagaucgccucugggcccuuccuccagc	9:9581958..9582020:-
11_29454	3032.4	90 +/- 2%	5947	5919	0	28	yes	ssc-miR-15a	ssc-miR-15a-5p	uagcagcacauaaugguuugu	ssc-miR-15a-3p	caggccauauugugcugccuca	uagcagcacauaaugguuuguggauuuugaaaaggugcaggccauauugugcugccuca	11:17757473..17757532:+
9_26135	2555.5	90 +/- 2%	5011	4286	0	725	yes	ssc-miR-34c	ssc-miR-34c-3p	aaucacuaaccacacggccagg	ssc-miR-34c-5p	aggcaguguaguuagcugauugc	aggcaguguaguuagcugauugcugauaaaaccaaucacuaaccacacggccagg	9:39280289..39280344:+
11_29459	2309.2	90 +/- 2%	4528	4432	0	96	yes	ssc-miR-3613	ssc-miR-3613-5p	uguuguacuuuuuuuuuuguuc	ssc-miR-3613-3p	acaaaaaaaaaagcccaacccu	uguuguacuuuuuuuuuuguucguugcauuuuuaggaacaaaaaaaaaagcccaacccu	11:17808268..17808327:+
12_32402	2191	90 +/- 2%	4294	4284	0	10	yes	ssc-miR-152	ssc-miR-152-3p	ucagugcaugacagaacuuggg	ssc-miR-152-5p	agguucugugauacacuccgacu	agguucugugauacacuccgacucgggcucuggagcagucagugcaugacagaacuuggg	12:24292262..24292322:-
2_5504	2125.4	90 +/- 2%	4167	2482	3	1682	yes	ssc-miR-340	ssc-miR-340-5p	uuauaaagcaaugagacugauu	ssc-miR-340-3p	uccgucucaguuacuuuauagcc	uuauaaagcaaugagacugauugucauaugucguuugugggauccgucucaguuacuuuauagcc	2:78571461..78571526:+
2_7246	1992	90 +/- 2%	3911	3887	0	24	no	ssc-miR-1343	ssc-miR-1343-3p	cuccuggggcccgcacucucgc	ssc-miR-1343-5p	uggggagcggcccccgggcgg	uggggagcggcccccgggcgggccucugcucuggccccuccuggggcccgcacucucgc	2:26066343..26066402:-
12_32966	1874.3	90 +/- 2%	3681	1521	0	2160	no	ssc-miR-324	ssc-miR-324-3p	acugccccaggugcugcuggg	ssc-miR-324-5p	cgcauccccuagggcauuggugu	cgcauccccuagggcauuggugugaagcuggagacccacugccccaggugcugcuggg	12:52579606..52579664:-
AEMK02000452.1_46823	1512.3	90 +/- 2%	2963	1241	0	1722	yes	ssc-miR-299	ssc-miR-299-3p	uaugugggacgguaaaccgcuu	ssc-miR-299-5p	ugguuuaccgucccacauacau	ugguuuaccgucccacauacauuuugcauauguaugugggacgguaaaccgcuu	AEMK02000452.1:30473..30527:+
14_38698	1206.1	90 +/- 2%	2364	2317	0	47	yes	ssc-miR-107	ssc-miR-107-3p	agcagcauuguacagggcuau	ssc-miR-107-5p	agcuucuuuacaguguugccuugu	agcuucuuuacaguguugccuuguggcauggaguucaagcagcauuguacagggcuau	14:101420757..101420815:-
AEMK02000452.1_46831	960.3	90 +/- 2%	1882	1867	0	15	yes	ssc-miR-758	ssc-miR-758-3p	uuugugaccugguccacuaac	ssc-miR-758-5p	ugguugaccagagagcacacg	ugguugaccagagagcacacgcuuuauuugugccguuugugaccugguccacuaac	AEMK02000452.1:32734..32790:+
12_32869	842	90 +/- 2%	1648	1635	1	12	yes	ssc-miR-132	ssc-miR-132-5p	accguggcuuucgauuguuacu	ssc-miR-132-3p	uaacagucuacagccauggucg	accguggcuuucgauuguuacugugggaaccggagguaacagucuacagccauggucg	12:48162634..48162692:-
AEMK02000452.1_46837	599.6	90 +/- 2%	1174	802	0	372	yes	ssc-miR-494	ssc-miR-494-3p	ugaaacauacacgggaaaccucu	ssc-miR-494-5p	agguuguccguguugucuucu	agguuguccguguugucuucucuuuacuuaugaugaaacauacacgggaaaccucu	AEMK02000452.1:35953..36009:+
X_45641	589.8	90 +/- 2%	1155	892	0	263	yes	ssc-miR-1277	ssc-miR-1277-3p	uacguagauauauauguauuu	ssc-miR-1277-5p	uauauauauauauguacguau	uauauauauauauguacguauguguauaugaauguauacguagauauauauguauuu	X:96979703..96979760:+
2_6336	492.9	90 +/- 2%	971	825	0	146	no	ssc-miR-210	ssc-miR-210-3p	cugugcgugugacagcggcugau	ssc-miR-210-5p	agccacugcccaccgcacacugc	agccacugcccaccgcacacugcgcugcuccggacccacugugcgugugacagcggcugau	2:335276..335337:-
12_32762	438.5	90 +/- 2%	857	722	0	135	yes	ssc-miR-144	ssc-miR-144-3p	uacaguauagaugauguacu	ssc-miR-144-5p	ggauaucaucauauacuguaagu	ggauaucaucauauacuguaaguuugcgaugagacacuacaguauagaugauguacu	12:45088966..45089023:-
1_2639	389.9	90 +/- 2%	763	683	0	80	yes	ssc-miR-190a	ssc-miR-190a-5p	ugauauguuugauauauuagguu	ssc-miR-190a-3p	acuauauaucaaacauauuccu	ugauauguuugauauauuagguuguuauuuaauccaacuauauaucaaacauauuccu	1:109225398..109225456:-
6_18979	248.4	90 +/- 2%	484	470	0	14	yes	ssc-miR-101	ssc-miR-101-3p	guacaguacugugauaacugaa	ssc-miR-101-2-5p	ucaguuaucacagugcugaugc	ucaguuaucacagugcugaugcuguccauucuaaagguacaguacugugauaacugaa	6:147330902..147330960:+
6_20228	189.3	90 +/- 2%	368	255	0	113	yes	ssc-miR-551a	ssc-miR-551a-3p	gcgacccacucuugguuucca	ssc-miR-551a-5p	gaaauccagagcgggugaggccu	gaaauccagagcgggugaggccugucugacuguuucuaggcgacccacucuugguuucca	6:65111390..65111450:-
12_32871	140	90 +/- 2%	279	207	0	72	no	ssc-miR-212	ssc-miR-212-3p	uaacagucuccagucacggcc	ssc-miR-212-5p	accuuggcucuagacugcuuacu	accuuggcucuagacugcuuacugcccgggccgcccucaguaacagucuccagucacggcc	12:48163064..48163125:-
2_8404	103.1	90 +/- 2%	207	187	0	20	no	ssc-miR-874	ssc-miR-874-3p	cugcccuggcccgagggaccgac	ssc-miR-874-5p	cggccccacgcaccaggguaaga	cggccccacgcaccaggguaagagagacucucgcuuccugcccuggcccgagggaccgac	2:139660127..139660187:-
7_21721	85.8	90 +/- 2%	165	96	12	57	yes	ssc-miR-219a	ssc-miR-219a-3p	agaguugagucuggacgucccg	ssc-miR-219a-5p	ugauuguccaaacgcaauucucg	ugauuguccaaacgcaauucucgagucuauagcucuggccgagaguugagucuggacgucccg	7:25250848..25250911:+
12_30616	17.7	90 +/- 2%	45	12	5	28	no	ssc-miR-6516	ssc-miR-6516-3p	aucauguaugauacugcaaaca	ssc-miR-6516-5p	uuugcaguaacaggugugaaca	uuugcaguaacaggugugaacauucuagcagcaguuugaugaucauguaugauacugcaaaca	12:4526758..4526821:+
2_8025	2.9	85 +/- 2%	5598	5507	0	91	yes	ssc-miR-10384	ssc-miR-10384-5p	ugcguggcuucucugugcagu	ssc-miR-10384-3p	cacaggaaggccacggagg	ugcguggcuucucugugcagucuuuucuucugggaccugcacaggaaggccacggagg	2:87391540..87391598:-
9_28117	2.6	85 +/- 2%	36024	35752	0	272	yes	ssc-miR-205	ssc-miR-205-5p	uccuucauuccaccggagucugu	ssc-miR-205-3p	uuucaguggagugaagcucagg	uccuucauuccaccggagucugucucauacccaaccagauuucaguggagugaagcucagg	9:133517079..133517140:-
5_16526	2.6	85 +/- 2%	11164	10730	43	391	yes	ssc-miR-141	ssc-miR-141-3p	uaacacugucugguaaagaug	ssc-miR-141-5p	caucuuccagcacaguguugga	caucuuccagcacaguguuggauggucuaauagugaagcuccuaacacugucugguaaagaug	5:63757578..63757641:-
X_46128	2.6	85 +/- 2%	29599	29560	0	39	yes	ssc-miR-222	ssc-miR-222-3p	agcuacaucuggcuacugggucuc	ssc-miR-222-5p	ucaguagccaguguagauccug	ucaguagccaguguagauccugucauuuguaaucaguagcuacaucuggcuacugggucuc	X:40571813..40571874:-
6_18079	2.5	85 +/- 2%	100567	98366	0	2201	yes	ssc-miR-200b	ssc-miR-200b-3p	uaauacugccugguaaugaug	ssc-miR-200b-5p	caucuuacugggcagcauugg	caucuuacugggcagcauuggauggugucuggucucuaauacugccugguaaugaug	6:63490141..63490198:+
X_46481	2.3	85 +/- 2%	71	70	0	1	yes	ssc-miR-2483	ssc-miR-2483-5p	uccgucaaccauccagcuguuu	ssc-miR-2483-3p	aaacaucugguugguugag	uccgucaaccauccagcuguuuggggugaugcaaacaaacaucugguugguugag	X:102636101..102636156:-
X_45392	2.3	85 +/- 2%	287	178	0	109	yes	ssc-miR-10388	ssc-miR-10388-5p	cacaacucugggaaguaccauu	ssc-miR-10388-3p	aauggugcuccaggguuguac	cacaacucugggaaguaccauuuagauaugcuauauugugaauggugcuccaggguuguac	X:47281517..47281578:+
6_20077	2.3	85 +/- 2%	285352	284449	0	903	yes	ssc-miR-125a	ssc-miR-125a-5p	ucccugagacccuuuaaccugu	ssc-miR-125a-3p	acaggugagguucuugggagcc	ucccugagacccuuuaaccugugaggacauccagggucacaggugagguucuugggagcc	6:58331575..58331635:-
7_22779	2.2	85 +/- 2%	224895	224872	0	23	yes	ssc-miR-127	ssc-miR-127-3p	ucggauccgucugagcuuggcu	ssc-miR-127-5p	cugaagcucagagggcucugau	cugaagcucagagggcucugauucagaaagaucaucggauccgucugagcuuggcu	7:121709653..121709709:+
2_5095	2.2	85 +/- 2%	1095880	1095862	0	18	yes	ssc-miR-23a	ssc-miR-23a-3p	aucacauugccagggauuucc	ssc-miR-23a-5p	gggguuccuggggaugggauuu	gggguuccuggggaugggauuugcugccugucacaaaucacauugccagggauuucc	2:65308121..65308178:+
12_32582	2.2	85 +/- 2%	1326	1288	0	38	yes	ssc-miR-454	ssc-miR-454-3p	uagugcaauauugcuuauagggu	ssc-miR-454-5p	acccuaucgauauugucucugc	acccuaucgauauugucucugcuguguaaauagcucugaguagugcaauauugcuuauagggu	12:35419633..35419696:-
7_21989	2.1	85 +/- 2%	2609	2518	0	91	yes	ssc-miR-184	ssc-miR-184-3p	uggacggagaacugauaagggu	ssc-miR-184-5p	uuaucacuuuuccagccagcuu	uuaucacuuuuccagccagcuuugugacucuaaauguuggacggagaacugauaagggu	7:48345030..48345089:+
9_26982	2	85 +/- 2%	36620	26010	2	10608	yes	ssc-miR-29c	ssc-miR-29c-5p	ugaccgauuucuccugguguuc	ssc-miR-29c-3p	uagcaccauuugaaaucgguu	ugaccgauuucuccugguguucagagucuguuuuugucuagcaccauuugaaaucgguu	9:135019652..135019711:+
16_41449	1.9	65 +/- 3%	15080	15024	0	56	yes	ssc-miR-103	ssc-miR-103-3p	agcagcauuguacagggcuauga	ssc-miR-103-1-5p	ggcuucuuuacagugcugccuugu	ggcuucuuuacagugcugccuuguugcauauggaucaagcagcauuguacagggcuauga	16:55329453..55329513:+
17_42985	1.8	65 +/- 3%	45	45	0	0	yes	ssc-miR-383	ssc-miR-383-5p	agaucagaaggugauuguggcu	ssc-miR-383-3p	ccacagcacugccuggucaga	agaucagaaggugauuguggcuuuggguagauauuaaucagccacagcacugccuggucaga	17:2698050..2698112:-
15_41688	69354.6	81 +/- 4%	136040	135817	0	223	no	ssc-miR-149	ssc-miR-149-5p	ucuggcuccgugucuucacuccc	ssc-miR-149-3p	gagggagggacgggggcugugc	ucuggcuccgugucuucacucccguguguguccgaggagggagggagggacgggggcugugc	15:139474776..139474838:+
6_21412	42815.2	81 +/- 4%	83976	82807	0	1169	yes	ssc-miR-935	ssc-miR-935-3p	caguuaccgcuuccgcuaccgc	ssc-miR-935-5p	aguggcgggagcggccccucggc	aguggcgggagcggccccucggccauccuccgucugcccaguuaccgcuuccgcuaccgc	6:56157667..56157727:-
5_15183	6725	81 +/- 4%	13188	12883	0	305	yes	ssc-miR-1249	ssc-miR-1249-3p	acgcccuucccccccuucuuca	ssc-miR-1249-5p	aggagggaggagaugggccaaguuc	aggagggaggagaugggccaaguucccucugccuggaacgcccuucccccccuucuuca	5:4187924..4187983:+
15_41760	4188.4	81 +/- 4%	8213	6569	0	1644	yes	ssc-miR-128	ssc-miR-128-3p	ucacagugaaccggucucuuu	ssc-miR-128-5p	cggggccguagcacugucuga	cggggccguagcacugucugagagguuuacauuucucacagugaaccggucucuuu	15:16273568..16273624:-
11_31159	2566.2	81 +/- 4%	5042	3774	0	1268	no	ssc-miR-18a	ssc-miR-18a-3p	acugcccuaagugcuccuucugg	ssc-miR-18a-5p	uaaggugcaucuagugcagauag	uaaggugcaucuagugcagauagugaaguagauuagcaucuacugcccuaagugcuccuucugg	11:60734803..60734867:+
