# Supplementary material for: Integrative transcriptomic analysis uncovers the microRNA-centric regulation of Japanese encephalitis virus infection in porcine trophoblast cells
Source: Virulence. 2026 Jun 17;17(1):2690825. doi: 10.1080/21505594.2026.2690825 (PMC13313263; doi:10.1080/21505594.2026.2690825)
Supplement: FigShare.zip [file KVIR_A_2690825_SM3829.zip]

Archive with 47 entries (42 files):
- FigShare/
- FigShare/Data for figure 1DEF.xlsx
- FigShare/Data for figure 2D/
- FigShare/Data for figure 2D/GAPDH-10S-M.Tif
- FigShare/Data for figure 2D/GAPDH-10S.Tif
- FigShare/Data for figure 2D/ns1'-120s-M.Tif
- FigShare/Data for figure 2D/ns1'-120s.Tif
- FigShare/Data for figure 2D/ns1'-GAPDH-120S-MERGE-M.Tif
- FigShare/Data for figure 2D/ns1'-GAPDH-120S-MERGE.Tif
- FigShare/Data for figure 3BC.xlsx
- FigShare/Data for figure 3EF and figure S2ABC.xlsx
- FigShare/Data for figure 3G.xlsx
- FigShare/Data for figure 3H.xlsx
- FigShare/Data for figure 3I.xlsx
- FigShare/Data for figure 4B.xlsx
- FigShare/Data for figure 4D.xlsx
- FigShare/Data for figure 4E.xlsx
- FigShare/Data for figure 4F.xlsx
- FigShare/Data for figure 4G.xlsx
- FigShare/Data for figure 5E/
- FigShare/Data for figure 5E/149-GAPDH-10s-m.Tif
- FigShare/Data for figure 5E/149-GAPDH-10s.Tif
- FigShare/Data for figure 5E/149-merge-10s-m.Tif
- FigShare/Data for figure 5E/149-merge-10s.Tif
- FigShare/Data for figure 5E/149-merge-60s-m.Tif
- FigShare/Data for figure 5E/149-merge-60s.Tif
- FigShare/Data for figure 5E/149-NS1'-10s-m.Tif
- FigShare/Data for figure 5E/149-NS1'-10s.Tif
- FigShare/Data for figure 5F/
- FigShare/Data for figure 5F/483-gapdh-5s-M.Tif
- FigShare/Data for figure 5F/483-gapdh-5s.Tif
- FigShare/Data for figure 5F/483-merge-10s-M.Tif
- FigShare/Data for figure 5F/483-merge-10s.Tif
- FigShare/Data for figure 5F/483-NS1'-1s-M.Tif
- FigShare/Data for figure 5F/483-NS1'-1s.Tif
- FigShare/Data for figure S3A.pdf
- FigShare/Original Western blot image.docx
- FigShare/Raw data for all pie charts and bar charts.xlsx
- FigShare/Supplementary tables and figures/
- FigShare/Supplementary tables and figures/figure-S1.pdf
- FigShare/Supplementary tables and figures/figure-S2.pdf
- FigShare/Supplementary tables and figures/figure-S3.pdf
- FigShare/Supplementary tables and figures/figure-S4.pdf
- FigShare/Supplementary tables and figures/Table S1.xlsx
- FigShare/Supplementary tables and figures/Table S2.xlsx
- FigShare/Supplementary tables and figures/Table S3.xlsx
- FigShare/Supplementary tables and figures/Table S4.xlsx
