# Supplementary material for: Integrative transcriptomic analysis uncovers the microRNA-centric regulation of Japanese encephalitis virus infection in porcine trophoblast cells
Source: Virulence. 2026 Jun 17;17(1):2690825. doi: 10.1080/21505594.2026.2690825 (PMC13313263; doi:10.1080/21505594.2026.2690825)
Supplement: FigShare.zip [file KVIR_A_2690825_SM3829.zip › FigShare/Data for figure 1DEF.xlsx]

## Sheet: readcounts
miRNA	precursor	ASA_1	ASA_3	Cerebellum_1	Cerebellum_3	Colon_1	Colon_2	Colon_3	Cerebrum	Kidney_1	Kidney_2	Kidney_3	Heart_1	Heart_2	Heart_3	Liver_1	Liver_2	Liver_3	Lung_1	Lung_2	Lung_3	Ovary_1	Ovary_3	PP_1	PP_2	PP_3	Retina_1	Small_intestine_1	Small_intestine_2	Small_intestine_3	Spleen_1	Spleen_2	Spleen_3	Stomach	Uterus_1	Uterus_2	Uterus_3	Placenta_1	Placenta_2
ssc-let-7a	ssc-let-7a-1	159943	98174	376082	769497	39153	50611	41020	218213	47907	113149	93536	70657	69503	57084	81063	185060	110187	120727	66392	159967	121138	266683	53523	95025	29750	85581	30755	30654	49791	114333	96359	163430	18519	168402	340995	117910	298225	466648
ssc-let-7a-1-3p	ssc-let-7a-1	9	15	14	6	0	0	2	37	2	8	4	18	25	12	2	4	6	4	0	11	7	3	10	4	3	0	2	0	1	1	6	4	5	5	8	2	4	16
ssc-let-7c	ssc-let-7c	141679	144417	192658	281949	30657	28402	21597	162729	33273	72413	50580	38735	33563	37688	41224	84567	75916	93729	67120	89855	124217	243850	30774	38606	12913	28986	14854	18021	29083	44912	54152	52328	13841	138261	241512	126023	124059	142685
ssc-let-7c-3p	ssc-let-7c	35	44	33	4	4	0	0	67	14	30	9	26	35	17	10	11	11	8	17	25	75	36	28	14	10	6	1	1	1	9	18	7	3	8	12	16	11	10
ssc-let-7d-5p	ssc-let-7d	6201	5583	8822	26768	3053	4119	2786	13191	3404	6628	5704	7311	6160	6822	3770	9483	5492	5753	4485	8273	5292	12116	4699	11101	3315	5093	3002	3071	3675	8615	6921	10286	1436	4719	11361	4772	108531	121911
ssc-let-7d-3p	ssc-let-7d	175	165	202	191	219	72	89	833	158	548	240	374	340	152	34	127	103	204	203	156	408	212	486	241	153	101	60	76	121	195	244	179	50	96	198	194	5342	3690
ssc-let-7e	ssc-let-7e	16423	5690	18951	112110	2091	6205	4492	25818	5788	17036	22140	5833	3879	3856	5602	14273	4418	5886	6602	13366	22368	48892	3702	5339	1006	12542	2530	2523	3214	4123	7025	18395	3354	8232	33712	11070	41482	58942
ssc-let-7e-3p	ssc-let-7e	144	217	889	134	102	65	58	718	108	296	126	48	79	60	14	35	50	118	248	57	210	112	98	61	46	116	54	85	69	83	112	54	52	79	144	111	8054	7891
ssc-let-7f-5p	ssc-let-7f-1	174802	71972	210409	813088	33068	119283	90892	246499	88196	275717	319742	174676	136904	125308	208245	387964	163259	103422	74664	304846	137464	419847	172619	275875	112944	240849	67831	57947	101622	271654	224620	484180	50339	96605	295964	101386	176227	329736
ssc-let-7f-3p	ssc-let-7f-2	79	241	348	87	99	24	29	257	25	173	51	72	126	84	20	107	92	47	130	14	162	63	314	189	103	55	47	82	39	65	136	57	62	30	69	28	2002	1957
ssc-let-7g	ssc-let-7g	58516	61174	196553	166365	23069	23824	17454	93621	22843	62442	42356	22733	25619	20485	36820	69677	60536	51061	69061	57819	74825	70928	40819	35205	16469	52374	21168	20123	26100	73580	88950	61178	10889	37810	86335	37808	225566	419438
ssc-let-7i-5p	ssc-let-7i	119125	114496	368108	320718	45780	45001	30660	117037	51863	90923	74808	43124	49811	43322	28940	39216	37548	98264	89072	118995	120262	109591	42802	52754	24049	74988	47809	42146	51579	91256	80660	71182	16119	93815	202839	73810	168809	258591
ssc-let-7i-3p	ssc-let-7i	267	809	2303	950	196	157	91	1061	403	1017	418	332	400	306	86	281	254	419	1010	372	563	353	314	344	114	432	269	153	273	522	449	268	82	319	795	271	421	444
ssc-miR-1	ssc-mir-1	26	245	132	180	652	212	397	130	10	62	23	4464	136751	32501	12	23	36	305	144	100	75	121	11952	16109	12039	66	208	642	1237	249	180	155	2324	156	152	222	2047	3236
ssc-miR-100	ssc-mir-100	30926	45563	61047	27001	20237	22894	19768	71107	30742	11391	10417	184992	94967	200581	15515	9426	11897	96225	39513	42331	43775	28590	17519	39183	11807	6882	56310	40344	48785	19643	15376	16370	33336	63973	23391	16411	14737	18047
ssc-miR-100-3p	ssc-mir-100	56	37	92	62	7	20	14	174	9	20	4	50	67	20	13	37	24	23	21	19	28	50	32	17	2	13	8	7	8	33	31	38	4	12	41	29	132	135
ssc-miR-101	ssc-mir-101-1	28007	85164	165990	101344	17766	17930	13486	91414	35299	110535	85517	41209	55287	46964	180026	427693	420805	64804	131871	67719	90127	96813	104403	74932	69460	49727	17236	13827	22691	99115	103081	84703	10919	21385	55608	29025	202	277
ssc-miR-101-2-5p	ssc-mir-101-2	184	482	809	443	167	106	75	678	193	343	249	268	409	268	110	249	246	446	777	446	690	760	368	303	231	235	106	88	112	601	528	484	66	152	286	146	3	11
ssc-miR-103	ssc-mir-103-1	39288	28736	108173	54482	9230	7663	6754	67054	11499	26593	19592	10037	15656	12630	12170	21916	19484	20127	21255	23333	44555	25851	11704	6499	4451	32834	6120	6911	7278	40122	31259	26587	3511	12196	20455	15807	7787	7099
ssc-miR-103-1-5p	ssc-mir-103-1	0	2	2	6	0	0	1	0	0	2	1	0	0	0	0	0	0	0	1	0	0	0	0	0	0	0	0	0	0	5	5	1	0	0	0	0	21	33
ssc-miR-103-2-5p	ssc-mir-103-2	13	7	42	31	0	1	0	52	5	13	7	0	1	0	1	5	2	7	16	4	6	3	3	2	0	13	1	3	1	34	41	10	0	4	12	7	293	123
ssc-miR-10382	ssc-mir-10382	7	10	86	91	4	5	6	154	36	75	40	8	7	1	18	50	51	5	15	6	23	11	4	3	5	25	7	1	7	5	8	4	1	10	9	12	47	39
ssc-miR-10383	ssc-mir-10383	118	218	331	221	120	75	85	390	186	65	136	209	195	250	1371	1387	1436	138	50	199	395	153	100	43	98	32	66	63	67	214	61	133	39	157	61	103	159285	202874
ssc-miR-10383-5p	ssc-mir-10383	13	23	33	11	4	4	4	38	13	12	10	9	16	15	177	299	392	9	5	6	33	13	15	12	5	3	2	2	1	11	4	7	2	8	7	9	88	201
ssc-miR-10384	ssc-mir-10384-1	58	43	19	14	71	81	55	36	74	57	62	137	139	122	26	31	21	42	51	56	543	331	52	38	19	65	88	77	72	36	32	15	43	80	88	68	2411	3313
ssc-miR-10384-3p	ssc-mir-10384-1	6	2	2	2	9	3	3	10	5	2	0	7	7	3	2	1	2	6	7	2	31	18	5	1	2	2	5	6	4	1	0	0	1	11	11	2	25	35
ssc-miR-10386	ssc-mir-10386	12	11	11	5	130	53	47	51	4	23	3	11	15	15	4	12	11	5	3	3	15	1	404	34	16	1	88	23	17	2	12	2	6	5	9	10	742	731
ssc-miR-10387	ssc-mir-10387	0	0	0	0	0	0	0	0	0	0	0	1	0	0	9	16	18	0	0	0	0	0	1	0	0	0	0	0	0	0	0	0	0	0	0	0	0	0
ssc-miR-10388	ssc-mir-10388	86	73	208	188	33	53	33	198	62	120	101	91	142	87	63	87	56	86	92	115	277	176	142	153	118	46	34	32	44	273	186	161	11	54	91	47	100	76
ssc-miR-10389	ssc-mir-10389	0	0	0	0	0	0	0	0	0	0	0	0	0	0	2	4	6	0	0	0	0	0	0	0	0	0	0	0	0	0	0	0	0	0	0	0	0	0
ssc-miR-10390	ssc-mir-10390	6	31	0	2	16	10	9	6	8	19	6	27	22	24	3	1	4	2	2	1	7	2	29	5	8	6	17	10	1	0	2	0	3	0	1	3	57	19
ssc-miR-10391	ssc-mir-10391	18	47	9	51	81	37	27	81	13	52	31	1046	399	13	12	24	48	18	23	17	51	25	425	177	32	38	48	28	87	24	14	6	11	39	25	27	10	5
ssc-miR-105-1	ssc-mir-105-1	0	3	31	64	3	1	2	295	5	27	10	2	5	2	1	6	5	0	0	0	1	0	1	3	0	252	2	1	2	0	0	0	0	2	8	12	0	0
ssc-miR-105-2	ssc-mir-105-2	0	0	4	7	2	0	1	24	0	3	2	0	1	0	0	0	1	1	0	0	1	0	0	1	0	39	1	4	2	0	0	0	0	2	0	5	0	0
ssc-miR-106a	ssc-mir-106a	11	4	19	29	7	2	6	29	11	47	65	11	3	7	7	7	5	3	10	96	11	40	8	1	0	13	6	10	16	130	56	64	1	6	9	26	30	21
ssc-miR-106b-5p	ssc-mir-106b	158	723	1355	446	332	166	107	1204	276	634	321	262	420	260	170	431	419	607	1254	431	811	498	696	369	203	461	186	173	261	1063	909	462	35	368	944	338	512	490
ssc-miR-106b-3p	ssc-mir-106b	560	720	950	986	715	702	439	1131	743	763	665	1016	723	924	524	949	736	1408	1122	1523	1135	1278	2016	626	364	762	622	703	659	2266	1127	1376	248	766	948	521	159	210
ssc-miR-107	ssc-mir-107	2816	3876	25002	17178	1727	1807	1097	17312	4129	9379	6816	3815	5852	4624	4842	11711	10101	5138	4133	4452	16150	7819	2672	1757	687	9205	1488	1247	1309	6308	3639	4174	1589	5223	8968	3894	981	1317
ssc-miR-107-5p	ssc-mir-107	1	1	26	9	1	0	0	20	1	4	2	0	2	0	2	5	10	2	4	4	8	2	0	0	0	3	0	2	1	0	0	2	1	0	4	3	12	34
ssc-miR-10_29054	ssc-mir-10_29054	0	0	1	0	0	0	0	0	0	1	0	0	0	0	0	0	0	0	0	0	0	0	0	0	0	0	0	0	0	0	0	0	0	0	0	0	17	2
ssc-miR-10_29103-5p	ssc-mir-10_29103	0	0	0	0	0	1	0	0	0	1	0	0	0	1	0	0	0	0	0	2	0	0	1	0	0	2	0	0	0	0	1	0	0	0	1	0	6	11
ssc-miR-10_29103-3p	ssc-mir-10_29103	0	0	0	0	1	1	0	0	0	0	0	0	0	0	0	0	0	0	0	0	1	0	0	0	0	0	0	0	0	0	0	0	0	0	0	0	3	5
ssc-miR-10a-5p	ssc-mir-10a	436175	508578	8572	3309	1554586	886726	1232405	1878	1272453	860952	1048409	17525	10665	42700	275911	50163	72238	926180	529411	571802	176117	212491	197604	101057	128595	260	542736	1391742	507447	272057	221491	138854	1142581	1241988	338763	419674	31438	30066
ssc-miR-10a-3p	ssc-mir-10a	529	512	17	9	1129	1176	910	3	1323	3115	2379	17	17	32	245	355	460	688	739	796	700	739	311	177	131	0	387	394	351	529	318	437	183	1019	1660	830	372	556
ssc-miR-10b	ssc-mir-10b	1821974	2321643	19339	9175	1318489	686506	1156811	7432	2724582	1961679	2492922	39372	54086	306431	16875	3630	7752	73829	43420	59209	584433	790625	736795	546720	2245677	1156	109988	247386	136121	121234	153501	83998	122684	1742241	784877	1323446	49605	52879
ssc-miR-10b-3p	ssc-mir-10b	335	1251	14	4	415	216	211	2	1373	1611	1189	22	15	82	2	4	11	29	25	14	477	428	331	465	606	0	29	35	51	42	46	35	15	598	464	304	80	202
ssc-miR-11_29541-5p	ssc-mir-11_29541	1	4	2	1	4	2	0	0	1	2	4	4	7	6	3	8	14	0	1	2	3	2	4	7	0	0	0	0	2	3	5	3	0	2	3	3	11	27
ssc-miR-11_29541-3p	ssc-mir-11_29541	3	5	6	1	4	2	1	1	3	2	4	4	6	11	2	12	15	0	4	2	7	2	8	4	10	0	5	1	3	9	3	5	0	2	1	0	13	21
ssc-miR-11_30141-5p	ssc-mir-11_30141	0	0	0	0	0	0	0	0	0	0	0	0	0	0	0	0	0	0	0	0	0	0	0	0	0	0	0	0	0	1	0	0	0	0	0	0	16	7
ssc-miR-11_30141-3p	ssc-mir-11_30141	1	1	1	0	0	1	0	1	0	0	0	0	1	0	1	0	0	0	1	1	6	0	4	0	0	0	0	0	0	2	0	0	0	0	0	0	6	6
ssc-miR-122-5p	ssc-mir-122	45	11	3	70	28	29	21	7	40	3	5	54	23	12	242684	139393	178742	235	34	97	21	42	243	3393	100	15	887	778	2633	21	56	9	473	75	8	84	5274	361
ssc-miR-122-3p	ssc-mir-122	2	0	0	0	0	0	0	0	1	0	0	0	0	0	222	1059	743	8	2	0	1	0	4	7	1	0	5	4	6	1	4	2	3	3	1	0	212	6
ssc-miR-1224	ssc-mir-1224	0	0	0	1	0	0	0	0	0	0	0	0	0	0	0	0	0	0	0	0	0	0	0	0	0	0	0	0	0	0	0	0	0	0	0	0	0	0
ssc-miR-1247-5p	ssc-mir-1247	18	8	3	1	11	7	6	1	2	5	2	12	28	15	72	155	49	27	32	16	25	40	24	19	20	6	2	5	6	2	0	0	4	100	74	86	328	174
ssc-miR-1247-3p	ssc-mir-1247	10	6	1	2	3	0	0	0	0	2	0	8	13	30	18	52	33	35	13	15	26	36	20	0	6	7	0	1	0	1	0	0	1	43	32	9	15	53
ssc-miR-1249	ssc-mir-1249-1	116	178	101	195	26	14	10	299	20	48	13	18	16	10	7	11	13	33	72	18	26	7	43	25	7	14	5	4	14	20	65	18	2	71	73	32	1281	2637
ssc-miR-1249-5p	ssc-mir-1249-1	5	0	0	1	0	0	1	1	0	0	0	0	0	0	0	0	0	0	0	0	0	0	0	0	0	0	0	0	0	0	3	0	0	2	0	0	2	6
ssc-miR-124a	ssc-mir-124a-1	3	73	86591	67733	117	31	35	70638	51	16	15	13	27	591	0	2	3	15	4	247	1171	38	33	26	4	98763	27	133	178	68	5	75	84	85	2	430	15	0
ssc-miR-125a	ssc-mir-125a	78219	86200	298691	239349	69036	52635	54704	124634	175123	99174	78850	79981	61208	60061	27021	15750	16557	208625	102593	99272	149281	85317	34703	59457	23688	60081	88787	68280	61686	83287	61544	37387	83707	198561	69426	82079	184213	96439
ssc-miR-125a-3p	ssc-mir-125a	69	52	51	198	19	47	33	107	85	60	117	90	28	83	25	58	34	64	79	117	152	139	32	28	13	37	27	45	46	36	30	59	19	81	79	49	488	401
ssc-miR-125b	ssc-mir-125b-1	161892	99996	215520	155359	36833	43194	37660	281933	92948	91348	66394	138901	113165	133179	76944	65699	60609	104246	53141	90131	358511	295295	43855	59708	38246	57024	59872	52349	40050	97351	59740	63815	62820	149329	127153	76367	21776	20028
ssc-miR-125b-1-3p	ssc-mir-125b-1	699	1404	1386	731	307	255	205	3744	228	166	117	1115	1000	1017	67	72	104	735	372	466	832	881	486	243	161	464	313	365	361	261	250	305	288	833	643	550	222	370
ssc-miR-125b-2-3p	ssc-mir-125b-2	3535	6113	8345	6699	862	788	847	7917	3983	2345	3156	2902	2915	3896	2552	2490	2798	3263	1610	3181	10643	12189	2670	1430	1189	1002	1005	1256	1456	2372	1110	1817	1964	5752	3628	3334	321	262
ssc-miR-126-5p	ssc-mir-126	121	769	127	51	289	110	65	222	164	160	110	248	236	136	107	170	182	93	583	148	190	91	542	98	131	23	196	144	121	101	142	61	38	106	89	101	7176	7219
ssc-miR-126-3p	ssc-mir-126	121669	75016	23128	23481	16019	22733	23621	51682	53459	103309	87297	108254	66109	110227	91332	115708	72825	161866	241409	276269	99927	62828	48350	61518	51641	13364	19859	22036	28401	66738	52992	51138	8039	26095	49006	38743	1190419	1609659
ssc-miR-1264-5p	ssc-mir-1264	0	0	1	1	0	0	0	11	0	0	0	0	0	0	0	0	0	0	0	0	2	0	0	0	0	0	0	0	0	0	0	0	0	0	0	0	48	29
ssc-miR-1264-3p	ssc-mir-1264	0	1	53	10	0	0	0	127	1	0	1	0	0	2	0	0	0	0	0	0	2	0	0	0	0	3	0	2	0	1	0	0	0	0	0	1	18	2
ssc-miR-126b-3p	ssc-mir-126b	0	0	0	0	0	0	0	0	0	0	0	0	0	0	0	0	0	0	0	0	0	0	0	0	0	0	0	0	0	0	0	1	0	0	0	0	94	95
ssc-miR-126b-5p	ssc-mir-126b	0	2	3	2	3	2	0	2	2	4	1	2	2	1	0	0	1	0	1	0	20	1	14	3	3	0	0	1	1	2	2	0	0	0	0	4	3	5
ssc-miR-127	ssc-mir-127	1347	3164	182840	119563	3156	1739	1308	156091	3063	1312	741	4122	4658	13278	748	1127	2151	1269	1193	572	13666	3772	3432	2917	1477	10498	1599	3047	1500	1951	1834	4238	1956	20367	12680	10755	138071	84335
ssc-miR-127-5p	ssc-mir-127	14	27	2890	1164	5	3	8	2293	16	25	11	19	32	132	8	15	30	6	13	1	175	29	19	26	8	240	6	29	6	22	27	41	14	68	143	108	13	9
ssc-miR-1271-5p	ssc-mir-1271	390	1342	494	251	432	161	269	435	2080	213	465	2088	1434	2757	264	536	987	2893	160	836	1362	181	197	91	506	61	1808	767	1194	324	221	258	120	2586	226	293	8978	6826
ssc-miR-1271-3p	ssc-mir-1271	2	16	15	6	4	1	6	6	4	10	6	4	7	3	1	11	4	12	20	3	7	11	14	4	1	3	4	1	5	9	8	4	0	2	14	3	247	378
ssc-miR-1277	ssc-mir-1277	0	7	9	6	3	1	1	14	5	9	0	2	3	2	7	11	6	5	18	6	8	4	4	7	7	52	3	7	2	52	16	7	3	1	2	2	435	447
ssc-miR-1277-5p	ssc-mir-1277	3	8	12	3	1	1	4	11	1	1	3	5	3	5	0	3	0	3	19	2	2	3	6	5	9	10	1	0	0	8	15	3	0	1	2	6	145	112
ssc-miR-128	ssc-mir-128-1	1470	1708	40133	262418	1596	2350	1923	405407	4071	5684	7248	11303	13432	16487	831	2967	1390	11222	6057	21244	16983	11795	17055	37900	21495	17686	2661	3520	3708	8635	3122	8149	1387	3450	7041	4313	6183	11536
ssc-miR-128-5p	ssc-mir-128-1	9	14	168	268	10	38	22	1561	37	24	23	114	108	98	4	14	8	28	22	50	84	36	31	24	36	106	24	25	28	48	32	30	11	50	43	26	9	0
ssc-miR-1285	ssc-mir-1285	4599	2115	3251	1472	1009	1069	1401	2928	720	1130	802	1196	1163	1571	4414	1395	830	744	1102	702	1827	1041	1642	1111	1818	998	1106	3118	586	2653	7007	896	579	575	531	3054	3983	7272
ssc-miR-1296-5p	ssc-mir-1296	216	470	5958	1281	259	59	49	882	267	660	173	373	461	186	36	177	172	320	282	170	721	218	574	314	417	769	69	48	57	297	297	109	21	367	680	302	1531	764
ssc-miR-1296-3p	ssc-mir-1296	0	0	0	0	0	0	0	0	0	0	0	0	0	0	0	0	0	0	0	0	0	0	0	0	0	0	0	0	0	0	0	0	0	0	0	0	0	0
ssc-miR-1298-5p	ssc-mir-1298	1	96	1259	171	2	4	1	970	4	3	3	1	4	12	3	0	0	0	3	6	44	7	3	3	3	24	1	75	4	23	12	5	4	2	1	8	2269	835
ssc-miR-1298-3p	ssc-mir-1298	0	9	127	27	0	0	0	691	1	0	0	0	0	20	0	0	0	0	1	1	8	0	1	0	0	6	0	16	0	5	0	1	2	0	1	1	8	5
ssc-miR-129a-5p	ssc-mir-129a	0	0	87	6	0	2	1	118	0	0	0	1	0	0	0	0	0	0	2	2	0	0	5	0	0	13	0	1	2	1	0	1	0	0	1	3	2	10
ssc-miR-129a-3p	ssc-mir-129a	0	0	0	0	0	0	0	1	0	0	0	0	0	0	0	0	0	0	0	0	0	0	0	0	0	0	0	0	0	0	0	0	0	0	0	0	2	0
ssc-miR-129b	ssc-mir-129a	0	0	87	6	0	2	1	118	0	0	0	1	0	0	0	0	0	0	2	2	0	0	5	0	0	13	0	1	2	1	0	1	0	0	1	3	2	10
ssc-miR-12_30536	ssc-mir-12_30536	0	1	1	0	1	1	0	2	0	0	0	1	1	0	0	0	0	1	0	0	0	1	0	0	0	0	1	0	1	1	1	0	0	0	0	0	56	50
ssc-miR-12_31815	ssc-mir-12_31815	0	0	0	1	0	0	0	1	1	0	0	0	0	0	0	0	0	1	0	1	0	0	0	2	0	0	0	0	0	0	0	0	0	0	0	0	1	0
ssc-miR-12_32758-3p	ssc-mir-12_32758	1	0	1	0	0	0	0	0	0	0	0	1	0	1	0	1	1	3	2	1	0	0	8	2	0	1	0	0	0	2	0	0	0	0	0	1	3	37
ssc-miR-12_32758-5p	ssc-mir-12_32758	0	1	0	0	0	0	0	0	1	0	0	1	2	1	1	0	0	3	1	0	0	1	4	1	0	0	0	0	0	1	3	1	0	0	0	0	12	6
ssc-miR-12_34385-5p	ssc-mir-12_34385	0	0	1	0	0	0	0	1	2	1	0	0	0	0	0	0	0	0	0	0	0	0	0	0	0	0	0	0	0	0	0	0	0	0	0	0	23	0
ssc-miR-12_34385-3p	ssc-mir-12_34385	0	0	1	0	1	0	0	1	0	0	0	0	0	0	0	0	0	0	0	1	0	0	0	0	0	0	0	0	0	0	0	0	0	0	0	0	0	0
ssc-miR-1306-5p	ssc-mir-1306	48	38	188	124	31	20	10	144	27	64	40	41	36	19	11	28	34	44	108	45	91	57	149	74	50	47	21	18	26	62	83	44	6	58	91	45	274	158
ssc-miR-1306-3p	ssc-mir-1306	23	21	62	86	12	18	20	85	21	27	10	37	38	19	11	35	21	46	40	20	61	61	38	37	11	54	10	10	15	36	41	34	9	35	51	14	312	265
ssc-miR-1307	ssc-mir-1307	754	468	1028	1113	707	473	394	888	1954	1577	1367	1220	1263	905	281	468	349	557	443	815	1780	913	551	371	444	600	458	489	342	1241	918	919	171	522	899	566	7798	3375
ssc-miR-1307-5p	ssc-mir-1307	490	5163	16981	6493	5592	4999	2862	15228	13531	17318	14757	4725	12890	6921	2085	2982	3743	3156	9684	2853	6664	5422	7844	5661	6458	8238	6237	3749	4083	9661	6149	4434	1283	2710	6917	2963	415	361
ssc-miR-130a	ssc-mir-130a	17	30	196	102	10	8	9	84	17	140	31	15	18	20	14	23	14	67	113	58	55	67	22	12	12	56	12	2	8	73	63	71	4	18	34	31	8328	9830
ssc-miR-130a-5p	ssc-mir-130a	0	0	0	1	0	0	0	0	0	0	0	0	0	0	1	0	0	0	0	0	0	0	0	0	0	0	0	0	0	0	1	0	0	0	0	0	55	39
ssc-miR-130b-5p	ssc-mir-130b	74	115	167	247	169	135	105	278	96	79	86	155	150	88	26	52	57	134	49	203	253	164	65	79	70	341	172	166	136	449	132	231	41	90	105	67	588	510
ssc-miR-130b-3p	ssc-mir-130b	2064	2140	5736	3919	2811	2181	1362	4091	1189	1611	967	1679	1972	1425	925	1028	1089	1754	2106	2517	4418	2447	1763	987	756	2515	1980	1949	1635	4151	4133	2823	477	1334	1858	1123	87	107
ssc-miR-132	ssc-mir-132	114	120	2277	1370	146	65	47	9333	124	120	85	41	56	145	27	72	36	19	32	156	3839	711	41	27	19	116	49	84	45	107	102	116	32	98	145	387	5	7
ssc-miR-132-5p	ssc-mir-132	23	33	1054	1381	43	30	22	6540	43	49	65	26	28	81	7	20	15	14	5	415	1568	426	16	12	12	103	26	51	32	45	26	114	25	56	83	128	577	1033
ssc-miR-1329-3p	ssc-mir-1329	1	0	140	41	2	1	1	222	94	153	94	1	0	0	0	1	0	15	25	120	10	3	1	0	0	64	1	2	2	13	5	4	0	52	13	20	800	1489
ssc-miR-1329-5p	ssc-mir-1329	2	2	278	55	3	0	0	187	28	91	68	0	0	0	0	1	3	9	67	131	7	5	2	0	1	64	1	1	0	33	19	12	0	21	8	22	14	29
ssc-miR-133a-5p	ssc-mir-133a-1	0	1	0	0	0	0	1	1	1	0	0	0	2	3	0	0	0	0	0	0	0	0	23	143	3	0	0	0	0	3	0	0	0	0	0	0	9	3
ssc-miR-133a-3p	ssc-mir-133a-1	1319	20480	11825	8733	7310	25672	27147	20192	1162	6692	2179	1354197	1420010	716793	537	722	646	7077	14900	7951	4404	7014	1404228	2817279	3290311	5971	5827	19876	74497	31165	17787	14406	17616	6631	16115	13990	8600	6819
ssc-miR-133b	ssc-mir-133b	26	382	726	269	241	515	398	278	23	113	40	18299	12999	8051	1	22	15	183	305	147	70	138	42991	36977	24907	123	91	268	1330	454	264	180	214	284	378	258	280	256
ssc-miR-1343	ssc-mir-1343	409	436	950	1311	218	135	127	1735	717	535	338	668	421	236	79	142	116	368	312	289	383	196	259	187	139	199	138	149	173	175	281	93	58	536	390	337	2704	1142
ssc-miR-1343-5p	ssc-mir-1343	9	4	3	11	0	0	3	4	7	8	3	5	7	4	0	2	1	7	0	3	4	4	4	3	0	4	1	2	5	0	1	3	0	2	3	4	14	10
ssc-miR-135	ssc-mir-135-1	1	0	16	1	0	0	0	1	0	2	1	0	0	0	1	0	0	0	0	46	2	2	0	0	0	4	0	0	2	0	1	12	0	1	2	5	219	95
ssc-miR-136-5p	ssc-mir-136	0	0	12	9	0	1	0	11	0	0	2	2	0	0	0	0	0	0	2	0	1	0	2	1	0	1	0	0	0	0	0	1	0	0	2	0	92	83
ssc-miR-136-3p	ssc-mir-136	76	215	21482	15735	75	87	72	27740	144	296	121	232	431	1215	58	227	244	53	121	59	1637	494	530	543	248	3758	61	233	101	295	230	734	114	716	1472	1063	727	672
ssc-miR-137	ssc-mir-137	4	27	65	77	24	17	13	9247	7	16	13	0	4	126	1	3	3	3	2	141	88	12	5	5	3	129	14	40	23	15	4	24	11	13	7	14	49	39
ssc-miR-138	ssc-mir-138	16	261	23159	11366	582	231	189	59684	561	867	924	80	120	2091	117	250	204	3661	10063	3862	658	262	63	57	31	3462	231	718	255	1996	1734	846	128	174	28	181	2893	5639
ssc-miR-138-3p	ssc-mir-138	0	0	13	96	0	1	0	155	6	1	3	0	0	4	0	1	1	17	7	14	3	1	0	0	0	2	2	5	0	4	1	3	1	3	0	0	64	94
ssc-miR-1388	ssc-mir-1388	29	66	13	6	731	288	285	15	81	49	25	47	39	48	123	136	294	354	452	206	12	11	64	47	4	9	369	294	410	501	494	459	46	78	23	33	1	0
ssc-miR-139-5p	ssc-mir-139	1189	1841	628	800	426	310	239	14790	682	972	739	1025	979	800	1617	2114	1850	305	307	505	809	497	587	759	321	182	171	380	272	818	689	547	40	198	247	246	245614	206297
ssc-miR-139-3p	ssc-mir-139	25	50	22	27	67	30	53	126	26	11	12	29	23	66	25	28	27	21	8	7	15	13	7	14	7	1	16	45	44	9	5	10	2	25	11	17	1263	935
ssc-miR-13_34482	ssc-mir-13_34482	2	2	259	218	1	3	4	439	2	4	3	143	0	12	0	0	0	2	0	1	117	14	1	2	2	72	4	6	3	6	20	7	60	2	1	3	371	456
ssc-miR-13_35052	ssc-mir-13_35052	0	0	1	3	0	2	1	9	1	1	2	2	2	0	0	0	1	0	0	0	9	1	2	0	1	1	0	2	1	3	2	1	0	1	0	0	5	8
ssc-miR-13_35232-5p	ssc-mir-13_35232	36	23	44	61	12	12	15	100	32	35	36	103	106	49	5	10	9	19	18	24	28	21	139	198	239	17	14	21	20	51	43	26	4	28	37	25	182	82
ssc-miR-13_35232-3p	ssc-mir-13_35232	0	0	0	0	0	0	1	1	0	1	0	3	3	0	0	0	0	0	0	1	0	0	2	2	0	0	0	0	0	1	0	0	0	0	0	0	12	0
ssc-miR-13_36648-3p	ssc-mir-13_36648	0	0	0	0	0	0	0	0	0	0	0	0	0	0	0	0	0	0	0	0	0	0	0	0	0	0	0	0	0	0	0	0	0	0	0	0	18	23
ssc-miR-13_36648-5p	ssc-mir-13_36648	0	0	0	0	0	0	0	0	0	0	0	0	0	0	0	0	0	0	0	0	0	0	0	0	0	0	0	0	1	0	0	0	0	0	0	0	34	0
ssc-miR-140-5p	ssc-mir-140	5	3	12	18	0	2	1	4	0	2	2	1	1	1	4	6	1	0	8	9	5	10	1	0	2	0	0	0	0	8	2	5	0	2	6	20	3756	2854
ssc-miR-140-3p	ssc-mir-140	17661	22126	52257	46217	10005	8870	9105	16713	20257	20840	19049	16116	19141	26992	19378	31015	27982	26110	32957	41085	83385	82816	15637	7817	7604	7553	8763	10814	9876	31183	26613	25401	8638	80213	90525	77748	1186	910
ssc-miR-141	ssc-mir-141	336	2227	58	176	46075	22363	27599	133	11459	13500	13618	160	136	582	293	356	693	129097	76295	70890	20320	14326	78	98	13	36	122708	113277	172613	1156	527	717	45537	112365	32042	21100	5377	4205
ssc-miR-141-5p	ssc-mir-141	1	0	0	2	192	73	67	0	20	26	34	0	0	0	1	2	1	86	137	104	44	36	0	1	0	0	157	78	148	8	1	3	21	184	214	61	249	136
ssc-miR-142-5p	ssc-mir-142	15154	73585	45435	5564	200745	182501	108992	49118	66255	105486	51103	31082	33970	26596	60960	100351	89605	133890	388061	262348	80164	73018	120621	16426	7055	1392	125323	133306	121431	781847	560523	375795	14561	23434	20482	12742	313	128
ssc-miR-142-3p	ssc-mir-142	853	2919	3404	253	15867	8754	5397	1919	2269	4776	1816	724	1065	593	5726	4959	3086	6136	28098	17088	4627	2949	3366	589	395	61	4924	8895	4642	97340	108762	28088	317	546	844	894	283	159
ssc-miR-143-5p	ssc-mir-143	347	1200	165	67	1175	971	691	144	119	184	88	252	264	241	121	170	195	541	1173	433	781	590	117	207	118	46	834	841	910	1235	1577	1007	369	1401	2553	2191	84	103
ssc-miR-143-3p	ssc-mir-143	751166	2499067	271714	89971	4027785	5605656	3666412	238725	284544	382138	259298	992256	859761	1592519	310972	358647	440237	2041582	1700032	1230099	1628255	1439145	526670	513561	405670	62890	4030360	2902933	3380074	2321783	2541873	3171630	8394732	3853548	5196251	4126502	1105883	1695427
ssc-miR-144	ssc-mir-144	122	1452	575	253	128	90	41	1506	181	1534	570	1722	2532	1758	918	5785	5626	7614	13189	3445	1204	1289	20808	4179	383	329	76	79	191	4351	2775	2715	61	432	987	387	552	157
ssc-miR-144-5p	ssc-mir-144	476	465	413	238	37	34	27	530	91	439	168	923	783	554	557	914	894	2291	2025	2026	420	469	5882	1198	243	370	23	41	50	1652	1237	1347	40	177	283	234	136	64
ssc-miR-145-5p	ssc-mir-145	436	239	17	18	177	179	227	27	8	27	22	25	32	28	73	18	24	77	246	100	121	123	99	41	29	1	53	118	223	548	427	333	127	158	355	698	174637	172234
ssc-miR-145-3p	ssc-mir-145	1607	6565	543	417	7222	8965	7116	947	3705	2488	1882	4905	2469	1814	1016	1111	1457	8546	6587	4095	16217	7944	1490	3234	538	135	13297	4709	11570	7718	8380	7619	5952	23877	14231	12611	821	821
ssc-miR-1468	ssc-mir-1468	15	7	1	7	6	7	9	1	12	35	7	56	26	12	1	0	3	16	53	14	2	8	45	18	18	0	4	2	5	6	6	14	3	5	8	5	22811	27241
ssc-miR-146a-5p	ssc-mir-146a	23387	40686	4938	546	281069	168124	87676	3938	25597	11873	4251	16685	24456	11632	11017	3529	3138	61224	95893	92317	15433	11495	11404	4528	4076	297	82993	136507	41922	64714	77034	30873	15661	11657	4021	4179	3462	4524
ssc-miR-146a-3p	ssc-mir-146a	0	0	0	0	4	2	1	0	0	1	0	0	0	0	0	0	0	1	3	1	0	1	1	1	0	0	0	0	0	2	3	1	0	0	0	0	0	0
ssc-miR-146b	ssc-mir-146b	5182	5746	483	185	26741	16739	11097	11760	5821	1271	1394	796	567	1295	2504	698	585	58191	58264	69671	27372	5234	1556	489	1047	331	6796	19968	4763	20894	16163	7270	1921	2877	1175	2439	25	37
ssc-miR-148a-5p	ssc-mir-148a	1141	2530	184	108	1652	1109	996	161	522	580	596	324	479	516	1094	2270	2944	1375	841	2056	911	1290	1013	295	570	209	3117	2780	3158	1262	542	773	1226	919	912	614	3	8
ssc-miR-148a-3p	ssc-mir-148a	399042	323773	38058	14866	219237	230208	177413	32804	127557	133850	116557	66031	110768	92545	807444	1099312	1101643	280022	185869	389962	172436	178403	158611	45467	97895	33503	426693	400723	362972	181800	133779	117814	191152	166466	169058	86118	1308	1238
ssc-miR-148b-5p	ssc-mir-148b	786	827	1242	608	785	636	530	1294	492	680	651	510	637	554	446	365	384	649	630	1010	1790	1013	757	411	1047	403	443	666	497	2157	1839	1050	194	692	684	826	26	30
ssc-miR-148b-3p	ssc-mir-148b	9798	7293	7528	5955	6217	4344	4198	11043	8294	8795	8305	6474	6579	5529	3747	5422	4661	7737	4457	10759	13284	7975	4789	2436	4633	4756	4886	5909	5952	14304	10831	8188	1695	8647	7582	6376	2643	2463
ssc-miR-149	ssc-mir-149	980	1265	34971	14460	537	201	168	61756	598	919	324	5081	4807	1995	28	128	106	749	2022	470	3628	2362	2995	2297	2323	5281	149	278	259	1051	2273	480	149	1269	1688	1196	24145	18918
ssc-miR-149-3p	ssc-mir-149	0	0	0	2	0	0	0	14	0	0	1	1	0	0	0	0	0	0	0	0	0	0	0	0	0	0	0	0	0	0	0	0	0	0	1	1	0	0
ssc-miR-14_36288	ssc-mir-14_36288	0	2	3	3	6	1	2	3	29	38	29	2	5	5	0	1	2	3	1	1	4	3	3	1	0	1	1	1	0	3	0	0	0	5	4	2	92	116
ssc-miR-14_36977-3p	ssc-mir-14_36977	0	0	0	0	0	0	0	1	0	0	0	0	0	1	0	0	0	0	0	0	0	2	1	0	0	1	0	0	0	0	0	0	0	0	0	0	16	22
ssc-miR-14_36977-5p	ssc-mir-14_36977	0	0	0	0	0	1	0	0	0	0	0	0	0	1	0	0	0	0	0	0	0	0	0	0	0	0	0	0	0	0	0	0	0	0	0	0	9	16
ssc-miR-14_40080	ssc-mir-14_40080	0	0	0	0	0	0	0	0	0	0	0	0	0	0	0	0	0	0	0	0	0	0	0	0	0	0	0	0	0	0	0	0	0	0	0	0	2	0
ssc-miR-150	ssc-mir-150-1	3441	2192	1537	3010	5292	6298	3788	6418	5061	8857	3648	3106	2643	1779	1971	4540	1416	5930	6092	18148	5813	4550	6284	4011	1740	426	2980	5602	2817	141105	34541	55546	845	1121	1446	694	10837	7536
ssc-miR-151-5p	ssc-mir-151	18100	30664	33548	42528	28922	25333	18144	84206	40811	31201	27388	50649	39819	52669	17422	30811	36448	68520	19544	44779	73251	59259	42589	52529	55334	23165	25156	19411	25961	37460	18147	23520	8655	49085	35437	17078	140632	192383
ssc-miR-151-3p	ssc-mir-151	24238	44097	55303	22667	31279	20190	19956	46001	25512	24244	20563	29593	34171	31149	17107	20382	21633	48617	53893	37192	42513	33892	39425	15280	35907	11849	19316	15692	17573	21662	20616	16425	15624	34818	26216	20794	3382	3094
ssc-miR-152	ssc-mir-152	18827	18859	2588	2658	4102	2479	3451	2159	3957	5571	6941	2674	4435	4232	6114	9607	10981	4954	6799	10809	9291	8978	2681	2113	2720	2003	2902	2181	4579	5361	3643	7672	1577	4777	7009	9184	1330	2941
ssc-miR-152-5p	ssc-mir-152	340	764	122	60	207	147	158	101	228	200	218	105	138	154	151	99	162	314	280	211	482	347	240	95	142	89	115	150	130	193	194	116	154	354	210	304	0	10
ssc-miR-153	ssc-mir-153	0	0	33	22	0	0	0	48	0	0	0	0	0	0	0	0	0	1	1	2	0	2	1	0	0	7	0	0	4	0	1	1	0	0	0	1	119	21
ssc-miR-154b-5p	ssc-mir-154b	1	2	73	187	0	3	1	129	2	3	1	5	4	5	1	1	0	2	1	1	18	8	0	8	0	12	0	0	0	0	4	5	1	11	16	16	4641	2699
ssc-miR-154b-3p	ssc-mir-154b	0	0	3	3	0	0	0	7	0	0	0	0	0	0	0	0	0	0	0	0	0	0	0	0	0	0	0	0	0	0	2	1	0	0	0	0	1	5
ssc-miR-155-5p	ssc-mir-155	8548	5295	993	375	2189	1425	1062	1155	430	852	516	273	270	285	1420	5360	3029	1494	3811	7151	6114	3573	704	408	317	183	825	1512	1165	12686	14070	5582	185	829	1338	1659	1499	853
ssc-miR-155-3p	ssc-mir-155	5	3	1	0	4	1	2	1	2	3	0	0	0	0	0	14	2	4	4	14	47	3	4	1	3	0	0	3	1	15	10	11	0	0	2	1	1	0
ssc-miR-15_39927-3p	ssc-mir-15_39927	1	0	0	0	0	0	0	0	0	0	0	0	0	1	0	2	0	3	1	0	1	1	4	2	0	0	1	0	0	1	0	0	0	1	0	0	30	15
ssc-miR-15_39927-5p	ssc-mir-15_39927	0	1	1	0	1	0	0	0	0	0	0	0	0	0	0	3	0	1	0	0	0	0	0	1	0	0	0	0	1	1	1	0	0	1	0	0	9	1
ssc-miR-15_39964-5p	ssc-mir-15_39964	0	5	0	4	2	1	3	8	0	1	2	1	1	3	0	0	0	9	3	3	1	8	1	0	2	0	0	1	2	0	1	0	0	0	0	8	42	22
ssc-miR-15_39964-3p	ssc-mir-15_39964	0	0	0	0	0	1	0	0	0	1	0	0	0	1	0	0	0	2	0	0	0	0	0	0	0	0	0	0	0	1	1	0	0	0	0	0	16	12
ssc-miR-15_41245-3p	ssc-mir-15_41245	2	3	0	2	4	6	0	0	1	2	0	8	12	10	0	0	0	1	0	3	4	4	33	28	43	1	0	4	4	2	2	2	0	2	1	1	59	74
ssc-miR-15_41245-5p	ssc-mir-15_41245	1	3	4	0	3	4	2	2	4	1	1	3	6	4	0	1	0	6	7	1	9	3	23	30	21	2	3	1	3	7	3	0	0	0	4	0	13	5
ssc-miR-15_41411-3p	ssc-mir-15_41411	0	0	0	0	0	1	0	1	0	1	0	0	0	0	0	0	0	1	1	0	2	0	1	0	0	0	0	0	0	0	0	0	0	1	0	1	6	3
ssc-miR-15_41411-5p	ssc-mir-15_41411	0	0	0	0	1	1	0	1	1	1	0	1	0	0	0	0	0	0	0	1	0	1	0	0	0	1	0	0	0	0	0	0	0	0	0	0	2	2
ssc-miR-15a	ssc-mir-15a	6078	11480	12392	10008	4277	3561	2176	9334	3180	7169	4032	6827	5962	5999	5006	13860	11535	7965	9056	9976	9434	6426	9476	8893	9424	9632	3043	2400	2887	22213	15960	13753	714	2793	6484	3063	3172	2663
ssc-miR-15a-3p	ssc-mir-15a	10	32	28	9	9	8	6	18	3	20	3	4	4	5	2	20	19	18	53	9	34	20	31	14	8	7	7	11	1	29	61	23	1	7	17	4	18	9
ssc-miR-15b	ssc-mir-15b	1234	1262	428	355	2829	1487	1294	721	950	1218	782	966	646	793	748	923	692	2614	1504	2816	1420	1100	1309	629	291	406	1625	3118	2177	3958	2689	1284	542	1335	1048	574	20885	23480
ssc-miR-15b-3p	ssc-mir-15b	21	89	6	6	96	31	21	8	12	22	5	32	20	13	12	43	31	75	120	44	97	25	190	50	5	10	24	49	40	80	97	29	2	38	53	8	263	206
ssc-miR-16	ssc-mir-16-1	139332	116493	61267	145939	180277	141774	126481	95069	140786	61235	108874	203821	122162	238231	193249	157189	123291	251177	20531	452827	194615	153165	96298	117669	195844	108687	163962	162645	158911	478764	105865	269659	34328	104714	68864	67449	44249	44228
ssc-miR-16-1-3p	ssc-mir-16-1	30	33	29	7	25	36	16	49	17	71	21	38	33	15	24	55	56	27	211	25	81	41	298	65	7	10	19	22	23	71	176	43	3	9	24	19	21	9
ssc-miR-16_41170	ssc-mir-16_41170	0	0	0	1	0	0	0	1	2	1	0	1	1	1	1	1	0	3	3	3	2	3	0	0	0	0	0	0	0	0	0	0	0	0	0	0	30	24
ssc-miR-16_42092-3p	ssc-mir-16_42092	7	0	15	5	4	6	0	15	4	4	0	2	2	1	2	1	0	3	5	1	8	1	3	0	0	0	0	4	1	0	3	1	0	0	2	2	288	163
ssc-miR-16_42092-5p	ssc-mir-16_42092	0	0	0	0	0	0	0	0	0	0	0	0	0	0	0	0	0	0	0	0	0	0	0	0	0	0	0	0	0	0	0	0	0	0	0	0	13	11
ssc-miR-17-5p	ssc-mir-17	1884	1629	2170	676	915	483	339	1999	1297	2680	1855	839	1121	787	1687	2385	2180	1456	2818	2363	3812	2274	1768	1116	815	1055	405	851	642	5211	4612	1993	91	454	1560	1139	4666	4458
ssc-miR-17-3p	ssc-mir-17	55	104	174	109	159	116	76	178	113	221	147	130	128	105	173	282	240	214	228	232	334	214	129	148	74	221	143	130	114	498	410	205	19	92	192	112	164	204
ssc-miR-17_42907-3p	ssc-mir-17_42907	0	0	7	11	2	3	1	16	1	5	5	7	2	4	0	1	1	2	2	2	6	3	3	1	0	4	2	2	2	3	2	2	1	2	2	1	31	36
ssc-miR-17_42907-5p	ssc-mir-17_42907	1	4	11	39	2	1	2	14	3	5	1	6	4	0	0	1	2	8	7	7	7	3	7	4	1	3	0	1	5	4	4	2	0	4	5	0	13	12
ssc-miR-17_43937-3p	ssc-mir-17_43937	0	0	0	0	0	0	0	0	0	0	0	0	0	0	0	0	0	0	0	0	0	0	0	0	0	0	0	0	0	0	0	0	0	0	0	0	2	1
ssc-miR-17_43937-5p	ssc-mir-17_43937	0	0	0	0	0	0	0	0	0	0	0	0	0	0	0	0	0	0	0	0	0	0	0	0	0	0	0	0	0	0	0	0	0	0	0	0	0	0
ssc-miR-181a	ssc-mir-181a-1	157502	134818	1014154	933560	81767	77703	78888	1048184	190715	202815	138334	129508	131144	175591	159420	143242	178681	460340	199427	440701	126514	133666	146144	66908	158681	1975903	75475	104673	91560	439578	322597	387266	60165	171171	129705	104366	366042	354601
ssc-miR-181a-1-3p	ssc-mir-181a-1	541	875	4020	3689	499	342	327	5114	790	610	548	349	347	514	354	490	440	2635	1537	3251	829	526	3119	911	3147	5237	381	387	352	3896	1718	2857	202	963	770	397	814	1303
ssc-miR-181a-2-3p	ssc-mir-181a-2	351	765	2820	1188	465	397	457	3152	2160	3348	1251	6793	5187	6391	1202	3189	2668	1749	1009	1518	1426	1506	5731	2576	8078	23786	460	641	595	1335	837	1050	553	511	533	295	236	73
ssc-miR-181b	ssc-mir-181b-1	11829	9809	69843	82244	5510	5715	5239	87272	7437	11441	6373	5834	6850	6246	8204	10904	8954	20949	12180	26037	12330	14153	8786	4804	9887	105496	5085	6881	6109	23324	19183	25780	4243	10796	12723	9003	14759	12329
ssc-miR-181c	ssc-mir-181c	6157	10287	99664	101103	6180	9276	7135	89326	17136	27942	22999	7452	11096	12793	3721	3739	4403	17981	15705	16275	18419	18481	7458	4304	5057	125602	9182	11404	9729	20567	17933	17073	10465	20566	23974	20010	19663	30397
ssc-miR-181c-3p	ssc-mir-181c	179	275	1992	3910	363	672	653	5038	1713	1155	1456	697	713	967	151	170	192	968	426	1140	898	1022	438	310	267	3231	736	815	785	1303	616	1149	812	1639	1523	824	86	179
ssc-miR-181d-5p	ssc-mir-181d	882	973	14341	10479	903	1196	903	7315	2046	2036	2205	995	1571	1686	419	341	362	1903	1626	1359	1375	1454	769	627	633	9463	897	1222	898	1300	1923	1207	1246	3428	3165	2587	1818	1751
ssc-miR-181d-3p	ssc-mir-181d	0	0	15	5	0	0	0	7	3	5	3	1	0	0	0	0	0	1	3	2	3	3	0	2	0	9	2	0	0	4	1	5	0	5	3	2	2	7
ssc-miR-182	ssc-mir-182	1626	2456	817	904	31454	16919	23059	1005	7757	4613	5317	2170	2621	1257	2089	1338	2394	21735	7375	17404	21496	7818	978	370	638	6115411	55512	58086	57177	6738	9983	3878	7236	150576	37871	40476	18794	14517
ssc-miR-182-3p	ssc-mir-182	0	0	1	0	14	4	2	1	2	1	1	1	0	0	0	0	1	6	2	9	10	3	0	0	1	1433	13	11	18	0	1	1	1	36	13	9	127	164
ssc-miR-183	ssc-mir-183	71	329	164	134	6599	1696	1919	101	639	220	243	83	72	225	56	68	76	2859	884	1716	2268	427	95	50	47	522800	7999	9007	7038	75	83	49	1027	18322	4267	3946	14731	13171
ssc-miR-183-3p	ssc-mir-183	1	1	0	1	39	20	17	4	6	3	3	0	0	0	1	0	3	11	3	13	19	2	1	0	0	2038	35	16	11	2	0	1	2	46	74	30	360	378
ssc-miR-1839-5p	ssc-mir-1839	16	122	25	51	6	8	9	116	31	50	85	15	8	165	14	24	14	14	20	36	102	42	15	13	6	22	10	41	12	66	16	46	27	21	10	17	657	777
ssc-miR-1839-3p	ssc-mir-1839	0	0	0	0	0	0	0	0	0	0	0	0	0	1	0	0	0	0	1	0	0	0	0	1	0	0	0	2	0	1	0	0	0	0	0	0	13	8
ssc-miR-184	ssc-mir-184	211	358	4874	5067	449	70	228	1125	69	39	35	80	64	292	11	12	31	420	453	4194	288	112	389	109	88	6172	405	152	479	1154	321	147	146	52	1	68	852	1636
ssc-miR-184-5p	ssc-mir-184	0	0	0	0	0	0	0	0	0	0	0	0	0	0	0	0	0	0	0	0	0	0	0	0	0	0	0	0	0	0	0	0	0	0	0	0	30	58
ssc-miR-1842	ssc-mir-1842	304	210	1070	1303	1079	682	379	1388	571	340	241	1046	892	813	169	243	188	563	402	691	2014	765	864	399	482	401	465	301	232	759	470	447	117	448	712	254	1096	832
ssc-miR-1843-3p-3p	ssc-mir-1843	13	26	63	28	2	2	1	137	11	17	10	10	7	20	4	7	8	10	14	6	18	8	17	4	10	9	2	8	4	19	11	9	6	5	6	7	175	107
ssc-miR-1843-5p	ssc-mir-1843	11	55	43	68	5	4	5	164	19	14	22	9	15	120	4	2	4	14	15	13	59	16	11	5	3	12	5	30	4	27	13	22	13	15	9	8	96	117
ssc-miR-185	ssc-mir-185	293	753	3149	418	684	165	281	741	129	233	81	111	201	583	63	46	104	472	1882	371	197	139	391	94	67	117	294	394	469	225	676	100	121	244	378	164	9640	12498
ssc-miR-185-3p	ssc-mir-185	25	28	116	88	40	23	13	248	18	48	24	20	23	18	7	24	15	32	46	49	127	79	46	23	9	21	18	14	20	85	40	54	2	34	54	21	87	187
ssc-miR-186-5p	ssc-mir-186	437	305	385	204	355	192	135	233	260	711	321	322	297	380	490	314	287	330	1073	487	470	381	814	157	443	185	285	353	241	952	1083	499	150	180	239	228	1359	942
ssc-miR-186-3p	ssc-mir-186	1	0	0	0	0	0	0	0	0	0	0	0	0	0	0	0	0	0	0	0	0	0	0	0	0	0	0	0	0	0	0	1	0	0	0	0	3	0
ssc-miR-187	ssc-mir-187	18	60	121	147	15	6	5	1047	8	12	29	3	15	82	2	2	4	67	35	354	131	27	3	5	6	68	5	15	16	97	33	43	9	45	64	65	1063	1318
ssc-miR-188-5p	ssc-mir-188	112	167	267	194	62	65	27	396	235	531	457	18	38	21	41	96	85	116	260	167	1121	521	68	75	27	202	32	29	35	528	460	373	13	97	331	101	283	357
ssc-miR-188-3p	ssc-mir-188	8	24	31	11	5	5	3	30	30	41	21	4	5	10	3	5	4	19	15	14	45	25	8	4	3	16	3	8	10	27	24	11	4	11	14	3	9	29
ssc-miR-18_44636-3p	ssc-mir-18_44636	0	0	0	0	0	0	0	0	0	0	0	0	0	0	0	0	0	0	1	1	0	0	0	0	0	0	0	0	0	1	0	0	0	0	0	0	44	35
ssc-miR-18_44636-5p	ssc-mir-18_44636	0	0	0	0	0	0	0	0	0	0	0	0	0	0	0	0	0	0	1	0	0	0	0	0	0	0	0	0	0	0	0	0	1	0	0	0	16	18
ssc-miR-18a	ssc-mir-18a	134	277	289	88	193	115	65	224	123	220	125	115	120	99	96	125	119	285	660	389	398	235	305	95	67	163	143	138	157	593	571	218	13	115	270	185	1051	881
ssc-miR-18a-3p	ssc-mir-18a	47	13	13	18	17	32	16	35	19	48	36	19	4	4	21	19	12	36	46	45	35	20	60	14	7	3	20	37	19	79	44	28	5	16	23	16	386	210
ssc-miR-18b	ssc-mir-18b	3	21	58	25	37	19	7	97	52	112	78	16	3	9	4	14	17	16	75	92	37	22	22	7	3	68	28	11	18	189	117	77	2	18	65	18	134	80
ssc-miR-190a	ssc-mir-190a	882	2313	2984	1005	236	120	126	1248	186	791	421	717	1046	1127	104	166	170	209	895	235	891	629	793	710	1244	373	130	157	202	593	580	278	43	486	1124	630	338	329
ssc-miR-190a-3p	ssc-mir-190a	53	140	140	48	16	6	6	125	15	87	41	31	36	38	3	16	14	16	24	13	99	91	103	66	76	44	14	16	18	35	32	33	2	37	112	32	33	46
ssc-miR-190b	ssc-mir-190b	7	25	34	12	21	10	5	18	10	4	7	5	8	7	3	5	7	435	678	196	264	405	315	549	273	10967	10	4	6	15	12	4	3	138	312	162	32	8
ssc-miR-191	ssc-mir-191	261	135	260	135	458	200	248	222	155	318	111	96	77	130	296	177	192	210	395	295	313	201	299	92	204	79	250	305	216	950	1036	474	93	178	93	126	480113	576788
ssc-miR-191-3p	ssc-mir-191	67	127	170	95	203	103	100	232	211	156	121	133	109	156	41	119	132	225	84	239	225	147	130	84	72	79	137	82	170	251	149	167	71	189	102	67	2756	3089
ssc-miR-192	ssc-mir-192	666	3532	3091	3944	1267452	557083	624059	1687	648553	558028	525029	5066	5672	4751	1295877	1367622	1718979	3353	3367	2419	14425	12804	6650	3514	854	2955	2422463	1369553	2455256	2330	1851	1495	136926	8022	2383	9564	456	712
ssc-miR-193a-5p	ssc-mir-193a	466	817	5	7	118	35	49	15	31	40	28	68	55	86	33	37	64	156	142	124	59	48	118	51	28	1	35	45	77	27	46	20	29	56	45	46	4310	1918
ssc-miR-193a-3p	ssc-mir-193a	601	4084	121	49	321	281	194	175	285	1555	717	138	351	95	368	1171	1303	607	3757	451	1327	874	1150	563	216	19	117	124	175	2176	1269	1023	93	239	988	577	487	694
ssc-miR-193b-3p	ssc-mir-193b	969	6253	270	130	468	336	419	852	3030	2744	1472	1137	1050	905	1067	987	2061	1076	2709	514	374	247	6166	5732	2671	24	84	285	471	241	445	121	238	882	423	308	12526	11869
ssc-miR-193b-5p	ssc-mir-193b	1	1	0	0	0	0	1	0	0	0	0	0	1	1	2	0	1	0	0	0	0	0	1	1	1	0	0	0	0	0	0	0	0	0	0	0	79	120
ssc-miR-194a-5p	ssc-mir-194a	202	212	175	569	51164	51899	41408	165	48461	48554	62080	481	569	341	148167	183379	214161	263	152	311	1578	1299	241	353	107	344	111715	67451	98795	550	264	378	4412	444	359	697	305	1072
ssc-miR-194a-3p	ssc-mir-194a	1	0	6	7	188	122	136	1	148	421	203	2	3	1	195	757	693	0	2	2	10	7	1	2	1	4	176	166	219	3	4	0	20	3	1	5	3	2
ssc-miR-194b-5p	ssc-mir-194b	4	41	39	123	1162	1058	949	70	48	33	128	93	47	9	187	183	253	21	23	10	27	25	25	22	2	1	91814	59187	67434	18	9	7	67	34	5	339	21	67
ssc-miR-194b-3p	ssc-mir-194b	0	0	0	3	7	3	5	3	1	0	0	0	0	0	0	0	0	0	1	1	1	0	1	0	0	0	698	253	459	0	0	0	2	0	0	4	0	0
ssc-miR-195	ssc-mir-195	5046	8476	5115	9493	7368	4485	4528	2931	3220	1842	3069	5978	4125	6503	4048	3961	2951	25268	4345	24312	19195	18082	1723	5473	2914	213	4175	4988	4479	8415	2997	7552	3519	19374	9106	8391	540	678
ssc-miR-196a	ssc-mir-196a-1	248	140	3	12	4694	3515	3048	10	2143	2046	2599	7	4	7	0	2	3	10	13	11	23	928	26	46	62	7	20	22	23	97	63	13	25	189	76	95	2485	2243
ssc-miR-196b-5p	ssc-mir-196b-1	883	1343	10	40	13980	11733	14274	7	8661	7825	8680	3	17	17	11	10	11	34	46	45	643	2474	1240	1867	3639	5	10	44	101	65	94	26	34	18356	15464	19422	44682	65766
ssc-miR-196b-3p	ssc-mir-196b-1	0	4	0	0	30	36	20	0	18	59	23	0	0	0	0	0	0	0	3	0	1	6	18	82	118	0	0	1	3	0	1	0	1	30	49	39	0	2
ssc-miR-199b-3p	ssc-mir-199a-1	238252	309142	4817	6960	89695	73687	59941	9003	96549	186591	116112	63797	83559	69906	73500	171334	141235	126406	126707	135935	641566	881860	180969	105885	41019	2240	42725	31043	44985	114772	80720	98311	25236	216003	439989	211801	295339	483720
ssc-miR-199a-5p	ssc-mir-199a-1	52433	25642	913	816	8971	5963	5046	1986	9575	34815	11991	4145	4671	6170	7040	26583	20738	8733	8189	7985	94503	101763	29245	16001	7519	230	3595	5110	4440	15255	26085	13655	2807	18134	56265	24976	17114	17798
ssc-miR-199a-3p	ssc-mir-199a-1	238245	309137	4817	6960	89694	73685	59940	9003	96549	186590	116111	63795	83559	69906	73498	171332	141235	126404	126706	135934	641559	881850	180967	105883	41016	2240	42725	31041	44984	114772	80720	98308	25236	216001	439984	211796	295339	483720
ssc-miR-199b-5p	ssc-mir-199b	53328	34616	1191	509	8269	4650	4143	1130	4645	7264	4085	7022	8062	8334	2481	2248	2327	11794	13455	13779	20832	13789	15608	14511	8103	282	4273	4014	4280	1651	1533	877	1991	16050	25094	17000	4402	7504
ssc-miR-19a	ssc-mir-19a	6	2	16	2	12	5	2	7	3	4	1	4	0	1	5	1	1	4	39	5	6	3	13	14	27	3	4	1	2	13	28	3	0	3	0	7	54	46
ssc-miR-19b	ssc-mir-19b-1	31	16	112	13	65	1	11	29	4	19	18	23	2	5	34	4	5	11	204	24	13	13	60	84	143	15	22	6	12	42	39	19	0	5	7	10	6360	6275
ssc-miR-19b-1-5p	ssc-mir-19b-1	0	0	0	0	0	0	0	0	0	0	0	0	0	0	0	0	0	0	1	1	0	0	0	0	0	0	0	0	0	1	1	0	0	0	0	0	15	16
ssc-miR-1_1074-5p	ssc-mir-1_1074	2	1	1	1	3	1	0	0	0	0	1	4	2	0	0	0	0	1	1	1	0	1	3	0	3	0	1	0	0	0	1	2	1	2	0	0	68	39
ssc-miR-1_1074-3p	ssc-mir-1_1074	0	0	0	0	0	0	1	2	0	2	1	0	2	0	1	0	0	0	1	2	1	1	1	2	1	0	1	0	2	0	0	0	0	0	0	0	12	29
ssc-miR-1_1338	ssc-mir-1_1338	4	0	5	5	1	1	0	4	7	11	3	4	2	3	1	2	2	2	3	2	5	4	2	2	2	0	1	2	0	3	2	2	1	1	7	5	15	7
ssc-miR-1_2726-3p	ssc-mir-1_2726	0	0	0	0	0	0	0	0	0	0	0	0	0	0	0	0	0	0	0	0	0	0	0	0	0	0	0	0	0	0	0	0	0	0	0	0	1	0
ssc-miR-1_2726-5p	ssc-mir-1_2726	0	0	3	2	0	0	2	18	0	2	0	0	0	0	0	0	0	0	0	1	0	1	0	0	0	8	0	1	0	6	0	0	0	0	0	4	70	85
ssc-miR-1_2827	ssc-mir-1_2827	0	0	0	0	0	1	0	0	0	0	0	0	0	0	0	0	0	0	0	0	3	0	0	0	0	1	0	0	0	1	0	0	0	1	0	0	6	6
ssc-miR-200a-3p	ssc-mir-200a	168	587	29	197	7915	6780	7609	70	22804	70132	66721	23	36	40	371	1483	2079	3255	15503	8296	5893	6157	44	463	5	129	11629	10234	23930	104	84	82	1950	7751	17351	12134	41840	58152
ssc-miR-200a-5p	ssc-mir-200a	3	16	0	6	372	248	211	3	502	1214	943	0	2	0	11	35	37	199	403	283	193	276	0	1	0	3	253	240	364	6	4	2	40	263	470	314	941	1602
ssc-miR-200b	ssc-mir-200b	257	562	7	164	8154	20137	27004	39	28019	51673	76446	31	27	48	713	1231	750	7793	9920	20207	9363	14643	38	336	4	27	21077	18664	39035	123	56	99	5690	13936	17338	15396	33697	63581
ssc-miR-200b-5p	ssc-mir-200b	4	7	0	3	431	287	251	3	588	1405	839	1	0	1	4	18	32	335	278	293	181	250	3	10	0	0	301	279	461	0	0	2	64	393	588	251	863	1348
ssc-miR-200c-3p	ssc-mir-200c	185	194	5	40	2823	3149	5367	13	894	1990	2101	17	8	16	24	60	32	4013	7349	9085	2707	2290	7	14	3	2	7592	7155	17000	49	20	29	2769	9522	10285	4681	128006	126375
ssc-miR-200c-5p	ssc-mir-200c	0	2	0	0	21	19	6	0	4	12	6	0	0	0	0	0	0	26	46	36	19	14	0	0	0	0	16	22	11	0	0	0	6	63	62	29	172	167
ssc-miR-202-5p	ssc-mir-202	0	1	2	16	1	3	3	7	8	1	0	2	4	11	0	1	1	5	0	0	15531	2197	11	7	0	1	0	1	8	2	2	0	26	11	0	23	3	0
ssc-miR-202-3p	ssc-mir-202	0	0	0	5	0	0	0	0	1	0	0	4	0	2	0	1	0	0	0	0	1145	963	0	0	0	1	0	0	0	0	0	0	3	8	0	0	0	0
ssc-miR-203-3p	ssc-mir-203	2169	4400	1386	768	5733	3963	3189	1814	2899	2942	2723	2911	2432	2416	3116	4259	4340	9993	9388	9707	5309	4826	1252	784	669	443	4518	3252	4581	5222	4308	2869	990	29002	4702	5399	83142	110609
ssc-miR-203-5p	ssc-mir-203	3	8	3	1	6	5	4	3	2	13	3	3	1	2	1	6	6	10	59	17	15	5	5	2	0	3	7	4	5	14	12	9	0	37	15	4	784	1106
ssc-miR-203b-3p	ssc-mir-203b	63	147	11	10	47	28	39	11	12	17	21	24	21	35	18	36	63	112	96	78	59	95	29	8	17	1	38	37	38	26	13	23	4	35	36	77	19	14
ssc-miR-203b-5p	ssc-mir-203b	0	0	0	0	0	0	0	0	0	0	0	0	0	0	0	0	0	0	0	0	0	0	0	0	0	0	0	0	0	0	0	0	0	0	0	0	0	1
ssc-miR-204	ssc-mir-204	149	236	10706	12143	269	130	157	5902	31659	40160	31066	48	68	221	618	1682	1784	702	660	1020	2677	868	1107	746	277	31994	240	469	386	220	120	236	206	8243	9361	1842	21871	23672
ssc-miR-204-3p	ssc-mir-204	0	1	65	50	0	2	0	28	31	66	24	0	0	1	0	6	8	3	5	5	4	2	5	2	0	49	0	1	0	0	0	1	0	8	12	4	43	20
ssc-miR-205	ssc-mir-205	1598	90	19	51	319	713	880	457	174	388	317	40	5	55	24	25	22	7353	4002	17155	2419	961	43	29	6	152	437	290	253	223	134	512	806	8071	6538	9148	12726	22618
ssc-miR-205-3p	ssc-mir-205	5	0	0	0	1	3	1	0	0	0	0	0	0	0	0	0	0	60	42	64	9	6	1	0	0	0	1	1	2	2	0	1	3	31	15	35	148	123
ssc-miR-205b-5p	ssc-mir-205b	0	0	0	0	0	0	0	0	0	0	0	0	0	0	0	0	0	1	0	0	0	0	0	0	0	0	0	0	0	0	0	0	0	0	0	0	6	11
ssc-miR-205b-3p	ssc-mir-205b	0	0	0	0	0	0	0	0	0	0	0	0	0	0	0	0	0	0	0	0	0	0	0	0	0	0	0	0	0	0	0	0	0	0	0	0	0	5
ssc-miR-206	ssc-mir-206	4	65	37	96	0	17	53	20	1	6	3	2	4	39	1	1	8	19	9	13	1	9	3171	2074	2360	23	1	68	97	32	5	6	31	2	4	14	1	0
ssc-miR-208b	ssc-mir-208b	0	0	3	1	0	2	0	1	0	1	2	948	727	840	0	0	0	2	5	1	0	1	468	246	436	2	0	0	5	0	0	0	2	0	0	1	0	0
ssc-miR-20a-5p	ssc-mir-20a	1587	2036	3925	721	1530	755	624	2115	810	2868	1553	627	965	738	2617	3367	3134	1703	4654	1900	3452	2106	1611	1061	724	1119	874	1026	958	6356	6318	2298	184	764	1995	1577	2821	2558
ssc-miR-20a-3p	ssc-mir-20a	92	61	93	39	46	36	37	66	47	121	122	53	69	67	133	132	98	102	98	107	161	104	52	66	91	69	44	56	45	171	148	75	10	39	68	53	17	18
ssc-miR-20b	ssc-mir-20b-1	32	35	288	87	87	45	10	295	197	336	253	11	7	5	16	25	16	20	83	226	70	22	25	9	7	65	23	44	23	788	569	273	4	15	98	36	109	68
ssc-miR-21-5p	ssc-mir-21	189804	149969	37301	15502	222108	166851	144374	24003	79843	123247	94643	28077	37387	24374	91293	104400	95795	129169	335148	308248	841568	580842	61884	24470	43915	11271	116538	118316	105998	409189	331541	199686	33507	179877	266314	207511	626719	567910
ssc-miR-21-3p	ssc-mir-21	189	1649	362	139	6256	3954	2081	359	1244	942	829	189	392	350	351	470	573	1523	4096	2663	8762	5757	723	237	154	139	3336	2145	2344	2379	1182	822	342	1851	2553	1403	47	111
ssc-miR-210	ssc-mir-210	138	332	715	162	358	155	107	589	393	438	307	107	126	88	56	60	50	1078	1382	762	708	584	140	96	74	3350	172	105	145	312	175	103	87	714	730	185	283	536
ssc-miR-210-5p	ssc-mir-210	2	5	3	6	4	3	6	11	22	18	24	4	2	0	0	1	2	54	13	31	32	12	0	2	1	94	0	4	3	10	2	4	4	41	17	6	103	42
ssc-miR-212	ssc-mir-212	18	34	405	332	132	42	61	2892	57	57	45	24	24	75	12	3	4	17	5	801	1514	292	10	11	7	31	87	150	99	52	15	168	27	69	25	116	43	28
ssc-miR-212-3p	ssc-mir-212	13	35	351	584	89	74	43	2872	88	35	42	38	23	91	12	13	8	9	9	18	1463	578	12	7	3	40	57	93	56	55	10	45	15	52	53	108	70	136
ssc-miR-214-5p	ssc-mir-214	421	663	14	11	178	177	114	26	296	540	287	114	238	95	109	303	247	174	219	213	1509	1714	336	227	85	8	96	87	71	432	276	243	61	371	818	363	1342	1865
ssc-miR-214-3p	ssc-mir-214	3732	2784	24	58	673	1152	979	103	1644	1363	1091	1007	795	1281	1078	1739	1417	1301	588	1327	5774	7649	1280	1360	344	10	532	607	642	1361	840	1120	401	3679	3551	2377	27958	39181
ssc-miR-215	ssc-mir-215	26	395	240	1224	33336	9271	21770	504	2511	3563	13914	1480	380	73	8885	12703	11711	463	150	206	369	600	270	943	26	34	1089888	397695	820689	292	86	108	702	494	57	3218	3	0
ssc-miR-216	ssc-mir-216-1	7	31	61	25	8	3	5	257	5	7	4	4	5	4	1	3	2	7	18	27	3	4	10	1	5	3219	21	17	28	8	6	5	6	4	6	9	7	5
ssc-miR-217	ssc-mir-217-1	21	21	58	46	2	5	5	154	7	22	16	2	6	6	6	1	1	5	13	454	1	7	9	6	2	2692	14	9	21	10	7	71	6	2	3	21	2	0
ssc-miR-218-5p	ssc-mir-218-1	778	689	5746	7123	253	271	223	15480	375	549	416	318	362	777	656	998	840	1625	2487	2118	3828	1144	228	200	81	3075	235	315	249	1363	789	1032	185	641	983	619	4918	4362
ssc-miR-218-3p	ssc-mir-218-1	0	2	5	0	2	0	0	13	0	1	0	1	1	1	0	2	3	4	1	0	4	0	0	0	1	1	1	0	0	4	1	0	0	0	1	0	0	1
ssc-miR-218b	ssc-mir-218-1	779	689	5746	7123	253	271	223	15481	375	549	416	318	362	777	657	998	840	1625	2487	2118	3830	1145	228	200	81	3078	235	315	249	1365	789	1035	185	642	984	620	4918	4363
ssc-miR-218	ssc-mir-218-1	778	689	5746	7123	253	271	223	15480	375	549	416	318	362	777	656	998	840	1625	2487	2118	3828	1144	228	200	81	3075	235	315	249	1363	789	1032	185	641	983	619	4918	4362
ssc-miR-219a	ssc-mir-219a	2	7	11	13	21	10	6	16	20	14	13	3	4	2	4	18	15	12	11	18	24	19	5	3	0	10	9	9	12	10	17	11	2	13	36	10	62	34
ssc-miR-219a-5p	ssc-mir-219a	16	40	2936	362	35	11	13	2987	16	32	28	15	31	13	39	55	38	19	92	10	81	24	13	11	11	37	8	16	9	95	132	36	3	17	36	35	26	29
ssc-miR-219b-3p	ssc-mir-219b	0	6	17311	8548	1	0	1	13961	14	1	0	3	1	62	1	0	3	2	0	24	33	4	7	6	2	4	0	10	7	15	4	7	9	9	5	59	0	0
ssc-miR-22-5p	ssc-mir-22	238	300	181	153	49	92	34	350	142	354	189	173	211	88	135	687	522	113	1119	137	389	261	959	560	164	80	45	44	82	222	195	165	32	71	188	118	2133	1692
ssc-miR-22-3p	ssc-mir-22	419655	416151	204381	140689	122862	137446	84422	320331	348371	488099	328210	781733	818770	536967	618371	900584	1094937	179111	253700	170989	423457	231470	891664	817512	627391	73395	110931	93241	105319	276264	247645	212653	80525	106026	178935	150482	205039	167010
ssc-miR-221-5p	ssc-mir-221	270	343	567	218	489	433	332	2308	593	396	470	91	110	115	346	166	187	398	367	348	478	201	92	96	38	118	380	696	459	409	408	89	115	512	245	258	102	153
ssc-miR-221-3p	ssc-mir-221	4263	2466	4162	3711	3423	2902	2067	40328	3420	8052	4323	1015	1257	1151	2778	6944	6033	1813	3304	2888	5886	3643	2485	1009	320	1495	2084	2153	2002	3399	4053	1757	532	2569	5862	2449	6918	20233
ssc-miR-222	ssc-mir-222	3772	1164	2366	6541	2367	4457	3580	29697	4708	5470	7557	813	701	1326	4711	6173	2271	1279	875	5372	10369	5892	744	922	216	1311	1603	3356	2584	4103	2606	2882	632	2707	3110	1870	10839	18172
ssc-miR-222-5p	ssc-mir-222	3	6	3	0	1	3	0	23	4	4	4	1	2	7	0	1	7	3	3	3	11	3	1	1	0	0	2	1	3	2	0	4	2	5	2	1	19	16
ssc-miR-223	ssc-mir-223	2237	1454	51	125	2727	1959	1310	298	563	364	564	637	687	528	1820	2901	1679	2767	733	2689	4414	1719	1835	819	219	15	1291	2014	1338	16273	4413	5619	264	333	320	195	6280	8351
ssc-miR-224	ssc-mir-224	295	236	1	2	1	10	11	3	1	2	1	1	1	1	2	6	3	21	3	17	579	60	49	60	8	0	1	0	5	5	3	2	29	2	1	4	27	7
ssc-miR-2320-5p	ssc-mir-2320	740	794	1774	1241	524	333	338	1674	900	436	440	371	258	471	170	91	130	768	524	876	759	621	318	149	190	416	405	669	329	1095	724	413	265	912	453	613	8194	7851
ssc-miR-2320-3p	ssc-mir-2320	120	49	188	329	50	53	41	744	182	248	201	75	71	41	39	78	40	84	93	145	362	240	105	83	37	166	56	48	48	217	138	213	25	95	148	87	1781	2131
ssc-miR-2366	ssc-mir-2366-1	17	3	121	212	3	6	8	328	2	0	1	2	3	6	4	0	1	9	6	13	18	17	1	1	0	22	2	5	6	4	2	5	4	19	7	13	134	95
ssc-miR-23a	ssc-mir-23a	18231	17699	1807	1350	6084	6574	5253	3820	4094	5102	2979	11419	9041	10624	1915	2407	1695	12334	25701	12168	8717	9103	8942	12455	4281	1022	5529	6206	5794	13413	12729	8065	3735	6702	6193	5322	492837	588356
ssc-miR-23a-5p	ssc-mir-23a	4	1	0	0	0	0	0	0	0	0	1	0	1	1	0	0	0	1	3	2	3	0	1	1	0	0	0	1	0	0	3	0	0	0	0	0	16	7
ssc-miR-23b	ssc-mir-23b	10618	18360	6906	9424	8183	8207	10837	17460	9792	10647	7295	27919	23680	37093	3699	4662	4685	25714	31842	19787	12478	8750	10010	15748	8721	4376	6637	11815	17143	9973	9778	9105	8371	20889	12491	10492	310960	392397
ssc-miR-23b-5p	ssc-mir-23b	12	15	4	8	3	1	0	17	1	11	2	17	15	13	2	7	5	11	30	8	4	5	8	11	6	1	0	1	5	3	7	7	2	8	9	9	1332	1990
ssc-miR-24-1-5p	ssc-mir-24-1	1154	962	154	61	438	471	331	168	220	214	175	1005	1358	524	265	133	124	506	726	628	673	591	800	1073	767	52	223	354	218	1333	1045	559	117	213	266	415	689	600
ssc-miR-24-3p	ssc-mir-24-1	59837	61544	13424	15465	27396	15397	16068	17914	15709	10383	12384	64041	57240	96477	8640	9695	9226	62196	41220	67915	18353	21061	12144	21365	17734	2766	16849	17129	24779	30847	18258	32452	12364	35362	17154	27245	880617	364890
ssc-miR-24-2-5p	ssc-mir-24-2	54	157	102	53	67	58	48	198	69	115	50	292	372	339	30	36	32	186	232	108	84	55	139	128	112	12	45	61	59	118	95	90	42	70	67	56	420	507
ssc-miR-2411	ssc-mir-2411	9	2	9	20	12	7	11	80	6	5	6	12	28	31	2	2	1	9	5	16	14	14	8	9	10	3	6	28	12	10	12	19	4	1	7	3	14	20
ssc-miR-2483	ssc-mir-2483	123	160	1048	2054	51	42	21	281	37	56	32	44	46	8	20	32	18	164	124	144	263	97	44	17	7	360	40	41	39	87	135	66	37	68	113	82	0	1
ssc-miR-2483-5p	ssc-mir-2483	57	57	642	803	19	16	12	194	21	20	15	43	20	15	11	17	11	84	51	85	87	27	15	15	13	191	19	19	16	36	41	34	16	22	26	18	42	27
ssc-miR-26a	ssc-mir-26a	885929	878957	843847	1351703	405977	786198	635548	855310	1311847	1231183	1046816	1170830	863561	1470331	1186672	963720	974428	1592549	927176	1567429	1547320	1755031	1007706	1579528	1580230	873677	702488	768143	730269	1294724	953403	866256	491411	667953	654526	460737	861164	959072
ssc-miR-26a-3p	ssc-mir-26a	21	16	4	4	5	3	3	31	1	29	12	7	10	1	3	39	25	8	34	8	43	26	70	20	2	6	0	2	2	15	34	20	1	5	11	11	30	49
ssc-miR-26a-1-5p	ssc-mir-26a-1	7303	14764	11489	7545	5047	5507	4044	7015	20570	19884	14774	9470	8121	10999	8910	5869	6384	22547	22433	16934	20812	12451	3146	4534	3120	2268	5398	4831	5814	12512	12442	8105	3504	14897	11716	8283	25281	18305
ssc-miR-26a-1-3p	ssc-mir-26a-1	8	10	9	1	10	3	1	2	1	4	1	1	1	1	2	0	3	2	14	2	5	3	1	2	0	0	3	5	1	0	2	3	0	4	0	2	4	7
ssc-miR-26b-5p	ssc-mir-26b	92861	83855	180185	209178	33935	31506	25428	44286	50016	95997	83168	42205	45438	52264	103580	158329	142833	79301	98821	101447	100190	101285	39312	46595	51069	88500	32991	33807	43412	118345	152538	99611	14037	42902	79774	47888	83811	71029
ssc-miR-26b-3p	ssc-mir-26b	96	119	336	300	105	115	136	112	129	182	142	101	81	76	104	182	144	216	196	173	182	168	153	110	71	64	149	268	199	362	195	198	124	115	121	62	162	200
ssc-miR-27a	ssc-mir-27a	18471	93103	7190	3574	41956	28015	16341	12571	19827	19901	13783	45587	49763	49967	6323	11178	9239	53816	38558	43616	31318	33124	25273	43665	16157	1956	24194	24085	22838	57708	23824	24615	10634	23710	20219	14060	338223	471885
ssc-miR-27a-5p	ssc-mir-27a	206	155	23	10	131	92	63	30	49	55	34	40	49	24	39	31	36	162	291	189	192	81	294	50	51	8	46	28	28	186	126	77	14	65	42	47	221	623
ssc-miR-27b-5p	ssc-mir-27b	215	194	76	104	63	142	99	230	56	141	87	140	133	40	59	82	93	276	438	311	229	287	450	274	110	43	84	93	101	132	169	237	152	240	410	255	511	885
ssc-miR-27b-3p	ssc-mir-27b	140285	312020	164860	128140	203380	251416	175525	330394	274543	232807	183921	1066784	1142209	1361411	63114	79758	95533	660077	304542	425913	247577	222790	248851	346054	237980	31844	212240	161510	223158	191645	131189	176369	205081	367100	268020	205514	588072	1407342
ssc-miR-28-5p	ssc-mir-28	6712	6134	4345	8059	4237	5519	4022	3165	5937	10336	8324	10071	9672	7750	5198	9514	8323	7448	4115	10525	15201	12421	4504	3408	4629	1476	4392	4239	4246	19137	10370	17652	2499	5532	11632	7066	13662	10978
ssc-miR-28-3p	ssc-mir-28	45064	28633	45872	28547	40676	44336	39691	15577	35397	44133	37298	32534	40067	29657	18228	19060	15207	44342	49061	48590	53145	49365	27957	13247	15701	5389	33967	40243	33167	58829	71955	63771	57823	43058	45183	38742	23197	24450
ssc-miR-296-5p	ssc-mir-296	31	37	61	129	17	13	8	84	52	78	37	13	13	3	10	19	9	22	37	28	86	36	29	29	16	79	16	8	8	30	25	17	2	41	67	30	2979	5235
ssc-miR-296-3p	ssc-mir-296	434	393	1045	1937	326	191	216	1294	681	516	539	203	181	120	85	347	213	434	350	582	1348	1313	220	157	113	460	146	179	204	400	353	405	91	607	862	915	201	101
ssc-miR-299	ssc-mir-299	24	4	502	1201	11	9	8	836	11	5	5	18	18	8	4	7	8	3	1	3	15	10	8	3	6	42	3	7	6	8	11	27	1	41	42	46	913	788
ssc-miR-299-3p	ssc-mir-299	86	25	10208	8945	54	45	23	4296	63	76	20	91	163	106	43	121	85	13	62	26	651	183	115	73	53	678	18	27	21	85	113	276	19	296	579	322	678	552
ssc-miR-29a-5p	ssc-mir-29a	4	1	6	4	0	1	0	10	1	2	3	1	3	1	4	5	2	2	12	4	9	2	1	3	5	0	0	0	0	20	21	9	0	1	0	4	138	145
ssc-miR-29a-3p	ssc-mir-29a	27633	44559	101079	71741	28300	20196	11826	104428	30489	57830	34184	29213	33343	33602	36641	81438	77603	52755	56523	49953	101007	80214	29164	44653	32126	11554	23277	22564	21630	96122	65748	52170	5806	22557	40612	20589	18624	19471
ssc-miR-29b	ssc-mir-29b-1	1180	2706	12836	4321	1513	1102	723	14257	1564	4056	2784	2366	3648	3869	683	1188	1055	1742	5851	1820	3254	2229	2476	2435	1961	879	1087	1486	1357	4568	5109	2748	326	798	1801	1338	4247	3905
ssc-miR-29b-1-5p	ssc-mir-29b-1	14	3	5	7	0	4	1	10	0	1	0	0	1	2	0	6	3	4	2	2	6	6	3	3	3	2	1	2	0	7	13	6	1	2	4	6	31	30
ssc-miR-29c	ssc-mir-29c	6056	11807	66705	42343	7099	5694	3394	54255	12541	35715	22309	20423	26450	25301	2202	4870	4579	9957	21844	10514	21018	15583	19274	23186	16172	12987	6144	6362	6697	29622	26116	19555	2692	5768	15765	7829	6157	5574
ssc-miR-29c-5p	ssc-mir-29c	184	199	623	476	111	87	78	845	231	347	253	319	304	315	61	50	57	190	311	198	303	190	554	554	404	137	83	136	119	363	351	205	94	164	260	296	11861	13813
ssc-miR-2_4162-5p	ssc-mir-2_4162	0	0	1	1	0	0	0	1	0	1	0	0	1	0	0	1	0	0	1	0	0	1	2	0	0	0	0	0	0	1	1	0	0	0	1	0	4	9
ssc-miR-2_4162-3p	ssc-mir-2_4162	1	4	14	5	10	8	5	9	10	8	9	2	4	6	2	16	9	12	5	9	21	14	17	2	1	14	5	6	11	3	7	4	1	2	14	3	149	145
ssc-miR-2_4219	ssc-mir-2_4219	0	1	0	2	0	0	1	0	0	0	0	1	0	0	0	0	0	0	0	0	0	0	0	0	0	0	0	0	0	0	0	0	0	0	0	0	26	19
ssc-miR-2_4367-3p	ssc-mir-2_4367	0	1	0	0	0	0	0	0	0	0	0	0	0	0	0	0	0	0	0	0	0	0	1	0	0	0	0	0	0	1	1	0	0	0	0	0	26	10
ssc-miR-2_4367-5p	ssc-mir-2_4367	3	2	0	0	0	0	0	0	0	0	0	0	3	0	0	0	0	1	0	3	0	0	1	0	2	0	0	2	0	0	0	0	0	0	1	0	12	20
ssc-miR-2_4498	ssc-mir-2_4498	3	0	1	0	1	5	3	0	2	5	1	5	0	0	3	6	3	0	0	4	4	2	5	3	6	0	1	2	0	10	3	7	1	3	1	2	30	20
ssc-miR-2_4938	ssc-mir-2_4938	9	4	14	15	4	3	4	26	8	15	5	13	10	11	2	4	1	13	7	12	26	22	3	7	4	13	1	4	0	6	6	15	3	13	15	5	19	18
ssc-miR-2_5245	ssc-mir-2_5245	0	2	0	0	0	2	0	0	1	1	0	0	1	0	1	1	0	3	0	4	2	0	0	0	0	1	1	0	0	1	1	0	0	2	0	0	18	4
ssc-miR-2_5563-3p	ssc-mir-2_5563	0	1	0	0	1	0	0	5	5	3	2	0	1	0	0	1	2	3	5	3	3	2	2	0	0	1	0	0	0	4	3	0	1	0	1	0	16	63
ssc-miR-2_5563-5p	ssc-mir-2_5563	0	0	0	0	0	0	0	0	0	0	1	0	0	1	0	0	1	2	1	1	0	0	0	0	0	0	0	0	0	1	0	1	0	0	1	0	8	1
ssc-miR-2_5850-5p	ssc-mir-2_5850	0	0	0	0	1	0	0	1	0	0	0	0	0	0	0	0	1	0	1	0	0	0	0	0	0	0	0	0	0	2	0	0	0	0	0	0	0	0
ssc-miR-2_5850-3p	ssc-mir-2_5850	0	0	0	0	0	0	0	0	0	0	0	0	0	0	0	0	0	0	0	0	0	0	0	0	0	0	0	0	0	0	0	0	0	0	0	0	0	0
ssc-miR-2_6012-3p	ssc-mir-2_6012	0	2	0	1	0	0	0	2	0	0	0	1	0	0	0	0	0	0	0	0	0	0	0	1	0	0	0	0	0	0	0	0	0	0	0	0	51	88
ssc-miR-2_6012-5p	ssc-mir-2_6012	1	0	2	0	0	0	0	1	0	0	0	0	0	0	1	0	1	0	0	0	0	0	0	0	0	0	0	0	1	0	0	0	0	0	0	0	508	592
ssc-miR-2_6119	ssc-mir-2_6119	0	0	1	1	0	0	0	2	3	4	1	0	0	0	0	1	0	1	0	0	2	0	0	1	4	2	0	0	0	2	0	0	0	0	1	1	7	5
ssc-miR-2_6284	ssc-mir-2_6284	0	0	0	0	0	0	0	0	0	0	0	1	0	0	0	0	0	0	0	1	2	1	0	0	1	1	0	1	0	0	0	0	0	0	1	0	39	41
ssc-miR-483	ssc-mir-2_6468	13	34	8	5	6	3	0	7	4	18	6	14	2	4	29	71	67	8	33	4	13	7	30	17	17	0	1	4	4	11	18	1	3	7	6	8	48206	20264
ssc-miR-2_6468	ssc-mir-2_6468	66	69	24	21	7	6	6	22	19	26	16	34	20	29	56	185	232	22	37	16	36	11	33	25	14	1	1	7	2	10	9	2	0	28	37	12	3431	3783
ssc-miR-2_6930-3p	ssc-mir-2_6930	0	0	0	0	0	0	0	0	0	0	0	0	0	0	0	0	0	0	0	0	0	0	0	0	0	0	0	0	0	0	0	0	0	0	0	0	25	43
ssc-miR-2_6930-5p	ssc-mir-2_6930	0	0	0	0	0	0	0	0	0	0	0	0	0	0	0	0	0	0	0	0	0	0	0	0	0	0	0	0	0	0	0	0	0	0	0	0	19	4
ssc-miR-2_7558-5p	ssc-mir-2_7558	16	8	12	15	10	10	10	11	20	21	25	5	9	8	12	15	7	8	9	17	52	28	26	20	11	7	8	9	11	29	18	24	4	12	21	11	139	199
ssc-miR-2_7558-3p	ssc-mir-2_7558	0	2	0	1	0	1	0	0	0	0	0	0	0	0	0	0	0	0	0	0	1	0	0	0	0	1	0	0	0	0	0	0	0	0	0	0	0	22
ssc-miR-301	ssc-mir-301	1415	1745	13045	4461	1198	1002	1050	9269	909	1696	1400	1390	2654	2109	814	653	615	1868	2548	2583	4874	2338	1164	523	680	5076	930	1026	993	4020	3624	1907	421	1839	2250	2031	1287	1067
ssc-miR-3064-5p	ssc-mir-3064	2	4	11	11	1	4	2	7	3	1	1	3	1	0	2	8	5	2	3	1	2	3	1	0	0	9	2	0	0	5	6	4	0	0	5	0	21	20
ssc-miR-3064-3p	ssc-mir-3064	0	2	2	0	1	0	0	0	0	0	0	0	0	1	0	0	0	0	0	0	1	0	0	0	0	0	0	0	0	0	1	0	0	0	0	0	4	14
ssc-miR-3085-3p	ssc-mir-3085	0	3	133	96	13	12	5	496	9	0	1	1	0	32	0	0	0	1	1	0	19	2	1	1	0	164	1	10	1	3	0	0	0	3	2	6	13	2
ssc-miR-3085-5p	ssc-mir-3085	1	0	15	10	0	2	0	27	0	0	0	0	0	0	0	0	0	0	0	0	0	0	0	0	1	13	0	0	0	0	0	0	0	0	0	0	1	0
ssc-miR-30a-5p	ssc-mir-30a	102884	250269	348954	178549	127306	83765	89992	210473	738075	1114257	1131818	187827	219758	420246	419694	295828	443339	859016	875814	540404	89609	68192	148823	114329	130864	181829	174851	160827	231442	274412	333735	222978	174621	193820	97476	98515	61154	61893
ssc-miR-30a-3p	ssc-mir-30a	3883	5004	8029	3109	1017	1224	1071	6497	8866	22670	10460	2373	2745	2502	4678	6522	8432	10781	31242	7056	1958	1279	7173	3155	2539	1801	1150	1506	2162	3603	7698	3380	1420	4817	2677	2092	24303	22832
ssc-miR-30b-5p	ssc-mir-30b	4930	11269	21154	3640	4628	2108	1607	22082	6153	25533	8231	10825	14455	8962	2793	6407	5833	5654	28681	3667	6431	2316	12547	7011	8506	10569	2483	5488	8335	6748	14111	3315	1790	3320	7244	3598	35751	45209
ssc-miR-30b-3p	ssc-mir-30b	97	57	64	122	11	13	15	162	32	144	69	91	112	58	27	164	133	27	122	65	60	74	198	101	105	81	9	15	20	46	63	69	6	33	81	42	131	110
ssc-miR-30c-5p	ssc-mir-30c-1	14547	16562	46347	8549	7923	5244	4199	30623	24319	73332	35298	20438	26994	17401	2839	4389	4169	13719	42079	9793	10457	3993	20124	16790	28176	9211	5945	11209	8473	19157	38145	10087	6556	4289	5686	5821	43560	46018
ssc-miR-30c-1-3p	ssc-mir-30c-1	432	459	636	633	286	347	295	617	548	797	553	1534	1199	983	194	327	389	343	460	491	478	491	644	485	571	231	301	351	326	453	566	382	262	352	340	305	109	92
ssc-miR-30c-3p	ssc-mir-30c-2	594	526	1619	1101	107	142	96	939	910	4058	2009	394	366	348	332	658	778	887	2964	914	294	329	513	414	206	436	98	168	154	770	1256	794	167	462	486	542	305	319
ssc-miR-30d	ssc-mir-30d	81869	98991	178917	132083	60626	55596	49812	229652	199270	218168	260883	324866	330794	297930	96138	87963	89353	129920	109407	131410	88983	61923	131907	103382	206909	197534	78235	72813	77853	103087	94753	78441	54764	118062	92620	66747	450391	495894
ssc-miR-30d-3p	ssc-mir-30d	245	503	908	588	337	283	207	1328	780	1597	1033	1016	1444	850	329	580	709	627	699	605	653	480	1268	674	998	1113	348	286	326	660	538	461	255	684	857	387	570	586
ssc-miR-30e-5p	ssc-mir-30e	69147	94414	439135	187053	64818	63774	52370	217641	120057	223681	208212	317746	437837	441388	154654	101977	115354	92963	156144	102654	114227	86506	255183	209022	394861	82862	62311	98322	74084	207773	261904	127200	41202	53238	64331	62923	1498	1266
ssc-miR-30e-3p	ssc-mir-30e	4663	4838	7798	3366	2120	2163	2026	7575	1924	5397	2541	7236	6815	5792	2254	3432	3853	2608	6271	2933	3934	3577	12466	4902	5563	1476	2098	3290	3481	3665	5734	3044	1531	2033	2221	1668	7539	8254
ssc-miR-31	ssc-mir-31	82	346	2204	1519	1844	2810	1887	3619	3428	7165	3582	58	59	109	266	391	334	12925	9645	14714	41996	14941	61	57	33	5821	9507	6895	11317	1852	1477	1234	2485	6945	7887	2575	3384	4762
ssc-miR-31-3p	ssc-mir-31	0	0	14	3	11	9	3	25	11	16	6	0	1	0	3	0	0	42	109	15	61	21	1	0	0	24	9	11	23	4	7	1	7	20	16	2	453	709
ssc-miR-3120-3p	ssc-mir-3120	4	4	8	1	0	0	1	4	0	3	0	15	3	2	2	8	5	20	10	9	3	0	37	5	0	0	1	0	0	3	3	6	0	3	2	1	5	4
ssc-miR-3120-5p	ssc-mir-3120	0	0	1	1	0	0	0	0	0	1	0	1	0	0	0	0	0	0	0	0	0	0	2	0	0	0	0	0	1	0	0	0	0	0	0	0	4	0
ssc-miR-32	ssc-mir-32	257	1540	811	312	410	327	205	931	733	1322	1441	247	225	256	798	1669	1693	915	1363	1109	920	748	526	230	194	1184	403	341	499	2486	1204	1129	74	283	355	181	5624	3689
ssc-miR-32-3p	ssc-mir-32	73	88	40	55	14	4	9	71	68	115	152	7	10	5	35	99	105	45	61	54	105	57	36	17	21	72	18	15	26	66	69	86	4	21	54	34	415	493
ssc-miR-320	ssc-mir-320	462	343	415	1177	329	120	221	225	137	176	246	59	42	23	158	241	177	132	323	325	363	743	136	36	8	187	74	76	185	259	363	315	34	190	360	426	12906	10619
ssc-miR-323	ssc-mir-323	3	3	1112	1987	8	6	1	6551	21	20	23	17	7	29	2	12	4	2	2	1	117	31	4	16	7	951	5	13	9	13	7	42	8	18	32	33	7815	6806
ssc-miR-323-5p	ssc-mir-323	0	1	20	57	0	0	0	93	1	0	0	0	0	4	0	0	1	0	0	0	1	1	0	0	0	8	0	1	0	1	0	0	0	0	0	1	234	90
ssc-miR-323b-3p	ssc-mir-323b	9	7	1875	1515	10	9	12	8476	24	19	18	16	16	10	7	10	14	2	3	2	128	31	32	24	18	1063	20	9	12	21	13	55	4	36	38	41	543	618
ssc-miR-323b-5p	ssc-mir-323b	0	0	1	1	0	0	0	0	0	0	0	0	0	0	0	0	0	0	0	0	0	0	0	0	0	1	0	0	0	0	0	0	0	0	0	0	4	6
ssc-miR-324	ssc-mir-324	202	380	3164	2037	196	68	65	1478	236	362	249	63	158	118	84	162	197	146	377	206	517	233	130	71	111	1326	84	84	138	181	219	141	26	252	383	532	1199	939
ssc-miR-324-3p	ssc-mir-324	62	107	467	682	28	33	17	545	89	134	72	43	37	35	21	78	68	55	95	70	159	85	41	34	18	220	26	23	38	60	57	52	10	70	116	53	876	690
ssc-miR-325	ssc-mir-325	2	2	477	266	0	0	1	302	0	0	0	1	1	2	0	0	0	2	0	0	0	0	0	0	0	255	0	0	0	2	0	2	1	0	0	5	0	0
ssc-miR-326	ssc-mir-326	127	168	838	618	172	115	55	2537	115	218	36	74	74	82	37	83	79	399	560	156	141	79	109	64	12	141	123	95	124	187	270	73	38	67	95	45	2852	3542
ssc-miR-326-5p	ssc-mir-326	6	0	0	0	0	2	0	0	1	1	0	0	0	1	1	0	0	4	2	2	1	2	1	1	0	0	0	0	0	4	2	3	0	1	2	0	18	7
ssc-miR-328	ssc-mir-328	367	469	1491	2156	252	159	147	2967	459	780	477	451	442	410	73	164	177	545	820	327	546	381	600	340	301	279	82	188	147	326	344	220	128	493	482	479	652	263
ssc-miR-329a-5p	ssc-mir-329a	0	0	1	0	0	0	0	0	0	0	0	0	0	0	0	0	0	0	0	0	0	0	0	0	0	0	0	0	0	0	0	0	0	0	0	0	84	63
ssc-miR-329a-3p	ssc-mir-329a	2	1	70	21	0	0	1	86	2	0	1	1	3	1	0	0	1	0	2	0	13	2	2	1	0	17	1	0	0	1	2	1	0	3	4	4	183	162
ssc-miR-329b-3p	ssc-mir-329b	2	6	654	156	2	5	0	890	1	4	0	11	9	10	0	2	6	1	7	1	34	12	11	14	3	59	5	1	3	2	12	10	4	14	31	12	453	451
ssc-miR-329b-5p	ssc-mir-329b	0	0	0	0	0	0	0	1	0	0	0	0	0	0	0	0	0	0	0	0	0	0	0	1	0	0	0	0	0	0	1	0	0	0	0	0	23	2
ssc-miR-330	ssc-mir-330	235	420	9299	5522	840	590	434	8599	456	438	287	332	452	503	228	226	196	554	727	893	1194	664	218	167	183	1954	306	543	280	2101	1602	959	153	456	703	722	1412	2272
ssc-miR-330-3p	ssc-mir-330	280	162	3755	3644	356	314	318	5944	321	253	314	222	239	275	127	93	90	352	196	740	552	306	148	87	122	1040	194	308	241	1125	602	894	140	249	266	326	1342	1427
ssc-miR-331-5p	ssc-mir-331	218	354	526	409	167	183	153	551	145	194	130	379	289	374	159	167	197	288	270	258	401	234	334	339	310	238	180	151	158	277	239	223	111	288	234	111	252	257
ssc-miR-331-3p	ssc-mir-331	224	209	586	505	116	103	63	997	194	459	151	342	382	173	64	290	188	216	234	203	559	297	705	363	282	314	82	79	122	196	270	241	50	270	404	144	824	453
ssc-miR-335	ssc-mir-335	3	0	26	17	4	0	0	20	0	9	6	4	0	0	0	1	0	2	6	6	0	7	2	15	9	17	0	0	0	4	2	3	0	0	0	0	11242	11929
ssc-miR-335-3p	ssc-mir-335	5	1	42	39	5	1	1	62	3	7	6	5	0	0	5	9	18	7	30	14	6	6	20	3	2	4	4	1	2	0	4	2	0	3	4	6	12281	9949
ssc-miR-338	ssc-mir-338	3	3	162	129	1	0	2	214	0	1	0	2	2	6	0	1	0	1	0	3	1	0	3	2	2	28	1	2	2	2	0	0	0	0	0	1	5	5
ssc-miR-339-5p	ssc-mir-339-1	4300	8594	4395	2082	5469	3569	3397	5531	12731	17123	11105	6984	9428	5123	3996	9334	11945	12022	12657	8557	21673	11536	8295	5053	4539	3866	5329	2943	4292	20930	12808	10637	1979	19397	15968	7565	14259	8253
ssc-miR-339-3p	ssc-mir-339-1	14	36	53	24	54	62	13	50	47	38	22	30	25	27	20	27	24	67	78	56	62	48	74	33	14	17	41	41	28	115	58	44	10	42	46	17	78	74
ssc-miR-4334-3p	ssc-mir-339-1	4300	8594	4395	2082	5469	3569	3397	5531	12731	17123	11105	6984	9428	5123	3996	9333	11945	12022	12657	8557	21673	11536	8295	5053	4539	3866	5329	2943	4292	20929	12806	10636	1979	19396	15968	7565	14259	8253
ssc-miR-339	ssc-mir-339-1	4300	8594	4395	2082	5469	3569	3397	5531	12731	17123	11105	6984	9428	5123	3996	9334	11945	12022	12657	8557	21673	11536	8295	5053	4539	3866	5329	2943	4292	20930	12808	10637	1979	19396	15968	7565	14259	8253
ssc-miR-33a-5p	ssc-mir-33a	17	247	1489	710	302	174	104	879	123	282	172	30	84	76	142	382	375	253	718	199	419	221	138	93	65	279	201	107	137	437	336	179	24	110	291	113	2560	2320
ssc-miR-33a-3p	ssc-mir-33a	1	2	1	7	0	4	0	6	2	4	1	0	1	0	1	4	1	4	5	1	4	4	2	0	1	1	1	2	0	3	1	3	0	0	1	1	27	21
ssc-miR-33b-5p	ssc-mir-33b	28	757	817	864	122	143	49	574	48	260	93	87	158	94	182	475	488	203	635	135	224	213	622	248	166	124	61	31	84	213	175	145	16	105	365	80	3	4
ssc-miR-33b-3p	ssc-mir-33b	6	18	3	3	9	4	3	2	7	11	5	1	1	0	2	3	4	12	8	19	9	3	12	3	4	1	1	7	5	10	3	7	0	5	12	4	49	151
ssc-miR-340	ssc-mir-340-1	2216	4380	27825	21785	1773	1531	1295	19875	2524	8409	5769	2913	3734	3967	1205	3604	3280	3299	7881	4289	6903	5107	8180	6465	9084	7977	1495	1228	1888	9041	10315	6298	767	3857	8690	4664	1065	1384
ssc-miR-340-3p	ssc-mir-340-1	322	387	734	809	143	146	113	736	245	207	234	392	477	308	144	145	135	229	133	343	261	169	315	588	1306	162	104	172	150	580	272	281	57	281	249	324	824	834
ssc-miR-342	ssc-mir-342	956	1147	4663	2400	5113	1263	1471	5740	608	689	273	714	666	1407	419	781	667	1733	1555	2123	1339	659	1010	598	301	1918	2045	5029	2424	16174	12856	7916	654	1052	816	582	5064	2687
ssc-miR-342-5p	ssc-mir-342	121	90	471	613	248	213	121	546	94	72	71	187	174	131	114	114	97	153	231	420	221	200	99	25	23	468	107	239	144	1180	1192	859	26	157	177	173	91	60
ssc-miR-345-5p	ssc-mir-345-1	14	163	150	43	65	36	13	190	56	78	36	104	133	129	14	37	35	104	192	40	91	35	210	134	148	46	12	19	10	123	116	70	15	108	165	46	1094	1561
ssc-miR-345-3p	ssc-mir-345-1	496	652	464	88	352	138	125	260	193	273	159	406	573	565	126	108	118	465	782	277	310	185	692	261	849	88	76	136	69	403	751	248	46	507	651	309	52	30
ssc-miR-34a	ssc-mir-34a	3928	8110	2538	923	491	334	202	1470	328	633	359	369	450	574	295	445	388	3831	7825	2774	3446	1754	874	324	207	362	121	294	138	865	1183	552	61	1019	1120	571	461898	560418
ssc-miR-34b-3p	ssc-mir-34b	6	96	17	17	14	17	7	40	7	5	11	2	2	6	1	2	6	4734	1538	2578	1697	750	9	1	0	9	8	86	123	13	11	11	5	1731	1258	581	4073	7096
ssc-miR-34b-5p	ssc-mir-34b	16	328	1090	104	25	48	25	347	26	57	52	7	0	21	23	44	52	11952	26646	7802	10009	7351	8	12	5	187	67	304	175	189	316	200	13	2556	9237	6772	139	221
ssc-miR-34c	ssc-mir-34c-1	18	4476	979	866	54	248	141	558	64	342	445	37	19	384	39	121	264	102927	114579	69818	13991	63155	36	71	18	987	150	1164	894	430	729	1064	83	3378	44967	47311	257	461
ssc-miR-34c-3p	ssc-mir-34c-1	0	57	21	10	3	6	7	17	8	1	11	2	0	2	0	1	5	2366	772	2378	699	517	0	0	0	13	0	33	31	16	9	15	2	613	826	467	1528	2711
ssc-miR-361-5p	ssc-mir-361	3388	3421	8107	5718	3707	3491	2892	7589	3638	4333	3789	3956	3992	4642	2714	2646	2319	5449	4324	5825	6070	5453	3215	2826	2742	2985	3610	3424	2565	7865	5691	5147	2491	8068	5357	2628	4051	4277
ssc-miR-361-3p	ssc-mir-361	571	343	1358	962	343	409	220	1491	417	759	429	374	345	265	520	753	448	454	794	692	836	667	624	374	486	569	251	438	235	1903	1729	1205	82	449	720	334	141	168
ssc-miR-3613	ssc-mir-3613	0	0	0	0	0	0	0	0	0	0	0	0	0	0	0	0	0	0	0	0	0	0	0	0	0	0	0	0	0	0	0	0	0	0	0	0	2382	1985
ssc-miR-3613-3p	ssc-mir-3613	0	0	0	0	0	0	0	0	0	0	0	0	0	0	0	0	0	0	0	0	0	0	0	0	0	0	0	0	0	0	0	0	0	0	0	0	57	37
ssc-miR-362	ssc-mir-362	225	465	476	115	367	117	102	328	524	378	336	84	68	101	73	33	38	502	589	327	577	315	123	128	95	60	140	276	152	605	961	205	86	475	156	110	4042	4113
ssc-miR-362-3p	ssc-mir-362	14	147	210	41	50	26	9	187	108	369	191	21	18	24	28	58	57	103	356	66	218	173	110	216	86	60	31	38	34	350	287	144	9	50	86	23	59	42
ssc-miR-363	ssc-mir-363-1	168	379	4468	1405	2102	1199	675	5308	5342	6217	5020	429	251	355	221	236	210	922	915	2388	708	377	423	103	92	1186	1223	1303	853	8239	6035	3577	150	1043	1136	375	363	320
ssc-miR-365-3p	ssc-mir-365-1	5	8	0	0	0	0	0	3	0	5	0	4	0	2	4	7	6	3	2	2	0	1	9	3	33	0	1	1	0	0	0	1	1	1	0	0	2463	1811
ssc-miR-365-5p	ssc-mir-365-2	113	59	1	2	4	2	3	3	10	10	12	2	3	0	3	4	3	3	8	3	7	6	30	2	1	0	0	2	3	4	5	5	2	10	6	9	35	18
ssc-miR-369	ssc-mir-369	34	20	1487	5025	12	27	21	6340	35	51	30	76	67	168	36	102	60	12	13	17	735	259	80	218	60	826	16	44	34	90	54	396	26	122	265	223	885	861
ssc-miR-369-5p	ssc-mir-369	8	7	421	843	1	8	7	1041	16	12	8	17	10	76	4	11	8	6	2	2	117	20	18	20	17	228	9	15	6	12	11	24	5	50	61	28	24961	31663
ssc-miR-370	ssc-mir-370	21	27	2702	3673	29	19	19	6070	23	10	10	35	45	85	22	14	20	5	4	5	188	49	15	21	22	707	15	37	19	25	23	55	8	101	76	191	76	29
ssc-miR-371-5p	ssc-mir-371	0	18	0	0	2	3	0	0	0	1	2	2	2	4	3	21	65	29	14	12	394	470	4	0	0	0	0	0	1	2	2	2	0	1	7	10	0	0
ssc-miR-374a-5p	ssc-mir-374a	6092	17091	10377	2569	5693	3164	2886	6090	3636	4880	4034	6892	6503	11361	6086	4966	6387	9618	12677	5365	4539	3374	3793	2393	4400	3090	4455	5601	5195	5963	8118	3491	2433	3521	2859	2756	1013	2043
ssc-miR-374a-3p	ssc-mir-374a	2362	2417	2920	3628	727	1424	1400	5411	1481	3248	2741	2986	3042	2518	2576	4935	4616	1947	3511	3755	4003	4122	3853	3040	3191	1444	1043	1185	1355	4874	3368	3663	775	1365	2109	1873	884	1253
ssc-miR-374b-5p	ssc-mir-374b	1694	5409	2282	116	2400	483	290	1297	526	1835	499	917	1751	877	596	882	1547	1278	3933	403	1370	457	1197	327	586	1701	526	812	487	1607	4044	634	275	497	893	797	2028	3036
ssc-miR-374b-3p	ssc-mir-374b	68	76	195	375	41	59	69	723	44	112	107	171	149	122	92	187	143	56	87	125	219	176	114	116	93	185	53	41	54	212	133	191	33	55	111	98	47	54
ssc-miR-375	ssc-mir-375	403	440	633	3824	44943	28192	36314	273	3705	1092	2943	113	48	79	10403	14963	15565	14227	7318	17499	5827	5677	21	29	8	66	130242	62086	176525	48	20	34	50430	85983	26173	16138	12591	20072
ssc-miR-376a-5p	ssc-mir-376a	5	11	440	690	1	1	2	1392	3	9	4	7	11	24	4	6	12	0	2	1	117	38	18	48	7	144	0	12	2	23	19	26	3	21	71	43	36	41
ssc-miR-376a-3p	ssc-mir-376a	0	0	0	0	0	0	0	0	0	0	0	0	0	0	0	0	0	0	0	0	0	0	0	0	0	0	0	0	0	0	0	0	0	0	0	0	414	411
ssc-miR-376c	ssc-mir-376b	0	17	12	17	0	1	2	14	5	0	0	1	0	78	0	0	1	0	0	0	43	2	1	2	0	4	0	14	3	4	3	1	5	10	2	1	303	519
ssc-miR-376b-3p	ssc-mir-376b	0	0	2	0	0	0	0	2	0	0	0	0	0	0	0	0	1	0	0	0	0	0	1	3	0	0	0	0	0	0	0	1	0	0	0	0	6699	6688
ssc-miR-376c-3p	ssc-mir-376c	29	46	4473	2085	20	21	10	2925	24	69	17	47	60	65	12	53	51	12	71	7	316	69	85	73	31	383	6	19	5	69	125	166	15	214	390	177	6903	8086
ssc-miR-376d-3p	ssc-mir-376d	0	0	1	0	0	0	0	0	0	0	0	0	0	0	0	0	0	0	0	0	0	0	0	0	0	0	0	0	0	0	0	0	0	0	0	0	215	285
ssc-miR-376d-5p	ssc-mir-376d	0	0	0	0	0	0	0	1	0	0	0	0	0	0	0	0	0	0	0	0	0	0	0	0	0	0	0	0	0	0	0	0	0	0	0	0	8	6
ssc-miR-377-3p	ssc-mir-377	0	0	0	0	0	0	0	1	0	0	0	0	0	0	0	0	0	0	0	0	0	0	0	1	0	0	0	0	0	0	1	0	0	0	0	0	581	135
ssc-miR-377-5p	ssc-mir-377	1	2	20	102	1	0	2	79	1	1	1	2	0	7	0	3	0	0	0	0	11	1	0	1	0	7	1	1	0	5	0	8	1	4	5	6	141	90
ssc-miR-378	ssc-mir-378-1	68633	75114	22520	12230	64535	66951	53731	13140	36676	56608	48788	277415	292972	221521	7479	7190	9168	15958	33859	16422	20593	17467	403166	261009	386422	8061	34092	34950	34962	63812	66799	53463	42096	26266	42318	39910	404913	377817
ssc-miR-378-5p	ssc-mir-378-1	239	274	73	63	275	203	148	58	234	354	234	1183	997	884	26	47	38	92	167	68	122	78	1326	839	876	40	192	146	150	429	275	236	168	131	217	172	4724	2529
ssc-miR-378b-3p	ssc-mir-378b	1779	4684	1177	695	2435	2798	1742	725	1225	2891	2002	22284	22688	16410	382	559	663	874	2343	812	977	958	22228	19015	14746	512	1507	1062	1586	3737	3453	2967	1850	869	2692	1443	10578	11676
ssc-miR-379-5p	ssc-mir-379	75	64	1226	1206	93	31	73	838	18	7	7	87	263	368	17	13	28	29	22	36	115	29	51	39	27	84	53	77	70	13	42	50	58	369	112	173	9869	8501
ssc-miR-379-3p	ssc-mir-379	10	7	112	183	3	4	3	261	9	6	1	9	21	23	4	2	10	2	2	1	54	16	6	7	4	16	1	10	0	8	7	37	4	23	40	31	294	314
ssc-miR-380-3p	ssc-mir-380	494	220	21442	31541	133	207	183	42189	327	531	369	681	796	476	196	587	462	91	141	120	4226	1289	771	675	274	3580	176	114	146	671	572	3022	104	1611	2670	1764	23828	24951
ssc-miR-380-5p	ssc-mir-380	0	2	26	13	0	0	0	38	1	0	0	0	0	0	0	0	0	0	0	0	2	0	1	0	0	1	0	0	0	1	0	0	0	1	4	1	120	89
ssc-miR-381-5p	ssc-mir-381	4	1	121	132	1	1	1	222	0	3	1	0	5	6	0	1	1	1	0	1	20	5	2	2	3	22	0	0	1	3	3	6	0	5	15	10	307	215
ssc-miR-381-3p	ssc-mir-381	1439	1056	94128	98206	958	1050	682	86394	971	1938	1091	2710	3732	3164	783	1697	2102	414	996	477	10579	3472	3908	2627	1603	9682	567	666	521	2007	2365	7736	417	6895	11185	8866	41210	35691
ssc-miR-382	ssc-mir-382	11	12	1629	772	6	3	5	1884	6	1	1	7	20	22	0	6	3	3	6	2	52	14	12	14	10	187	4	8	1	10	12	6	5	39	54	44	3179	3543
ssc-miR-382-3p	ssc-mir-382	4	2	410	321	2	3	1	915	1	2	2	4	5	19	3	13	8	0	3	0	56	15	8	3	4	97	1	1	1	4	3	19	0	13	22	6	100	107
ssc-miR-383	ssc-mir-383	0	0	8	8	0	0	1	136	1	0	0	0	0	0	0	0	0	0	0	0	2	1	0	0	0	9	0	0	0	0	0	0	0	3	3	1	0	0
ssc-miR-383-5p	ssc-mir-383	0	10	445	1303	10	14	15	8634	21	67	31	1	5	32	0	6	2	4	0	12	40	14	3	7	1	737	6	14	28	5	13	5	4	296	292	450	44	1
ssc-miR-3956-3p	ssc-mir-3956	0	1	214	430	7	2	1	619	2	0	1	3	4	0	1	0	0	1	0	1	15	6	0	4	0	78	0	0	1	0	2	0	0	9	4	13	44	15
ssc-miR-3956-5p	ssc-mir-3956	0	0	4	7	0	0	0	4	0	0	0	0	0	0	0	0	0	0	0	0	0	0	0	0	0	3	0	0	0	1	0	0	0	0	0	0	9	10
ssc-miR-3958-3p	ssc-mir-3958	7	6	269	644	1	1	3	1505	3	5	4	9	8	12	3	3	5	1	0	1	59	27	7	33	11	268	3	3	3	9	4	11	1	21	28	31	372	322
ssc-miR-3958-5p	ssc-mir-3958	0	0	5	7	0	0	0	29	0	0	0	0	0	0	0	0	0	0	0	0	0	0	0	0	0	9	0	0	0	0	0	0	0	0	0	0	32	21
ssc-miR-3959-5p	ssc-mir-3959	11	12	739	621	7	7	5	1297	10	28	9	21	39	18	5	24	35	4	10	5	256	78	60	79	16	102	3	2	3	42	31	114	8	104	183	84	148	131
ssc-miR-3959-3p	ssc-mir-3959	16	33	794	346	68	18	13	873	8	4	4	56	55	94	6	5	14	13	13	4	101	11	15	13	11	20	25	40	21	12	15	23	11	223	50	55	43	44
ssc-miR-3_11569-5p	ssc-mir-3_11569	2	0	0	1	0	1	1	1	0	5	2	1	2	0	0	1	1	0	2	2	1	2	5	11	4	4	3	0	2	6	2	4	1	0	1	1	15	17
ssc-miR-3_11569-3p	ssc-mir-3_11569	4	6	0	2	1	0	1	0	0	3	3	1	0	0	1	0	0	1	6	2	3	2	7	6	4	0	0	0	0	1	1	0	1	2	1	1	14	17
ssc-miR-3_11648	ssc-mir-3_11648	0	1	0	0	0	0	0	1	1	0	0	0	0	0	0	0	0	0	0	0	0	0	0	0	1	0	0	1	0	0	0	0	0	1	0	0	6	8
ssc-miR-3_8249-3p	ssc-mir-3_8249	0	0	0	0	0	0	0	0	0	0	0	0	0	0	0	0	0	0	0	0	0	0	0	0	0	0	0	0	0	0	0	0	0	0	0	0	0	2
ssc-miR-3_8249-5p	ssc-mir-3_8249	0	2	4	2	1	0	0	1	3	1	3	2	0	1	0	0	0	0	2	3	0	0	2	0	0	1	1	0	3	0	1	2	2	1	0	0	4	0
ssc-miR-3_9616-3p	ssc-mir-3_9616	1	1	11	13	1	1	1	12	3	3	1	4	4	0	0	2	3	7	3	1	2	0	1	2	0	3	2	1	2	1	4	2	0	3	0	1	99	25
ssc-miR-3_9616-5p	ssc-mir-3_9616	0	0	1	1	0	0	0	0	0	0	0	0	0	0	0	0	0	1	0	0	0	0	0	0	0	0	0	0	0	0	0	0	0	0	0	0	16	12
ssc-miR-409-3p	ssc-mir-409	167	94	9697	8117	150	104	98	24004	126	64	54	286	283	305	97	119	134	12	29	11	1700	409	166	90	60	2869	121	123	81	152	152	509	78	732	557	1069	8245	3984
ssc-miR-409-5p	ssc-mir-409	2	4	266	175	6	0	5	587	12	3	2	14	5	12	0	3	2	2	2	4	60	5	5	16	4	53	6	5	7	0	4	7	15	81	13	24	248	271
ssc-miR-410-3p	ssc-mir-410	18	61	8334	5141	46	59	36	28560	69	22	21	59	69	688	7	26	44	18	6	6	541	83	76	96	40	3283	36	100	52	80	26	65	66	131	121	153	1391	1093
ssc-miR-410-5p	ssc-mir-410	0	0	30	30	1	0	0	75	0	0	0	0	0	0	0	0	0	0	1	0	0	0	0	0	0	10	0	0	0	0	0	0	0	1	3	0	37	34
ssc-miR-411	ssc-mir-411	84	39	1970	4162	24	26	20	7240	54	31	41	135	115	141	6	28	33	22	16	23	562	171	40	67	31	334	16	36	15	85	69	384	7	273	327	342	2404	2027
ssc-miR-411-5p	ssc-mir-411	1307	579	86992	107382	379	1304	1161	99799	1435	1561	1055	3677	3462	4138	812	1348	1092	537	593	731	8744	3241	2390	2131	1328	13649	736	755	884	2075	1866	8061	712	8031	9573	4421	120234	130165
ssc-miR-412-5p	ssc-mir-412	5	3	296	395	15	16	25	1492	9	11	10	18	7	27	5	5	6	0	1	0	97	31	9	8	14	524	18	8	17	11	5	25	9	25	12	32	5857	8065
ssc-miR-412-3p	ssc-mir-412	0	0	5	5	0	0	0	32	0	0	0	0	0	1	0	0	0	0	0	0	0	0	0	0	0	3	0	0	0	0	0	0	0	1	0	0	161	82
ssc-miR-421-5p	ssc-mir-421	4	6	73	45	2	2	2	152	11	11	4	13	22	17	2	1	9	3	12	8	17	8	8	7	8	45	3	5	2	10	15	8	2	4	7	5	82	108
ssc-miR-421-3p	ssc-mir-421	1151	1156	2748	2707	963	874	810	6198	1264	968	1011	2236	2542	3477	507	369	293	1259	257	1676	1635	1157	335	300	540	3029	948	1096	864	1837	844	1081	544	1007	536	711	750	572
ssc-miR-423-5p	ssc-mir-423	9859	3042	2176	12074	2725	4874	3161	3981	6402	6312	8017	11463	5615	6042	5037	7486	6405	6644	4097	9747	5470	9323	5422	4674	2642	1153	1807	5154	3523	2827	8337	5512	1630	5924	8078	6869	2225	2016
ssc-miR-423-3p	ssc-mir-423	8835	3494	4443	8133	3727	4336	3465	7329	10939	11780	11178	6392	5236	3178	4481	5944	2615	6948	4730	9458	12692	9769	5379	4485	3620	4212	4493	5057	3468	11659	9448	8995	1535	5527	7778	5062	113472	55391
ssc-miR-424-5p	ssc-mir-424	0	0	4	3	0	0	0	6	14	37	8	5	2	0	0	0	0	0	5	1	11	5	4	2	3	0	0	0	0	0	0	0	0	2	6	0	628803	641568
ssc-miR-424-3p	ssc-mir-424	0	0	1	1	1	0	0	2	4	6	10	2	2	1	0	2	2	0	5	1	8	5	2	2	0	0	0	0	0	0	1	0	0	2	2	4	28744	20247
ssc-miR-425-5p	ssc-mir-425	4023	3349	3950	2053	8617	5893	3462	2862	3589	3754	2755	2000	1806	1877	915	2705	1765	3139	3855	6134	6803	3723	3743	2426	5708	1681	4640	5594	3147	17661	11371	9311	897	2271	3527	1752	32922	32547
ssc-miR-425-3p	ssc-mir-425	1727	1583	1852	1577	2496	1410	1391	1632	1777	1283	1654	1364	1797	2098	1368	1780	1780	1384	1657	3151	1957	1790	1199	844	2178	1136	1478	1471	1613	3228	2148	3014	332	1177	1228	1025	9879	14690
ssc-miR-429	ssc-mir-429	34	427	7	52	3224	2418	1876	39	6291	18185	11773	12	12	26	49	285	437	2568	4608	2224	1544	2312	23	75	1	12	3398	2436	4144	23	11	13	388	2854	6590	3084	66406	120423
ssc-miR-432-5p	ssc-mir-432	61	18	2000	1984	25	18	12	8116	10	8	8	27	41	24	16	30	35	5	5	3	240	90	29	45	27	630	14	13	8	12	25	53	7	85	138	173	3998	3389
ssc-miR-432-3p	ssc-mir-432	0	0	20	12	0	0	0	97	0	0	0	0	0	0	0	0	1	0	0	0	1	1	0	0	0	9	0	0	0	0	0	0	0	0	0	0	47	36
ssc-miR-4331-5p	ssc-mir-4331-1	120	127	118	216	18	2	112	145	225	2	352	504	2	846	464	5	568	133	2	244	145	167	309	3	536	97	108	1	160	135	5	152	51	86	1	30	59	77
ssc-miR-4331-3p	ssc-mir-4331-1	10	13	37	26	31	22	9	40	30	30	21	20	18	25	6	28	24	17	17	26	35	22	30	9	11	16	17	18	14	23	26	16	10	11	23	11	27	45
ssc-miR-4332	ssc-mir-4332	27	54	70	32	13	13	18	90	101	88	41	132	60	65	35	122	84	47	41	23	316	149	109	48	54	32	26	33	32	20	56	64	20	35	43	80	272	139
ssc-miR-4334-5p	ssc-mir-4334	0	0	0	0	0	0	0	0	0	0	0	0	0	0	0	0	0	0	0	0	0	0	0	0	0	0	0	0	0	0	0	0	0	0	0	0	0	0
ssc-miR-4335	ssc-mir-4335	0	0	0	0	0	0	0	0	0	0	0	0	0	0	0	0	0	0	0	0	0	0	0	0	0	0	0	0	0	0	0	0	0	0	0	0	0	0
ssc-miR-4337	ssc-mir-4337	3	2	9	3	1	0	0	4	2	9	3	0	9	1	3	9	7	1	5	1	4	1	3	2	4	0	1	0	0	4	6	8	0	1	4	0	3	1
ssc-miR-4338	ssc-mir-4338	0	0	1	0	1	3	1	1	0	0	1	0	1	0	4	0	1	1	0	4	4	1	1	0	0	0	0	0	0	3	1	1	0	0	0	1	0	0
ssc-miR-4339	ssc-mir-4339	0	0	0	0	0	0	0	0	0	0	0	0	0	0	0	0	0	0	0	0	0	0	0	0	0	0	0	0	0	0	0	0	0	0	0	0	0	0
ssc-miR-4339-3p	ssc-mir-4339	0	0	3	3	1	0	1	9	3	2	1	7	0	1	0	0	0	5	3	9	4	4	2	0	0	2	0	0	3	6	5	1	0	2	0	2	94	72
ssc-miR-448-3p	ssc-mir-448	0	1	530	72	0	0	0	754	0	0	0	0	0	2	0	1	1	1	1	0	5	0	2	0	0	10	0	10	0	2	0	0	0	1	0	3	118	105
ssc-miR-448-5p	ssc-mir-448	0	0	2	0	0	0	0	3	0	0	0	0	0	0	0	0	0	0	0	0	0	0	0	0	0	0	0	0	0	0	0	0	0	0	0	0	10	10
ssc-miR-450a	ssc-mir-450a	0	2	4	6	3	0	0	11	10	13	55	10	3	3	1	2	6	2	32	6	8	17	20	4	6	0	1	0	1	1	3	3	0	3	6	10	17140	44123
ssc-miR-450a-3p	ssc-mir-450a	0	0	0	0	0	0	0	0	0	0	0	0	0	0	0	0	0	0	0	0	1	0	0	0	0	0	0	0	0	0	0	0	0	0	0	0	52	52
ssc-miR-450b-5p	ssc-mir-450b	16	6	34	33	16	3	10	60	60	127	482	67	18	26	29	29	22	12	65	35	78	118	191	42	87	1	5	2	7	8	9	16	1	18	57	79	1079	1690
ssc-miR-450b-3p	ssc-mir-450b	0	0	0	0	0	0	0	0	1	0	1	0	0	1	0	0	0	0	0	0	0	0	1	0	0	0	0	0	0	0	0	0	0	0	0	0	14	8
ssc-miR-450c-5p	ssc-mir-450c	3	3	13	15	4	1	1	17	18	30	105	25	7	6	5	6	8	5	45	16	18	29	42	7	27	1	2	0	1	1	5	4	0	9	15	31	39306	92656
ssc-miR-450c-3p	ssc-mir-450c	0	0	0	0	0	0	0	0	0	0	0	0	0	0	0	0	0	0	0	0	0	0	0	0	1	0	0	0	0	0	0	0	0	0	0	0	1676	2471
ssc-miR-451	ssc-mir-451	9585	12443	6035	4722	833	833	566	13960	3167	7631	2892	38215	26476	20971	12473	20900	24250	99169	82443	59765	10422	8856	256906	55583	5328	526	356	948	1522	40698	31767	21916	677	6379	7691	3553	1411396	569081
ssc-miR-452	ssc-mir-452	1320	1437	5	2	7	8	10	7	0	0	0	3	1	3	21	8	17	18	30	34	563	114	222	118	63	7	0	8	11	19	18	10	6	0	2	5	0	1
ssc-miR-452_47837-3p	ssc-mir-452_47837	2	2	0	1	0	0	0	2	0	2	0	1	0	0	0	0	0	4	4	0	0	0	1	0	0	0	0	0	0	0	0	0	0	1	0	0	88	45
ssc-miR-452_47837-5p	ssc-mir-452_47837	2	1	0	0	1	0	0	1	0	0	1	0	2	0	0	0	0	2	0	3	1	2	0	0	0	0	0	0	0	0	0	1	0	0	0	0	2	0
ssc-miR-454	ssc-mir-454	440	281	1093	652	201	153	155	1173	165	375	310	248	331	285	142	119	110	276	389	459	798	426	257	166	199	625	157	204	172	908	966	331	63	277	377	375	730	538
ssc-miR-455-5p	ssc-mir-455	448	997	17109	6010	328	293	267	622	175	704	326	167	264	263	148	247	392	1261	3321	1180	1725	1374	292	177	130	947	350	267	382	366	286	213	201	482	1080	792	631	395
ssc-miR-455-3p	ssc-mir-455	574	957	1444	1222	639	371	493	330	556	611	413	361	252	450	166	161	235	2706	883	1986	986	1042	225	146	97	292	378	752	851	251	147	133	254	1383	893	873	7942	7630
ssc-miR-484	ssc-mir-484	0	0	0	0	0	0	0	0	0	0	0	0	0	0	0	0	0	0	0	0	0	0	0	0	0	0	0	0	0	0	0	0	0	0	0	0	0	0
ssc-miR-485-3p	ssc-mir-485	3	6	689	322	8	6	6	2668	8	18	6	10	9	8	0	0	5	2	10	2	60	7	26	13	3	89	3	3	2	8	11	10	7	58	45	35	1167	522
ssc-miR-485-5p	ssc-mir-485	16	8	698	1252	3	10	10	1579	10	9	6	15	17	57	12	16	6	3	8	3	64	24	12	13	10	204	5	21	4	18	17	21	4	83	105	66	1177	351
ssc-miR-486	ssc-mir-486-1	1284	2784	28963	27494	553	950	1088	12742	693	950	561	70647	43319	69040	2037	1959	2625	12693	5046	7917	587	1082	102134	21731	107860	4002	605	4318	3069	3308	1766	2656	2388	1463	742	1047	3113	678
ssc-miR-487a-5p	ssc-mir-487a	0	0	1	0	0	0	0	0	0	0	0	0	0	0	0	0	0	0	0	0	0	0	0	0	0	0	0	0	0	0	0	0	0	0	0	0	23	12
ssc-miR-487a-3p	ssc-mir-487a	0	0	6	3	0	0	0	40	0	0	0	1	0	0	0	0	0	0	0	0	4	4	0	0	0	2	0	0	1	0	0	0	0	0	0	0	11	25
ssc-miR-487b	ssc-mir-487b	0	0	24	17	0	0	0	71	0	1	0	1	0	0	0	0	0	0	0	0	4	1	0	0	1	8	0	0	0	0	0	0	0	0	0	2	167	168
ssc-miR-487b-3p	ssc-mir-487b	23	27	1837	5259	15	22	23	7402	44	40	27	69	56	194	19	64	38	9	4	8	479	144	50	90	30	1073	18	35	29	76	40	276	18	159	235	158	11226	10529
ssc-miR-489	ssc-mir-489	0	0	422	276	0	0	0	1249	0	3	3	1	0	1	0	0	0	1	0	0	2	7	16	6	22	133	1	0	0	0	1	0	1	2	1	3	37	9
ssc-miR-490-5p	ssc-mir-490-1	0	6	43	50	107	121	116	122	10	13	10	192	253	253	2	3	12	62	95	44	16	6	3	13	1	19	88	46	65	2	3	1	42	22	38	41	36	104
ssc-miR-490-3p	ssc-mir-490-1	54	61	1487	588	1264	1341	969	1357	128	247	164	7095	8738	5927	64	70	108	802	1866	453	278	103	71	100	15	259	613	600	541	65	77	20	722	292	432	446	30	29
ssc-miR-490	ssc-mir-490-1	54	61	1487	588	1264	1341	969	1357	128	247	164	7095	8738	5927	64	70	108	802	1866	453	278	103	71	100	15	259	613	600	541	65	77	20	722	292	432	446	30	29
ssc-miR-491	ssc-mir-491	74	145	586	367	46	19	39	1120	27	28	23	64	52	163	27	16	22	52	65	52	55	33	60	27	68	39	31	48	45	43	49	25	22	107	48	53	598	576
ssc-miR-493-5p	ssc-mir-493	5	5	41	73	1	2	0	67	2	1	6	9	14	9	1	8	3	0	0	1	60	14	9	23	6	37	5	0	2	6	5	19	3	23	25	25	569	391
ssc-miR-493-3p	ssc-mir-493	2	1	40	81	2	5	1	58	2	1	1	9	12	7	3	2	2	1	1	3	55	20	4	8	5	13	2	0	0	3	2	12	4	19	23	22	445	453
ssc-miR-494	ssc-mir-494	0	0	0	3	0	0	0	2	0	0	0	0	1	0	0	0	0	0	0	0	2	0	0	0	0	0	0	0	0	1	0	0	0	1	0	0	182	185
ssc-miR-494-3p	ssc-mir-494	57	19	1014	360	8	4	3	821	8	19	11	20	33	11	12	32	23	0	9	3	261	48	18	59	29	83	6	3	5	48	91	141	2	61	172	162	297	486
ssc-miR-495-3p	ssc-mir-495	3	2	639	461	8	0	3	1393	4	1	0	8	13	8	0	1	3	1	6	0	52	10	13	16	7	86	2	2	6	3	12	17	2	9	19	19	285	410
ssc-miR-495-5p	ssc-mir-495	0	0	0	0	0	0	0	0	0	0	0	0	0	0	0	0	0	0	0	0	0	0	0	0	0	0	0	0	0	0	0	0	0	0	0	0	315	228
ssc-miR-496-3p	ssc-mir-496	1	1	7	6	1	2	0	36	2	0	0	0	0	5	0	0	0	0	0	1	4	2	0	1	0	12	0	3	0	3	0	1	0	0	1	1	370	408
ssc-miR-496-5p	ssc-mir-496	0	0	0	0	0	0	0	0	0	0	0	0	0	0	0	0	0	0	0	0	0	0	0	0	0	0	0	0	0	0	0	0	0	0	0	0	2	2
ssc-miR-497	ssc-mir-497	7615	7127	13153	15931	2942	2970	1769	6269	2174	7054	3569	2677	3266	1624	3393	8926	6463	12156	18735	11387	30571	23717	3840	3970	1478	393	1717	1535	1556	10404	12430	10863	1138	8870	28770	12787	3017	3785
ssc-miR-499-5p	ssc-mir-499	211	662	1006	645	133	178	225	779	137	492	480	40479	80618	51060	161	413	489	276	364	229	360	346	20147	40468	12705	507	98	184	690	680	305	323	658	120	261	247	2820	3922
ssc-miR-499-3p	ssc-mir-499	3	58	66	14	12	9	19	58	8	17	27	609	2215	991	7	19	20	15	53	9	14	8	952	987	492	17	8	13	26	51	15	13	12	6	16	13	0	0
ssc-miR-4_12268-5p	ssc-mir-4_12268	1	0	0	0	0	0	0	0	2	1	0	0	0	0	0	0	1	0	0	0	0	1	0	0	0	0	0	0	0	0	0	0	0	0	0	0	16	10
ssc-miR-4_12268-3p	ssc-mir-4_12268	0	0	0	0	0	0	0	0	0	0	0	0	0	0	0	0	0	0	0	0	0	0	0	0	0	0	0	0	0	0	0	0	0	0	0	0	4	9
ssc-miR-4_12873-3p	ssc-mir-4_12873	2	3	2	1	2	3	2	3	0	4	4	9	4	3	0	0	2	0	3	0	32	7	21	40	32	0	4	2	2	2	2	1	0	3	5	4	113	120
ssc-miR-4_12873-5p	ssc-mir-4_12873	2	0	0	3	2	2	2	0	0	2	0	1	1	2	1	0	2	4	2	0	7	5	1	5	3	0	0	1	1	3	0	2	2	1	4	3	10	23
ssc-miR-4_13698	ssc-mir-4_13698	0	0	1	1	0	0	1	0	0	0	0	0	0	0	0	0	0	0	1	4	0	0	1	0	0	0	0	0	0	2	0	2	1	0	0	0	11	4
ssc-miR-500-5p	ssc-mir-500	233	249	437	184	328	107	79	358	667	637	509	90	50	92	60	51	44	360	338	331	631	345	98	99	79	94	94	118	128	473	597	223	47	480	231	139	2552	2797
ssc-miR-500-3p	ssc-mir-500	2290	1643	2606	882	1980	917	975	2534	7982	4518	4850	600	504	725	534	217	223	2925	1409	2300	4841	2507	858	624	718	773	1147	1988	1046	3919	4656	1728	572	5331	1901	1046	1738	1916
ssc-miR-503	ssc-mir-503	10	13	138	106	20	11	17	399	275	334	627	61	45	23	12	61	34	35	57	57	502	127	37	27	51	20	1	5	10	6	4	20	2	129	173	200	5749	5220
ssc-miR-504	ssc-mir-504	57	25	103	186	17	9	2	407	16	19	12	110	48	30	3	9	6	14	17	38	389	376	40	48	72	171	7	4	11	20	16	16	6	202	354	245	195	213
ssc-miR-505	ssc-mir-505	614	617	541	593	432	235	183	903	627	1654	945	465	778	458	680	1121	1089	519	493	420	759	649	401	335	136	396	261	286	327	1563	1233	1002	182	280	670	354	3352	3091
ssc-miR-505-5p	ssc-mir-505	10	3	2	26	3	10	5	12	23	17	24	31	12	19	25	40	17	5	8	34	17	33	11	22	4	13	0	6	3	25	25	33	0	3	13	6	592	381
ssc-miR-506-3p	ssc-mir-506	1	0	2	2	0	1	0	2	7	3	3	0	0	0	18	10	4	4	2	2	65	10	2	1	0	0	1	0	0	18	5	1	0	28	4	3	62	62
ssc-miR-506-5p	ssc-mir-506	0	0	0	0	0	0	0	0	2	0	0	0	0	0	12	15	3	2	0	5	51	15	0	1	0	0	0	0	0	10	2	4	0	3	5	7	4	3
ssc-miR-X_46612-3pa	ssc-mir-507a	0	0	0	0	0	0	0	1	0	0	0	0	0	0	2	0	1	2	0	0	7	4	0	0	0	1	0	0	0	0	0	0	0	1	1	0	39	52
ssc-miR-508-5p	ssc-mir-508	0	0	0	0	0	0	0	0	0	0	0	0	0	0	0	4	2	0	0	0	2	1	0	0	0	0	0	0	0	0	0	0	0	0	0	1	15	19
ssc-miR-508-3p	ssc-mir-508	0	0	0	0	0	0	0	0	0	0	0	0	0	0	0	0	0	0	0	0	0	0	0	0	0	0	0	0	0	0	0	0	0	0	0	0	1	0
ssc-miR-509a-5p	ssc-mir-509a	1	0	3	5	0	1	0	8	4	5	4	0	0	1	27	28	22	6	5	3	72	36	1	0	0	3	1	1	3	22	8	1	5	14	9	11	55	57
ssc-miR-509a-3p	ssc-mir-509a	0	0	2	2	0	0	2	4	3	1	2	0	0	0	18	11	11	10	0	4	25	10	0	0	0	2	0	0	0	8	1	5	0	12	7	5	1	7
ssc-miR-532-5p	ssc-mir-532	2632	3559	5256	1593	1434	1014	649	4661	3442	7894	4892	635	751	564	685	1516	1179	2524	5988	2884	9946	8298	2293	1134	529	1131	990	1041	968	7655	7431	4003	357	2713	3921	1560	70217	89269
ssc-miR-532-3p	ssc-mir-532	94	105	106	121	28	26	19	584	391	471	280	43	33	21	24	65	33	92	150	81	293	204	96	95	38	45	19	25	25	232	250	126	15	183	146	54	188	227
ssc-miR-542-5p	ssc-mir-542	38	25	233	193	28	18	24	203	742	1477	1309	80	74	51	40	109	92	148	160	141	704	386	139	64	296	13	9	7	13	21	15	46	7	196	490	337	48377	90375
ssc-miR-542-3p	ssc-mir-542	225	255	806	597	184	166	289	772	4510	7224	8093	802	705	472	358	414	529	1050	1620	995	3900	1810	627	271	1196	44	46	49	125	87	79	181	52	1717	2513	2788	164	250
ssc-miR-543-5p	ssc-mir-543	0	0	0	0	0	0	0	0	0	0	0	0	0	0	0	0	0	0	0	0	0	0	0	0	0	0	0	0	0	0	0	0	0	0	0	0	578	608
ssc-miR-543-3p	ssc-mir-543	0	3	187	574	1	6	2	1668	8	3	6	17	15	20	2	2	6	0	0	0	86	22	7	26	16	49	2	4	6	12	3	28	1	9	18	24	426	499
ssc-miR-544-3p	ssc-mir-544	0	0	0	0	0	0	0	0	0	0	0	0	0	0	0	0	0	0	0	0	0	0	0	0	0	0	0	0	0	0	0	0	0	0	0	0	17	16
ssc-miR-544-5p	ssc-mir-544	0	0	1	2	0	0	0	2	0	0	0	0	0	0	0	0	0	0	0	0	0	0	0	0	0	0	0	0	0	0	0	0	0	0	0	0	6	0
ssc-miR-545-5p	ssc-mir-545	288	824	1687	595	79	97	93	2030	163	551	318	306	410	449	149	303	319	335	836	300	465	389	242	134	314	512	114	108	138	707	682	381	79	144	316	230	18	6
ssc-miR-545-3p	ssc-mir-545	147	454	1070	388	120	85	65	1347	118	710	351	110	429	273	129	781	629	153	323	175	570	391	382	147	245	555	94	73	79	631	854	474	18	76	377	210	41	28
ssc-miR-551a	ssc-mir-551a	2	7	32	46	6	6	1	111	0	1	6	4	4	5	1	6	6	76	69	50	33	17	2	4	1	29	6	6	12	19	17	11	2	8	8	2	66	187
ssc-miR-551a-5p	ssc-mir-551a	0	0	0	0	0	0	0	1	0	0	0	0	0	0	0	0	0	1	0	0	1	0	0	0	0	0	0	0	0	2	0	0	0	0	0	0	45	67
ssc-miR-551b-3p	ssc-mir-551b	28	49	1026	657	12	10	7	5149	83	157	146	15	38	59	5	9	8	113	406	87	34	24	29	32	12	522	20	24	18	42	35	27	13	15	41	17	87	64
ssc-miR-551b-5p	ssc-mir-551b	1	3	18	7	0	0	0	31	1	1	2	0	2	3	0	1	0	0	8	0	1	1	0	0	0	13	0	0	1	1	0	1	1	0	1	0	15	10
ssc-miR-574-5p	ssc-mir-574	127	167	7	18	72	58	29	16	13	29	11	20	14	29	30	110	93	59	169	65	88	128	80	48	8	10	46	42	106	22	53	29	12	84	181	134	1032	843
ssc-miR-574-3p	ssc-mir-574	2151	1563	292	293	1296	1176	780	503	1400	1979	1065	752	932	503	162	990	613	1255	1313	760	4581	3696	1325	790	280	195	1245	889	1201	1231	748	1034	695	3123	3614	1584	14719	11401
ssc-miR-582-5p	ssc-mir-582	91	150	446	259	360	145	150	360	90	121	79	1303	1156	1261	73	95	68	260	270	144	354	172	38	29	13	29	110	95	92	607	374	327	56	64	66	59	2145	3071
ssc-miR-582-3p	ssc-mir-582	142	416	1453	539	593	407	427	833	251	348	243	2943	3017	2810	170	232	189	586	839	404	814	427	205	46	28	87	229	227	181	1609	1227	994	105	134	162	143	1	4
ssc-miR-590-3p	ssc-mir-590	0	1	22	8	6	4	9	22	2	0	6	2	1	7	2	0	3	2	243	57	1	49	95	24	19	3	4	0	9	105	47	48	0	0	10	26	1927	1854
ssc-miR-590-5p	ssc-mir-590	0	0	0	0	0	0	0	0	0	0	0	0	0	0	0	0	0	0	0	0	0	0	0	0	0	0	0	0	0	0	0	0	0	0	0	0	24	25
ssc-miR-598_47219-5p	ssc-mir-598_47219	0	0	1	0	0	0	0	0	0	0	0	0	0	0	0	0	0	0	0	0	0	0	0	0	0	0	0	0	0	0	0	0	0	0	0	0	460	849
ssc-miR-598_47219-3p	ssc-mir-598_47219	0	0	0	0	0	0	0	0	0	0	0	0	0	0	0	0	0	0	0	0	0	0	0	0	0	0	0	0	0	0	0	0	0	0	0	0	220	199
ssc-miR-5_15067-3p	ssc-mir-5_15067	0	0	1	0	0	0	0	1	0	0	0	2	6	0	0	0	1	0	0	1	1	1	0	3	0	0	1	0	0	0	0	0	0	0	0	2	18	27
ssc-miR-5_15067-5p	ssc-mir-5_15067	0	0	0	1	0	0	0	0	0	0	0	0	0	0	0	0	0	0	0	0	0	0	0	0	0	0	0	0	0	0	0	0	0	0	0	0	0	1
ssc-miR-5_15377-3p	ssc-mir-5_15377	0	0	0	0	0	0	0	0	0	0	0	0	0	0	0	0	0	0	0	0	0	0	0	0	0	0	0	0	0	0	0	0	0	0	0	0	5	0
ssc-miR-5_15377-5p	ssc-mir-5_15377	0	0	0	0	0	0	0	0	0	0	0	0	0	0	0	0	0	0	0	0	0	0	0	0	0	0	0	0	0	0	0	0	0	0	0	0	9	9
ssc-miR-5_16268	ssc-mir-5_16268	30	42	82	107	19	33	9	63	78	87	80	11	9	4	5	11	12	8	26	20	43	67	23	5	2	62	14	22	17	16	42	22	4	31	63	9	21	11
ssc-miR-615	ssc-mir-615	9	13	0	1	7	17	9	0	97	83	73	0	0	0	0	0	0	5	2	0	39	64	21	5	2	0	8	5	6	0	0	0	10	2	5	5	30	55
ssc-miR-628-5p	ssc-mir-628	591	479	1008	1536	139	189	134	2020	303	308	363	796	659	555	224	255	225	502	336	491	624	419	248	233	261	1191	182	204	200	664	555	482	86	252	278	222	135	138
ssc-miR-628-3p	ssc-mir-628	88	192	389	479	59	52	48	594	107	59	69	558	243	510	24	45	47	234	110	113	146	80	112	207	118	266	134	88	142	158	150	150	65	148	80	57	1478	1947
ssc-miR-6516	ssc-mir-6516	95	304	665	346	42	53	34	1103	197	240	244	131	194	167	100	88	127	104	91	122	151	107	134	99	160	139	63	51	57	226	175	113	49	66	63	55	5	7
ssc-miR-6516-5p	ssc-mir-6516	107	201	292	407	17	17	41	730	145	158	302	116	120	147	57	113	112	75	30	109	164	128	74	85	150	132	40	28	43	173	117	166	20	52	70	64	11	17
ssc-miR-652	ssc-mir-652	2	9	14	7	5	1	0	5	1	1	1	5	6	8	2	0	0	4	7	1	3	2	4	0	6	1	2	2	0	0	6	0	1	0	1	1	215	364
ssc-miR-652-3p	ssc-mir-652	457	698	1483	1017	432	380	260	1008	638	400	279	7015	5819	5869	119	166	186	989	861	661	865	328	914	1159	812	317	424	360	525	612	615	351	191	337	279	124	232671	222611
ssc-miR-6529	ssc-mir-6529	591	413	192	1238	194	517	422	2110	1466	827	1281	4517	3325	2739	237	693	384	1038	363	1348	2444	1731	1105	1312	885	665	273	212	319	850	447	1063	181	798	477	300	9826	9596
ssc-miR-655-3p	ssc-mir-655	4	8	344	156	3	9	1	403	0	0	1	11	10	7	0	2	2	2	8	2	30	4	6	13	8	15	2	0	5	2	2	5	3	19	28	23	93	64
ssc-miR-655-5p	ssc-mir-655	0	0	3	10	0	0	0	6	0	0	0	0	0	0	0	0	0	0	0	0	1	0	1	1	1	0	0	0	0	0	0	0	0	1	0	1	15	24
ssc-miR-656-3p	ssc-mir-656	4	7	939	91	1	2	1	2124	3	19	2	3	7	1	6	8	11	0	3	0	80	8	18	7	5	82	1	2	1	6	35	14	0	3	10	14	1609	1498
ssc-miR-656-5p	ssc-mir-656	0	0	58	95	0	0	0	169	0	0	3	1	0	0	0	0	1	0	0	0	1	1	0	2	0	26	0	0	0	0	0	4	0	0	0	1	74	101
ssc-miR-660	ssc-mir-660	491	1478	2693	332	505	153	77	1324	705	2233	1102	123	198	100	87	223	274	627	2121	368	1845	811	508	251	255	481	112	136	127	1334	2609	648	85	453	869	293	6667	7768
ssc-miR-660-3p	ssc-mir-660	2	0	0	0	0	0	0	2	0	1	0	0	0	0	0	0	0	0	1	1	0	2	0	0	0	2	0	0	0	1	0	0	0	0	0	0	336	368
ssc-miR-664-5p	ssc-mir-664	721	423	1347	2277	181	310	378	4518	869	760	809	1838	1374	1656	382	484	523	1275	1671	1427	518	653	886	1207	826	528	278	233	466	625	1057	991	242	490	392	447	629	649
ssc-miR-664-3p	ssc-mir-664	204	176	396	206	54	53	59	657	67	85	95	151	176	261	142	80	69	233	389	198	96	75	252	221	293	44	42	83	77	178	278	125	70	67	59	71	1078	688
ssc-miR-668-3p	ssc-mir-668	0	0	18	45	1	0	0	183	1	0	2	1	2	1	0	1	0	0	0	0	3	0	0	2	0	18	0	0	1	0	0	1	0	3	3	0	124	111
ssc-miR-668-5p	ssc-mir-668	0	0	4	26	0	0	0	21	1	0	0	0	0	0	0	0	0	0	0	0	1	1	0	0	0	3	0	0	0	0	0	2	0	0	0	1	10	2
ssc-miR-670	ssc-mir-670	11	35	1669	713	66	70	54	500	21	63	61	7	1	3	42	15	17	25	27	24	69	53	4	4	2	330	48	77	64	275	444	213	15	171	242	282	0	0
ssc-miR-671-5p	ssc-mir-671	135	191	238	93	91	44	36	131	61	58	33	15	24	23	43	43	24	66	225	83	251	148	38	17	35	45	22	83	50	213	280	95	19	68	94	178	78	64
ssc-miR-671-3p	ssc-mir-671	98	155	130	186	128	104	91	204	160	95	116	54	48	49	39	34	53	215	72	191	274	159	70	44	32	60	111	105	111	199	101	137	35	239	151	161	102	58
ssc-miR-6715	ssc-mir-6715	0	0	0	0	0	0	0	1	0	0	0	1	0	0	741	2671	1852	0	0	0	1	0	6	4	1	0	0	0	0	0	1	0	0	0	0	0	0	17
ssc-miR-676-5p	ssc-mir-676-1	2	0	0	0	0	0	0	1	1	0	0	0	2	0	0	0	1	1	4	1	5	1	1	0	1	0	0	2	1	2	2	2	0	1	1	0	0	0
ssc-miR-676-3p	ssc-mir-676-1	674	612	272	292	167	156	139	567	420	416	272	566	565	657	139	271	259	1005	749	689	1374	1202	384	252	142	135	174	104	203	282	221	296	109	374	425	266	1692	1702
ssc-miR-6782-3p	ssc-mir-6782	3	4	4	13	1	2	1	36	2	30	3	9	5	0	2	4	0	2	24	3	10	3	6	10	5	2	1	4	2	3	6	3	0	4	8	9	15	22
ssc-miR-682_47305	ssc-mir-682_47305	0	0	0	0	2	2	0	2	0	0	0	0	0	1	0	0	0	0	1	0	0	0	0	1	0	1	1	0	0	2	0	0	0	0	0	0	21	25
ssc-miR-682_48183-5p	ssc-mir-682_48183	0	0	0	0	0	0	0	1	0	0	0	0	1	0	0	0	0	0	0	1	0	0	0	0	0	0	0	0	0	1	1	0	0	0	0	0	9	2
ssc-miR-682_48183-3p	ssc-mir-682_48183	3	0	2	8	2	1	0	16	1	1	0	2	0	0	0	1	0	0	5	2	1	2	0	0	0	1	1	0	2	2	3	3	0	0	1	1	2	10
ssc-miR-6_20223-3p	ssc-mir-6_20223	0	0	1	3	0	0	0	4	0	1	0	0	0	0	0	0	0	0	1	0	0	0	0	0	0	0	0	0	0	0	1	1	0	0	0	0	4	1
ssc-miR-6_20223-5p	ssc-mir-6_20223	0	0	0	0	0	0	0	0	0	0	0	0	0	0	0	0	0	0	0	0	0	0	0	0	0	0	0	0	0	0	0	0	0	0	0	0	0	0
ssc-miR-6_20264	ssc-mir-6_20264	0	0	0	4	1	0	0	7	0	0	1	1	1	0	1	0	0	0	1	0	0	0	3	0	1	0	0	0	0	0	0	0	0	2	0	0	26	25
ssc-miR-6_21455-3p	ssc-mir-6_21455	0	0	0	0	0	0	0	0	0	0	0	0	0	0	0	0	0	0	0	0	0	0	0	0	0	0	0	0	0	0	0	0	0	0	0	0	1	0
ssc-miR-6_21455-5p	ssc-mir-6_21455	0	0	0	0	0	0	0	0	0	0	0	0	0	0	0	0	0	0	0	0	1	0	0	0	0	1	0	0	0	0	0	0	0	0	0	0	0	0
ssc-miR-6_22340-3p	ssc-mir-6_22340	0	0	0	0	0	0	0	0	0	0	0	0	0	0	0	0	0	0	0	0	0	0	0	0	0	0	0	0	0	0	0	0	0	0	0	0	0	0
ssc-miR-6_22340-5p	ssc-mir-6_22340	0	0	0	0	0	0	0	0	0	0	0	0	0	1	0	1	0	0	0	0	0	0	0	0	0	0	0	0	0	0	0	0	0	0	0	0	1	0
ssc-miR-7-5p	ssc-mir-7-1	0	1	4	15	65	11	53	28	1	0	0	0	7	4	0	1	0	3	1	4	1	0	1	0	3	1	26	101	56	1	3	1	9	2	1	2	23610	17982
ssc-miR-7-3p	ssc-mir-7-2	175	156	905	506	423	252	184	657	110	219	141	215	299	217	45	121	61	195	228	215	330	204	429	356	390	670	260	299	254	475	329	292	110	235	255	133	2435	3506
ssc-miR-708-5p	ssc-mir-708	2176	9973	2970	1413	2156	1552	1520	12470	629	1324	673	58	49	402	88	53	119	606	703	654	6494	2382	915	364	290	1938	1247	2054	3210	874	1024	875	427	1174	636	520	221	308
ssc-miR-708-3p	ssc-mir-708	171	369	739	367	157	229	158	2046	72	238	141	7	11	132	12	5	14	41	99	100	1102	581	200	48	35	774	150	146	151	125	170	188	85	60	105	74	3	7
ssc-miR-7134-5p	ssc-mir-7134	326	584	523	500	596	254	269	507	938	611	354	749	497	554	163	297	324	723	1010	487	526	338	1469	1069	1433	186	285	310	361	560	644	320	185	803	502	248	15586	9244
ssc-miR-7134-3p	ssc-mir-7134	4246	1732	2555	4701	3040	3026	1860	5212	5281	5483	5409	5498	4599	3647	3774	7570	4774	3728	4440	6614	6557	5625	8132	3585	7258	3288	2424	2486	1393	15590	8824	14001	779	2078	4494	1335	14849	9902
ssc-miR-7135-5p	ssc-mir-7135	0	0	2	0	0	2	0	1	0	0	1	1	1	1	0	0	1	1	0	2	0	2	1	0	2	5	1	1	2	1	2	3	0	0	1	0	0	0
ssc-miR-7135-3p	ssc-mir-7135	1	4	10	13	1	5	0	5	3	9	2	1	6	3	0	0	0	1	4	1	2	5	1	5	2	15	2	2	0	3	7	6	0	0	9	1	0	2
ssc-miR-7136-5p	ssc-mir-7136	15	36	11	6	3	12	9	3	7	45	16	2020	1255	397	13	22	23	8	55	20	4	32	8	8	1	2	3	25	17	16	50	23	4	2	12	6	5	0
ssc-miR-7136-3p	ssc-mir-7136	2	3	0	0	0	3	0	1	2	4	0	175	72	29	1	7	4	0	4	3	0	2	0	1	0	0	0	0	2	4	2	2	0	0	2	1	5	0
ssc-miR-7137-5p	ssc-mir-7137	34	50	74	46	63	37	12	37	31	43	20	73	61	46	10	27	14	62	71	51	120	47	125	82	53	12	26	21	32	50	53	37	2	27	41	8	34	16
ssc-miR-7137-3p	ssc-mir-7137	5	9	46	33	21	10	9	24	11	3	5	9	8	2	2	5	2	8	14	13	28	13	11	7	0	5	4	9	5	12	11	16	0	13	17	5	9	14
ssc-miR-7138-5p	ssc-mir-7138	0	0	3	3	1	1	0	0	4	3	3	0	2	0	4	5	3	11	13	10	0	1	0	3	1	0	1	3	2	15	34	5	0	0	0	2	90	44
ssc-miR-7138-3p	ssc-mir-7138	0	0	1	2	0	4	4	1	5	8	2	0	0	1	1	5	0	3	5	2	1	0	0	0	0	0	1	3	1	7	23	6	0	1	1	0	19	2
ssc-miR-7139-5p	ssc-mir-7139	7	6	17	10	74	68	23	2	7	10	4	37	35	13	17	21	14	57	33	55	108	123	108	28	7	13	67	77	31	122	40	34	7	39	37	10	22	15
ssc-miR-7139-3p	ssc-mir-7139	4	2	1	5	4	6	4	3	2	1	1	9	4	2	2	4	2	11	8	15	8	10	12	3	0	2	8	17	2	6	6	3	0	11	11	3	10	3
ssc-miR-7140-5p	ssc-mir-7140	1	0	0	0	1	0	2	0	0	0	0	0	0	1	0	0	0	1	0	0	3	3	1	0	0	0	0	1	5	0	0	2	0	0	0	0	0	0
ssc-miR-7140-3p	ssc-mir-7140	0	2	1	0	6	0	4	2	0	0	1	1	0	1	0	0	3	5	0	3	9	2	1	0	0	0	4	0	9	7	1	3	0	1	0	1	1	1
ssc-miR-7141-5p	ssc-mir-7141	1	0	0	0	2	0	0	0	1	0	0	0	0	1	0	0	0	4	2	1	0	2	0	0	0	0	2	0	0	0	1	0	8	2	0	1	0	0
ssc-miR-7141-3p	ssc-mir-7141	0	0	0	0	0	0	0	0	0	0	0	0	0	0	0	0	0	0	0	0	0	0	0	0	0	0	0	0	0	0	0	0	0	0	0	0	0	0
ssc-miR-7142-5p	ssc-mir-7142	0	0	0	0	1	1	1	0	0	0	0	0	0	0	0	0	0	0	0	0	1	0	0	1	0	0	0	0	0	0	0	0	0	0	0	0	5	10
ssc-miR-7142-3p	ssc-mir-7142	818	1075	1848	562	2426	1402	823	1181	1440	1207	471	2000	1860	1239	751	748	451	1416	2273	1244	1570	598	2264	819	1333	316	1679	3061	1167	2843	2827	901	881	1490	954	370	1992	1907
ssc-miR-7143-5p	ssc-mir-7143	0	1	2	0	0	0	0	0	0	0	0	0	0	0	0	0	0	0	0	0	0	0	0	0	0	2	0	0	0	0	0	1	0	0	0	0	0	0
ssc-miR-7143-3p	ssc-mir-7143	0	5	23	8	3	2	3	10	1	3	1	3	0	0	0	0	0	2	3	2	4	2	2	0	0	19	2	1	0	4	4	4	0	1	1	2	0	0
ssc-miR-7144-5p	ssc-mir-7144	18	13	17	11	5	6	8	19	39	19	16	12	12	9	17	14	5	26	17	31	51	30	9	2	3	10	13	9	9	70	55	37	0	12	17	23	69	76
ssc-miR-7144-3p	ssc-mir-7144	0	0	0	0	0	0	0	1	0	0	0	0	0	0	0	0	0	0	0	0	0	0	0	0	0	0	0	0	0	0	0	0	0	0	0	0	0	1
ssc-miR-744	ssc-mir-744	341	520	1960	2631	255	208	163	2953	952	736	782	148	115	187	145	398	384	573	285	515	1460	1101	116	64	44	624	227	204	216	403	366	448	102	906	1062	603	1260	1031
ssc-miR-758	ssc-mir-758	70	78	2934	1848	17	11	16	5406	107	90	38	132	128	75	33	70	112	14	14	12	996	167	68	79	58	587	16	17	25	74	86	152	10	472	413	399	993	849
ssc-miR-758-5p	ssc-mir-758	0	0	4	1	0	1	0	2	0	0	0	0	0	0	0	0	0	0	0	0	0	0	0	0	0	0	0	0	0	0	0	0	0	0	0	0	10	5
ssc-miR-760-3p	ssc-mir-760	2	2	202	231	1	0	3	1695	3	2	2	3	2	6	0	0	0	5	17	3	8	36	0	0	0	34	4	1	0	0	0	0	0	20	25	14	80	41
ssc-miR-760-5p	ssc-mir-760	0	0	9	12	0	0	0	140	0	0	0	0	0	0	0	0	0	0	0	1	0	0	0	0	0	1	0	0	0	0	0	0	0	1	0	0	1	0
ssc-miR-769-5p	ssc-mir-769	1024	1473	17243	7507	863	752	508	13837	788	1271	674	1075	1246	1003	485	742	770	1215	2570	1214	3805	2363	1931	985	1196	6503	702	574	444	1733	1628	1321	386	1333	2413	1121	78	179
ssc-miR-769-3p	ssc-mir-769	69	99	1191	687	52	32	26	863	38	57	44	43	56	48	31	25	30	66	133	73	207	175	58	49	51	595	22	32	32	81	104	58	7	74	128	69	196	167
ssc-miR-7857-3p	ssc-mir-7857	0	2	128	99	12	5	1	144	2	0	1	2	0	3	4	0	0	0	3	6	573	30	4	3	1	5	5	5	1	19	5	8	2	8	1	2	21	12
ssc-miR-7_21887-3p	ssc-mir-7_21887	0	0	1	2	0	0	0	1	0	1	0	1	0	0	0	0	0	0	1	0	0	0	0	0	0	0	0	1	0	0	0	1	0	0	1	0	76	43
ssc-miR-7_21887-5p	ssc-mir-7_21887	0	2	5	6	2	1	2	0	0	0	0	1	4	1	0	0	2	2	0	1	2	1	0	3	0	2	0	1	6	3	1	1	0	3	0	1	8	4
ssc-miR-7_22014	ssc-mir-7_22014	7	14	146	81	22	13	7	6	8	2	2	5	12	5	1	5	7	32	18	36	8	1	17	1	0	0	30	18	16	55	42	30	0	3	0	0	13	16
ssc-miR-7_22500-5p	ssc-mir-7_22500	0	0	0	0	0	0	0	0	0	0	0	0	0	0	0	0	0	0	1	0	0	0	0	0	0	0	0	0	0	0	0	0	0	0	0	0	35	48
ssc-miR-7_22500-3p	ssc-mir-7_22500	0	0	0	0	0	0	0	0	0	0	0	0	0	0	0	0	0	0	0	0	0	0	0	0	0	0	0	0	0	0	0	0	0	0	0	0	12	5
ssc-miR-7_22815	ssc-mir-7_22815	0	0	0	1	0	0	0	5	0	0	0	0	0	0	0	0	0	0	0	0	0	0	0	0	1	0	0	0	0	0	0	0	0	1	0	0	16	57
ssc-miR-7_22825	ssc-mir-7_22825	0	0	13	11	1	0	2	102	0	0	0	0	0	0	0	0	1	0	0	0	6	1	3	3	1	6	0	0	0	0	0	0	0	7	4	4	1490	652
ssc-miR-7_23298-5p	ssc-mir-7_23298	1	1	0	0	1	1	0	1	1	1	1	1	0	0	0	0	0	1	2	1	2	1	0	1	0	0	1	1	0	1	0	2	0	0	0	0	1	0
ssc-miR-7_23298-3p	ssc-mir-7_23298	0	0	0	0	0	0	0	0	0	0	0	0	0	0	0	0	0	0	0	0	0	0	0	0	0	0	0	0	0	0	0	0	0	0	0	0	0	0
ssc-miR-7_23601	ssc-mir-7_23601	0	0	1	1	0	0	0	0	0	3	2	0	0	0	0	0	0	1	1	0	2	0	0	1	2	1	0	0	0	1	0	2	0	1	0	0	2	9
ssc-miR-802	ssc-mir-802	0	3	0	1	6	1	7	4	8	458	323	3	0	0	2928	6282	3381	0	3	1	0	1	4	0	2	2	4897	2934	4367	1	3	1	105	0	3	13	0	0
ssc-miR-874	ssc-mir-874	289	682	7869	3882	546	212	297	6839	6764	3453	2768	254	213	418	1270	906	1233	635	361	449	1452	1207	226	119	182	1252	337	463	525	350	210	189	195	1635	624	902	88	97
ssc-miR-874-5p	ssc-mir-874	74	70	860	1218	128	67	112	2554	1570	782	962	75	47	108	413	349	436	118	34	172	464	411	33	38	51	370	117	131	202	98	40	80	31	521	202	360	13	7
ssc-miR-885-5p	ssc-mir-885	11	14	231	445	2	9	7	651	3	2	4	2	2	4	190	419	244	28	15	7	168	120	557	508	247	33	0	7	14	11	1	0	2	3	8	7	72	17
ssc-miR-885-3p	ssc-mir-885	6	0	185	403	0	2	0	172	0	1	1	2	1	0	51	143	120	7	7	4	22	46	69	22	55	23	2	0	4	0	0	0	1	1	3	1	1	0
ssc-miR-8_26790-3p	ssc-mir-8_26790	1	0	0	2	0	1	1	1	0	2	0	3	4	7	0	2	0	2	4	3	2	4	1	6	1	1	0	1	1	2	5	8	0	0	1	1	2	3
ssc-miR-8_26790-5p	ssc-mir-8_26790	0	0	0	4	1	0	1	0	0	1	0	0	2	1	0	0	0	2	0	3	1	2	0	0	1	0	0	1	1	0	1	1	0	0	0	2	0	0
ssc-miR-8_27097-3p	ssc-mir-8_27097	1	1	1	3	0	0	1	0	0	0	1	0	0	0	0	1	0	0	1	0	2	1	1	2	0	2	1	0	0	0	0	0	0	1	0	1	8	6
ssc-miR-8_27097-5p	ssc-mir-8_27097	0	0	0	0	0	0	0	0	0	0	0	0	0	0	0	1	0	0	0	0	0	0	0	0	0	0	0	0	0	0	0	0	0	0	0	0	0	3
ssc-miR-9-1	ssc-mir-9-1	425	903	1242952	686671	723	471	463	681253	3668	8366	7010	491	532	8014	193	182	140	543	918	5585	2819	1127	326	340	99	345086	472	2270	694	5992	3830	4852	803	3946	2194	7661	84	58
ssc-miR-9-2	ssc-mir-9-1	425	903	1242952	686671	723	471	463	681253	3668	8366	7010	491	532	8014	193	182	140	543	918	5585	2819	1127	326	340	99	345086	472	2270	694	5992	3830	4852	803	3946	2194	7661	84	58
ssc-miR-9	ssc-mir-9-1	425	903	1242951	686671	723	471	463	681253	3668	8366	7010	491	532	8014	193	182	140	543	918	5585	2819	1127	326	340	99	345086	472	2270	694	5992	3830	4852	803	3946	2194	7661	84	58
ssc-miR-92a	ssc-mir-92a-1	53894	39333	29146	25622	29413	24074	19676	43556	51083	86058	69168	34786	32471	25536	52874	127767	95195	68809	92932	93776	69236	64898	70456	35646	16912	40045	20820	29536	34502	70964	81591	54363	6480	28433	52537	29750	232046	168122
ssc-miR-92a-1-5p	ssc-mir-92a-1	10	2	3	18	12	8	6	10	7	19	33	8	6	3	22	14	24	14	8	52	33	48	8	6	5	18	5	10	18	41	20	32	1	15	16	28	31	10
ssc-miR-92b-5p	ssc-mir-92b	1	2	10	25	6	1	0	11	5	4	3	0	3	0	0	1	0	58	72	25	8	35	1	0	0	1	0	2	0	5	11	0	2	22	37	16	5	5
ssc-miR-92b-3p	ssc-mir-92b	253	626	15275	14754	2451	1866	1347	36577	5925	4159	3837	306	258	384	605	817	737	27317	20378	13336	8634	18847	448	149	49	979	1518	1624	1855	2914	2444	1774	577	18735	10101	5918	9443	12462
ssc-miR-93-5p	ssc-mir-93	6526	5447	7124	5805	4135	4920	4113	11765	6847	9157	8291	4697	4824	4518	6697	10602	9731	7728	7898	12105	14389	13724	10779	4286	3015	3456	4258	4603	5891	22957	14310	14681	1718	6582	11186	6870	65052	79205
ssc-miR-93-3p	ssc-mir-93	58	42	92	206	87	77	85	265	101	109	86	28	26	24	69	86	61	97	39	159	220	143	31	58	28	97	72	235	215	289	119	144	36	189	168	87	188	157
ssc-miR-935	ssc-mir-935	0	5	1141	743	7	6	5	1879	18	16	10	8	3	8	2	4	2	13	9	8	12	15	71	34	53	47	2	4	6	15	19	2	2	8	17	15	166	130
ssc-miR-935-5p	ssc-mir-935	0	0	5	8	0	1	0	9	1	0	0	0	0	0	0	0	0	0	0	0	0	0	0	0	0	0	0	0	0	0	0	0	0	1	0	0	0	0
ssc-miR-95	ssc-mir-95	310	231	780	978	90	74	95	1926	27	61	71	820	948	1006	118	257	199	590	1096	1485	236	426	635	925	1914	309	64	83	138	416	366	501	25	59	132	136	331	632
ssc-miR-96-5p	ssc-mir-96	0	0	0	0	0	0	0	0	0	0	0	0	0	0	0	0	0	3	0	0	1	0	0	0	0	128	1	0	1	0	0	0	0	3	1	0	18440	17258
ssc-miR-9784-5p	ssc-mir-9784-1	1	0	18	11	0	0	0	16	0	0	0	0	0	0	0	1	0	0	2	0	0	0	0	0	0	1	0	0	0	0	0	0	0	0	0	0	0	0
ssc-miR-9785-5p	ssc-mir-9785	0	0	1	4	0	0	0	1	1	0	1	0	0	0	2	0	1	0	0	0	0	1	0	0	0	0	0	0	0	0	0	2	0	4	1	0	5	5
ssc-miR-9786-3p	ssc-mir-9786-1	0	0	0	0	0	0	0	0	0	0	0	0	0	0	0	0	0	0	0	0	0	0	0	0	0	0	0	0	0	0	0	0	0	0	0	0	0	0
ssc-miR-9787-3p	ssc-mir-9787	0	0	0	0	0	0	0	0	0	0	0	0	0	0	0	0	0	0	0	0	0	0	0	0	0	0	0	0	0	0	0	0	0	0	0	0	0	0
ssc-miR-9788-3p	ssc-mir-9788-1	0	3	7	22	2	0	1	20	1	4	3	4	0	0	0	2	1	3	2	3	1	1	2	0	0	4	0	5	3	2	1	0	0	16	2	1	37	46
ssc-miR-9789-3p	ssc-mir-9789	0	0	0	0	0	0	0	0	0	0	0	0	0	0	0	0	0	0	0	0	0	0	0	0	0	0	0	0	0	0	0	0	0	0	0	0	0	0
ssc-miR-9790-3p	ssc-mir-9790	0	0	0	0	0	0	0	0	0	0	0	0	0	0	0	0	0	0	0	0	0	0	0	0	0	0	0	0	0	0	0	0	0	0	0	0	0	0
ssc-miR-9791-3p	ssc-mir-9791-1	0	0	0	0	0	0	0	0	0	0	0	0	0	0	0	0	0	0	0	0	0	0	0	0	0	0	0	0	0	0	0	0	0	0	0	0	0	0
ssc-miR-9792-5p	ssc-mir-9792	0	0	0	0	0	0	0	0	0	0	0	0	0	0	0	0	0	0	0	0	0	0	0	0	0	0	0	0	0	0	0	0	0	0	0	0	0	0
ssc-miR-9793-5p	ssc-mir-9793	0	0	0	0	0	0	0	0	0	0	0	0	0	0	0	0	0	0	0	0	0	0	0	0	0	0	0	0	0	0	0	0	0	0	0	0	0	0
ssc-miR-9794-3p	ssc-mir-9794	0	0	0	0	0	0	0	0	0	0	0	0	0	0	0	0	0	0	0	0	0	0	0	0	0	0	0	0	0	0	0	0	0	0	0	0	0	0
ssc-miR-9795-3p	ssc-mir-9795	0	0	0	0	0	0	0	0	0	0	0	0	0	0	0	0	0	0	0	0	0	0	0	0	0	0	0	0	0	0	0	0	0	0	0	0	0	0
ssc-miR-9796-3p	ssc-mir-9796	0	0	0	0	0	0	0	0	0	0	0	0	0	0	0	0	0	0	0	0	0	0	0	0	0	0	0	0	0	0	0	0	0	0	0	0	0	0
ssc-miR-9797-3p	ssc-mir-9797	0	0	0	0	0	0	0	0	0	0	0	0	0	0	0	0	0	0	0	0	0	0	0	0	0	0	0	0	0	0	0	0	0	0	0	0	0	0
ssc-miR-9798-3p	ssc-mir-9798	0	0	0	0	0	0	0	0	0	0	0	0	0	0	0	0	0	0	0	0	0	0	0	0	0	0	0	0	0	0	0	0	0	0	0	0	0	0
ssc-miR-9799-3p	ssc-mir-9799	0	0	0	0	0	0	0	0	0	0	0	0	0	0	0	0	0	0	0	0	0	0	0	0	0	0	0	0	0	0	0	0	0	0	0	0	0	0
ssc-miR-98	ssc-mir-98	6400	6013	16013	17390	2593	3276	2505	25277	3184	6337	6385	4886	4526	4904	2632	4413	3339	4619	4461	7158	12592	8679	7588	5906	5032	10159	2552	2651	3279	6964	6129	6653	1246	4398	7813	3854	34378	60255
ssc-miR-9800-3p	ssc-mir-9800	0	0	0	0	0	0	0	0	0	0	0	0	0	0	0	0	0	0	0	0	0	0	0	0	0	0	0	0	0	0	0	0	0	0	0	0	0	0
ssc-miR-9801-5p	ssc-mir-9801	0	0	0	0	0	0	0	0	0	0	0	0	0	0	0	0	0	0	0	0	0	0	0	0	0	0	0	0	0	0	0	0	0	0	0	0	0	0
ssc-miR-9802-3p	ssc-mir-9802	0	0	0	0	0	0	0	0	0	0	0	0	0	0	0	0	0	0	0	0	0	0	0	0	0	0	0	0	0	0	0	0	0	0	0	0	0	0
ssc-miR-9803-5p	ssc-mir-9803	0	0	0	0	0	0	0	0	0	0	0	0	0	0	0	0	0	0	0	0	0	0	0	0	0	0	0	0	0	0	0	0	0	0	0	0	0	0
ssc-miR-9804-5p	ssc-mir-9804	0	0	0	0	0	0	0	0	0	0	0	0	0	0	0	0	0	0	0	0	0	0	0	0	0	0	0	0	0	0	0	0	0	0	0	0	0	0
ssc-miR-9805-3p	ssc-mir-9805	0	0	0	0	0	0	0	0	0	0	0	0	0	0	0	0	0	0	0	0	0	0	0	0	0	0	0	0	0	0	0	0	0	0	0	0	0	0
ssc-miR-9806-5p	ssc-mir-9806-1	0	0	0	0	0	0	0	0	0	0	0	0	0	0	0	0	0	0	0	0	0	0	0	0	0	0	0	0	0	0	0	0	0	0	0	0	0	0
ssc-miR-9807-5p	ssc-mir-9807	0	0	0	0	0	0	0	0	0	0	0	0	0	0	0	0	0	0	0	0	0	0	0	0	0	0	0	0	0	0	0	0	0	0	0	0	0	0
ssc-miR-9808-3p	ssc-mir-9808	0	0	0	0	0	0	0	0	0	0	0	0	0	0	0	0	0	0	0	0	0	0	0	0	0	0	0	0	0	0	0	0	0	0	0	0	0	0
ssc-miR-9809-3p	ssc-mir-9809	0	0	0	0	0	0	0	0	0	0	0	0	0	0	0	0	0	0	0	0	0	0	0	0	0	0	0	0	0	0	0	0	0	0	0	0	0	0
ssc-miR-9810-3p	ssc-mir-9810	1	2	4	11	1	1	0	11	8	8	3	18	6	8	1	0	0	2	2	6	2	2	13	4	7	2	2	2	4	0	2	0	2	3	1	0	10	1
ssc-miR-9811-5p	ssc-mir-9811	0	0	0	0	0	0	0	0	0	0	0	0	0	0	0	0	0	0	0	0	0	0	0	0	0	0	0	0	0	1	0	0	0	0	0	0	0	0
ssc-miR-9812-3p	ssc-mir-9812	0	0	0	0	0	0	0	0	0	0	0	0	0	0	0	0	0	0	0	0	0	0	0	0	0	0	0	0	0	0	0	0	0	0	0	0	0	0
ssc-miR-9813-5p	ssc-mir-9813	0	0	0	0	0	0	0	0	0	0	0	0	0	0	0	0	0	0	0	0	0	0	0	0	0	0	0	0	0	0	0	0	0	0	0	0	0	0
ssc-miR-9814-3p	ssc-mir-9814	0	0	0	0	0	0	0	0	0	0	0	0	0	0	0	0	0	0	0	0	0	0	0	0	0	0	0	0	0	0	0	0	0	0	0	0	0	0
ssc-miR-9815-3p	ssc-mir-9815	0	0	0	0	0	0	0	0	0	0	0	0	0	0	0	0	0	0	0	0	0	0	0	0	0	0	0	0	0	0	0	0	0	0	0	0	0	0
ssc-miR-9816-3p	ssc-mir-9816	0	0	0	0	0	0	0	0	0	0	0	0	0	0	0	0	0	0	0	0	0	0	0	0	0	0	0	0	0	0	0	0	0	0	0	0	0	0
ssc-miR-9817-5p	ssc-mir-9817	0	0	0	0	0	0	0	0	0	0	0	0	0	0	0	0	0	0	0	0	0	0	0	0	0	0	0	0	0	0	0	0	0	0	0	0	0	0
ssc-miR-9818-3p	ssc-mir-9818	0	0	0	0	0	0	0	0	0	0	0	0	0	0	0	0	0	0	0	0	0	0	0	0	0	0	0	0	0	0	0	0	0	0	0	0	0	0
ssc-miR-9819-5p	ssc-mir-9819	0	0	0	0	0	0	0	0	0	0	0	0	0	0	0	0	0	0	0	0	0	0	0	0	0	0	0	0	0	0	0	0	0	0	0	0	0	0
ssc-miR-9820-5p	ssc-mir-9820	14	1	8	1	8	0	0	2	6	0	3	8	1	0	4	5	1	6	1	0	6	3	13	2	1	0	2	1	0	4	2	0	0	10	3	3	0	0
ssc-miR-9821-5p	ssc-mir-9821	0	0	0	0	0	0	0	0	0	0	0	0	0	0	0	0	0	0	0	0	0	0	0	0	0	0	0	0	0	0	0	0	0	0	0	0	0	0
ssc-miR-9822-3p	ssc-mir-9822	0	0	0	0	0	0	0	0	0	0	0	0	0	0	0	0	0	0	0	0	0	0	0	0	0	0	0	0	0	0	0	0	0	0	0	0	0	0
ssc-miR-9823-5p	ssc-mir-9823	0	0	0	0	0	0	0	0	0	0	0	0	0	0	0	0	0	0	0	0	0	0	0	0	0	0	0	0	0	0	0	0	0	0	0	0	0	0
ssc-miR-9824-5p	ssc-mir-9824	0	0	0	0	0	0	0	0	0	0	0	0	0	0	0	0	0	0	0	0	0	0	0	0	0	0	0	0	0	0	0	0	0	0	0	0	0	0
ssc-miR-9825-5p	ssc-mir-9825	0	0	0	0	0	0	0	0	0	0	0	0	0	0	0	0	0	0	0	0	0	0	0	0	0	0	0	0	0	0	0	0	0	0	0	0	0	0
ssc-miR-9826-5p	ssc-mir-9826	0	0	0	0	0	0	0	0	0	0	0	0	0	0	0	0	0	0	0	0	0	0	0	0	0	0	0	0	0	0	0	0	0	0	0	0	0	0
ssc-miR-9827-5p	ssc-mir-9827	0	0	0	0	0	0	0	0	0	0	0	0	0	0	0	0	0	0	0	0	0	0	0	0	0	0	0	0	0	0	0	0	0	0	0	0	0	0
ssc-miR-9828-3p	ssc-mir-9828-1	0	0	0	0	0	0	0	0	0	0	0	0	0	0	0	0	0	0	0	0	0	0	0	0	0	0	0	0	0	0	0	0	0	0	0	0	0	0
ssc-miR-9829-5p	ssc-mir-9829	0	0	0	0	0	0	0	0	0	0	0	0	0	0	0	0	0	0	0	0	0	0	0	0	0	0	0	0	0	0	0	0	0	0	0	0	0	0
ssc-miR-9830-5p	ssc-mir-9830	0	0	0	0	0	0	0	0	0	0	0	0	0	0	0	0	0	0	0	0	0	0	0	0	0	0	0	0	0	0	0	0	0	0	0	0	0	0
ssc-miR-9831-3p	ssc-mir-9831	0	0	0	0	0	0	0	0	0	0	0	0	0	0	0	0	0	0	0	0	0	0	0	0	0	0	0	0	0	0	0	0	0	0	0	0	0	0
ssc-miR-9832-3p	ssc-mir-9832	0	0	0	0	0	0	0	0	0	0	0	0	0	0	0	0	0	0	0	0	0	0	0	0	0	0	0	0	0	0	0	0	0	0	0	0	0	0
ssc-miR-9833-5p	ssc-mir-9833	0	0	0	0	0	0	0	0	0	0	0	0	0	0	0	0	0	0	0	0	0	0	0	0	0	0	0	0	0	0	0	0	0	0	0	0	0	0
ssc-miR-9834-5p	ssc-mir-9834	0	0	0	0	0	0	0	0	0	0	0	0	0	0	0	0	0	0	0	0	0	0	0	0	0	0	0	0	0	0	0	0	0	0	0	0	0	0
ssc-miR-9835-3p	ssc-mir-9835	0	0	0	0	0	0	0	0	0	0	0	0	0	0	0	0	0	0	0	0	0	0	0	0	0	0	0	0	0	0	0	0	0	0	0	0	0	0
ssc-miR-9836-3p	ssc-mir-9836	0	0	0	0	0	0	0	0	0	0	0	0	0	0	0	0	0	0	0	0	0	0	0	0	0	0	0	0	0	0	0	0	0	0	0	0	0	0
ssc-miR-9837-5p	ssc-mir-9837	0	0	0	0	0	0	0	0	0	0	0	0	0	0	0	0	0	0	0	0	0	0	0	0	0	0	0	0	0	0	0	0	0	0	0	0	0	0
ssc-miR-9838-5p	ssc-mir-9838	0	0	0	0	0	0	0	0	0	0	0	0	0	0	0	0	0	0	0	0	0	0	0	0	0	0	0	0	0	0	0	0	0	0	0	0	0	0
ssc-miR-9839-5p	ssc-mir-9839	0	0	0	0	0	0	0	0	0	0	0	0	0	0	0	0	0	0	0	0	0	0	0	0	0	0	0	0	0	0	0	0	0	0	0	0	0	0
ssc-miR-9840-3p	ssc-mir-9840	0	0	0	0	0	0	0	0	0	0	0	0	0	0	0	0	0	0	0	0	0	0	0	0	0	0	0	0	0	0	0	0	0	0	0	0	0	0
ssc-miR-9841-3p	ssc-mir-9841	242	252	39	18	169	56	33	68	79	82	40	66	73	24	35	64	57	123	133	110	544	242	385	65	33	3	16	9	13	403	191	242	15	53	58	26	4851	3290
ssc-miR-9842-5p	ssc-mir-9842	0	0	0	0	0	0	0	0	0	0	0	0	0	0	0	0	0	0	0	0	0	0	0	0	0	0	0	0	0	0	0	0	0	0	0	0	0	0
ssc-miR-9843-3p	ssc-mir-9843	267	351	187	49	461	305	275	183	180	211	145	71	94	55	45	61	42	238	307	179	262	109	182	74	274	11	454	482	663	120	156	68	235	217	168	105	29	31
ssc-miR-9844-3p	ssc-mir-9844	0	0	0	0	0	0	0	0	0	0	0	0	0	0	0	0	0	0	0	0	0	0	0	0	0	0	0	0	0	0	0	0	0	0	0	0	0	0
ssc-miR-9845-5p	ssc-mir-9845-1	0	0	0	0	0	0	0	0	0	0	0	0	0	0	0	0	0	0	0	0	0	0	0	0	0	0	0	0	0	0	0	0	0	0	0	0	0	0
ssc-miR-9846-3p	ssc-mir-9846	0	0	0	0	0	0	0	0	0	0	0	0	0	0	0	0	0	0	0	0	0	0	0	0	0	0	0	0	0	0	0	0	0	0	0	0	0	0
ssc-miR-9847-3p	ssc-mir-9847-1	0	0	0	0	0	0	0	0	0	0	0	0	0	0	0	0	0	0	1	0	0	0	0	0	0	0	0	0	0	0	0	0	0	0	0	0	0	0
ssc-miR-9848-3p	ssc-mir-9848	0	0	0	0	0	0	0	0	0	0	0	0	0	0	0	0	0	0	0	0	0	0	0	0	0	0	0	0	0	0	0	0	0	0	0	0	0	0
ssc-miR-9849-5p	ssc-mir-9849	0	0	0	0	0	0	0	0	0	0	0	0	0	0	0	0	0	0	0	0	0	0	0	0	0	0	0	0	0	0	0	0	0	0	0	0	0	0
ssc-miR-9850-5p	ssc-mir-9850	0	0	0	0	0	0	0	0	0	0	0	0	0	0	0	0	0	0	0	0	0	0	0	0	0	0	0	0	0	0	0	0	0	0	0	0	0	0
ssc-miR-9851-3p	ssc-mir-9851	4	8	154	179	16	13	12	231	173	39	44	6	7	13	8	8	14	125	35	43	54	47	2	1	1	39	41	40	36	32	13	16	9	102	78	19	591	505
ssc-miR-9852-3p	ssc-mir-9852	0	0	0	0	0	0	0	0	0	0	0	0	0	0	0	0	0	0	0	0	0	0	0	0	0	0	0	0	0	0	0	0	0	0	0	0	0	0
ssc-miR-9853-5p	ssc-mir-9853-1	0	0	0	0	0	0	0	0	0	0	0	0	0	0	0	0	0	0	0	0	0	0	0	0	0	0	0	0	0	0	0	0	0	0	0	0	0	0
ssc-miR-9854-5p	ssc-mir-9854	0	0	0	0	0	0	0	0	0	0	0	0	0	0	0	0	0	0	0	0	0	0	0	0	0	0	0	0	0	0	0	0	0	0	0	0	0	0
ssc-miR-9855-5p	ssc-mir-9855-1	0	0	0	0	0	0	0	0	0	0	0	0	0	0	0	0	0	0	0	0	0	0	0	0	0	0	0	0	0	0	0	0	0	0	0	0	0	0
ssc-miR-9856-3p	ssc-mir-9856	0	0	0	0	0	0	0	0	0	0	0	0	0	0	0	0	0	0	0	0	0	0	0	0	0	0	0	0	0	0	0	0	0	0	0	0	0	0
ssc-miR-9857-5p	ssc-mir-9857	0	0	0	0	0	0	0	0	0	0	0	0	0	0	0	0	0	0	0	0	0	0	0	0	0	0	0	0	0	0	0	0	0	0	0	0	0	0
ssc-miR-9858-5p	ssc-mir-9858	2	6	74	42	4	3	1	153	32	31	19	11	5	4	4	12	14	26	20	12	5	9	49	5	0	55	9	6	4	5	4	4	1	3	8	9	65	24
ssc-miR-9859-3p	ssc-mir-9859	0	0	0	0	0	0	0	0	0	0	0	0	0	0	0	0	0	0	0	0	0	0	0	0	0	0	0	0	0	0	0	0	0	0	0	0	0	0
ssc-miR-9860-5p	ssc-mir-9860	13	107	9	10	94	82	87	11	69	41	54	39	60	106	7	15	27	192	89	157	27	69	26	16	24	21	66	208	119	84	120	112	26	28	35	29	108	68
ssc-miR-9861-5p	ssc-mir-9861	0	0	0	0	0	0	0	0	0	0	0	0	0	0	0	0	0	0	0	0	0	0	0	0	0	0	0	0	0	0	0	0	0	0	0	0	0	0
ssc-miR-9862-3p	ssc-mir-9862	0	0	0	0	0	0	0	0	0	0	0	0	0	0	0	0	0	0	0	0	0	0	0	0	0	0	0	0	0	0	0	0	0	0	0	0	0	0
ssc-miR-99a-5p	ssc-mir-99a	9991	19168	29729	16825	3144	4374	3828	19948	35640	12773	14686	31204	16564	35036	7548	5848	7783	39150	18081	13903	93301	53031	9354	15597	4681	5091	11814	6965	14071	12677	8438	5752	13256	78575	21763	12881	66526	72838
ssc-miR-99a-3p	ssc-mir-99a	2291	1780	6214	3969	163	207	168	3495	1150	3032	2111	1422	1865	1577	1126	2478	2355	959	1557	832	8892	9077	1464	1054	663	1194	221	201	277	1428	1446	1174	343	1486	3189	1821	105	87
ssc-miR-99b	ssc-mir-99b	13832	33684	59988	26002	15913	11352	10164	39749	46195	11445	14455	33161	18397	52033	4118	2479	3422	59784	28236	19617	25700	10761	4885	7272	4925	15960	22767	24525	20842	9196	7924	5470	19613	63084	14925	14653	190377	136492
ssc-miR-9_28392-3p	ssc-mir-9_28392	0	1	1	0	0	0	0	0	0	0	0	0	0	0	0	0	0	0	0	0	1	0	0	0	0	0	0	0	0	0	0	0	0	0	0	0	8	12
ssc-miR-9_28392-5p	ssc-mir-9_28392	0	1	0	2	1	2	0	8	0	4	1	2	4	0	1	3	6	1	2	0	15	4	4	1	0	1	1	0	0	1	0	0	1	0	2	1	56	76
ssc-miR-X_45809	ssc-mir-X_45809	1	3	1	2	0	2	2	5	7	5	6	10	9	4	5	11	3	5	5	8	11	8	0	3	0	2	3	0	0	6	2	6	0	1	2	5	18	3
ssc-miR-6894	ssc-mir-X_46184	1	0	2	2	0	0	1	2	1	3	1	0	0	0	0	0	0	2	3	0	2	0	0	0	0	0	1	0	1	2	1	0	2	0	0	2	33	13
ssc-miR-X_46196	ssc-mir-X_46196	0	0	0	0	0	0	0	0	0	0	0	0	0	0	0	0	0	0	0	0	0	1	0	0	0	0	0	0	0	0	0	0	0	0	0	0	14	6
ssc-miR-507	ssc-mir-X_46612	1	0	0	0	0	0	0	0	0	0	0	0	0	0	0	1	0	0	1	0	9	1	0	0	0	0	0	1	0	2	0	0	0	4	0	0	231	333
ssc-miR-X_46612	ssc-mir-X_46612	0	0	0	0	0	0	0	0	0	0	0	0	0	0	0	0	0	0	0	0	0	0	0	0	0	0	0	0	0	0	0	0	0	0	0	0	24	26
ssc-miR-X_46803-3p	ssc-mir-X_46803	1	0	0	1	0	0	0	0	0	0	0	0	0	0	0	0	0	0	0	0	0	1	0	0	0	0	0	0	0	0	0	0	0	0	1	0	3	0
ssc-miR-X_46803-5p	ssc-mir-X_46803	0	0	0	0	0	0	0	0	0	0	0	0	0	0	0	0	0	0	0	0	0	0	0	0	0	0	0	0	0	0	0	0	0	0	0	0	0	0

## Sheet: RPM
miRNA	precursor	ASA_1	ASA_3	Cerebellum_1	Cerebellum_3	Colon_1	Colon_2	Colon_3	Cerebrum	Kidney_1	Kidney_2	Kidney_3	Heart_1	Heart_2	Heart_3	Liver_1	Liver_2	Liver_3	Lung_1	Lung_2	Lung_3	Ovary_1	Ovary_3	PP_1	PP_2	PP_3	Retina_1	Small_intestine_1	Small_intestine_2	Small_intestine_3	Spleen_1	Spleen_2	Spleen_3	Stomach	Uterus_1	Uterus_2	Uterus_3	Placenta_1	Placenta_2
ssc-let-7a	ssc-let-7a-1	19586.2	9003.85	31630.6	73010.6	3312.18	4419.25	4238.5	21839.1	4600.2	10471	9031.25	7779.77	7751.16	5642.17	10572	20884.6	11934.7	11059.4	7339.46	16099.3	11230.9	24354.6	6107.92	9930.02	2616.04	6574.53	2531.03	3011.44	4319.63	11085.6	10814	18396.4	1535.79	14055.2	28130.3	12340.9	17678.8	24629.9
ssc-let-7a-1-3p	ssc-let-7a-1	1.10212	1.3757	1.17748	0.569286	0	0	0.206655	3.70302	0.192047	0.740335	0.386215	1.98191	2.78807	1.18608	0.260835	0.451413	0.64988	0.366428	0	1.10705	0.648983	0.273972	1.14118	0.417996	0.263802	0	0.164593	0	0.0867552	0.0969588	0.673356	0.450257	0.414653	0.41731	0.659957	0.209327	0.23712	0.844487
ssc-let-7c	ssc-let-7c	17349.6	13244.9	16203.6	26751.6	2593.45	2480	2231.57	16286.2	3194.99	6701.24	4883.69	4264.96	3743.03	3725.07	5376.33	9543.65	8222.72	8586.24	7419.94	9043.12	11516.4	22269.4	3511.86	4034.29	1135.49	2226.77	1222.43	1770.38	2523.1	4354.61	6077.27	5890.26	1147.84	11539.5	19923.5	13190	7354.22	7530.98
ssc-let-7c-3p	ssc-let-7c	4.28601	4.03538	2.77549	0.379524	0.338383	0	0	6.70546	1.34433	2.77626	0.868983	2.86276	3.90329	1.68028	1.30417	1.24138	1.19145	0.732856	1.8793	2.51603	6.95339	3.28766	3.1953	1.46299	0.879342	0.460934	0.0822965	0.0982397	0.0867552	0.872629	2.02007	0.78795	0.248792	0.667696	0.989936	1.67462	0.65208	0.527805
ssc-let-7d-5p	ssc-let-7d	759.358	512.035	741.98	2539.77	258.271	359.663	287.871	1320.18	326.864	613.368	550.742	804.986	686.979	674.285	491.674	1070.19	594.857	527.015	495.805	832.605	490.631	1106.48	536.239	1160.04	291.502	391.256	247.054	301.694	318.825	835.3	776.717	1157.84	119.088	393.857	937.222	499.454	6433.72	6434.52
ssc-let-7d-3p	ssc-let-7d	21.43	15.1327	16.9893	18.1223	18.5265	6.28689	9.19616	83.3679	15.1717	50.713	23.1729	41.1797	37.9177	15.0236	4.43419	14.3324	11.1563	18.6878	22.4411	15.7	37.8265	19.3607	55.4612	25.1843	13.4539	7.75905	4.93779	7.46621	10.4974	18.907	27.3832	20.149	4.14653	8.01235	16.3339	20.3047	316.674	194.76
ssc-let-7e	ssc-let-7e	2011.12	521.848	1593.89	10637.1	176.89	541.808	464.148	2583.91	555.784	1576.54	2137.7	642.249	432.596	381.126	730.599	1610.75	478.528	539.199	729.833	1345.17	2073.78	4465.01	422.464	557.92	88.4618	963.505	208.21	247.859	278.831	399.761	788.388	2070.62	278.149	687.059	2781.06	1158.63	2459.05	3110.99
ssc-let-7e-3p	ssc-let-7e	17.6339	19.9018	74.77	12.7141	8.62876	5.67566	5.993	71.8586	10.3705	27.3924	12.1658	5.28509	8.81029	5.93039	1.82584	3.94986	5.41567	10.8096	27.4157	5.73655	19.4695	10.2283	11.1835	6.37444	4.04497	8.91138	4.44401	8.35037	5.98611	8.04758	12.5693	6.07847	4.31239	6.5935	11.8792	11.6177	477.441	416.491
ssc-let-7f-5p	ssc-let-7f-1	21405.8	6600.78	17696.6	77146.6	2797.41	10415.5	9391.65	24670	8468.89	25515.4	30872.3	19232.9	15267.9	12385.4	27158.8	43783	17683.1	9474.18	8253.91	30680.1	12744.5	38342.1	19698.9	28828.7	9931.63	18502.6	5582.26	5692.69	8816.24	26339.2	25208.2	54501.4	4174.64	8062.84	24415.5	10611.4	10446.7	17403.6
ssc-let-7f-3p	ssc-let-7f-2	9.67413	22.1029	29.2688	8.25465	8.37497	2.09563	2.9965	25.721	2.40059	16.0097	4.92424	7.92764	14.0519	8.30254	2.60835	12.0753	9.96483	4.30553	14.3712	1.40898	15.0193	5.75341	35.833	19.7503	9.05722	4.22523	3.86794	8.05565	3.38345	6.30232	15.2627	6.41616	5.1417	2.50386	5.69213	2.93058	118.679	103.291
ssc-let-7g	ssc-let-7g	7165.72	5610.46	16531.2	15784.9	1951.54	2080.26	1803.48	9369.73	2193.47	5778.5	4089.63	2503.04	2857.1	2024.73	4801.97	7863.27	6556.86	4677.55	7634.51	5818.98	6937.17	6477.43	4658.17	3678.89	1448.19	4023.49	1742.05	1976.88	2264.31	7134.23	9982.51	6886.46	903.031	3155.7	7122.18	3957.12	13371.6	22138.1
ssc-let-7i-5p	ssc-let-7i	14587.7	10500.8	30960	30430	3872.79	3929.39	3168.02	11713.2	4980.07	8414.19	7222.99	4748.22	5555.05	4281.94	3774.28	4425.65	4066.95	9001.67	9846.67	11975.8	11149.7	10008.3	4884.47	5512.74	2114.73	5760.75	3934.52	4140.41	4474.75	8848.07	9052.15	8012.55	1336.76	7829.98	16733.1	7725.22	10007	13648.6
ssc-let-7i-3p	ssc-let-7i	32.6961	74.196	193.695	90.1369	16.5808	13.7089	9.40281	106.187	38.6975	94.1151	40.3594	36.5552	44.6091	30.245	11.2159	31.7117	27.5116	38.3833	111.653	37.4385	52.1968	32.2374	35.833	35.9477	10.0245	33.1872	22.1378	15.0307	23.6842	50.6125	50.3895	30.1672	6.80031	26.6244	65.5833	28.3638	24.9569	23.4345
ssc-miR-1	ssc-mir-1	3.18389	22.4697	11.102	17.0786	55.1564	18.5114	41.0211	13.0106	0.960235	5.7376	2.22074	491.514	15250.8	3212.39	1.56501	2.59562	3.89928	27.9401	15.9188	10.0641	6.95339	11.0502	1363.94	1683.37	1058.64	5.07027	17.1177	63.0699	107.316	24.1427	20.2007	17.4475	192.731	13.0201	12.5392	23.2353	121.346	170.798
ssc-miR-100	ssc-mir-100	3787.12	4178.73	5134.4	2561.88	1711.96	1999.06	2042.58	7116.5	2951.96	1054.14	1005.8	20368.8	10591	19825.4	2023.43	1063.75	1288.6	8814.89	4368.06	4260.24	4058.46	2610.95	1999.23	4094.58	1038.24	528.691	4634.12	3963.38	4232.35	1904.56	1725.59	1842.68	2764.57	5339.31	1929.63	1717.63	873.61	952.529
ssc-miR-100-3p	ssc-mir-100	6.85761	3.39339	7.73772	5.88262	0.59217	1.74636	1.44659	17.4142	0.864212	1.85084	0.386215	5.50531	7.47202	1.9768	1.69543	4.17557	2.59952	2.10696	2.32149	1.91218	2.59593	4.5662	3.65177	1.77648	0.175868	0.99869	0.658372	0.687678	0.694042	3.19964	3.47901	4.27744	0.331722	1.00154	3.38228	3.03524	7.82496	7.12536
ssc-miR-101	ssc-mir-101-1	3429.66	7810.66	13960.7	9615.62	1502.93	1565.61	1393.48	9148.85	3389.53	10229.1	8256.98	4537.36	6165.75	4641.91	23478.5	48266.5	45578.8	5936.5	14578	6815.32	8355.85	8841.35	11914.2	7830.32	6107.91	3820.14	1418.46	1358.36	1968.56	9610.07	11568.4	9534.53	905.519	1784.83	4587.36	3037.86	11.9746	14.6202
ssc-miR-101-2-5p	ssc-mir-101-2	22.5322	44.2058	68.0415	42.0323	14.1275	9.2557	7.74957	67.8553	18.5325	31.7419	24.0419	29.5084	45.6128	26.4891	14.3459	28.1004	26.6451	40.8567	85.8953	44.886	63.9712	69.4062	41.9953	31.6632	20.3128	18.0532	8.72343	8.64509	9.71658	58.2722	59.2554	54.4811	5.47342	12.6862	23.5935	15.2809	0.17784	0.580585
ssc-miR-103	ssc-mir-103-1	4811.11	2635.47	9097.96	5169.31	780.818	669.117	697.875	6710.87	1104.17	2460.97	1891.68	1105.14	1746	1248.35	1587.18	2473.29	2110.38	1843.77	2349.68	2348.26	4130.78	2360.82	1335.63	679.139	391.395	2522.38	503.655	678.934	631.404	3890.18	3508.07	2992.75	291.169	1017.9	1687.43	1654.42	461.614	374.688
ssc-miR-103-1-5p	ssc-mir-103-1	0	0.183426	0.168211	0.569286	0	0	0.103328	0	0	0.185084	0.0965537	0	0	0	0	0	0	0	0.110547	0	0	0	0	0	0	0	0	0	0	0.484794	0.56113	0.112564	0	0	0	0	1.24488	1.74175
ssc-miR-103-2-5p	ssc-mir-103-2	1.59195	0.641992	3.53244	2.94131	0	0.0873179	0	5.20424	0.480118	1.20304	0.675876	0	0.111523	0	0.130417	0.564266	0.216627	0.641249	1.76876	0.402565	0.556271	0.273972	0.342353	0.208998	0	0.99869	0.0822965	0.294719	0.0867552	3.2966	4.60127	1.12564	0	0.333848	0.989936	0.732645	17.369	6.492
ssc-miR-10382	ssc-mir-10382	0.857202	0.917132	7.23309	8.63417	0.338383	0.43659	0.619966	15.4126	3.45685	6.94064	3.86215	0.880849	0.780658	0.0988398	2.34751	5.64266	5.52398	0.458035	1.65821	0.603847	2.13237	1.00456	0.456471	0.313497	0.439671	1.92056	0.576076	0.0982397	0.607286	0.484794	0.897809	0.450257	0.0829306	0.83462	0.742452	1.25596	2.78616	2.05844
ssc-miR-10383	ssc-mir-10383	14.45	19.9935	27.839	20.9687	10.1515	6.54884	8.78285	39.0318	17.8604	6.01522	13.1313	23.0122	21.7469	24.7099	178.802	156.527	155.538	12.6418	5.52737	20.0276	36.6212	13.9726	11.4118	4.49346	8.61755	2.45831	5.43157	6.1891	5.8126	20.7492	6.84579	14.971	3.23429	13.1035	5.03218	10.7803	9442.42	10707.8
ssc-miR-10383-5p	ssc-mir-10383	1.59195	2.1094	2.77549	1.04369	0.338383	0.349272	0.41331	3.8031	1.24831	1.1105	0.965537	0.990955	1.78436	1.4826	23.0839	33.7431	42.4588	0.824463	0.552737	0.603847	3.05949	1.18721	1.71177	1.25399	0.439671	0.230467	0.164593	0.196479	0.0867552	1.06655	0.448904	0.78795	0.165861	0.667696	0.577463	0.941972	5.21664	10.6089
ssc-miR-10384	ssc-mir-10384-1	7.10253	3.94367	1.59801	1.32833	6.0063	7.07275	5.68302	3.60294	7.10574	5.27489	5.98633	15.0845	15.5016	12.0585	3.39085	3.49845	2.27458	3.8475	5.63791	5.63591	50.3426	30.2282	5.93412	3.97096	1.67075	4.99345	7.2421	7.56445	6.24637	3.49052	3.59123	1.68846	3.56601	6.67696	7.25953	7.11712	142.924	174.862
ssc-miR-10384-3p	ssc-mir-10384-1	0.734744	0.183426	0.168211	0.189762	0.761361	0.261954	0.309983	1.00082	0.480118	0.185084	0	0.770743	0.780658	0.296519	0.260835	0.112853	0.216627	0.549642	0.773831	0.201282	2.87407	1.64383	0.570589	0.104499	0.175868	0.153645	0.411483	0.589438	0.347021	0.0969588	0	0	0.0829306	0.918082	0.907441	0.209327	1.482	1.84732
ssc-miR-10386	ssc-mir-10386	1.46949	1.00885	0.925163	0.474405	10.9974	4.62785	4.8564	5.10416	0.384094	2.12846	0.289661	1.21117	1.67284	1.4826	0.52167	1.35424	1.19145	0.458035	0.331642	0.301924	1.39068	0.091324	46.1036	3.55297	1.40695	0.0768223	7.2421	2.25951	1.47484	0.193918	1.34671	0.225129	0.497583	0.41731	0.742452	1.04664	43.9858	38.5825
ssc-miR-10387	ssc-mir-10387	0	0	0	0	0	0	0	0	0	0	0	0.110106	0	0	1.17376	1.80565	1.94964	0	0	0	0	0	0.114118	0	0	0	0	0	0	0	0	0	0	0	0	0	0	0
ssc-miR-10388	ssc-mir-10388	10.5313	6.69506	17.494	17.8376	2.79166	4.62785	3.40981	19.8161	5.95346	11.105	9.75192	10.0197	15.8362	8.59906	8.2163	9.81823	6.06555	7.8782	10.1704	11.5737	25.6812	16.073	16.2047	15.9883	10.3762	3.53382	2.79808	3.14367	3.81723	26.4698	20.874	18.1228	0.912236	4.50695	7.50702	4.91919	5.928	4.01131
ssc-miR-10389	ssc-mir-10389	0	0	0	0	0	0	0	0	0	0	0	0	0	0	0.260835	0.451413	0.64988	0	0	0	0	0	0	0	0	0	0	0	0	0	0	0	0	0	0	0	0	0
ssc-miR-10390	ssc-mir-10390	0.734744	2.84311	0	0.189762	1.35353	0.873179	0.929948	0.600489	0.768188	1.7583	0.579322	2.97287	2.4535	2.37215	0.391252	0.112853	0.433254	0.183214	0.221095	0.100641	0.648983	0.182648	3.30941	0.522495	0.703473	0.460934	1.39904	0.982397	0.0867552	0	0.224452	0	0.248792	0	0.0824947	0.313991	3.37896	1.00283
ssc-miR-10391	ssc-mir-10391	2.20423	4.31052	0.756951	4.83893	6.85225	3.23076	2.78985	8.10661	1.24831	4.81218	2.99316	115.171	44.4975	1.28492	1.56501	2.70848	5.19904	1.64893	2.54259	1.7109	4.72831	2.2831	48.5	18.4963	2.81389	2.91925	3.95023	2.75071	7.5477	2.32701	1.57116	0.675386	0.912236	3.25502	2.06237	2.82592	0.5928	0.263902
ssc-miR-105-1	ssc-mir-105-1	0	0.27514	2.60728	6.07238	0.253787	0.0873179	0.206655	29.5241	0.480118	2.49863	0.965537	0.220212	0.557613	0.19768	0.130417	0.677119	0.541567	0	0	0	0.0927119	0	0.114118	0.313497	0	19.3592	0.164593	0.0982397	0.17351	0	0	0	0	0.166924	0.659957	1.25596	0	0
ssc-miR-105-2	ssc-mir-105-2	0	0	0.336423	0.664167	0.169191	0	0.103328	2.40196	0	0.277626	0.193107	0	0.111523	0	0	0	0.108313	0.091607	0	0	0.0927119	0	0	0.104499	0	2.99607	0.0822965	0.392959	0.17351	0	0	0	0	0.166924	0	0.523318	0	0
ssc-miR-106a	ssc-mir-106a	1.34703	0.366853	1.59801	2.75155	0.59217	0.174636	0.619966	2.90236	1.05626	4.34947	6.27599	1.21117	0.334568	0.691878	0.912922	0.789972	0.541567	0.274821	1.10547	9.66156	1.01983	3.65296	0.912942	0.104499	0	0.99869	0.493779	0.982397	1.38808	12.6046	6.28466	7.20411	0.0829306	0.500772	0.742452	2.72125	1.7784	1.10839
ssc-miR-106b-5p	ssc-mir-106b	19.3483	66.3086	113.963	42.3169	28.0858	14.4948	11.0561	120.498	26.5025	58.6716	30.9937	28.8478	46.8395	25.6983	22.171	48.6397	45.3833	55.6055	138.626	43.3764	75.1894	45.4793	79.4259	38.5601	17.8506	35.4151	15.3072	16.9955	22.6431	103.067	102.013	52.0047	2.90257	30.714	77.875	35.3763	30.3514	25.8624
ssc-miR-106b-3p	ssc-mir-106b	68.5761	66.0335	79.9004	93.5527	60.4859	61.2972	45.3608	113.192	71.3455	70.6095	64.2082	111.868	80.6309	91.328	68.3387	107.098	79.7186	128.983	124.034	153.277	105.228	116.712	230.061	65.4164	32.008	58.5386	51.1884	69.0625	57.1717	219.709	126.479	154.888	20.5668	63.9319	78.205	54.5297	9.42552	11.0839
ssc-miR-107	ssc-mir-107	344.84	355.48	2102.81	1629.87	146.097	157.783	113.35	1732.61	396.481	867.95	658.11	420.055	652.63	457.035	631.481	1321.62	1094.07	470.677	456.892	448.055	1497.3	714.062	304.923	183.605	60.4108	707.149	122.457	122.505	113.563	611.616	408.391	469.843	131.777	435.922	739.812	407.56	58.1537	69.5119
ssc-miR-107-5p	ssc-mir-107	0.122457	0.0917132	2.18675	0.853929	0.0845957	0	0	2.00163	0.0960235	0.370168	0.193107	0	0.223045	0	0.260835	0.564266	1.08313	0.183214	0.442189	0.402565	0.741695	0.182648	0	0	0	0.230467	0	0.196479	0.0867552	0	0	0.225129	0.0829306	0	0.329979	0.313991	0.71136	1.79454
ssc-miR-10_29054	ssc-mir-10_29054	0	0	0.0841057	0	0	0	0	0	0	0.0925419	0	0	0	0	0	0	0	0	0	0	0	0	0	0	0	0	0	0	0	0	0	0	0	0	0	0	1.00776	0.105561
ssc-miR-10_29103-5p	ssc-mir-10_29103	0	0	0	0	0	0.0873179	0	0	0	0.0925419	0	0	0	0.0988398	0	0	0	0	0	0.201282	0	0	0.114118	0	0	0.153645	0	0	0	0	0.112226	0	0	0	0.0824947	0	0.35568	0.580585
ssc-miR-10_29103-3p	ssc-mir-10_29103	0	0	0	0	0.0845957	0.0873179	0	0	0	0	0	0	0	0	0	0	0	0	0	0	0.0927119	0	0	0	0	0	0	0	0	0	0	0	0	0	0	0	0.17784	0.263902
ssc-miR-10a-5p	ssc-mir-10a	53412.9	46643.3	720.954	313.961	131511	77427.1	127341	187.953	122185	79674.1	101228	1929.61	1189.39	4220.46	35983.6	5661.05	7824.34	84844.6	58525	57546.9	16328.1	19405.5	22550.1	10560.4	11307.9	19.9738	44665.3	136724	44023.7	26378.3	24857.1	15630	94754.9	103659	27946.1	43924.6	1863.65	1586.9
ssc-miR-10a-3p	ssc-mir-10a	64.78	46.9572	1.4298	0.853929	95.5086	102.686	94.0281	0.300245	127.039	288.268	229.701	1.8718	1.89588	3.16287	31.9523	40.0629	49.8242	63.0256	81.6945	80.1104	64.8983	67.4884	35.4906	18.4963	11.5194	0	31.8488	38.7064	30.4511	51.2912	35.6879	49.1906	15.1763	85.0477	136.941	86.8708	22.0522	29.3459
ssc-miR-10b	ssc-mir-10b	223114	212925	1626.52	870.533	111539	59944.3	119531	743.806	261624	181538	240701	4335.1	6031.81	30287.6	2200.79	409.657	839.645	6763.26	4799.96	5958.87	54183.9	72203	84081.4	57131.7	197472	88.8065	9051.63	24303.1	11809.2	11754.7	17226.8	9455.17	10174.3	145411	64748.2	138517	2940.59	2790.98
ssc-miR-10b-3p	ssc-mir-10b	41.0232	114.733	1.17748	0.379524	35.1072	18.8607	21.8021	0.200163	131.84	149.085	114.802	2.42233	1.67284	8.10486	0.260835	0.451413	1.19145	2.6566	2.76368	1.40898	44.2236	39.0867	37.773	48.592	53.2881	0	2.3866	3.43839	4.42452	4.07227	5.1624	3.93975	1.24396	49.9103	38.2775	31.8177	4.7424	10.6617
ssc-miR-11_29541-5p	ssc-mir-11_29541	0.122457	0.366853	0.168211	0.094881	0.338383	0.174636	0	0	0.0960235	0.185084	0.386215	0.440424	0.780658	0.593039	0.391252	0.902825	1.51639	0	0.110547	0.201282	0.278136	0.182648	0.456471	0.731493	0	0	0	0	0.17351	0.290876	0.56113	0.337693	0	0.166924	0.247484	0.313991	0.65208	1.42507
ssc-miR-11_29541-3p	ssc-mir-11_29541	0.367372	0.458566	0.504634	0.094881	0.338383	0.174636	0.103328	0.100082	0.288071	0.185084	0.386215	0.440424	0.669136	1.08724	0.260835	1.35424	1.6247	0	0.442189	0.201282	0.648983	0.182648	0.912942	0.417996	0.879342	0	0.411483	0.0982397	0.260266	0.872629	0.336678	0.562821	0	0.166924	0.0824947	0	0.77064	1.10839
ssc-miR-11_30141-5p	ssc-mir-11_30141	0	0	0	0	0	0	0	0	0	0	0	0	0	0	0	0	0	0	0	0	0	0	0	0	0	0	0	0	0	0.0969588	0	0	0	0	0	0	0.94848	0.369463
ssc-miR-11_30141-3p	ssc-mir-11_30141	0.122457	0.0917132	0.0841057	0	0	0.0873179	0	0.100082	0	0	0	0	0.111523	0	0.130417	0	0	0	0.110547	0.100641	0.556271	0	0.456471	0	0	0	0	0	0	0.193918	0	0	0	0	0	0	0.35568	0.316683
ssc-miR-122-5p	ssc-mir-122	5.51058	1.00885	0.252317	6.64167	2.36868	2.53222	2.16988	0.700571	3.84094	0.277626	0.482768	5.94573	2.56502	1.18608	31650.2	15730.9	19360.1	21.5277	3.75861	9.7622	1.94695	3.83561	27.7306	354.565	8.79342	1.15233	72.997	76.4305	228.426	2.03613	6.28466	1.01308	39.2262	6.25965	0.659957	8.79174	312.643	19.0537
ssc-miR-122-3p	ssc-mir-122	0.244915	0	0	0	0	0	0	0	0.0960235	0	0	0	0	0	28.9527	119.511	80.4768	0.732856	0.221095	0	0.0927119	0	0.456471	0.731493	0.0879342	0	0.411483	0.392959	0.520531	0.0969588	0.448904	0.225129	0.248792	0.250386	0.0824947	0	12.5674	0.316683
ssc-miR-1224	ssc-mir-1224	0	0	0	0.094881	0	0	0	0	0	0	0	0	0	0	0	0	0	0	0	0	0	0	0	0	0	0	0	0	0	0	0	0	0	0	0	0	0	0
ssc-miR-1247-5p	ssc-mir-1247	2.20423	0.733706	0.252317	0.094881	0.930553	0.611225	0.619966	0.100082	0.192047	0.46271	0.193107	1.32127	3.12263	1.4826	9.39006	17.4922	5.30736	2.47339	3.53751	1.61026	2.3178	3.65296	2.73883	1.98548	1.75868	0.460934	0.164593	0.491198	0.520531	0.193918	0	0	0.331722	8.3462	6.10461	9.00107	19.4438	9.1838
ssc-miR-1247-3p	ssc-mir-1247	1.22457	0.550279	0.0841057	0.189762	0.253787	0	0	0	0	0.185084	0	0.880849	1.44979	2.96519	2.34751	5.86836	3.57434	3.20625	1.43712	1.50962	2.41051	3.28766	2.28235	0	0.527605	0.537756	0	0.0982397	0	0.0969588	0	0	0.0829306	3.58886	2.63983	0.941972	0.8892	2.79736
ssc-miR-1249	ssc-mir-1249-1	14.2051	16.325	8.49467	18.5018	2.19949	1.22245	1.03328	29.9244	1.92047	4.44201	1.2552	1.98191	1.78436	0.988398	0.912922	1.24138	1.40807	3.02303	7.95941	1.81154	2.41051	0.639268	4.90706	2.61248	0.615539	1.07551	0.411483	0.392959	1.21457	1.93918	7.29469	2.02616	0.165861	5.9258	6.02211	3.34923	75.9377	139.182
ssc-miR-1249-5p	ssc-mir-1249-1	0.612287	0	0	0.094881	0	0	0.103328	0.100082	0	0	0	0	0	0	0	0	0	0	0	0	0	0	0	0	0	0	0	0	0	0	0.336678	0	0	0.166924	0	0	0.11856	0.316683
ssc-miR-124a	ssc-mir-124a-1	0.367372	6.69506	7282.8	6426.57	9.8977	2.70686	3.61647	7069.56	4.8972	1.48067	1.44831	1.43138	3.01111	58.4143	0	0.225706	0.32494	1.37411	0.442189	24.8584	108.566	3.47031	3.76589	2.71697	0.351737	7587.2	2.22201	13.0659	15.4424	6.5932	0.56113	8.44232	6.96617	7.09427	0.164989	45.0053	0.8892	0
ssc-miR-125a	ssc-mir-125a	9578.49	7905.68	25121.6	22709.7	5840.15	4595.98	5652.43	12473.6	16815.9	9177.75	7613.26	8806.4	6826.08	5936.42	3524.01	1777.44	1793.34	19111.5	11341.4	9990.86	13840.1	7791.49	3960.23	6213.2	2082.98	4615.56	7306.86	6707.8	5351.58	8075.41	6906.84	4208.44	6941.87	16572.3	5727.28	8590.68	10920.2	5090.09
ssc-miR-125a-3p	ssc-mir-125a	8.44956	4.76909	4.28939	18.7864	1.60732	4.10394	3.40981	10.7087	8.162	5.55251	11.2968	9.90955	3.12263	8.2037	3.26044	6.54548	3.68265	5.86285	8.73324	11.775	14.0922	12.694	3.65177	2.92597	1.14314	2.84242	2.22201	4.42078	3.99074	3.49052	3.36678	6.64129	1.57568	6.76042	6.51708	5.12851	28.9287	21.165
ssc-miR-125b	ssc-mir-125b-1	19824.9	9170.95	18126.5	14740.6	3115.91	3771.61	3891.32	28216.3	8925.19	8453.52	6410.59	15293.9	12620.5	13163.4	10034.8	7414.34	6564.77	9549.67	5874.6	9070.9	33238.2	26967.5	5004.63	6239.43	3363.13	4380.71	4927.26	5142.75	3474.55	9439.04	6704.39	7183.29	5209.7	12463.3	10489.4	7992.84	1290.88	1057.09
ssc-miR-125b-1-3p	ssc-mir-125b-1	85.5977	128.765	116.57	69.358	25.9709	22.2661	21.1822	374.705	21.8934	15.362	11.2968	122.768	111.523	100.52	8.73797	8.12543	11.2646	67.3312	41.1236	46.8988	77.1363	80.4564	55.4612	25.3933	14.1574	35.6455	25.7588	35.8575	31.3186	25.3062	28.0565	34.3321	23.884	69.5238	53.0441	57.565	13.1602	19.5288
ssc-miR-125b-2-3p	ssc-mir-125b-2	432.887	560.643	701.862	635.608	72.9215	68.8065	87.5185	792.346	382.462	217.011	304.723	319.528	325.088	385.08	332.825	281.004	303.061	298.914	177.981	320.14	986.733	1113.15	304.694	149.434	104.554	76.9759	82.708	123.389	126.316	229.986	124.571	204.529	162.876	480.073	299.291	348.948	19.0289	13.8285
ssc-miR-126-5p	ssc-mir-126	14.8173	70.5275	10.6814	4.83893	24.4482	9.60497	6.71629	22.2181	15.7479	14.8067	10.6209	27.3063	26.3193	13.4422	13.9547	19.185	19.713	8.51945	64.4491	14.8949	17.6153	8.31048	61.8518	10.2409	11.5194	1.76691	16.1301	14.1465	10.4974	9.79284	15.9361	6.86642	3.15136	8.84697	7.34203	10.571	425.393	381.022
ssc-miR-126-3p	ssc-mir-126	14899.3	6879.96	1945.2	2227.9	1355.14	1985	2440.7	5172.41	5133.32	9560.41	8428.85	11919.4	7372.65	10894.8	11911.3	13058	7887.92	14828.1	26687.1	27804.1	9264.42	5737.7	5517.59	6428.57	4541.01	1026.65	1634.33	2164.81	2463.93	6470.84	5947.08	5756.31	666.679	2177.94	4042.73	4054.98	70568.1	84958.5
ssc-miR-1264-5p	ssc-mir-1264	0	0	0.0841057	0.094881	0	0	0	1.1009	0	0	0	0	0	0	0	0	0	0	0	0	0.185424	0	0	0	0	0	0	0	0	0	0	0	0	0	0	0	2.84544	1.53063
ssc-miR-1264-3p	ssc-mir-1264	0	0.0917132	4.4576	0.94881	0	0	0	12.7104	0.0960235	0	0.0965537	0	0	0.19768	0	0	0	0	0	0	0.185424	0	0	0	0	0.230467	0	0.196479	0	0.0969588	0	0	0	0	0	0.104664	1.06704	0.105561
ssc-miR-126b-3p	ssc-mir-126b	0	0	0	0	0	0	0	0	0	0	0	0	0	0	0	0	0	0	0	0	0	0	0	0	0	0	0	0	0	0	0	0.112564	0	0	0	0	5.57232	5.01414
ssc-miR-126b-5p	ssc-mir-126b	0	0.183426	0.252317	0.189762	0.253787	0.174636	0	0.200163	0.192047	0.370168	0.0965537	0.220212	0.223045	0.0988398	0	0	0.108313	0	0.110547	0	1.85424	0.091324	1.59765	0.313497	0.263802	0	0	0.0982397	0.0867552	0.193918	0.224452	0	0	0	0	0.418654	0.17784	0.263902
ssc-miR-127	ssc-mir-127	164.95	290.181	15377.9	11344.3	266.984	151.846	135.153	15621.8	294.12	121.415	71.5463	453.857	519.472	1312.39	97.5523	127.186	232.982	116.249	131.883	57.5668	1267	344.474	391.652	304.824	129.879	806.48	131.592	299.336	130.133	189.167	205.823	477.047	162.212	1699.87	1046.03	1125.66	8184.85	4451.24
ssc-miR-127-5p	ssc-mir-127	1.7144	2.47626	243.065	110.441	0.422979	0.261954	0.826621	229.487	1.53638	2.31355	1.06209	2.09202	3.56872	13.0469	1.04334	1.6928	3.2494	0.549642	1.43712	0.100641	16.2246	2.6484	2.16824	2.71697	0.703473	18.4373	0.493779	2.84895	0.520531	2.13309	3.0301	4.61513	1.16103	5.67541	11.7967	11.3037	0.77064	0.475024
ssc-miR-1271-5p	ssc-mir-1271	47.7584	123.079	41.5482	23.8151	36.5453	14.0582	27.7951	43.5355	199.729	19.7114	44.8975	229.902	159.923	272.501	34.4302	60.4893	106.905	265.019	17.6876	84.1361	126.274	16.5296	22.4812	9.50941	44.4947	4.68616	148.792	75.3498	103.586	31.4147	24.802	29.0416	9.95167	215.833	18.6438	30.6664	532.216	360.279
ssc-miR-1271-3p	ssc-mir-1271	0.244915	1.46741	1.26159	0.569286	0.338383	0.0873179	0.619966	0.600489	0.384094	0.925419	0.579322	0.440424	0.780658	0.296519	0.130417	1.24138	0.433254	1.09928	2.21095	0.301924	0.648983	1.00456	1.59765	0.417996	0.0879342	0.230467	0.329186	0.0982397	0.433776	0.872629	0.897809	0.450257	0	0.166924	1.15493	0.313991	14.6422	19.951
ssc-miR-1277	ssc-mir-1277	0	0.641992	0.756951	0.569286	0.253787	0.0873179	0.103328	1.40114	0.480118	0.832877	0	0.220212	0.334568	0.19768	0.912922	1.24138	0.64988	0.458035	1.98985	0.603847	0.741695	0.365296	0.456471	0.731493	0.615539	3.99476	0.24689	0.687678	0.17351	5.04186	1.79562	0.78795	0.248792	0.083462	0.164989	0.209327	25.7868	23.5929
ssc-miR-1277-5p	ssc-mir-1277	0.367372	0.733706	1.00927	0.284643	0.0845957	0.0873179	0.41331	1.1009	0.0960235	0.0925419	0.289661	0.550531	0.334568	0.494199	0	0.338559	0	0.274821	2.1004	0.201282	0.185424	0.273972	0.684706	0.522495	0.791407	0.768223	0.0822965	0	0	0.77567	1.68339	0.337693	0	0.083462	0.164989	0.627981	8.5956	5.91141
ssc-miR-128	ssc-mir-128-1	180.012	156.646	3375.41	24898.5	135.015	205.197	198.699	40573.8	390.912	526.008	699.821	1244.53	1497.97	1629.57	108.377	334.835	150.556	1028.01	669.585	2138.02	1574.53	1077.17	1946.28	3960.51	1890.14	1358.68	218.991	345.804	321.688	837.239	350.37	917.286	115.025	287.944	580.845	451.414	366.528	608.875
ssc-miR-128-5p	ssc-mir-128-1	1.10212	1.28398	14.1298	25.4281	0.845957	3.31808	2.27321	156.227	3.55287	2.22101	2.22074	12.5521	12.0444	9.6863	0.52167	1.57994	0.866507	2.565	2.43204	5.03206	7.7878	3.28766	3.53765	2.50798	3.16563	8.14316	1.97512	2.45599	2.42915	4.65402	3.59123	3.37693	0.912236	4.1731	3.54727	2.72125	0.53352	0
ssc-miR-1285	ssc-mir-1285	563.182	193.973	273.428	139.665	85.3571	93.3429	144.762	293.039	69.1369	104.572	77.4361	131.687	129.701	155.277	575.663	157.43	89.9001	68.1556	121.823	70.6502	169.385	95.0683	187.381	116.098	159.864	76.6686	91.02	306.311	50.8385	257.232	786.368	100.858	48.0168	47.9906	43.8047	319.643	236.112	383.819
ssc-miR-1296-5p	ssc-mir-1296	26.4508	43.1052	501.102	121.543	21.9103	5.15176	5.06305	88.2719	25.6383	61.0777	16.7038	41.0696	51.4119	18.3842	4.69503	19.975	18.6299	29.3142	31.1743	17.109	66.8453	19.9086	65.5036	32.8127	36.6685	59.0763	5.67846	4.7155	4.94505	28.7968	33.3311	12.2695	1.74154	30.6305	56.0964	31.6084	90.7577	40.3243
ssc-miR-1296-3p	ssc-mir-1296	0	0	0	0	0	0	0	0	0	0	0	0	0	0	0	0	0	0	0	0	0	0	0	0	0	0	0	0	0	0	0	0	0	0	0	0	0	0
ssc-miR-1298-5p	ssc-mir-1298	0.122457	8.80447	105.889	16.2247	0.169191	0.349272	0.103328	97.0791	0.384094	0.277626	0.289661	0.110106	0.446091	1.18608	0.391252	0	0	0	0.331642	0.603847	4.07932	0.639268	0.342353	0.313497	0.263802	1.84373	0.0822965	7.36797	0.347021	2.23005	1.34671	0.562821	0.331722	0.166924	0.0824947	0.837308	134.506	44.0717
ssc-miR-1298-3p	ssc-mir-1298	0	0.825419	10.6814	2.56179	0	0	0	69.1563	0.0960235	0	0	0	0	1.9768	0	0	0	0	0.110547	0.100641	0.741695	0	0.114118	0	0	0.460934	0	1.57183	0	0.484794	0	0.112564	0.165861	0	0.0824947	0.104664	0.47424	0.263902
ssc-miR-129a-5p	ssc-mir-129a	0	0	7.31719	0.569286	0	0.174636	0.103328	11.8096	0	0	0	0.110106	0	0	0	0	0	0	0.221095	0.201282	0	0	0.570589	0	0	0.99869	0	0.0982397	0.17351	0.0969588	0	0.112564	0	0	0.0824947	0.313991	0.11856	0.527805
ssc-miR-129a-3p	ssc-mir-129a	0	0	0	0	0	0	0	0.100082	0	0	0	0	0	0	0	0	0	0	0	0	0	0	0	0	0	0	0	0	0	0	0	0	0	0	0	0	0.11856	0
ssc-miR-129b	ssc-mir-129a	0	0	7.31719	0.569286	0	0.174636	0.103328	11.8096	0	0	0	0.110106	0	0	0	0	0	0	0.221095	0.201282	0	0	0.570589	0	0	0.99869	0	0.0982397	0.17351	0.0969588	0	0.112564	0	0	0.0824947	0.313991	0.11856	0.527805
ssc-miR-12_30536	ssc-mir-12_30536	0	0.0917132	0.0841057	0	0.0845957	0.0873179	0	0.200163	0	0	0	0.110106	0.111523	0	0	0	0	0.091607	0	0	0	0.091324	0	0	0	0	0.0822965	0	0.0867552	0.0969588	0.112226	0	0	0	0	0	3.31968	2.63902
ssc-miR-12_31815	ssc-mir-12_31815	0	0	0	0.094881	0	0	0	0.100082	0.0960235	0	0	0	0	0	0	0	0	0.091607	0	0.100641	0	0	0	0.208998	0	0	0	0	0	0	0	0	0	0	0	0	0.05928	0
ssc-miR-12_32758-3p	ssc-mir-12_32758	0.122457	0	0.0841057	0	0	0	0	0	0	0	0	0.110106	0	0.0988398	0	0.112853	0.108313	0.274821	0.221095	0.100641	0	0	0.912942	0.208998	0	0.0768223	0	0	0	0.193918	0	0	0	0	0	0.104664	0.17784	1.95288
ssc-miR-12_32758-5p	ssc-mir-12_32758	0	0.0917132	0	0	0	0	0	0	0.0960235	0	0	0.110106	0.223045	0.0988398	0.130417	0	0	0.274821	0.110547	0	0	0.091324	0.456471	0.104499	0	0	0	0	0	0.0969588	0.336678	0.112564	0	0	0	0	0.71136	0.316683
ssc-miR-12_34385-5p	ssc-mir-12_34385	0	0	0.0841057	0	0	0	0	0.100082	0.192047	0.0925419	0	0	0	0	0	0	0	0	0	0	0	0	0	0	0	0	0	0	0	0	0	0	0	0	0	0	1.36344	0
ssc-miR-12_34385-3p	ssc-mir-12_34385	0	0	0.0841057	0	0.0845957	0	0	0.100082	0	0	0	0	0	0	0	0	0	0	0	0.100641	0	0	0	0	0	0	0	0	0	0	0	0	0	0	0	0	0	0
ssc-miR-1306-5p	ssc-mir-1306	5.87795	3.4851	15.8119	11.7652	2.62247	1.74636	1.03328	14.4117	2.59264	5.92268	3.86215	4.51435	4.01481	1.87796	1.43459	3.15989	3.68265	4.03071	11.9391	4.52886	8.43678	5.20547	17.0035	7.73293	4.39671	3.61065	1.72823	1.76831	2.25564	6.01145	9.31476	4.95283	0.497583	4.84079	7.50702	4.70986	16.2427	8.33931
ssc-miR-1306-3p	ssc-mir-1306	2.81652	1.92598	5.21455	8.15977	1.01515	1.57172	2.06655	8.50693	2.01649	2.49863	0.965537	4.07393	4.23786	1.87796	1.43459	3.94986	2.27458	4.21392	4.42189	2.01282	5.65543	5.57076	4.33647	3.86646	0.967276	4.1484	0.822965	0.982397	1.30133	3.49052	4.60127	3.82718	0.746375	2.92117	4.20723	1.46529	18.4954	13.9868
ssc-miR-1307	ssc-mir-1307	92.3329	42.9218	86.4606	105.603	59.8092	41.3014	40.7111	88.8724	187.63	145.939	131.989	134.329	140.853	89.45	36.6473	52.8153	37.8014	51.0251	48.9725	82.0226	165.027	83.3788	62.8789	38.7691	39.0428	46.0934	37.6918	48.0392	29.6703	120.326	103.024	103.447	14.1811	43.5671	74.1627	59.2396	462.266	178.134
ssc-miR-1307-5p	ssc-mir-1307	60.0041	473.515	1428.2	616.062	473.059	436.502	295.724	1524.04	1299.29	1602.64	1424.84	520.251	1437.53	684.07	271.92	336.528	405.417	289.112	1070.54	287.129	617.832	495.159	895.139	591.569	567.879	632.862	513.283	368.3	354.221	936.719	690.078	499.11	106.4	226.182	570.616	310.118	24.6012	19.0537
ssc-miR-130a	ssc-mir-130a	2.08178	2.7514	16.4847	9.67786	0.845957	0.698543	0.929948	8.40685	1.6324	12.9559	2.99316	1.65159	2.00741	1.9768	1.82584	2.59562	1.51639	6.13767	12.4918	5.83719	5.09915	6.11871	2.51059	1.25399	1.05521	4.30205	0.987558	0.196479	0.694042	7.07799	7.07024	7.99206	0.331722	1.50232	2.80482	3.24457	493.684	518.832
ssc-miR-130a-5p	ssc-mir-130a	0	0	0	0.094881	0	0	0	0	0	0	0	0	0	0	0.130417	0	0	0	0	0	0	0	0	0	0	0	0	0	0	0	0.112226	0	0	0	0	0	3.2604	2.05844
ssc-miR-130b-5p	ssc-mir-130b	9.06185	10.547	14.0456	23.4356	14.2967	11.7879	10.8494	27.8227	9.21826	7.31081	8.30362	17.0664	16.7284	8.6979	3.39085	5.86836	6.17386	12.2753	5.41682	20.4302	23.4561	14.9771	7.41765	8.25542	6.15539	26.1964	14.155	16.3078	11.7987	43.5345	14.8138	26.0023	3.40015	7.51158	8.66194	7.01246	34.8567	26.918
ssc-miR-130b-3p	ssc-mir-130b	252.752	196.266	482.43	371.839	237.799	190.44	140.732	409.434	114.172	149.085	93.3674	184.868	219.923	140.847	120.636	116.013	117.953	160.679	232.813	253.314	409.601	223.47	201.19	103.141	66.4782	193.208	162.947	191.469	141.845	402.476	463.83	317.769	39.5579	111.338	153.275	117.537	5.15736	5.64751
ssc-miR-132	ssc-mir-132	13.9601	11.0056	191.509	129.987	12.351	5.67566	4.8564	934.061	11.9069	11.105	8.20706	4.51435	6.24527	14.3318	3.52127	8.12543	3.89928	1.74053	3.53751	15.7	355.921	64.9313	4.67883	2.82147	1.67075	8.91138	4.03253	8.25213	3.90398	10.3746	11.4471	13.0575	2.65378	8.17927	11.9617	40.5048	0.2964	0.369463
ssc-miR-132-5p	ssc-mir-132	2.81652	3.02654	88.6474	131.031	3.63762	2.61954	2.27321	654.533	4.12901	4.53455	6.27599	2.86276	3.12263	8.00602	0.912922	2.25706	1.6247	1.2825	0.552737	41.7661	145.372	38.904	1.82588	1.25399	1.05521	7.91269	2.13971	5.01022	2.77617	4.36315	2.91788	12.8323	2.07326	4.67387	6.84706	13.3969	34.2046	54.5222
ssc-miR-1329-3p	ssc-mir-1329	0.122457	0	11.7748	3.89012	0.169191	0.0873179	0.103328	22.2181	9.02621	14.1589	9.07605	0.110106	0	0	0	0.112853	0	1.37411	2.76368	12.0769	0.927119	0.273972	0.114118	0	0	4.91663	0.0822965	0.196479	0.17351	1.26046	0.56113	0.450257	0	4.34002	1.07243	2.09327	47.424	78.5901
ssc-miR-1329-5p	ssc-mir-1329	0.244915	0.183426	23.3814	5.21845	0.253787	0	0	18.7152	2.68866	8.42131	6.56565	0	0	0	0	0.112853	0.32494	0.824463	7.40667	13.184	0.648983	0.45662	0.228235	0	0.0879342	4.91663	0.0822965	0.0982397	0	3.19964	2.1323	1.35077	0	1.7527	0.659957	2.3026	0.82992	1.53063
ssc-miR-133a-5p	ssc-mir-133a-1	0	0.0917132	0	0	0	0	0.103328	0.100082	0.0960235	0	0	0	0.223045	0.296519	0	0	0	0	0	0	0	0	2.62471	14.9434	0.263802	0	0	0	0	0.290876	0	0	0	0	0	0	0.53352	0.158341
ssc-miR-133a-3p	ssc-mir-133a-1	161.521	1878.29	994.55	828.596	618.395	2241.63	2805.03	2020.85	111.579	619.29	210.391	149105	158363	70847.7	70.0342	81.48	69.9704	648.303	1647.16	800.199	408.303	640.546	160247	294403	289331	458.706	479.542	1952.61	6463	3021.72	1996.17	1621.6	1460.91	553.436	1329.4	1464.24	509.808	359.91
ssc-miR-133b	ssc-mir-133b	3.18389	35.0344	61.0607	25.523	20.3876	44.9687	41.1244	27.8227	2.20854	10.4572	3.86215	2014.83	1449.68	795.759	0.130417	2.48277	1.6247	16.7641	33.7169	14.7943	6.48983	12.6027	4906.04	3864.06	2190.18	9.44914	7.48898	26.3282	115.384	44.0193	29.6277	20.2616	17.7471	23.7032	31.183	27.0032	16.5984	13.5118
ssc-miR-1343	ssc-mir-1343	50.0851	39.987	79.9004	124.389	18.4419	11.7879	13.1226	173.641	68.8489	49.5099	32.6352	73.5509	46.951	23.3262	10.303	16.0251	12.5644	33.7114	34.4908	29.0853	35.5087	17.8995	29.5565	19.5413	12.2228	15.2876	11.3569	14.6377	15.0086	16.9678	31.5355	10.4685	4.80997	44.7356	32.1729	35.2716	160.293	60.2753
ssc-miR-1343-5p	ssc-mir-1343	1.10212	0.366853	0.252317	1.04369	0	0	0.309983	0.400326	0.672165	0.740335	0.289661	0.550531	0.780658	0.395359	0	0.225706	0.108313	0.641249	0	0.301924	0.370848	0.365296	0.456471	0.313497	0	0.307289	0.0822965	0.196479	0.433776	0	0.112226	0.337693	0	0.166924	0.247484	0.418654	0.82992	0.527805
ssc-miR-135	ssc-mir-135-1	0.122457	0	1.34569	0.094881	0	0	0	0.100082	0	0.185084	0.0965537	0	0	0	0.130417	0	0	0	0	4.6295	0.185424	0.182648	0	0	0	0.307289	0	0	0.17351	0	0.112226	1.35077	0	0.083462	0.164989	0.523318	12.9823	5.01414
ssc-miR-136-5p	ssc-mir-136	0	0	1.00927	0.853929	0	0.0873179	0	1.1009	0	0	0.193107	0.220212	0	0	0	0	0	0	0.221095	0	0.0927119	0	0.228235	0.104499	0	0.0768223	0	0	0	0	0	0.112564	0	0	0.164989	0	5.45376	4.38078
ssc-miR-136-3p	ssc-mir-136	9.30676	19.7183	1806.76	1492.95	6.34468	7.59666	7.43959	2776.26	13.8274	27.3924	11.683	25.5446	48.0663	120.09	7.56421	25.6177	26.4285	4.85517	13.3762	5.93783	151.769	45.114	60.4824	56.743	21.8077	288.698	5.02009	22.8898	8.76227	28.6028	25.812	82.6222	9.45409	59.7588	121.432	111.257	43.0966	35.4685
ssc-miR-137	ssc-mir-137	0.48983	2.47626	5.46687	7.30584	2.0303	1.4844	1.34326	925.454	0.672165	1.48067	1.2552	0	0.446091	12.4538	0.130417	0.338559	0.32494	0.274821	0.221095	14.1904	8.15865	1.09589	0.570589	0.522495	0.263802	9.91007	1.15215	3.92959	1.99537	1.45438	0.448904	2.70154	0.912236	1.08501	0.577463	1.46529	2.90472	2.05844
ssc-miR-138	ssc-mir-138	1.95932	23.9371	1947.8	1078.42	49.2347	20.1704	19.5289	5973.27	53.8692	80.2338	89.2156	8.80849	13.3827	206.674	15.2588	28.2133	22.0959	335.373	1112.44	388.676	61.0044	23.9269	7.18942	5.95644	2.72596	265.959	19.0105	70.5361	22.1226	193.53	194.6	95.2294	10.6151	14.5224	2.30985	18.9441	171.497	297.629
ssc-miR-138-3p	ssc-mir-138	0	0	1.09337	9.10858	0	0.0873179	0	15.5126	0.576141	0.0925419	0.289661	0	0	0.395359	0	0.112853	0.108313	1.55732	0.773831	1.40898	0.278136	0.091324	0	0	0	0.153645	0.164593	0.491198	0	0.387835	0.112226	0.337693	0.0829306	0.250386	0	0	3.79392	4.96136
ssc-miR-1388	ssc-mir-1388	3.55126	6.05307	1.09337	0.569286	61.8395	25.1476	29.4484	1.50122	7.77791	4.53455	2.41384	5.17499	4.34938	4.74431	16.0413	15.348	31.8441	32.4289	49.9674	20.7321	1.11254	1.00456	7.30353	4.91145	0.351737	0.6914	30.3674	28.8825	35.5696	48.5764	55.4397	51.667	3.81481	6.51003	1.89738	3.4539	0.05928	0
ssc-miR-139-5p	ssc-mir-139	145.602	168.844	52.8184	75.9048	36.0378	27.0686	24.6953	1480.21	65.488	89.9507	71.3532	112.859	109.181	79.0718	210.885	238.572	200.38	27.9401	33.938	50.8238	75.0039	45.388	66.9871	79.3148	28.2269	13.9817	14.0727	37.3311	23.5974	79.3123	77.3238	61.5726	3.31722	16.5255	20.3762	25.7472	14560	10888.4
ssc-miR-139-3p	ssc-mir-139	3.06143	4.58566	1.85033	2.56179	5.66791	2.61954	5.47636	12.6103	2.49661	1.01796	1.15864	3.19308	2.56502	6.52343	3.26044	3.15989	2.92446	1.92375	0.884379	0.704489	1.39068	1.18721	0.798824	1.46299	0.615539	0.0768223	1.31674	4.42078	3.81723	0.872629	0.56113	1.12564	0.165861	2.08655	0.907441	1.77928	74.8707	49.3497
ssc-miR-13_34482	ssc-mir-13_34482	0.244915	0.183426	21.7834	20.6841	0.0845957	0.261954	0.41331	43.9358	0.192047	0.370168	0.289661	15.7452	0	1.18608	0	0	0	0.183214	0	0.100641	10.8473	1.27854	0.114118	0.208998	0.175868	5.5312	0.329186	0.589438	0.260266	0.581753	2.24452	0.78795	4.97583	0.166924	0.0824947	0.313991	21.9929	24.0679
ssc-miR-13_35052	ssc-mir-13_35052	0	0	0.0841057	0.284643	0	0.174636	0.103328	0.900734	0.0960235	0.0925419	0.193107	0.220212	0.223045	0	0	0	0.108313	0	0	0	0.834407	0.091324	0.228235	0	0.0879342	0.0768223	0	0.196479	0.0867552	0.290876	0.224452	0.112564	0	0.083462	0	0	0.2964	0.422244
ssc-miR-13_35232-5p	ssc-mir-13_35232	4.40847	2.1094	3.70065	5.78774	1.01515	1.04782	1.54991	10.0082	3.07275	3.23897	3.47593	11.3409	11.8214	4.84315	0.652087	1.12853	0.97482	1.74053	1.98985	2.41539	2.59593	1.9178	15.8624	20.6908	21.0163	1.30598	1.15215	2.06303	1.7351	4.9449	4.82572	2.92667	0.331722	2.33693	3.0523	2.61659	10.789	4.328
ssc-miR-13_35232-3p	ssc-mir-13_35232	0	0	0	0	0	0	0.103328	0.100082	0	0.0925419	0	0.330318	0.334568	0	0	0	0	0	0	0.100641	0	0	0.228235	0.208998	0	0	0	0	0	0.0969588	0	0	0	0	0	0	0.71136	0
ssc-miR-13_36648-3p	ssc-mir-13_36648	0	0	0	0	0	0	0	0	0	0	0	0	0	0	0	0	0	0	0	0	0	0	0	0	0	0	0	0	0	0	0	0	0	0	0	0	1.06704	1.21395
ssc-miR-13_36648-5p	ssc-mir-13_36648	0	0	0	0	0	0	0	0	0	0	0	0	0	0	0	0	0	0	0	0	0	0	0	0	0	0	0	0	0.0867552	0	0	0	0	0	0	0	2.01552	0
ssc-miR-140-5p	ssc-mir-140	0.612287	0.27514	1.00927	1.70786	0	0.174636	0.103328	0.400326	0	0.185084	0.193107	0.110106	0.111523	0.0988398	0.52167	0.677119	0.108313	0	0.884379	0.905771	0.46356	0.91324	0.114118	0	0.175868	0	0	0	0	0.77567	0.224452	0.562821	0	0.166924	0.494968	2.09327	222.656	150.635
ssc-miR-140-3p	ssc-mir-140	2162.72	2029.25	4395.11	4385.12	846.38	774.51	940.798	1672.66	1945.15	1928.57	1839.25	1774.47	2134.65	2667.88	2527.23	3500.14	3030.82	2391.86	3643.31	4134.85	7730.78	7563.09	1784.46	816.869	668.651	580.239	721.165	1062.36	856.794	3023.47	2986.67	2859.24	716.354	6694.73	7467.83	8137.38	70.3061	48.0302
ssc-miR-141	ssc-mir-141	41.1457	204.245	4.87813	16.6991	3897.75	1952.69	2851.74	13.3108	1100.33	1249.32	1314.87	17.617	15.1671	57.5248	38.2123	40.1757	75.0612	11826.2	8434.21	7134.46	1883.91	1308.31	8.90118	10.2409	1.14314	2.7656	10098.4	11128.3	14975.1	112.084	59.1431	80.7086	3776.41	9378.2	2643.29	2208.4	318.749	221.942
ssc-miR-141-5p	ssc-mir-141	0.122457	0	0	0.189762	16.2424	6.37421	6.92295	0	1.92047	2.40609	3.28283	0	0	0	0.130417	0.225706	0.108313	7.8782	15.145	10.4667	4.07932	3.28766	0	0.104499	0	0	12.9206	7.66269	12.8398	0.77567	0.112226	0.337693	1.74154	15.357	17.6539	6.38448	14.7607	7.17814
ssc-miR-142-5p	ssc-mir-142	1855.72	6748.72	3821.34	527.918	16982.2	15935.6	11261.9	4915.81	6362.04	9761.87	4934.18	3422.32	3788.42	2628.74	7950.25	11324.9	9705.42	12265.3	42899.1	26403	7432.16	6668.29	13765	1716.5	620.375	106.937	10313.6	13095.9	10534.8	75807	62905.3	42301.1	1207.55	1955.85	1689.66	1333.62	18.5546	6.7559
ssc-miR-142-3p	ssc-mir-142	104.456	267.711	286.296	24.0049	1342.28	764.381	557.659	192.056	217.877	441.98	175.342	79.7168	118.772	58.612	746.77	559.639	334.255	562.101	3106.16	1719.76	428.978	269.314	384.12	61.5499	34.734	4.68616	405.228	873.842	402.718	9437.97	12205.9	3161.7	26.289	45.5702	69.6255	93.5692	16.7762	8.39209
ssc-miR-143-5p	ssc-mir-143	42.4927	110.056	13.8774	6.35703	99.4	84.7857	71.3994	14.4117	11.4268	17.0277	8.49673	27.7467	29.442	23.8204	15.7805	19.185	21.1211	49.5594	129.672	43.5777	72.408	53.8811	13.3518	21.6313	10.3762	3.53382	68.6353	82.6196	78.9472	119.744	176.981	113.352	30.6014	116.93	210.609	229.318	4.97952	5.43639
ssc-miR-143-3p	ssc-mir-143	91985.8	229197	22852.7	8536.54	340733	489474	378842	23892	27322.9	35363.8	25036.2	109253	95882.8	157404	40556.2	40474.4	47683.6	187023	187934	123799	150959	131428	60102.4	53666.6	35672.2	4831.35	331685	285183	293239	225117	285264	357012	696180	321625	428663	431894	65556.8	89485.4
ssc-miR-144	ssc-mir-144	14.9398	133.168	48.3608	24.0049	10.8283	7.85861	4.23643	150.723	17.3803	141.959	55.0356	189.603	282.375	173.76	119.723	652.856	609.371	697.496	1458.01	346.709	111.625	117.717	2374.56	436.701	33.6788	25.2745	6.25454	7.76093	16.5702	421.868	311.427	305.612	5.05877	36.0556	81.4222	40.5048	32.7226	8.28653
ssc-miR-144-5p	ssc-mir-144	58.2897	42.6466	34.7356	22.5817	3.13004	2.96881	2.78985	53.0432	8.73814	40.6259	16.221	101.628	87.3222	54.7572	72.6425	103.148	96.8322	209.872	223.858	203.899	38.939	42.8309	671.241	125.19	21.368	28.4242	1.89282	4.02783	4.33776	160.176	138.824	151.624	3.31722	14.7728	23.346	24.4913	8.06208	3.37795
ssc-miR-145-5p	ssc-mir-145	53.3914	21.9195	1.4298	1.70786	14.9734	15.6299	23.4554	2.7022	0.768188	2.49863	2.12418	2.75265	3.56872	2.76751	9.52047	2.03136	2.59952	7.05374	27.1946	10.0641	11.2181	11.2328	11.2977	4.28446	2.55009	0.0768223	4.36172	11.5923	19.3464	53.1334	47.9205	37.4839	10.5322	13.187	29.2856	73.0552	10352.5	9090.59
ssc-miR-145-3p	ssc-mir-145	196.789	602.097	45.6694	39.5654	610.95	782.805	735.279	94.7772	355.767	230.244	181.714	540.071	275.349	179.295	132.504	125.38	157.813	782.874	728.175	412.126	1503.51	725.478	170.035	337.95	47.3086	10.371	1094.3	462.611	1003.76	748.328	940.454	857.627	493.603	1992.82	1173.98	1319.91	48.6689	43.3328
ssc-miR-1468	ssc-mir-1468	1.83686	0.641992	0.0841057	0.664167	0.507574	0.611225	0.929948	0.100082	1.15228	3.23897	0.675876	6.16594	2.89959	1.18608	0.130417	0	0.32494	1.46571	5.85901	1.40898	0.185424	0.730592	5.1353	1.88098	1.58281	0	0.329186	0.196479	0.433776	0.581753	0.673356	1.5759	0.248792	0.41731	0.659957	0.523318	1352.24	1437.79
ssc-miR-146a-5p	ssc-mir-146a	2863.91	3731.44	415.314	51.805	23777.2	14680.2	9059.35	394.121	2457.91	1098.75	410.45	1837.12	2727.4	1149.7	1436.81	398.259	339.887	5608.55	10600.7	9290.9	1430.82	1049.77	1301.4	473.172	358.42	22.8162	6830.04	13410.4	3636.95	6274.59	8645.22	3475.2	1298.78	972.916	331.711	437.389	205.227	238.779
ssc-miR-146a-3p	ssc-mir-146a	0	0	0	0	0.338383	0.174636	0.103328	0	0	0.0925419	0	0	0	0	0	0	0	0.091607	0.331642	0.100641	0	0.091324	0.114118	0.104499	0	0	0	0	0	0.193918	0.336678	0.112564	0	0	0	0	0	0
ssc-miR-146b	ssc-mir-146b	634.574	526.984	40.623	17.553	2262.17	1461.61	1146.63	1176.96	558.953	117.621	134.596	87.6445	63.2333	127.998	326.565	78.7715	63.3633	5330.7	6440.93	7011.78	2537.71	477.99	177.567	51.1	92.0671	25.4282	559.287	1961.65	413.215	2025.86	1813.91	818.342	159.31	240.12	96.9312	255.274	1.482	1.95288
ssc-miR-148a-5p	ssc-mir-148a	139.724	232.034	15.4754	10.2471	139.752	96.8356	102.914	16.1131	50.1243	53.6743	57.546	35.6744	53.4193	51.0013	142.677	256.177	318.875	125.96	92.9703	206.918	84.4605	117.808	115.601	30.8272	50.1225	16.0559	256.518	273.106	273.973	122.362	60.8265	87.0122	101.673	76.7015	75.2351	64.2634	0.17784	0.422244
ssc-miR-148a-3p	ssc-mir-148a	48865.6	29694.3	3200.89	1410.5	18546.5	20101.3	18331.7	3283.08	12248.5	12386.7	11254	7270.42	12353.1	9147.13	105305	124061	119323	25652	20547.3	39246.3	15986.9	16292.5	18100.3	4751.26	8608.31	2573.78	35115.4	39366.9	31489.7	17627.1	15013.5	13261.6	15852.3	13893.6	13946.4	9013.42	77.5383	65.3422
ssc-miR-148b-5p	ssc-mir-148b	96.2515	75.8468	104.459	57.6876	66.4076	55.5342	54.7636	129.506	47.2436	62.9285	62.8565	56.1541	71.0399	54.7572	58.1662	41.1914	41.5923	59.453	69.6448	101.648	165.954	92.5112	86.3871	42.9491	92.0671	30.9594	36.4574	65.4276	43.1173	209.14	206.384	118.192	16.0885	57.7557	56.4264	86.4521	1.54128	1.58341
ssc-miR-148b-3p	ssc-mir-148b	1199.84	668.864	633.148	565.016	525.932	379.309	433.769	1105.2	796.419	813.906	801.878	712.827	733.707	546.485	488.674	611.89	504.849	708.764	492.709	1082.8	1231.58	728.309	546.51	254.56	407.399	365.367	402.101	580.498	516.367	1386.9	1215.52	921.676	140.567	721.696	625.475	667.335	156.677	129.998
ssc-miR-149	ssc-mir-149	120.008	116.017	2941.26	1371.98	45.4279	17.5509	17.359	6180.64	57.4221	85.046	31.2834	559.449	536.089	197.185	3.65169	14.4452	11.4812	68.6137	223.527	47.3014	336.359	215.707	341.783	240.034	204.271	405.698	12.2622	27.3106	22.4696	101.904	255.09	54.0308	12.3567	105.913	139.251	125.178	1431.32	998.501
ssc-miR-149-3p	ssc-mir-149	0	0	0	0.189762	0	0	0	1.40114	0	0	0.0965537	0.110106	0	0	0	0	0	0	0	0	0	0	0	0	0	0	0	0	0	0	0	0	0	0	0.0824947	0.104664	0	0
ssc-miR-14_36288	ssc-mir-14_36288	0	0.183426	0.252317	0.284643	0.507574	0.0873179	0.206655	0.300245	2.78468	3.51659	2.80006	0.220212	0.557613	0.494199	0	0.112853	0.216627	0.274821	0.110547	0.100641	0.370848	0.273972	0.342353	0.104499	0	0.0768223	0.0822965	0.0982397	0	0.290876	0	0	0	0.41731	0.329979	0.209327	5.45376	6.12253
ssc-miR-14_36977-3p	ssc-mir-14_36977	0	0	0	0	0	0	0	0.100082	0	0	0	0	0	0.0988398	0	0	0	0	0	0	0	0.182648	0.114118	0	0	0.0768223	0	0	0	0	0	0	0	0	0	0	0.94848	1.16117
ssc-miR-14_36977-5p	ssc-mir-14_36977	0	0	0	0	0	0.0873179	0	0	0	0	0	0	0	0.0988398	0	0	0	0	0	0	0	0	0	0	0	0	0	0	0	0	0	0	0	0	0	0	0.53352	0.844487
ssc-miR-14_40080	ssc-mir-14_40080	0	0	0	0	0	0	0	0	0	0	0	0	0	0	0	0	0	0	0	0	0	0	0	0	0	0	0	0	0	0	0	0	0	0	0	0	0.11856	0
ssc-miR-150	ssc-mir-150-1	421.376	201.035	129.27	285.592	447.68	549.928	391.405	642.323	485.975	819.644	352.228	341.99	294.754	175.836	257.053	512.353	153.372	543.23	673.454	1826.44	538.934	415.524	717.116	419.146	153.005	32.7263	245.244	550.339	244.389	13681.4	3876.4	6252.49	70.0763	93.5609	119.287	72.6365	642.418	397.753
ssc-miR-151-5p	ssc-mir-151	2216.48	2812.29	2821.58	4035.1	2446.68	2212.02	1874.78	8427.47	3918.82	2887.4	2644.41	5576.77	4440.72	5205.79	2272.13	3477.12	3947.81	6276.91	2160.54	4506.61	6791.24	5411.77	4860.16	5489.23	4865.75	1779.59	2070.25	1906.93	2252.25	3632.08	2036.57	2647.51	717.764	4096.73	2923.36	1787.44	8336.67	10154.1
ssc-miR-151-3p	ssc-mir-151	2968.12	4044.28	4651.3	2150.67	2646.07	1762.95	2062.01	4603.85	2449.75	2243.59	1985.43	3258.37	3810.84	3078.76	2231.05	2300.17	2343.14	4453.66	5957.73	3743.05	3941.46	3095.15	4499.09	1596.74	3157.45	910.267	1589.64	1541.58	1524.55	2100.32	2313.65	1848.87	1295.71	2905.98	2162.68	2176.37	200.485	163.303
ssc-miR-152	ssc-mir-152	2305.51	1729.62	217.666	252.194	347.012	216.461	356.584	216.076	379.965	515.551	670.179	294.424	494.603	418.29	797.372	1084.18	1189.39	453.821	751.611	1087.83	861.386	819.907	305.95	220.806	239.181	153.875	238.825	214.261	397.252	519.796	408.84	863.593	130.782	398.698	578.205	961.23	78.8424	155.227
ssc-miR-152-5p	ssc-mir-152	41.6355	70.0689	10.2609	5.69286	17.5113	12.8357	16.3258	10.1082	21.8934	18.5084	21.0487	11.5611	15.3901	15.2213	19.693	11.1725	17.5468	28.7646	30.9532	21.2353	44.6871	31.6894	27.3883	9.92741	12.4866	6.83718	9.4641	14.7359	11.2782	18.7131	21.7719	13.0575	12.7713	29.5455	17.3239	31.8177	0	0.527805
ssc-miR-153	ssc-mir-153	0	0	2.77549	2.08738	0	0	0	4.80391	0	0	0	0	0	0	0	0	0	0.091607	0.110547	0.201282	0	0.182648	0.114118	0	0	0.537756	0	0	0.347021	0	0.112226	0.112564	0	0	0	0.104664	7.05432	1.10839
ssc-miR-154b-5p	ssc-mir-154b	0.122457	0.183426	6.13971	17.7427	0	0.261954	0.103328	12.9105	0.192047	0.277626	0.0965537	0.550531	0.446091	0.494199	0.130417	0.112853	0	0.183214	0.110547	0.100641	1.66881	0.730592	0	0.835992	0	0.921867	0	0	0	0	0.448904	0.562821	0.0829306	0.918082	1.31991	1.67462	275.119	142.454
ssc-miR-154b-3p	ssc-mir-154b	0	0	0.252317	0.284643	0	0	0	0.700571	0	0	0	0	0	0	0	0	0	0	0	0	0	0	0	0	0	0	0	0	0	0	0.224452	0.112564	0	0	0	0	0.05928	0.263902
ssc-miR-155-5p	ssc-mir-155	1046.77	485.621	83.5169	35.5804	185.18	124.428	109.734	115.594	41.2901	78.8457	49.8217	30.059	30.1111	28.1693	185.193	604.893	328.081	136.861	421.296	719.686	566.841	326.301	80.3389	42.6356	27.8751	14.0585	67.8946	148.538	101.07	1230.02	1579.02	628.334	15.3422	69.19	110.378	173.637	88.8608	45.0217
ssc-miR-155-3p	ssc-mir-155	0.612287	0.27514	0.0841057	0	0.338383	0.0873179	0.206655	0.100082	0.192047	0.277626	0	0	0	0	0	1.57994	0.216627	0.366428	0.442189	1.40898	4.35746	0.273972	0.456471	0.104499	0.263802	0	0	0.294719	0.0867552	1.45438	1.12226	1.23821	0	0	0.164989	0.104664	0.05928	0
ssc-miR-15_39927-3p	ssc-mir-15_39927	0.122457	0	0	0	0	0	0	0	0	0	0	0	0	0.0988398	0	0.225706	0	0.274821	0.110547	0	0.0927119	0.091324	0.456471	0.208998	0	0	0.0822965	0	0	0.0969588	0	0	0	0.083462	0	0	1.7784	0.791707
ssc-miR-15_39927-5p	ssc-mir-15_39927	0	0.0917132	0.0841057	0	0.0845957	0	0	0	0	0	0	0	0	0	0	0.338559	0	0.091607	0	0	0	0	0	0.104499	0	0	0	0	0.0867552	0.0969588	0.112226	0	0	0.083462	0	0	0.53352	0.0527805
ssc-miR-15_39964-5p	ssc-mir-15_39964	0	0.458566	0	0.379524	0.169191	0.0873179	0.309983	0.800652	0	0.0925419	0.193107	0.110106	0.111523	0.296519	0	0	0	0.824463	0.331642	0.301924	0.0927119	0.730592	0.114118	0	0.175868	0	0	0.0982397	0.17351	0	0.112226	0	0	0	0	0.837308	2.48976	1.16117
ssc-miR-15_39964-3p	ssc-mir-15_39964	0	0	0	0	0	0.0873179	0	0	0	0.0925419	0	0	0	0.0988398	0	0	0	0.183214	0	0	0	0	0	0	0	0	0	0	0	0.0969588	0.112226	0	0	0	0	0	0.94848	0.633365
ssc-miR-15_41245-3p	ssc-mir-15_41245	0.244915	0.27514	0	0.189762	0.338383	0.523908	0	0	0.0960235	0.185084	0	0.880849	1.33827	0.988398	0	0	0	0.091607	0	0.301924	0.370848	0.365296	3.76589	2.92597	3.78117	0.0768223	0	0.392959	0.347021	0.193918	0.224452	0.225129	0	0.166924	0.0824947	0.104664	3.49752	3.90575
ssc-miR-15_41245-5p	ssc-mir-15_41245	0.122457	0.27514	0.336423	0	0.253787	0.349272	0.206655	0.200163	0.384094	0.0925419	0.0965537	0.330318	0.669136	0.395359	0	0.112853	0	0.549642	0.773831	0.100641	0.834407	0.273972	2.62471	3.13497	1.84662	0.153645	0.24689	0.0982397	0.260266	0.678712	0.336678	0	0	0	0.329979	0	0.77064	0.263902
ssc-miR-15_41411-3p	ssc-mir-15_41411	0	0	0	0	0	0.0873179	0	0.100082	0	0.0925419	0	0	0	0	0	0	0	0.091607	0.110547	0	0.185424	0	0.114118	0	0	0	0	0	0	0	0	0	0	0.083462	0	0.104664	0.35568	0.158341
ssc-miR-15_41411-5p	ssc-mir-15_41411	0	0	0	0	0.0845957	0.0873179	0	0.100082	0.0960235	0.0925419	0	0.110106	0	0	0	0	0	0	0	0.100641	0	0.091324	0	0	0	0.0768223	0	0	0	0	0	0	0	0	0	0	0.11856	0.105561
ssc-miR-15a	ssc-mir-15a	744.296	1052.87	1042.24	949.569	361.816	310.939	224.841	934.161	305.355	663.433	389.305	751.695	664.898	592.94	652.87	1564.14	1249.39	729.65	1001.12	1004	874.644	586.848	1081.38	929.31	828.691	739.952	250.428	235.775	250.462	2153.75	1791.13	1548.1	59.2124	233.109	534.895	320.584	188.036	140.554
ssc-miR-15a-3p	ssc-mir-15a	1.22457	2.93482	2.35496	0.853929	0.761361	0.698543	0.619966	1.80147	0.288071	1.85084	0.289661	0.440424	0.446091	0.494199	0.260835	2.25706	2.05795	1.64893	5.85901	0.905771	3.1522	1.82648	3.53765	1.46299	0.703473	0.537756	0.576076	1.08064	0.0867552	2.81181	6.84579	2.58898	0.0829306	0.584234	1.40241	0.418654	1.06704	0.475024
ssc-miR-15b	ssc-mir-15b	151.112	115.742	35.9972	33.6828	239.321	129.842	133.706	72.1588	91.2223	112.716	75.505	106.363	72.0436	78.3799	97.5523	104.163	74.9529	239.461	166.263	283.406	131.651	100.456	149.38	65.7299	25.5888	31.1898	133.732	306.311	188.866	383.763	301.776	144.533	44.9484	111.422	86.4544	60.0769	1238.06	1239.29
ssc-miR-15b-3p	ssc-mir-15b	2.57161	8.16248	0.504634	0.569286	8.12119	2.70686	2.16988	0.800652	1.15228	2.03592	0.482768	3.5234	2.23045	1.28492	1.56501	4.85269	3.35771	6.87053	13.2657	4.42821	8.99306	2.2831	21.6824	5.22495	0.439671	0.768223	1.97512	4.81374	3.47021	7.7567	10.8859	3.26436	0.165861	3.17155	4.37222	0.837308	15.5906	10.8728
ssc-miR-16	ssc-mir-16-1	17062.2	10683.9	5152.9	13846.8	15250.7	12379.4	13069	9514.65	13518.8	5666.8	10512.2	22441.9	13623.8	23546.7	25203	17739.3	13354.1	23009.6	2269.65	45573.1	18043.1	13987.6	10989.3	12296.3	17221.4	8349.58	13493.5	15978.2	13786.4	46420.4	11880.8	30354	2846.84	8739.64	5680.91	7059.45	2623.08	2334.37
ssc-miR-16-1-3p	ssc-mir-16-1	3.67372	3.02654	2.43906	0.664167	2.11489	3.14345	1.65324	4.904	1.6324	6.57047	2.02763	4.18403	3.68025	1.4826	3.13002	6.20692	6.06555	2.47339	23.3255	2.51603	7.50966	3.74428	34.0071	6.79244	0.615539	0.768223	1.56363	2.16127	1.99537	6.88408	19.7518	4.84026	0.248792	0.751158	1.97987	1.98861	1.24488	0.475024
ssc-miR-16_41170	ssc-mir-16_41170	0	0	0	0.094881	0	0	0	0.100082	0.192047	0.0925419	0	0.110106	0.111523	0.0988398	0.130417	0.112853	0	0.274821	0.331642	0.301924	0.185424	0.273972	0	0	0	0	0	0	0	0	0	0	0	0	0	0	1.7784	1.26673
ssc-miR-16_42092-3p	ssc-mir-16_42092	0.857202	0	1.26159	0.474405	0.338383	0.523908	0	1.50122	0.384094	0.370168	0	0.220212	0.223045	0.0988398	0.260835	0.112853	0	0.274821	0.552737	0.100641	0.741695	0.091324	0.342353	0	0	0	0	0.392959	0.0867552	0	0.336678	0.112564	0	0	0.164989	0.209327	17.0726	8.60321
ssc-miR-16_42092-5p	ssc-mir-16_42092	0	0	0	0	0	0	0	0	0	0	0	0	0	0	0	0	0	0	0	0	0	0	0	0	0	0	0	0	0	0	0	0	0	0	0	0	0.77064	0.580585
ssc-miR-17-5p	ssc-mir-17	230.71	149.401	182.509	64.1396	77.4051	42.1746	35.0281	200.063	124.543	248.012	179.107	92.379	125.017	77.7869	220.014	269.155	236.123	133.38	311.522	237.815	353.418	207.671	201.76	116.621	71.6663	81.0475	33.3301	83.602	55.6968	505.252	517.587	224.341	7.54668	37.8917	128.692	119.212	276.601	235.295
ssc-miR-17-3p	ssc-mir-17	6.73516	9.53817	14.6344	10.342	13.4507	10.1289	7.8529	17.8145	10.8507	20.4518	14.1934	14.3138	14.2749	10.3782	22.5622	31.8246	25.9952	19.6039	25.2048	23.3488	30.9658	19.5433	14.7212	15.4659	6.50713	16.9777	11.7684	12.7712	9.89009	48.2855	46.0127	23.0757	1.57568	7.6785	15.839	11.7223	9.72192	10.7672
ssc-miR-17_42907-3p	ssc-mir-17_42907	0	0	0.58874	1.04369	0.169191	0.261954	0.103328	1.6013	0.0960235	0.46271	0.482768	0.770743	0.223045	0.395359	0	0.112853	0.108313	0.183214	0.221095	0.201282	0.556271	0.273972	0.342353	0.104499	0	0.307289	0.164593	0.196479	0.17351	0.290876	0.224452	0.225129	0.0829306	0.166924	0.164989	0.104664	1.83768	1.9001
ssc-miR-17_42907-5p	ssc-mir-17_42907	0.122457	0.366853	0.925163	3.70036	0.169191	0.0873179	0.206655	1.40114	0.288071	0.46271	0.0965537	0.660637	0.446091	0	0	0.112853	0.216627	0.732856	0.773831	0.704489	0.648983	0.273972	0.798824	0.417996	0.0879342	0.230467	0	0.0982397	0.433776	0.387835	0.448904	0.225129	0	0.333848	0.412473	0	0.77064	0.633365
ssc-miR-17_43937-3p	ssc-mir-17_43937	0	0	0	0	0	0	0	0	0	0	0	0	0	0	0	0	0	0	0	0	0	0	0	0	0	0	0	0	0	0	0	0	0	0	0	0	0.11856	0.0527805
ssc-miR-17_43937-5p	ssc-mir-17_43937	0	0	0	0	0	0	0	0	0	0	0	0	0	0	0	0	0	0	0	0	0	0	0	0	0	0	0	0	0	0	0	0	0	0	0	0	0	0
ssc-miR-181a	ssc-mir-181a-1	19287.3	12364.6	85296.1	88577.1	6917.14	6784.86	8151.31	104904	18313.1	18768.9	13356.7	14259.6	14625.5	17355.4	20791.2	16165.3	19353.5	42170.4	22046.1	44352.7	11729.4	12206.9	16677.6	6991.82	13953.5	151793	6211.33	10283	7943.31	42621	36203.8	43592.3	4989.52	14286.3	10700	10923.3	21699	18716
ssc-miR-181a-1-3p	ssc-mir-181a-1	66.2494	80.2491	338.105	350.016	42.2133	29.8627	33.7881	511.817	75.8586	56.4506	52.9114	38.427	38.6984	50.8036	46.1678	55.298	47.6579	241.385	169.911	327.185	76.8582	48.0364	355.933	95.1986	276.729	402.318	31.355	38.0187	30.5378	377.752	192.804	321.596	16.752	80.3739	63.5209	41.5514	48.2539	68.7729
ssc-miR-181a-2-3p	ssc-mir-181a-2	42.9825	70.1606	237.178	112.719	39.337	34.6652	47.2207	315.457	207.411	309.83	120.789	747.951	578.468	631.685	156.762	359.889	288.98	160.221	111.542	152.773	132.207	137.534	654.009	269.189	710.332	1827.29	37.8564	62.9716	51.6193	129.44	93.9332	118.192	45.8606	42.6491	43.9697	30.8757	13.9901	3.85297
ssc-miR-181b	ssc-mir-181b-1	1448.55	899.615	5874.19	7803.39	466.122	499.022	541.333	8734.32	714.127	1058.77	615.337	642.359	763.93	617.353	1069.94	1230.55	969.838	1919.08	1346.47	2620.4	1143.14	1292.51	1002.64	502.013	869.405	8104.44	418.478	675.987	529.987	2261.47	2152.83	2901.91	351.874	901.055	1049.58	942.286	874.914	650.73
ssc-miR-181c	ssc-mir-181c	753.97	943.454	8382.31	9592.75	522.801	809.961	737.242	8939.88	1645.46	2585.81	2220.64	820.511	1237.46	1264.46	485.283	421.958	476.904	1647.19	1736.15	1637.94	1707.66	1687.76	851.09	449.764	444.683	9649.03	755.647	1120.33	844.041	1994.15	2012.55	1921.81	867.869	1716.48	1977.73	2094.32	1165.62	1604.37
ssc-miR-181c-3p	ssc-mir-181c	21.9199	25.2211	167.539	370.985	30.7082	58.6776	67.4729	504.211	164.488	106.886	140.582	76.744	79.5156	95.5781	19.693	19.185	20.7962	88.6756	47.0932	114.731	83.2553	93.3331	49.9836	32.3947	23.4784	248.213	60.5702	80.0653	68.1028	126.337	69.1313	129.336	67.3396	136.794	125.639	86.2428	5.09808	9.4477
ssc-miR-181d-5p	ssc-mir-181d	108.007	89.237	1206.16	994.258	76.3899	104.432	93.3048	732.097	196.464	188.415	212.901	109.556	175.202	166.644	54.6449	38.4829	39.2094	174.328	179.75	136.771	127.479	132.785	87.7565	65.5209	55.6623	726.969	73.82	120.049	77.9062	126.046	215.811	135.865	103.332	286.108	261.096	270.765	107.771	92.4186
ssc-miR-181d-3p	ssc-mir-181d	0	0	1.26159	0.474405	0	0	0	0.700571	0.288071	0.46271	0.289661	0.110106	0	0	0	0	0	0.091607	0.331642	0.201282	0.278136	0.273972	0	0.208998	0	0.6914	0.164593	0	0	0.387835	0.112226	0.562821	0	0.41731	0.247484	0.209327	0.11856	0.369463
ssc-miR-182	ssc-mir-182	199.116	225.248	68.7143	85.7724	2660.87	1477.33	2382.63	100.582	744.854	426.896	513.376	238.93	292.301	124.242	272.442	150.998	259.302	1991.08	815.286	1751.56	1992.94	713.971	111.607	38.6646	56.102	469800	4568.45	5706.35	4960.4	653.308	1120.35	436.524	600.086	12567.4	3124.16	4236.36	1114.11	766.214
ssc-miR-182-3p	ssc-mir-182	0	0	0.0841057	0	1.18434	0.349272	0.206655	0.100082	0.192047	0.0925419	0.0965537	0.110106	0	0	0	0	0.108313	0.549642	0.221095	0.905771	0.927119	0.273972	0	0	0.0879342	110.086	1.06985	1.08064	1.56159	0	0.112226	0.112564	0.0829306	3.00463	1.07243	0.941972	7.52856	8.65599
ssc-miR-183	ssc-mir-183	8.69447	30.1736	13.7933	12.7141	558.247	148.091	198.286	10.1082	61.359	20.3592	23.4625	9.13881	8.02963	22.239	7.30338	7.67402	8.23182	261.904	97.7238	172.7	210.271	38.9953	10.8412	5.22495	4.13291	40162.7	658.29	884.845	610.583	7.27191	9.31476	5.51565	85.1697	1529.19	352.005	413.002	873.254	695.171
ssc-miR-183-3p	ssc-mir-183	0.122457	0.0917132	0	0.094881	3.29923	1.74636	1.75657	0.400326	0.576141	0.277626	0.289661	0	0	0	0.130417	0	0.32494	1.00768	0.331642	1.30834	1.76153	0.182648	0.114118	0	0	156.564	2.88038	1.57183	0.954307	0.193918	0	0.112564	0.165861	3.83925	6.10461	3.13991	21.3408	19.951
ssc-miR-1839-5p	ssc-mir-1839	1.95932	11.189	2.10264	4.83893	0.507574	0.698543	0.929948	11.6095	2.97673	4.6271	8.20706	1.65159	0.892181	16.3086	1.82584	2.70848	1.51639	1.2825	2.21095	3.62308	9.45661	3.83561	1.71177	1.35849	0.527605	1.69009	0.822965	4.02783	1.04106	6.39928	1.79562	5.17796	2.23913	1.7527	0.824947	1.77928	38.947	41.0104
ssc-miR-1839-3p	ssc-mir-1839	0	0	0	0	0	0	0	0	0	0	0	0	0	0.0988398	0	0	0	0	0.110547	0	0	0	0	0.104499	0	0	0	0.196479	0	0.0969588	0	0	0	0	0	0	0.77064	0.422244
ssc-miR-184	ssc-mir-184	25.8385	32.8333	409.931	480.762	37.9835	6.11225	23.5587	112.592	6.62562	3.60913	3.37938	8.80849	7.13745	28.8612	1.43459	1.35424	3.35771	38.475	50.0779	422.089	26.701	10.2283	44.3918	11.3904	7.73821	474.147	33.3301	14.9324	41.5557	111.89	36.0246	16.5469	12.1079	4.34002	0.0824947	7.11712	50.5066	86.3488
ssc-miR-184-5p	ssc-mir-184	0	0	0	0	0	0	0	0	0	0	0	0	0	0	0	0	0	0	0	0	0	0	0	0	0	0	0	0	0	0	0	0	0	0	0	0	1.7784	3.06127
ssc-miR-1842	ssc-mir-1842	37.227	19.2598	89.9931	123.63	91.2788	59.5508	39.1612	138.913	54.8294	31.4642	23.2694	115.171	99.4782	80.3567	22.0406	27.4233	20.3629	51.5748	44.44	69.5431	186.722	69.8628	98.5977	41.6951	42.3843	30.8057	38.2679	29.5701	20.1272	73.5917	52.7463	50.3162	9.70288	37.391	58.7362	26.5845	64.9709	43.9133
ssc-miR-1843-3p-3p	ssc-mir-1843	1.59195	2.38454	5.29866	2.65667	0.169191	0.174636	0.103328	13.7112	1.05626	1.57321	0.965537	1.10106	0.780658	1.9768	0.52167	0.789972	0.866507	0.91607	1.54766	0.603847	1.66881	0.730592	1.94	0.417996	0.879342	0.6914	0.164593	0.785917	0.347021	1.84222	1.23449	1.01308	0.497583	0.41731	0.494968	0.732645	10.374	5.64751
ssc-miR-1843-5p	ssc-mir-1843	1.34703	5.04423	3.61654	6.45191	0.422979	0.349272	0.516638	16.4134	1.82445	1.29559	2.12418	0.990955	1.67284	11.8608	0.52167	0.225706	0.433254	1.2825	1.65821	1.30834	5.47	1.46118	1.2553	0.522495	0.263802	0.921867	0.411483	2.94719	0.347021	2.61789	1.45894	2.47641	1.0781	1.25193	0.742452	0.837308	5.69088	6.17531
ssc-miR-185	ssc-mir-185	35.88	69.06	264.849	39.6603	57.8635	14.4075	29.0351	74.1604	12.387	21.5623	7.82085	12.2218	22.416	57.6236	8.2163	5.19125	11.2646	43.2385	208.05	37.3379	18.2642	12.694	44.62	9.82291	5.89159	8.98821	24.1952	38.7064	40.6882	21.8157	75.8648	11.2564	10.0346	20.3647	31.183	17.1648	571.459	659.65
ssc-miR-185-3p	ssc-mir-185	3.06143	2.56797	9.75626	8.34953	3.38383	2.00831	1.34326	24.8202	1.72842	4.44201	2.31729	2.20212	2.56502	1.77912	0.912922	2.70848	1.6247	2.93142	5.08518	4.93142	11.7744	7.21459	5.24942	2.40348	0.791407	1.61327	1.48134	1.37536	1.7351	8.2415	4.48904	6.07847	0.165861	2.83771	4.45471	2.19793	5.15736	9.86994
ssc-miR-186-5p	ssc-mir-186	53.5139	27.9725	32.3807	19.3557	30.0315	16.765	13.9492	23.319	24.9661	65.7973	30.9937	35.4542	33.1222	37.5591	63.9046	35.4359	31.0859	30.2303	118.617	49.0123	43.5746	34.7944	92.8918	16.4063	38.9548	14.2121	23.4545	34.6786	20.908	92.3048	121.541	56.1696	12.4396	15.0232	19.7162	23.8633	80.5616	49.7192
ssc-miR-186-3p	ssc-mir-186	0.122457	0	0	0	0	0	0	0	0	0	0	0	0	0	0	0	0	0	0	0	0	0	0	0	0	0	0	0	0	0	0	0.112564	0	0	0	0	0.17784	0
ssc-miR-187	ssc-mir-187	2.20423	5.50279	10.1768	13.9475	1.26894	0.523908	0.516638	104.785	0.768188	1.1105	2.80006	0.330318	1.67284	8.10486	0.260835	0.225706	0.433254	6.13767	3.86916	35.627	12.1453	2.46575	0.342353	0.522495	0.527605	5.22391	0.411483	1.47359	1.38808	9.405	3.70346	4.84026	0.746375	3.75579	5.27966	6.80313	63.0147	69.5646
ssc-miR-188-5p	ssc-mir-188	13.7152	15.3161	22.4562	18.4069	5.24493	5.67566	2.78985	39.6323	22.5655	49.1397	44.125	1.98191	4.23786	2.07564	5.34712	10.8339	9.20664	10.6264	28.7423	16.8071	103.93	47.5798	7.76001	7.83743	2.37422	15.5181	2.63349	2.84895	3.03643	51.1943	51.624	41.9865	1.0781	8.09581	27.3057	10.571	16.7762	18.8426
ssc-miR-188-3p	ssc-mir-188	0.979659	2.20112	2.60728	1.04369	0.422979	0.43659	0.309983	3.00245	2.88071	3.79422	2.02763	0.440424	0.557613	0.988398	0.391252	0.564266	0.433254	1.74053	1.65821	1.40898	4.17204	2.2831	0.912942	0.417996	0.263802	1.22916	0.24689	0.785917	0.867552	2.61789	2.69343	1.23821	0.331722	0.918082	1.15493	0.313991	0.53352	1.53063
ssc-miR-18_44636-3p	ssc-mir-18_44636	0	0	0	0	0	0	0	0	0	0	0	0	0	0	0	0	0	0	0.110547	0.100641	0	0	0	0	0	0	0	0	0	0.0969588	0	0	0	0	0	0	2.60832	1.84732
ssc-miR-18_44636-5p	ssc-mir-18_44636	0	0	0	0	0	0	0	0	0	0	0	0	0	0	0	0	0	0	0.110547	0	0	0	0	0	0	0	0	0	0	0	0	0	0.0829306	0	0	0	0.94848	0.950048
ssc-miR-18a	ssc-mir-18a	16.4093	25.4046	24.3065	8.34953	16.327	10.0416	6.71629	22.4183	11.8109	20.3592	12.0692	12.6622	13.3827	9.78514	12.5201	14.1066	12.8893	26.108	72.9612	39.1494	36.8993	21.4611	34.8059	9.92741	5.89159	12.522	11.7684	13.5571	13.6206	57.4966	64.0811	24.539	1.0781	9.59813	22.2736	19.3628	62.3033	46.4996
ssc-miR-18a-3p	ssc-mir-18a	5.7555	1.19227	1.09337	1.70786	1.43813	2.79417	1.65324	3.50285	1.82445	4.44201	3.47593	2.09202	0.446091	0.395359	2.73877	2.14421	1.29976	3.29785	5.08518	4.52886	3.24492	1.82648	6.84706	1.46299	0.615539	0.230467	1.64593	3.63487	1.64835	7.65975	4.93795	3.1518	0.414653	1.33539	1.89738	1.67462	22.8821	11.0839
ssc-miR-18b	ssc-mir-18b	0.367372	1.92598	4.87813	2.37202	3.13004	1.65904	0.723293	9.70791	4.99322	10.3647	7.53119	1.7617	0.334568	0.889558	0.52167	1.57994	1.84133	1.46571	8.29105	9.25899	3.43034	2.00913	2.51059	0.731493	0.263802	5.22391	2.3043	1.08064	1.56159	18.3252	13.1304	8.66745	0.165861	1.50232	5.36215	1.88394	7.94352	4.22244
ssc-miR-190a	ssc-mir-190a	108.007	212.133	250.971	95.3554	19.9646	10.4782	13.0193	124.902	17.8604	73.2006	40.6491	78.9461	116.653	111.392	13.5634	18.7336	18.4133	19.1459	98.9399	23.6507	82.6063	57.4428	90.4954	74.1943	109.39	28.6547	10.6985	15.4236	17.5245	57.4966	65.0911	31.2929	3.56601	40.5625	92.724	65.938	20.0366	17.3648
ssc-miR-190a-3p	ssc-mir-190a	6.49024	12.8398	11.7748	4.55429	1.35353	0.523908	0.619966	12.5102	1.44035	8.05115	3.9587	3.41329	4.01481	3.75591	0.391252	1.80565	1.51639	1.46571	2.65314	1.30834	9.17848	8.31048	11.7541	6.89694	6.683	3.38018	1.15215	1.57183	1.56159	3.39356	3.59123	3.71462	0.165861	3.08809	9.2394	3.34923	1.95624	2.4279
ssc-miR-190b	ssc-mir-190b	0.857202	2.29283	2.85959	1.13857	1.77651	0.873179	0.516638	1.80147	0.960235	0.370168	0.675876	0.550531	0.892181	0.691878	0.391252	0.564266	0.758194	39.8491	74.9511	19.7257	24.4759	36.9862	35.9471	57.37	24.006	842.51	0.822965	0.392959	0.520531	1.45438	1.34671	0.450257	0.248792	11.5178	25.7383	16.9555	1.89696	0.422244
ssc-miR-191	ssc-mir-191	31.9614	12.3813	21.8675	12.8089	38.7448	17.4636	25.6252	22.2181	14.8836	29.4283	10.7175	10.5702	8.58724	12.8492	38.6036	19.975	20.7962	19.2375	43.6662	29.6892	29.0188	18.3561	34.1212	9.61391	17.9386	6.06896	20.5741	29.9631	18.7391	92.1109	116.266	53.3555	7.71254	14.8562	7.67201	13.1876	28461.1	30443.1
ssc-miR-191-3p	ssc-mir-191	8.20464	11.6476	14.298	9.01369	17.1729	8.99375	10.3328	23.2189	20.261	14.4365	11.683	14.6441	12.156	15.419	5.34712	13.4295	14.2974	20.6116	9.28597	24.0533	20.8602	13.4246	14.8353	8.77792	6.33126	6.06896	11.2746	8.05565	14.7484	24.3367	16.7217	18.7982	5.88807	15.7743	8.41446	7.01246	163.376	163.039
ssc-miR-192	ssc-mir-192	81.5566	323.931	259.971	374.211	107221	48643.3	64482.5	168.838	62276.3	51641	50693.5	557.798	632.556	469.588	169005	154340	186188	307.158	372.213	243.451	1337.37	1169.31	758.883	367.21	75.0958	227.01	199360	134544	213006	225.914	207.73	168.284	11355.4	669.532	196.585	1001	27.0317	37.5797
ssc-miR-193a-5p	ssc-mir-193a	57.0651	74.9297	0.420528	0.664167	9.98229	3.05613	5.06305	1.50122	2.97673	3.70168	2.7035	7.48722	6.13374	8.50022	4.30378	4.17557	6.93206	14.2907	15.6977	12.4795	5.47	4.38355	13.4659	5.32945	2.46216	0.0768223	2.88038	4.42078	6.68015	2.61789	5.1624	2.25129	2.40499	4.67387	3.71226	4.81452	255.497	101.233
ssc-miR-193a-3p	ssc-mir-193a	73.5969	374.557	10.1768	4.64917	27.1552	24.5363	20.0456	17.5143	27.3667	143.903	69.229	15.1946	39.1444	9.38978	47.9936	132.151	141.132	55.6055	415.326	45.3892	123.029	79.8172	131.235	58.8329	18.9938	1.45962	9.62869	12.1817	15.1822	210.982	142.415	115.153	7.71254	19.9474	81.5047	60.3909	28.8694	36.6296
ssc-miR-193b-3p	ssc-mir-193b	118.661	573.483	22.7085	12.3345	39.5908	29.3388	43.2943	85.2695	290.951	253.935	142.127	125.191	117.099	89.45	139.155	111.386	223.234	98.5692	299.473	51.7296	34.6743	22.557	703.65	598.988	234.872	1.84373	6.91291	27.9983	40.8617	23.3671	49.9406	13.6203	19.7375	73.6135	34.8952	32.2364	742.542	626.451
ssc-miR-193b-5p	ssc-mir-193b	0.122457	0.0917132	0	0	0	0	0.103328	0	0	0	0	0	0.111523	0.0988398	0.260835	0	0.108313	0	0	0	0	0	0.114118	0.104499	0.0879342	0	0	0	0	0	0	0	0	0	0	0	4.68312	6.33365
ssc-miR-194a-5p	ssc-mir-194a	24.7364	19.4432	14.7185	53.9873	4328.25	4531.71	4278.59	16.5135	4653.4	4493.28	5994.05	52.961	63.4564	33.7044	19323.6	20694.9	23196.5	24.0926	16.8032	31.2994	146.299	118.63	27.5024	36.8882	9.40895	26.4269	9193.76	6626.36	8570.98	53.3273	29.6277	42.5493	365.89	37.0571	29.6156	72.9505	18.0804	56.5806
ssc-miR-194a-3p	ssc-mir-194a	0.122457	0	0.504634	0.664167	15.904	10.6528	14.0526	0.100082	14.2115	38.9601	19.6004	0.220212	0.334568	0.0988398	25.4314	85.4298	75.0612	0	0.221095	0.201282	0.927119	0.639268	0.114118	0.208998	0.0879342	0.307289	14.4842	16.3078	18.9994	0.290876	0.448904	0	1.65861	0.250386	0.0824947	0.523318	0.17784	0.105561
ssc-miR-194b-5p	ssc-mir-194b	0.48983	3.76024	3.28012	11.6704	98.3002	92.3824	98.0579	7.00571	4.60913	3.05388	12.3589	10.2399	5.24156	0.889558	24.3881	20.6521	27.4033	1.92375	2.54259	1.00641	2.50322	2.2831	2.85294	2.29898	0.175868	0.0768223	7555.97	5814.51	5850.25	1.74526	1.01003	0.78795	5.55635	2.83771	0.412473	35.4809	1.24488	3.53629
ssc-miR-194b-3p	ssc-mir-194b	0	0	0	0.284643	0.59217	0.261954	0.516638	0.300245	0.0960235	0	0	0	0	0	0	0	0	0	0.110547	0.100641	0.0927119	0	0.114118	0	0	0	57.443	24.8546	39.8206	0	0	0	0.165861	0	0	0.418654	0	0
ssc-miR-195	ssc-mir-195	617.92	777.361	430.201	900.705	623.301	391.621	467.867	293.339	309.196	170.462	296.323	658.214	460.031	642.755	527.93	447.011	319.633	2314.73	480.328	2446.79	1779.61	1651.32	196.625	571.923	256.24	16.3631	343.588	490.019	388.577	815.908	336.342	850.085	291.833	1616.99	751.197	878.232	32.0112	35.7851
ssc-miR-196a	ssc-mir-196a-1	30.3694	12.8398	0.252317	1.13857	397.092	306.922	314.943	1.00082	205.778	189.341	250.943	0.770743	0.446091	0.691878	0	0.225706	0.32494	0.91607	1.43712	1.10705	2.13237	84.7486	2.96706	4.80695	5.45192	0.537756	1.64593	2.16127	1.99537	9.405	7.07024	1.46334	2.07326	15.7743	6.2696	9.94304	147.311	118.387
ssc-miR-196b-5p	ssc-mir-196b-1	108.13	123.171	0.841057	3.79524	1182.65	1024.5	1474.9	0.700571	831.66	724.14	838.086	0.330318	1.89588	1.68028	1.43459	1.12853	1.19145	3.11464	5.08518	4.52886	59.6138	225.936	141.506	195.1	319.992	0.384111	0.822965	4.32255	8.76227	6.30232	10.5493	2.92667	2.81964	1532.03	1275.7	2032.78	2648.75	3471.16
ssc-miR-196b-3p	ssc-mir-196b-1	0	0.366853	0	0	2.53787	3.14345	2.06655	0	1.72842	5.45997	2.22074	0	0	0	0	0	0	0	0.331642	0	0.0927119	0.547944	2.05412	8.56892	10.3762	0	0	0.0982397	0.260266	0	0.112226	0	0.0829306	2.50386	4.04224	4.08188	0	0.105561
ssc-miR-199b-3p	ssc-mir-199a-1	29175.7	28352.4	405.137	660.372	7587.81	6434.2	6193.56	901.034	9270.98	17267.5	11211	7024.44	9318.72	6909.49	9585.68	19335.6	15297.6	11579.7	14007.1	13680.7	59480.8	80535	20651.8	11064.9	3606.97	172.082	3516.12	3049.65	3902.68	11128.2	9058.89	11066.3	2092.84	18028	36296.8	22167.8	17507.7	25531
ssc-miR-199a-5p	ssc-mir-199a-1	6420.81	2351.71	76.7885	77.4229	758.908	520.677	521.391	198.762	919.425	3221.85	1157.78	456.39	520.922	609.841	918.139	2999.98	2246.2	800.004	905.272	803.62	8761.55	9293.4	3337.37	1672.09	661.177	17.6691	295.856	502.005	385.193	1479.11	2927.42	1537.06	232.786	1513.5	4641.56	2614.08	1014.52	939.387
ssc-miR-199a-3p	ssc-mir-199a-1	29174.9	28351.9	405.137	660.372	7587.73	6434.02	6193.46	901.034	9270.98	17267.4	11210.9	7024.22	9318.72	6909.49	9585.42	19335.4	15297.6	11579.5	14007	13680.6	59480.2	80534	20651.5	11064.7	3606.71	172.082	3516.12	3049.46	3902.6	11128.2	9058.89	11066	2092.84	18027.9	36296.3	22167.3	17507.7	25531
ssc-miR-199b-5p	ssc-mir-199b	6530.41	3174.74	100.17	48.2944	699.522	406.028	428.086	113.092	446.029	672.224	394.422	773.165	899.095	823.731	323.566	253.694	252.045	1080.41	1487.41	1386.74	1931.37	1259.27	1781.15	1516.39	712.53	21.6639	351.653	394.334	371.312	160.079	172.043	98.7188	165.115	1339.56	2070.12	1779.28	260.951	396.065
ssc-miR-19a	ssc-mir-19a	0.734744	0.183426	1.34569	0.189762	1.01515	0.43659	0.206655	0.700571	0.288071	0.370168	0.0965537	0.440424	0	0.0988398	0.652087	0.112853	0.108313	0.366428	4.31135	0.503206	0.556271	0.273972	1.48353	1.46299	2.37422	0.230467	0.329186	0.0982397	0.17351	1.26046	3.14233	0.337693	0	0.250386	0	0.732645	3.20112	2.4279
ssc-miR-19b	ssc-mir-19b-1	3.79618	1.46741	9.41984	1.23345	5.49872	0.0873179	1.1366	2.90236	0.384094	1.7583	1.73797	2.53244	0.223045	0.494199	4.43419	0.451413	0.541567	1.00768	22.5517	2.41539	1.20525	1.18721	6.84706	8.77792	12.5746	1.15233	1.81052	0.589438	1.04106	4.07227	4.37682	2.13872	0	0.41731	0.577463	1.04664	377.021	331.197
ssc-miR-19b-1-5p	ssc-mir-19b-1	0	0	0	0	0	0	0	0	0	0	0	0	0	0	0	0	0	0	0.110547	0.100641	0	0	0	0	0	0	0	0	0	0.0969588	0.112226	0	0	0	0	0	0.8892	0.844487
ssc-miR-1_1074-5p	ssc-mir-1_1074	0.244915	0.0917132	0.0841057	0.094881	0.253787	0.0873179	0	0	0	0	0.0965537	0.440424	0.223045	0	0	0	0	0.091607	0.110547	0.100641	0	0.091324	0.342353	0	0.263802	0	0.0822965	0	0	0	0.112226	0.225129	0.0829306	0.166924	0	0	4.03104	2.05844
ssc-miR-1_1074-3p	ssc-mir-1_1074	0	0	0	0	0	0	0.103328	0.200163	0	0.185084	0.0965537	0	0.223045	0	0.130417	0	0	0	0.110547	0.201282	0.0927119	0.091324	0.114118	0.208998	0.0879342	0	0.0822965	0	0.17351	0	0	0	0	0	0	0	0.71136	1.53063
ssc-miR-1_1338	ssc-mir-1_1338	0.48983	0	0.420528	0.474405	0.0845957	0.0873179	0	0.400326	0.672165	1.01796	0.289661	0.440424	0.223045	0.296519	0.130417	0.225706	0.216627	0.183214	0.331642	0.201282	0.46356	0.365296	0.228235	0.208998	0.175868	0	0.0822965	0.196479	0	0.290876	0.224452	0.225129	0.0829306	0.083462	0.577463	0.523318	0.8892	0.369463
ssc-miR-1_2726-3p	ssc-mir-1_2726	0	0	0	0	0	0	0	0	0	0	0	0	0	0	0	0	0	0	0	0	0	0	0	0	0	0	0	0	0	0	0	0	0	0	0	0	0.05928	0
ssc-miR-1_2726-5p	ssc-mir-1_2726	0	0	0.252317	0.189762	0	0	0.206655	1.80147	0	0.185084	0	0	0	0	0	0	0	0	0	0.100641	0	0.091324	0	0	0	0.614578	0	0.0982397	0	0.581753	0	0	0	0	0	0.418654	4.1496	4.48634
ssc-miR-1_2827	ssc-mir-1_2827	0	0	0	0	0	0.0873179	0	0	0	0	0	0	0	0	0	0	0	0	0	0	0.278136	0	0	0	0	0.0768223	0	0	0	0.0969588	0	0	0	0.083462	0	0	0.35568	0.316683
ssc-miR-200a-3p	ssc-mir-200a	20.5728	53.8357	2.43906	18.6916	669.575	592.015	786.22	7.00571	2189.72	6490.15	6442.16	2.53244	4.01481	3.95359	48.3849	167.361	225.184	298.181	1713.82	834.92	546.351	562.282	5.02118	48.383	0.439671	9.91007	957.026	1005.38	2076.05	10.0837	9.42699	9.23027	161.715	646.914	1431.37	1269.99	2480.28	3069.29
ssc-miR-200a-5p	ssc-mir-200a	0.367372	1.46741	0	0.569286	31.4696	21.6548	21.8021	0.300245	48.2038	112.346	91.0501	0	0.223045	0	1.43459	3.94986	4.00759	18.2298	44.5506	28.4815	17.8934	25.2054	0	0.104499	0	0.230467	20.821	23.5775	31.5789	0.581753	0.448904	0.225129	3.31722	21.9505	38.7725	32.8644	55.7825	84.5543
ssc-miR-200b	ssc-mir-200b	31.4715	51.5428	0.58874	15.5605	689.793	1758.32	2790.26	3.90318	2690.48	4781.92	7381.14	3.41329	3.01111	4.74431	92.9876	138.922	81.235	713.894	1096.63	2033.66	868.062	1337.26	4.33647	35.1117	0.351737	2.0742	1734.56	1833.55	3386.49	11.9259	6.28466	11.1439	471.875	1163.13	1430.29	1611.4	1997.56	3355.83
ssc-miR-200b-5p	ssc-mir-200b	0.48983	0.641992	0	0.284643	36.4607	25.0602	25.9352	0.300245	56.4618	130.021	81.0086	0.110106	0	0.0988398	0.52167	2.03136	3.46603	30.6884	30.7322	29.4879	16.7809	22.831	0.342353	1.04499	0	0	24.7713	27.4089	39.9941	0	0	0.225129	5.30756	32.8006	48.5069	26.2706	51.1587	71.1481
ssc-miR-200c-3p	ssc-mir-200c	22.6546	17.7924	0.420528	3.79524	238.814	274.964	554.559	1.30106	85.845	184.158	202.859	1.8718	0.892181	1.58144	3.13002	6.77119	3.46603	367.619	812.412	914.326	250.971	209.132	0.798824	1.46299	0.263802	0.153645	624.795	702.905	1474.84	4.75098	2.24452	3.26436	229.635	794.725	848.458	489.93	7588.2	6670.13
ssc-miR-200c-5p	ssc-mir-200c	0	0.183426	0	0	1.77651	1.65904	0.619966	0	0.384094	1.1105	0.579322	0	0	0	0	0	0	2.38178	5.08518	3.62308	1.76153	1.27854	0	0	0	0	1.31674	2.16127	0.954307	0	0	0	0.497583	5.2581	5.11467	3.03524	10.1962	8.81434
ssc-miR-202-5p	ssc-mir-202	0	0.0917132	0.168211	1.5181	0.0845957	0.261954	0.309983	0.700571	0.768188	0.0925419	0	0.220212	0.446091	1.08724	0	0.112853	0.108313	0.458035	0	0	1439.91	200.639	1.2553	0.731493	0	0.0768223	0	0.0982397	0.694042	0.193918	0.224452	0	2.1562	0.918082	0	2.40726	0.17784	0
ssc-miR-202-3p	ssc-mir-202	0	0	0	0.474405	0	0	0	0	0.0960235	0	0	0.440424	0	0.19768	0	0.112853	0	0	0	0	106.155	87.945	0	0	0	0.0768223	0	0	0	0	0	0	0.248792	0.667696	0	0	0	0
ssc-miR-203-3p	ssc-mir-203	265.61	403.538	116.57	72.8686	484.987	346.041	329.512	181.548	278.372	272.258	262.916	320.519	271.223	238.797	406.381	480.642	470.08	915.429	1037.82	976.925	492.208	440.73	142.875	81.9272	58.8279	34.0323	371.816	319.475	397.426	506.319	483.47	322.947	82.1013	2420.56	387.89	565.079	4928.66	5837.99
ssc-miR-203-5p	ssc-mir-203	0.367372	0.733706	0.252317	0.094881	0.507574	0.43659	0.41331	0.300245	0.192047	1.20304	0.289661	0.330318	0.111523	0.19768	0.130417	0.677119	0.64988	0.91607	6.52229	1.7109	1.39068	0.45662	0.570589	0.208998	0	0.230467	0.576076	0.392959	0.433776	1.35742	1.34671	1.01308	0	3.08809	1.23742	0.418654	46.4755	58.3752
ssc-miR-203b-3p	ssc-mir-203b	7.71482	13.4818	0.925163	0.94881	3.976	2.4449	4.02978	1.1009	1.15228	1.57321	2.02763	2.64255	2.34198	3.45939	2.34751	4.06271	6.82374	10.26	10.6125	7.85002	5.47	8.67578	3.30941	0.835992	1.49488	0.0768223	3.12727	3.63487	3.2967	2.52093	1.45894	2.58898	0.331722	2.92117	2.96981	8.05909	1.12632	0.738926
ssc-miR-203b-5p	ssc-mir-203b	0	0	0	0	0	0	0	0	0	0	0	0	0	0	0	0	0	0	0	0	0	0	0	0	0	0	0	0	0	0	0	0	0	0	0	0	0	0.0527805
ssc-miR-204	ssc-mir-204	18.2462	21.6443	900.435	1152.14	22.7562	11.3513	16.2224	590.681	3040.01	3716.48	2999.54	5.28509	7.58354	21.8436	80.598	189.819	193.231	64.3081	72.9612	102.654	248.19	79.2692	126.328	77.9563	24.3578	2457.85	19.7512	46.0744	33.4875	21.3309	13.4671	26.5652	17.0837	687.977	772.233	192.79	1296.51	1249.42
ssc-miR-204-3p	ssc-mir-204	0	0.0917132	5.46687	4.74405	0	0.174636	0	2.80228	2.97673	6.10777	2.31729	0	0	0.0988398	0	0.677119	0.866507	0.274821	0.552737	0.503206	0.370848	0.182648	0.570589	0.208998	0	3.76429	0	0.0982397	0	0	0	0.112564	0	0.667696	0.989936	0.418654	2.54904	1.05561
ssc-miR-205	ssc-mir-205	195.687	8.25419	1.59801	4.83893	26.986	62.2577	90.9283	45.7373	16.7081	35.9063	30.6075	4.40424	0.557613	5.43619	3.13002	2.82133	2.38289	673.586	442.41	1726.5	224.27	87.7623	4.90706	3.03047	0.527605	11.677	35.9636	28.4895	21.9491	21.6218	15.0383	57.6329	66.842	673.621	539.35	957.462	754.398	1193.79
ssc-miR-205-3p	ssc-mir-205	0.612287	0	0	0	0.0845957	0.261954	0.103328	0	0	0	0	0	0	0	0	0	0	5.49642	4.64299	6.44104	0.834407	0.547944	0.114118	0	0	0	0.0822965	0.0982397	0.17351	0.193918	0	0.112564	0.248792	2.58732	1.23742	3.66322	8.77344	6.492
ssc-miR-205b-5p	ssc-mir-205b	0	0	0	0	0	0	0	0	0	0	0	0	0	0	0	0	0	0.091607	0	0	0	0	0	0	0	0	0	0	0	0	0	0	0	0	0	0	0.35568	0.580585
ssc-miR-205b-3p	ssc-mir-205b	0	0	0	0	0	0	0	0	0	0	0	0	0	0	0	0	0	0	0	0	0	0	0	0	0	0	0	0	0	0	0	0	0	0	0	0	0	0.263902
ssc-miR-206	ssc-mir-206	0.48983	5.96136	3.11191	9.10858	0	1.4844	5.47636	2.00163	0.0960235	0.555251	0.289661	0.220212	0.446091	3.85475	0.130417	0.112853	0.866507	1.74053	0.994926	1.30834	0.0927119	0.821916	361.867	216.731	207.525	1.76691	0.0822965	6.6803	8.41525	3.10268	0.56113	0.675386	2.57085	0.166924	0.329979	1.46529	0.05928	0
ssc-miR-208b	ssc-mir-208b	0	0	0.252317	0.094881	0	0.174636	0	0.100082	0	0.0925419	0.193107	104.381	81.077	83.0254	0	0	0	0.183214	0.552737	0.100641	0	0.091324	53.4071	25.7068	38.3393	0.153645	0	0	0.433776	0	0	0	0.165861	0	0	0.104664	0	0
ssc-miR-20a-5p	ssc-mir-20a	194.34	186.728	330.115	68.4092	129.431	65.925	64.4764	211.672	77.7791	265.41	149.948	69.0365	107.619	72.9438	341.302	379.977	339.454	156.007	514.487	191.218	320.042	192.328	183.844	110.873	63.6643	85.9641	71.9272	100.794	83.1115	616.27	709.044	258.673	15.2592	63.7649	164.577	165.054	167.229	135.012
ssc-miR-20a-3p	ssc-mir-20a	11.2661	5.59451	7.82183	3.70036	3.8914	3.14345	3.82312	6.60538	4.51311	11.1976	11.7796	5.83562	7.69506	6.62227	17.3455	14.8966	10.6147	9.34392	10.8336	10.7686	14.9266	9.49769	5.93412	6.89694	8.00201	5.30074	3.62105	5.50142	3.90398	16.58	16.6095	8.44232	0.829306	3.25502	5.60964	5.54717	1.00776	0.950048
ssc-miR-20b	ssc-mir-20b-1	3.91864	3.20996	24.2224	8.25465	7.35983	3.92931	1.03328	29.5241	18.9166	31.0941	24.4281	1.21117	0.780658	0.494199	2.08668	2.82133	1.73301	1.83214	9.17543	22.7449	6.48983	2.00913	2.85294	0.940491	0.615539	4.99345	1.89282	4.32255	1.99537	76.4035	63.8566	30.73	0.331722	1.25193	8.08448	3.76789	6.46152	3.58907
ssc-miR-21-5p	ssc-mir-21	23242.9	13754.1	3137.23	1470.85	18789.4	14569.1	14917.8	2402.26	7666.81	11405.5	9138.13	3091.45	4169.5	2409.12	11906.2	11781.9	10375.9	11832.8	37049.7	31022.5	78023.4	53044.8	7062.06	2557.09	3861.63	865.864	9590.67	11623.3	9195.88	39674.5	37207.5	22477.5	2778.75	15012.9	21969.5	21718.8	37151.9	29974.5
ssc-miR-21-3p	ssc-mir-21	23.1444	151.235	30.4463	13.1885	529.231	345.255	215.025	35.9293	119.453	87.1745	80.043	20.8101	43.7169	34.5939	45.7765	53.041	62.0636	139.518	452.802	268.008	812.342	525.752	82.5071	24.7663	13.5419	10.6783	274.541	210.724	203.354	230.665	132.651	92.5278	28.3623	154.488	210.609	146.843	2.78616	5.85863
ssc-miR-210	ssc-mir-210	16.8991	30.4488	60.1356	15.3707	30.2853	13.5343	11.0561	58.948	37.7372	40.5334	29.642	11.7814	14.0519	8.6979	7.30338	6.77119	5.41567	98.7524	152.776	76.6886	65.64	53.3332	15.9765	10.0319	6.50713	257.355	14.155	10.3152	12.5795	30.2511	19.6396	11.5941	7.21496	59.5918	60.2211	19.3628	16.7762	28.2903
ssc-miR-210-5p	ssc-mir-210	0.244915	0.458566	0.252317	0.569286	0.338383	0.261954	0.619966	1.1009	2.11252	1.66575	2.31729	0.440424	0.223045	0	0	0.112853	0.216627	4.94678	1.43712	3.11988	2.96678	1.09589	0	0.208998	0.0879342	7.22129	0	0.392959	0.260266	0.969588	0.224452	0.450257	0.331722	3.42194	1.40241	0.627981	6.10584	2.21678
ssc-miR-212	ssc-mir-212	2.20423	3.11825	34.0628	31.5005	11.1666	3.66735	6.30298	289.436	5.47334	5.27489	4.34492	2.64255	2.67654	7.41298	1.56501	0.338559	0.433254	1.55732	0.552737	80.6136	140.366	26.6666	1.14118	1.14949	0.615539	2.38149	7.1598	14.7359	8.58876	5.04186	1.68339	18.9108	2.23913	5.75888	2.06237	12.141	2.54904	1.47785
ssc-miR-212-3p	ssc-mir-212	1.59195	3.20996	29.5211	55.4105	7.52902	6.46153	4.44309	287.434	8.45007	3.23897	4.05526	4.18403	2.56502	8.99442	1.56501	1.46709	0.866507	0.824463	0.994926	1.81154	135.638	52.7853	1.36941	0.731493	0.263802	3.07289	4.6909	9.13629	4.85829	5.33273	1.12226	5.06539	1.24396	4.34002	4.37222	11.3037	4.1496	7.17814
ssc-miR-214-5p	ssc-mir-214	51.5546	60.8059	1.17748	1.04369	15.058	15.4553	11.7793	2.60212	28.423	49.9726	27.7109	12.5521	26.5424	9.38978	14.2155	34.1945	26.7534	15.9396	24.2099	21.4366	139.902	156.529	38.3436	23.7213	7.4744	0.614578	7.90047	8.54685	6.15962	41.8862	30.9744	27.3531	5.05877	30.9644	67.4806	37.9929	79.5538	98.4355
ssc-miR-214-3p	ssc-mir-214	457.011	255.33	2.01854	5.5031	56.9329	100.59	101.158	10.3084	157.863	126.135	105.34	110.877	88.6605	126.614	140.59	196.252	153.48	119.181	65.0018	133.551	535.319	698.537	146.071	142.119	30.2493	0.768223	43.7818	59.6315	55.6968	131.961	94.2699	126.072	33.2552	307.057	292.939	248.785	1657.35	2067.99
ssc-miR-215	ssc-mir-215	3.18389	36.2267	20.1854	116.134	2820.08	809.524	2249.44	50.4411	241.115	329.727	1343.45	162.957	42.3786	7.2153	1158.76	1433.57	1268.46	42.4141	16.5821	20.7321	34.2107	54.7944	30.8118	98.5426	2.28629	2.61196	89694	39069.4	71199	28.312	9.65144	12.1569	58.2173	41.2302	4.7022	336.807	0.17784	0
ssc-miR-216	ssc-mir-216-1	0.857202	2.84311	5.13045	2.37202	0.676766	0.261954	0.516638	25.721	0.480118	0.647793	0.386215	0.440424	0.557613	0.395359	0.130417	0.338559	0.216627	0.641249	1.98985	2.71731	0.278136	0.365296	1.14118	0.104499	0.439671	247.291	1.72823	1.67007	2.42915	0.77567	0.673356	0.562821	0.497583	0.333848	0.494968	0.941972	0.41496	0.263902
ssc-miR-217	ssc-mir-217-1	2.57161	1.92598	4.87813	4.36453	0.169191	0.43659	0.516638	15.4126	0.672165	2.03592	1.54486	0.220212	0.669136	0.593039	0.782505	0.112853	0.108313	0.458035	1.43712	45.6911	0.0927119	0.639268	1.02706	0.626994	0.175868	206.806	1.15215	0.884157	1.82186	0.969588	0.785582	7.99206	0.497583	0.166924	0.247484	2.19793	0.11856	0
ssc-miR-218-5p	ssc-mir-218-1	95.2718	63.1904	483.271	675.837	21.4027	23.6632	23.0421	1549.26	36.0088	50.8055	40.1663	35.0137	40.3712	76.7985	85.5539	112.627	90.9832	148.861	274.931	213.158	354.901	104.475	26.0188	20.8998	7.12267	236.228	19.3397	30.9455	21.602	132.155	88.5464	116.166	15.3422	53.4991	81.0923	64.7867	291.539	230.228
ssc-miR-218-3p	ssc-mir-218-1	0	0.183426	0.420528	0	0.169191	0	0	1.30106	0	0.0925419	0	0.110106	0.111523	0.0988398	0	0.225706	0.32494	0.366428	0.110547	0	0.370848	0	0	0	0.0879342	0.0768223	0.0822965	0	0	0.387835	0.112226	0	0	0	0.0824947	0	0	0.0527805
ssc-miR-218b	ssc-mir-218-1	95.3943	63.1904	483.271	675.837	21.4027	23.6632	23.0421	1549.36	36.0088	50.8055	40.1663	35.0137	40.3712	76.7985	85.6843	112.627	90.9832	148.861	274.931	213.158	355.087	104.566	26.0188	20.8998	7.12267	236.459	19.3397	30.9455	21.602	132.349	88.5464	116.504	15.3422	53.5826	81.1748	64.8914	291.539	230.281
ssc-miR-218	ssc-mir-218-1	95.2718	63.1904	483.271	675.837	21.4027	23.6632	23.0421	1549.26	36.0088	50.8055	40.1663	35.0137	40.3712	76.7985	85.5539	112.627	90.9832	148.861	274.931	213.158	354.901	104.475	26.0188	20.8998	7.12267	236.228	19.3397	30.9455	21.602	132.155	88.5464	116.166	15.3422	53.4991	81.0923	64.7867	291.539	230.228
ssc-miR-219a	ssc-mir-219a	0.244915	0.641992	0.925163	1.23345	1.77651	0.873179	0.619966	1.6013	1.92047	1.29559	1.2552	0.330318	0.446091	0.19768	0.52167	2.03136	1.6247	1.09928	1.21602	1.81154	2.22509	1.73516	0.570589	0.313497	0	0.768223	0.740669	0.884157	1.04106	0.969588	1.90784	1.23821	0.165861	1.08501	2.96981	1.04664	3.67536	1.79454
ssc-miR-219a-5p	ssc-mir-219a	1.95932	3.66853	246.934	34.3469	2.96085	0.960497	1.34326	298.944	1.53638	2.96134	2.7035	1.65159	3.4572	1.28492	5.08628	6.20692	4.11591	1.74053	10.1704	1.00641	7.50966	2.19178	1.48353	1.14949	0.967276	2.84242	0.658372	1.57183	0.780797	9.21109	14.8138	4.05231	0.248792	1.41885	2.96981	3.66322	1.54128	1.53063
ssc-miR-219b-3p	ssc-mir-219b	0	0.550279	1455.95	811.043	0.0845957	0	0.103328	1397.24	1.34433	0.0925419	0	0.330318	0.111523	6.12807	0.130417	0	0.32494	0.183214	0	2.41539	3.05949	0.365296	0.798824	0.626994	0.175868	0.307289	0	0.982397	0.607286	1.45438	0.448904	0.78795	0.746375	0.751158	0.412473	6.17515	0	0
ssc-miR-22-5p	ssc-mir-22	29.1449	27.514	15.2231	14.5168	4.14519	8.03325	3.51314	35.0285	13.6353	32.7598	18.2486	19.0484	23.5313	8.6979	17.6064	77.5301	56.5396	10.3516	123.702	13.7879	36.0649	23.8356	109.439	58.5194	14.4212	6.14578	3.70334	4.32255	7.11393	21.5249	21.8841	18.5731	2.65378	5.9258	15.509	12.3503	126.444	89.3045
ssc-miR-22-3p	ssc-mir-22	51389.9	38166.5	17189.6	13348.7	10393.6	12001.5	8723.12	32059.2	33451.8	45169.6	31689.9	86073.6	91311.4	53073.7	80646.4	101634	118596	16407.8	28045.9	17208.5	39259.5	21138.8	101755	85429.2	55169.1	5638.37	9129.24	9159.96	9136.97	26786.2	27792.2	23937.1	6677.99	8849.14	14761.2	15750	12154.7	8814.86
ssc-miR-221-5p	ssc-mir-221	33.0635	31.4576	47.6879	20.6841	41.3673	37.8087	34.3048	230.988	56.9419	36.6466	45.3802	10.0197	12.2675	11.3666	45.1244	18.7336	20.2546	36.4596	40.5709	35.0232	44.3163	18.3561	10.4988	10.0319	3.3415	9.06503	31.2727	68.3748	39.8206	39.6562	45.7882	10.0182	9.53702	42.7325	20.2112	27.0032	6.04656	8.07541
ssc-miR-221-3p	ssc-mir-221	522.036	226.165	350.048	352.103	289.571	253.397	213.578	4036.09	328.4	745.147	417.402	111.758	140.184	113.765	362.3	783.652	653.455	166.084	365.248	290.652	545.702	332.693	283.583	105.44	28.1389	114.849	171.506	211.51	173.684	329.563	454.852	197.775	44.1191	214.414	483.584	256.321	410.099	1067.91
ssc-miR-222	ssc-mir-222	461.909	106.754	198.994	620.617	200.238	389.176	369.913	2972.12	452.079	506.204	729.656	89.5163	78.1774	131.062	614.397	696.643	245.98	117.165	96.7289	540.645	961.33	538.081	84.9036	96.3481	18.9938	100.714	131.921	329.692	224.175	397.822	292.461	324.41	52.4121	225.932	256.558	195.721	642.536	959.126
ssc-miR-222-5p	ssc-mir-222	0.367372	0.550279	0.252317	0	0.0845957	0.261954	0	2.30188	0.384094	0.370168	0.386215	0.110106	0.223045	0.691878	0	0.112853	0.758194	0.274821	0.331642	0.301924	1.01983	0.273972	0.114118	0.104499	0	0	0.164593	0.0982397	0.260266	0.193918	0	0.450257	0.165861	0.41731	0.164989	0.104664	1.12632	0.844487
ssc-miR-223	ssc-mir-223	273.937	133.351	4.28939	11.8601	230.692	171.056	135.359	29.8243	54.0612	33.6853	54.4563	70.1376	76.616	52.1874	237.36	327.387	181.858	253.477	81.0312	270.624	409.23	156.986	209.406	85.5847	19.2576	1.15233	106.245	197.855	116.078	1577.81	495.254	632.499	21.8937	27.7928	26.3983	20.4094	372.279	440.77
ssc-miR-224	ssc-mir-224	36.1249	21.6443	0.0841057	0.189762	0.0845957	0.873179	1.1366	0.300245	0.0960235	0.185084	0.0965537	0.110106	0.111523	0.0988398	0.260835	0.677119	0.32494	1.92375	0.331642	1.7109	53.6802	5.47944	5.59177	6.26994	0.703473	0	0.0822965	0	0.433776	0.484794	0.336678	0.225129	2.40499	0.166924	0.0824947	0.418654	1.60056	0.369463
ssc-miR-2320-5p	ssc-mir-2320	90.6185	72.8203	149.203	117.747	44.3281	29.0769	34.9247	167.537	86.4212	40.3483	42.4836	40.8494	28.7728	46.5535	22.171	10.2696	14.0807	70.3542	57.9268	88.1617	70.3683	56.7122	36.2894	15.5704	16.7075	31.9581	33.3301	65.7223	28.5425	106.17	81.2517	46.489	21.9766	76.1173	37.3701	64.1588	485.741	414.379
ssc-miR-2320-3p	ssc-mir-2320	14.6949	4.49395	15.8119	31.2158	4.22979	4.62785	4.23643	74.4607	17.4763	22.9504	19.4073	8.25796	7.91811	4.05243	5.08628	8.80255	4.33254	7.69499	10.2809	14.593	33.5617	21.9178	11.9824	8.67342	3.25356	12.7525	4.60861	4.7155	4.16425	21.0401	15.4872	23.9762	2.07326	7.92889	12.2092	9.10573	105.578	112.475
ssc-miR-2366	ssc-mir-2366-1	2.08178	0.27514	10.1768	20.1148	0.253787	0.523908	0.826621	32.8267	0.192047	0	0.0965537	0.220212	0.334568	0.593039	0.52167	0	0.108313	0.824463	0.663284	1.30834	1.66881	1.55251	0.114118	0.104499	0	1.69009	0.164593	0.491198	0.520531	0.387835	0.224452	0.562821	0.331722	1.58578	0.577463	1.36063	7.94352	5.01414
ssc-miR-23a	ssc-mir-23a	2232.52	1623.23	151.979	128.089	514.68	574.028	542.78	382.312	393.12	472.149	287.633	1257.3	1008.28	1050.07	249.749	271.638	183.591	1129.88	2841.18	1224.6	808.17	831.322	1020.44	1301.54	376.446	78.5124	455.018	609.675	502.66	1300.51	1428.53	907.831	309.746	559.362	510.89	557.019	29215.4	31053.7
ssc-miR-23a-5p	ssc-mir-23a	0.48983	0.0917132	0	0	0	0	0	0	0	0	0.0965537	0	0.111523	0.0988398	0	0	0	0.091607	0.331642	0.201282	0.278136	0	0.114118	0.104499	0	0	0	0.0982397	0	0	0.336678	0	0	0	0	0	0.94848	0.369463
ssc-miR-23b	ssc-mir-23b	1300.25	1683.85	580.834	894.159	692.247	716.618	1119.76	1747.42	940.262	985.294	704.359	3074.05	2640.86	3666.26	482.414	526.121	507.448	2355.58	3520.05	1991.39	1156.86	799.085	1142.32	1645.65	766.874	336.174	546.202	1160.7	1487.24	966.97	1097.35	1024.9	694.212	1743.44	1030.44	1098.13	18433.7	20710.9
ssc-miR-23b-5p	ssc-mir-23b	1.46949	1.3757	0.336423	0.759048	0.253787	0.0873179	0	1.70139	0.0960235	1.01796	0.193107	1.8718	1.67284	1.28492	0.260835	0.789972	0.541567	1.00768	3.31642	0.80513	0.370848	0.45662	0.912942	1.14949	0.527605	0.0768223	0	0.0982397	0.433776	0.290876	0.785582	0.78795	0.165861	0.667696	0.742452	0.941972	78.961	105.033
ssc-miR-24-1-5p	ssc-mir-24-1	141.316	88.2281	12.9523	5.78774	37.0529	41.1267	34.2014	16.8137	21.1252	19.804	16.8969	110.657	151.448	51.792	34.5606	15.0095	13.4309	46.3532	80.2574	63.2027	62.3951	53.9725	91.2942	112.127	67.4455	3.99476	18.3521	34.7768	18.9126	129.246	117.276	62.9234	9.70288	17.7774	21.9436	43.4354	40.8439	31.6683
ssc-miR-24-3p	ssc-mir-24-1	7327.48	5644.4	1129.03	1467.33	2317.58	1344.43	1660.27	1792.86	1508.43	960.863	1195.72	7051.31	6383.56	9535.77	1126.81	1094.11	999.299	5697.59	4556.76	6835.05	1701.54	1923.37	1385.85	2232.62	1559.42	212.49	1386.61	1682.75	2149.71	2990.89	2049.02	3652.94	1025.35	2951.38	1415.11	2851.56	52203	19259.1
ssc-miR-24-2-5p	ssc-mir-24-2	6.6127	14.399	8.57878	5.02869	5.66791	5.06444	4.95972	19.8161	6.62562	10.6423	4.82768	32.151	41.4864	33.5067	3.91252	4.06271	3.46603	17.0389	25.647	10.8693	7.7878	5.02282	15.8624	13.3759	9.84862	0.921867	3.70334	5.99262	5.11856	11.4411	10.6615	10.1308	3.48308	5.84234	5.52714	5.86116	24.8976	26.7597
ssc-miR-2411	ssc-mir-2411	1.10212	0.183426	0.756951	1.89762	1.01515	0.611225	1.1366	8.00652	0.576141	0.46271	0.579322	1.32127	3.12263	3.06403	0.260835	0.225706	0.108313	0.824463	0.552737	1.61026	1.29797	1.27854	0.912942	0.940491	0.879342	0.230467	0.493779	2.75071	1.04106	0.969588	1.34671	2.13872	0.331722	0.083462	0.577463	0.313991	0.82992	1.05561
ssc-miR-2483	ssc-mir-2483	15.0623	14.6741	88.1428	194.886	4.31438	3.66735	2.16988	28.1229	3.55287	5.18235	3.08972	4.84467	5.13004	0.790718	2.60835	3.6113	1.94964	15.0236	13.7079	14.4923	24.3832	8.85843	5.02118	1.77648	0.615539	27.656	3.29186	4.02783	3.38345	8.43542	15.1505	7.42924	3.06843	5.67541	9.3219	8.58241	0	0.0527805
ssc-miR-2483-5p	ssc-mir-2483	6.98007	5.22765	53.9958	76.1894	1.60732	1.39709	1.23993	19.4158	2.01649	1.85084	1.44831	4.73456	2.23045	1.4826	1.43459	1.9185	1.19145	7.69499	5.63791	8.55451	8.06594	2.46575	1.71177	1.56749	1.14314	14.6731	1.56363	1.86655	1.38808	3.49052	4.60127	3.82718	1.32689	1.83616	2.14486	1.88394	2.48976	1.42507
ssc-miR-26a	ssc-mir-26a	108489	80612	70972.3	128251	34343.9	68649.2	65669.7	85600.7	125968	113936	101074	128916	96306.6	145327	154763	108759	105544	145889	102497	157748	143455	160276	114997	165059	138956	67117.9	57812.3	75462.1	63354.6	125535	106997	97509.5	40753	55748.7	53994.9	48222.4	51049.8	50620.3
ssc-miR-26a-3p	ssc-mir-26a	2.57161	1.46741	0.336423	0.379524	0.422979	0.261954	0.309983	3.10253	0.0960235	2.68372	1.15864	0.770743	1.11523	0.0988398	0.391252	4.40127	2.70783	0.732856	3.75861	0.80513	3.98661	2.37442	7.98824	2.08998	0.175868	0.460934	0	0.196479	0.17351	1.45438	3.81569	2.25129	0.0829306	0.41731	0.907441	1.1513	1.7784	2.58624
ssc-miR-26a-1-5p	ssc-mir-26a-1	894.306	1354.05	966.29	715.877	426.955	480.86	417.857	702.072	1975.2	1840.1	1426.48	1042.7	905.675	1087.14	1162.02	662.335	691.473	2065.46	2479.91	1704.26	1929.52	1137.07	359.014	473.799	274.355	174.233	444.237	474.596	504.395	1213.15	1396.32	912.333	290.589	1243.33	966.508	866.928	1498.66	966.146
ssc-miR-26a-1-3p	ssc-mir-26a-1	0.979659	0.917132	0.756951	0.094881	0.845957	0.261954	0.103328	0.200163	0.0960235	0.370168	0.0965537	0.110106	0.111523	0.0988398	0.260835	0	0.32494	0.183214	1.54766	0.201282	0.46356	0.273972	0.114118	0.208998	0	0	0.24689	0.491198	0.0867552	0	0.224452	0.337693	0	0.333848	0	0.209327	0.23712	0.369463
ssc-miR-26b-5p	ssc-mir-26b	11371.5	7690.61	15154.6	19847	2870.76	2751.04	2627.41	4432.21	4802.71	8883.74	8030.18	4647.03	5067.37	5165.76	13508.6	17867.9	15470.7	7264.53	10924.4	10209.8	9288.81	9249.75	4486.2	4869.13	4490.71	6798.77	2715.04	3321.19	3766.22	11474.6	17118.7	11212.6	1164.1	3580.69	6580.93	5012.13	4968.32	3748.94
ssc-miR-26b-3p	ssc-mir-26b	11.7559	10.9139	28.2595	28.4643	8.88255	10.0416	14.0526	11.2091	12.387	16.8426	13.7106	11.1207	9.03333	7.51182	13.5634	20.5393	15.5971	19.7871	21.6673	17.4109	16.8736	15.3424	17.46	11.4949	6.24332	4.91663	12.2622	26.3282	17.2643	35.0991	21.8841	22.2877	10.2834	9.59813	9.98186	6.48914	9.60336	10.5561
ssc-miR-27a	ssc-mir-27a	2261.91	8538.77	604.72	339.105	3549.3	2446.21	1688.48	1258.13	1903.86	1841.68	1330.8	5019.41	5549.7	4938.73	824.63	1261.47	1000.71	4929.92	4262.48	4389.57	2903.55	3025.02	2884.1	4562.95	1420.75	150.264	1991.08	2366.1	1981.32	5595.3	2673.67	2770.77	881.884	1978.88	1667.96	1471.57	20049.9	24906.3
ssc-miR-27a-5p	ssc-mir-27a	25.2262	14.2155	1.93443	0.94881	11.082	8.03325	6.50964	3.00245	4.70515	5.0898	3.28283	4.40424	5.46461	2.37215	5.08628	3.49845	3.89928	14.8403	32.1693	19.0212	17.8007	7.39724	33.5506	5.22495	4.48464	0.614578	3.78564	2.75071	2.42915	18.0343	14.1405	8.66745	1.16103	5.42503	3.46478	4.91919	13.1009	32.8822
ssc-miR-27b-5p	ssc-mir-27b	26.3283	17.7924	6.39203	9.86762	5.32953	12.3991	10.2294	23.0188	5.37732	13.0484	8.40017	15.4149	14.8325	3.95359	7.69463	9.25396	10.0731	25.2835	48.4197	31.2994	21.231	26.21	51.353	28.6327	9.67276	3.30336	6.91291	9.13629	8.76227	12.7986	18.9662	26.6777	12.6054	20.0309	33.8228	26.6892	30.2921	46.7107
ssc-miR-27b-3p	ssc-mir-27b	17178.9	28616.4	13865.7	12158.1	17205.1	21953.1	18136.6	33066.3	26362.6	21544.4	17758.3	117459	127382	134562	8231.17	9000.94	10347.5	60467.7	33666.3	42864.4	22953.3	20346.1	28398.3	36162.3	20926.6	2446.33	17466.6	15866.7	19360.1	18581.7	14722.8	19852.8	17007.5	30638.9	22110.2	21509.8	34860.9	74280.1
ssc-miR-28-5p	ssc-mir-28	821.934	562.569	365.439	764.646	358.432	481.908	415.584	316.758	570.092	956.513	803.713	1108.88	1078.65	766.008	677.91	1073.68	901.492	682.289	454.902	1059.25	1409.31	1134.34	513.986	356.133	407.047	113.39	361.446	416.438	368.363	1855.5	1163.78	1986.98	207.244	461.712	959.578	739.553	809.884	579.424
ssc-miR-28-3p	ssc-mir-28	5518.42	2626.02	3858.1	2708.57	3441.01	3871.33	4101.18	1558.97	3398.94	4084.15	3601.26	3582.19	4468.38	2931.29	2377.25	2150.98	1647.12	4062.04	5423.56	4890.16	4927.17	4508.21	3190.39	1384.3	1380.65	413.995	2795.37	3953.46	2877.41	5703.99	8075.23	7178.33	4795.29	3593.71	3727.36	4054.88	1375.12	1290.48
ssc-miR-296-5p	ssc-mir-296	3.79618	3.39339	5.13045	12.2396	1.43813	1.13513	0.826621	8.40685	4.99322	7.21827	3.57249	1.43138	1.44979	0.296519	1.30417	2.14421	0.97482	2.01535	4.09025	2.81795	7.97322	3.28766	3.30941	3.03047	1.40695	6.06896	1.31674	0.785917	0.694042	2.90876	2.80565	1.91359	0.165861	3.42194	5.52714	3.13991	176.595	276.306
ssc-miR-296-3p	ssc-mir-296	53.1465	36.0433	87.8904	183.784	27.5782	16.6777	22.3188	129.506	65.392	47.7516	52.0424	22.3515	20.1856	11.8608	11.0855	39.16	23.0707	39.7575	38.6916	58.5732	124.976	119.908	25.1059	16.4063	9.93656	35.3382	12.0153	17.5849	17.6981	38.7835	39.6158	45.5885	7.54668	50.6614	71.1104	95.7672	11.9153	5.33083
ssc-miR-299	ssc-mir-299	2.93898	0.366853	42.2211	113.952	0.930553	0.785861	0.826621	83.6682	1.05626	0.46271	0.482768	1.98191	2.00741	0.790718	0.52167	0.789972	0.866507	0.274821	0.110547	0.301924	1.39068	0.91324	0.912942	0.313497	0.527605	3.22654	0.24689	0.687678	0.520531	0.77567	1.23449	3.03923	0.0829306	3.42194	3.46478	4.81452	54.1227	41.591
ssc-miR-299-3p	ssc-mir-299	10.5313	2.29283	858.551	848.711	4.56817	3.92931	2.37653	429.95	6.04948	7.03318	1.93107	10.0197	18.1782	10.477	5.60795	13.6552	9.20664	1.19089	6.85393	2.61667	60.3555	16.7123	13.1235	7.62843	4.66051	52.0855	1.48134	2.65247	1.82186	8.2415	12.6815	31.0677	1.57568	24.7047	47.7644	33.7017	40.1919	29.1348
ssc-miR-29a-5p	ssc-mir-29a	0.48983	0.0917132	0.504634	0.379524	0	0.0873179	0	1.00082	0.0960235	0.185084	0.289661	0.110106	0.334568	0.0988398	0.52167	0.564266	0.216627	0.183214	1.32657	0.402565	0.834407	0.182648	0.114118	0.313497	0.439671	0	0	0	0	1.93918	2.35675	1.01308	0	0.083462	0	0.418654	8.18064	7.65317
ssc-miR-29a-3p	ssc-mir-29a	3383.86	4086.65	8501.32	6806.86	2394.06	1763.47	1221.95	10451.3	2927.66	5351.7	3300.59	3216.53	3718.5	3321.21	4778.63	9190.54	8405.44	4832.73	6248.47	5027.33	9364.55	7325.46	3328.13	4666.19	2824.97	887.605	1915.62	2216.68	1876.51	9319.87	7378.64	5872.48	481.495	1882.65	3350.27	2154.92	1104.03	1027.69
ssc-miR-29b	ssc-mir-29b-1	144.5	248.176	1079.58	409.981	127.993	96.2243	74.7059	1426.86	150.181	375.35	268.805	260.511	406.835	382.411	89.0751	134.07	114.271	159.579	646.812	183.167	301.685	203.561	282.556	254.455	172.439	67.5268	89.4563	145.984	117.727	442.908	573.363	309.327	27.0354	66.6026	148.573	140.04	251.762	206.108
ssc-miR-29b-1-5p	ssc-mir-29b-1	1.7144	0.27514	0.420528	0.664167	0	0.349272	0.103328	1.00082	0	0.0925419	0	0	0.111523	0.19768	0	0.677119	0.32494	0.366428	0.221095	0.201282	0.556271	0.547944	0.342353	0.313497	0.263802	0.153645	0.0822965	0.196479	0	0.678712	1.45894	0.675386	0.0829306	0.166924	0.329979	0.627981	1.83768	1.58341
ssc-miR-29c	ssc-mir-29c	741.602	1082.86	5610.27	4017.55	600.545	497.188	350.694	5429.92	1204.23	3305.13	2154.02	2248.7	2949.77	2500.75	287.179	549.595	495.967	912.131	2414.8	1058.14	1948.62	1423.1	2199.51	2422.91	1422.07	997.691	505.63	625.001	581	2872.11	2930.9	2201.19	223.249	481.409	1300.53	819.411	364.987	294.198
ssc-miR-29c-5p	ssc-mir-29c	22.5322	18.2509	52.3978	45.1634	9.39012	7.59666	8.05955	84.5689	22.1814	32.112	24.4281	35.1239	33.9029	31.1345	7.95547	5.64266	6.17386	17.4053	34.3802	19.927	28.0917	17.3516	63.2212	57.8925	35.5254	10.5247	6.83061	13.3606	10.3239	35.196	39.3913	23.0757	7.79547	13.6878	21.4486	30.9804	703.12	729.056
ssc-miR-2_4162-5p	ssc-mir-2_4162	0	0	0.0841057	0.094881	0	0	0	0.100082	0	0.0925419	0	0	0.111523	0	0	0.112853	0	0	0.110547	0	0	0.091324	0.228235	0	0	0	0	0	0	0.0969588	0.112226	0	0	0	0.0824947	0	0.23712	0.475024
ssc-miR-2_4162-3p	ssc-mir-2_4162	0.122457	0.366853	1.17748	0.474405	0.845957	0.698543	0.516638	0.900734	0.960235	0.740335	0.868983	0.220212	0.446091	0.593039	0.260835	1.80565	0.97482	1.09928	0.552737	0.905771	1.94695	1.27854	1.94	0.208998	0.0879342	1.07551	0.411483	0.589438	0.954307	0.290876	0.785582	0.450257	0.0829306	0.166924	1.15493	0.313991	8.83272	7.65317
ssc-miR-2_4219	ssc-mir-2_4219	0	0.0917132	0	0.189762	0	0	0.103328	0	0	0	0	0.110106	0	0	0	0	0	0	0	0	0	0	0	0	0	0	0	0	0	0	0	0	0	0	0	0	1.54128	1.00283
ssc-miR-2_4367-3p	ssc-mir-2_4367	0	0.0917132	0	0	0	0	0	0	0	0	0	0	0	0	0	0	0	0	0	0	0	0	0.114118	0	0	0	0	0	0	0.0969588	0.112226	0	0	0	0	0	1.54128	0.527805
ssc-miR-2_4367-5p	ssc-mir-2_4367	0.367372	0.183426	0	0	0	0	0	0	0	0	0	0	0.334568	0	0	0	0	0.091607	0	0.301924	0	0	0.114118	0	0.175868	0	0	0.196479	0	0	0	0	0	0	0.0824947	0	0.71136	1.05561
ssc-miR-2_4498	ssc-mir-2_4498	0.367372	0	0.0841057	0	0.0845957	0.43659	0.309983	0	0.192047	0.46271	0.0965537	0.550531	0	0	0.391252	0.677119	0.32494	0	0	0.402565	0.370848	0.182648	0.570589	0.313497	0.527605	0	0.0822965	0.196479	0	0.969588	0.336678	0.78795	0.0829306	0.250386	0.0824947	0.209327	1.7784	1.05561
ssc-miR-2_4938	ssc-mir-2_4938	1.10212	0.366853	1.17748	1.42321	0.338383	0.261954	0.41331	2.60212	0.768188	1.38813	0.482768	1.43138	1.11523	1.08724	0.260835	0.451413	0.108313	1.19089	0.773831	1.20769	2.41051	2.00913	0.342353	0.731493	0.351737	0.99869	0.0822965	0.392959	0	0.581753	0.673356	1.68846	0.248792	1.08501	1.23742	0.523318	1.12632	0.950048
ssc-miR-2_5245	ssc-mir-2_5245	0	0.183426	0	0	0	0.174636	0	0	0.0960235	0.0925419	0	0	0.111523	0	0.130417	0.112853	0	0.274821	0	0.402565	0.185424	0	0	0	0	0.0768223	0.0822965	0	0	0.0969588	0.112226	0	0	0.166924	0	0	1.06704	0.211122
ssc-miR-2_5563-3p	ssc-mir-2_5563	0	0.0917132	0	0	0.0845957	0	0	0.500408	0.480118	0.277626	0.193107	0	0.111523	0	0	0.112853	0.216627	0.274821	0.552737	0.301924	0.278136	0.182648	0.228235	0	0	0.0768223	0	0	0	0.387835	0.336678	0	0.0829306	0	0.0824947	0	0.94848	3.32517
ssc-miR-2_5563-5p	ssc-mir-2_5563	0	0	0	0	0	0	0	0	0	0	0.0965537	0	0	0.0988398	0	0	0.108313	0.183214	0.110547	0.100641	0	0	0	0	0	0	0	0	0	0.0969588	0	0.112564	0	0	0.0824947	0	0.47424	0.0527805
ssc-miR-2_5850-5p	ssc-mir-2_5850	0	0	0	0	0.0845957	0	0	0.100082	0	0	0	0	0	0	0	0	0.108313	0	0.110547	0	0	0	0	0	0	0	0	0	0	0.193918	0	0	0	0	0	0	0	0
ssc-miR-2_5850-3p	ssc-mir-2_5850	0	0	0	0	0	0	0	0	0	0	0	0	0	0	0	0	0	0	0	0	0	0	0	0	0	0	0	0	0	0	0	0	0	0	0	0	0	0
ssc-miR-2_6012-3p	ssc-mir-2_6012	0	0.183426	0	0.094881	0	0	0	0.200163	0	0	0	0.110106	0	0	0	0	0	0	0	0	0	0	0	0.104499	0	0	0	0	0	0	0	0	0	0	0	0	3.02328	4.64468
ssc-miR-2_6012-5p	ssc-mir-2_6012	0.122457	0	0.168211	0	0	0	0	0.100082	0	0	0	0	0	0	0.130417	0	0.108313	0	0	0	0	0	0	0	0	0	0	0	0.0867552	0	0	0	0	0	0	0	30.1143	31.246
ssc-miR-2_6119	ssc-mir-2_6119	0	0	0.0841057	0.094881	0	0	0	0.200163	0.288071	0.370168	0.0965537	0	0	0	0	0.112853	0	0.091607	0	0	0.185424	0	0	0.104499	0.351737	0.153645	0	0	0	0.193918	0	0	0	0	0.0824947	0.104664	0.41496	0.263902
ssc-miR-2_6284	ssc-mir-2_6284	0	0	0	0	0	0	0	0	0	0	0	0.110106	0	0	0	0	0	0	0	0.100641	0.185424	0.091324	0	0	0.0879342	0.0768223	0	0.0982397	0	0	0	0	0	0	0.0824947	0	2.31192	2.164
ssc-miR-483	ssc-mir-2_6468	1.59195	3.11825	0.672845	0.474405	0.507574	0.261954	0	0.700571	0.384094	1.66575	0.579322	1.54149	0.223045	0.395359	3.78211	8.01257	7.257	0.732856	3.64806	0.402565	1.20525	0.639268	3.42353	1.77648	1.49488	0	0.0822965	0.392959	0.347021	1.06655	2.02007	0.112564	0.248792	0.584234	0.494968	0.837308	2857.65	1069.54
ssc-miR-2_6468	ssc-mir-2_6468	8.08219	6.32821	2.01854	1.9925	0.59217	0.523908	0.619966	2.20179	1.82445	2.40609	1.54486	3.74361	2.23045	2.86635	7.30338	20.8778	25.1287	2.01535	4.09025	1.61026	3.33763	1.00456	3.76589	2.61248	1.23108	0.0768223	0.0822965	0.687678	0.17351	0.969588	1.01003	0.225129	0	2.33693	3.0523	1.25596	203.39	199.668
ssc-miR-2_6930-3p	ssc-mir-2_6930	0	0	0	0	0	0	0	0	0	0	0	0	0	0	0	0	0	0	0	0	0	0	0	0	0	0	0	0	0	0	0	0	0	0	0	0	1.482	2.26956
ssc-miR-2_6930-5p	ssc-mir-2_6930	0	0	0	0	0	0	0	0	0	0	0	0	0	0	0	0	0	0	0	0	0	0	0	0	0	0	0	0	0	0	0	0	0	0	0	0	1.12632	0.211122
ssc-miR-2_7558-5p	ssc-mir-2_7558	1.95932	0.733706	1.00927	1.42321	0.845957	0.873179	1.03328	1.1009	1.92047	1.94338	2.41384	0.550531	1.0037	0.790718	1.56501	1.6928	0.758194	0.732856	0.994926	1.7109	4.82102	2.55707	2.96706	2.08998	0.967276	0.537756	0.658372	0.884157	0.954307	2.81181	2.02007	2.70154	0.331722	1.00154	1.73239	1.1513	8.23992	10.5033
ssc-miR-2_7558-3p	ssc-mir-2_7558	0	0.183426	0	0.094881	0	0.0873179	0	0	0	0	0	0	0	0	0	0	0	0	0	0	0.0927119	0	0	0	0	0.0768223	0	0	0	0	0	0	0	0	0	0	0	1.16117
ssc-miR-301	ssc-mir-301	173.277	160.04	1097.16	423.264	101.346	87.4926	108.494	927.656	87.2854	156.951	135.175	153.048	295.981	208.453	106.16	73.6931	66.6127	171.122	281.675	259.956	451.878	213.515	132.833	54.653	59.7952	389.95	76.5358	100.794	86.1479	389.774	406.707	214.66	34.9138	153.487	185.613	212.572	76.2934	56.3167
ssc-miR-3064-5p	ssc-mir-3064	0.244915	0.366853	0.925163	1.04369	0.0845957	0.349272	0.206655	0.700571	0.288071	0.0925419	0.0965537	0.330318	0.111523	0	0.260835	0.902825	0.541567	0.183214	0.331642	0.100641	0.185424	0.273972	0.114118	0	0	0.6914	0.164593	0	0	0.484794	0.673356	0.450257	0	0	0.412473	0	1.24488	1.05561
ssc-miR-3064-3p	ssc-mir-3064	0	0.183426	0.168211	0	0.0845957	0	0	0	0	0	0	0	0	0.0988398	0	0	0	0	0	0	0.0927119	0	0	0	0	0	0	0	0	0	0.112226	0	0	0	0	0	0.23712	0.738926
ssc-miR-3085-3p	ssc-mir-3085	0	0.27514	11.1861	9.10858	1.09974	1.04782	0.516638	49.6404	0.864212	0	0.0965537	0.110106	0	3.16287	0	0	0	0.091607	0.110547	0	1.76153	0.182648	0.114118	0.104499	0	12.5989	0.0822965	0.982397	0.0867552	0.290876	0	0	0	0.250386	0.164989	0.627981	0.77064	0.105561
ssc-miR-3085-5p	ssc-mir-3085	0.122457	0	1.26159	0.94881	0	0.174636	0	2.7022	0	0	0	0	0	0	0	0	0	0	0	0	0	0	0	0	0.0879342	0.99869	0	0	0	0	0	0	0	0	0	0	0.05928	0
ssc-miR-30a-5p	ssc-mir-30a	12598.9	22953	29349	16940.9	10769.5	7314.19	9298.66	21064.5	70872.6	103115	109281	20680.9	24508	41537	54735.4	33385.1	48019.5	78691.9	96818.9	54386.9	8307.82	6227.56	16983.3	11947.3	11507.4	13968.5	14389.6	15799.6	20078.8	26606.7	37453.8	25099.4	14481.4	16176.6	8041.25	10310.9	3625.21	3266.74
ssc-miR-30a-3p	ssc-mir-30a	475.502	458.933	675.285	294.985	86.0338	106.877	110.664	650.23	851.345	2097.92	1009.95	261.282	306.13	247.297	610.093	736.028	913.298	987.615	3453.72	710.125	181.53	116.803	818.566	329.694	223.265	138.357	94.641	147.949	187.565	349.343	863.916	380.467	117.761	402.036	220.838	218.956	1440.68	1205.08
ssc-miR-30b-5p	ssc-mir-30b	603.715	1033.52	1779.17	345.367	391.509	184.066	166.047	2210	590.833	2362.87	794.733	1191.9	1612.06	885.802	364.256	723.05	631.792	517.946	3170.61	369.051	596.23	211.506	1431.84	732.643	747.968	811.935	204.342	539.139	723.105	654.278	1583.62	373.15	148.446	277.094	597.591	376.579	2119.32	2386.15
ssc-miR-30b-3p	ssc-mir-30b	11.8784	5.22765	5.38276	11.5755	0.930553	1.13513	1.54991	16.2132	3.07275	13.326	6.66221	10.0197	12.4905	5.73271	3.52127	18.5079	14.4057	2.47339	13.4868	6.54168	5.56271	6.75797	22.5953	10.5544	9.23309	6.2226	0.740669	1.47359	1.7351	4.46011	7.07024	7.76693	0.497583	2.75424	6.68207	4.39587	7.76568	5.80585
ssc-miR-30c-5p	ssc-mir-30c-1	1781.39	1518.95	3898.05	811.138	670.252	457.895	433.873	3064.8	2335.2	6786.28	3408.15	2250.35	3010.44	1719.91	370.255	495.313	451.558	1256.76	4651.72	985.58	969.488	364.657	2296.51	1754.54	2477.63	707.61	489.253	1101.17	735.077	1857.44	4280.86	1135.44	543.693	357.968	469.065	609.247	2582.24	2428.85
ssc-miR-30c-1-3p	ssc-mir-30c-1	52.9016	42.0964	53.4912	60.0597	24.1944	30.2993	30.4816	61.7503	52.6209	73.7559	53.3942	168.903	133.716	97.1595	25.301	36.903	42.1339	31.4212	50.8518	49.4149	44.3163	44.8401	73.4918	50.682	50.2104	17.7459	24.7713	34.4821	28.2822	43.9223	63.52	42.9995	21.7278	29.3786	28.0482	31.9224	6.46152	4.8558
ssc-miR-30c-3p	ssc-mir-30c-2	72.7397	48.2411	136.167	104.464	9.05174	12.3991	9.91945	93.9766	87.3814	375.535	193.976	43.3818	40.8173	34.3962	43.2986	74.2574	84.2678	81.2554	327.662	91.9861	27.2573	30.0456	58.5424	43.2626	18.1144	33.4945	8.06506	16.5043	13.3603	74.6583	140.956	89.376	13.8494	38.5594	40.0924	56.7276	18.0804	16.837
ssc-miR-30d	ssc-mir-30d	10025.5	9078.78	15047.9	12532.2	5128.7	4854.53	5146.95	22983.9	19134.6	20189.7	25189.2	35769.7	36891	29447.3	12538.1	9926.9	9678.13	11901.6	12094.7	13225.3	8249.78	5655.05	15052.9	10803.3	18194.4	15175	6438.47	7153.12	6754.15	9995.19	10633.8	8829.65	4541.61	9853.69	7640.66	6985.98	26699.2	26173.5
ssc-miR-30d-3p	ssc-mir-30d	30.0021	46.1317	76.368	55.79	28.5088	24.711	21.3888	132.908	74.8983	147.789	99.74	111.868	161.039	84.0138	42.9073	65.4548	76.7942	57.4376	77.2726	60.888	60.5409	43.8355	144.701	70.4323	87.7583	85.5032	28.6392	28.0965	28.2822	63.9928	60.3776	51.8921	21.1473	57.088	70.6979	40.5048	33.7896	30.9293
ssc-miR-30e-5p	ssc-mir-30e	8467.56	8659.01	36933.7	17747.8	5483.32	5568.61	5411.27	21781.8	11528.3	20699.9	20103.6	34985.8	48828.7	43626.7	20169.6	11508.4	12494.4	8516.06	17261.3	10331.2	10590.2	7900.07	29120.9	21842.6	34721.8	6365.65	5127.98	9659.12	6427.17	20145.4	29392.5	14318.2	3416.91	4443.35	5306.97	6585.74	88.8015	66.8201
ssc-miR-30e-3p	ssc-mir-30e	571.019	443.708	655.856	319.369	179.343	188.869	209.342	758.118	184.749	499.449	245.343	796.728	760.027	572.48	293.961	387.312	417.331	238.911	693.242	295.181	364.729	326.666	1422.59	512.254	489.178	113.39	172.658	323.208	301.995	355.354	643.504	342.646	126.967	169.678	183.221	174.579	446.912	435.65
ssc-miR-31	ssc-mir-31	10.0415	31.7328	185.369	144.124	155.994	245.363	194.979	362.195	329.169	663.063	345.855	6.38616	6.57984	10.7735	34.691	44.1256	36.1767	1184.02	1066.23	1480.84	3893.53	1364.47	6.96118	5.95644	2.90183	447.182	782.393	677.362	981.809	179.568	165.758	138.904	206.082	579.643	650.636	269.509	200.604	251.341
ssc-miR-31-3p	ssc-mir-31	0	0	1.17748	0.284643	0.930553	0.785861	0.309983	2.50204	1.05626	1.48067	0.579322	0	0.111523	0	0.391252	0	0	3.8475	12.0497	1.50962	5.65543	1.9178	0.114118	0	0	1.84373	0.740669	1.08064	1.99537	0.387835	0.785582	0.112564	0.580514	1.66924	1.31991	0.209327	26.8539	37.4213
ssc-miR-3120-3p	ssc-mir-3120	0.48983	0.366853	0.672845	0.094881	0	0	0.103328	0.400326	0	0.277626	0	1.65159	0.334568	0.19768	0.260835	0.902825	0.541567	1.83214	1.10547	0.905771	0.278136	0	4.22236	0.522495	0	0	0.0822965	0	0	0.290876	0.336678	0.675386	0	0.250386	0.164989	0.104664	0.2964	0.211122
ssc-miR-3120-5p	ssc-mir-3120	0	0	0.0841057	0.094881	0	0	0	0	0	0.0925419	0	0.110106	0	0	0	0	0	0	0	0	0	0	0.228235	0	0	0	0	0	0.0867552	0	0	0	0	0	0	0	0.23712	0
ssc-miR-32	ssc-mir-32	31.4715	141.238	68.2097	29.6029	34.6842	28.553	21.1822	93.1759	70.3852	122.34	139.134	27.1962	25.0926	25.303	104.073	188.352	183.375	83.8204	150.676	111.611	85.295	68.3103	60.0259	24.0348	17.0592	90.9576	33.1655	33.4997	43.2908	241.04	135.12	127.085	6.13686	23.6197	29.2856	18.9441	333.391	194.707
ssc-miR-32-3p	ssc-mir-32	8.93939	8.07076	3.36423	5.21845	1.18434	0.349272	0.929948	7.10579	6.5296	10.6423	14.6762	0.770743	1.11523	0.494199	4.56461	11.1725	11.3729	4.12232	6.74339	5.43463	9.73475	5.20547	4.10824	1.77648	1.84662	5.5312	1.48134	1.47359	2.25564	6.39928	7.7436	9.68053	0.331722	1.7527	4.45471	3.55856	24.6012	26.0208
ssc-miR-320	ssc-mir-320	56.5753	31.4576	34.9039	111.675	27.832	10.4782	22.8354	22.5183	13.1552	16.2874	23.7522	6.49626	4.68395	2.27331	20.606	27.1976	19.1715	12.0921	35.7068	32.7084	33.6544	67.8537	15.52	3.76196	0.703473	14.3658	6.08994	7.46621	16.0497	25.1123	40.7381	35.4577	2.81964	15.8578	29.6981	44.5867	765.068	560.476
ssc-miR-323	ssc-mir-323	0.367372	0.27514	93.5255	188.529	0.676766	0.523908	0.103328	655.634	2.01649	1.85084	2.22074	1.8718	0.780658	2.86635	0.260835	1.35424	0.433254	0.183214	0.221095	0.100641	10.8473	2.83104	0.456471	1.67198	0.615539	73.058	0.411483	1.27712	0.780797	1.26046	0.785582	4.7277	0.663445	1.50232	2.63983	3.4539	463.273	359.224
ssc-miR-323-5p	ssc-mir-323	0	0.0917132	1.68211	5.40822	0	0	0	9.30758	0.0960235	0	0	0	0	0.395359	0	0	0.108313	0	0	0	0.0927119	0.091324	0	0	0	0.614578	0	0.0982397	0	0.0969588	0	0	0	0	0	0.104664	13.8715	4.75024
ssc-miR-323b-3p	ssc-mir-323b	1.10212	0.641992	157.698	143.745	0.845957	0.785861	1.23993	848.291	2.30456	1.7583	1.73797	1.7617	1.78436	0.988398	0.912922	1.12853	1.51639	0.183214	0.331642	0.201282	11.8671	2.83104	3.65177	2.50798	1.58281	81.6621	1.64593	0.884157	1.04106	2.03613	1.45894	6.19103	0.331722	3.00463	3.1348	4.29121	32.1891	32.6183
ssc-miR-323b-5p	ssc-mir-323b	0	0	0.0841057	0.094881	0	0	0	0	0	0	0	0	0	0	0	0	0	0	0	0	0	0	0	0	0	0.0768223	0	0	0	0	0	0	0	0	0	0	0.23712	0.316683
ssc-miR-324	ssc-mir-324	24.7364	34.851	266.11	193.273	16.5808	5.93762	6.71629	147.921	22.6616	33.5002	24.0419	6.93669	17.6206	11.6631	10.9551	18.2822	21.3377	13.3746	41.6763	20.7321	47.9321	21.2785	14.8353	7.41943	9.76069	101.866	6.91291	8.25213	11.9722	17.5495	24.5775	15.8716	2.1562	21.0324	31.5955	55.681	71.0768	49.5608
ssc-miR-324-3p	ssc-mir-324	7.59236	9.81331	39.2774	64.7088	2.36868	2.88149	1.75657	54.5444	8.54609	12.4006	6.95187	4.73456	4.12634	3.45939	2.73877	8.80255	7.36531	5.03839	10.502	7.04489	14.7412	7.76254	4.67883	3.55297	1.58281	16.9009	2.13971	2.25951	3.2967	5.81753	6.39689	5.85334	0.829306	5.84234	9.56938	5.54717	51.9293	36.4185
ssc-miR-325	ssc-mir-325	0.244915	0.183426	40.1184	25.2383	0	0	0.103328	30.2246	0	0	0	0.110106	0.111523	0.19768	0	0	0	0.183214	0	0	0	0	0	0	0	19.5897	0	0	0	0.193918	0	0.225129	0.0829306	0	0	0.523318	0	0
ssc-miR-326	ssc-mir-326	15.5521	15.4078	70.4806	58.6365	14.5505	10.0416	5.68302	253.907	11.0427	20.1741	3.47593	8.14785	8.25267	8.10486	4.82545	9.36681	8.55676	36.5512	61.9065	15.7	13.0724	7.21459	12.4388	6.68794	1.05521	10.8319	10.1225	9.33277	10.7576	18.1313	30.301	8.21719	3.15136	5.59195	7.83699	4.70986	169.067	186.948
ssc-miR-326-5p	ssc-mir-326	0.734744	0	0	0	0	0.174636	0	0	0.0960235	0.0925419	0	0	0	0.0988398	0.130417	0	0	0.366428	0.221095	0.201282	0.0927119	0.182648	0.114118	0.104499	0	0	0	0	0	0.387835	0.224452	0.337693	0	0.083462	0.164989	0	1.06704	0.369463
ssc-miR-328	ssc-mir-328	44.9419	43.0135	125.402	204.563	21.3181	13.8835	15.1892	296.942	44.0748	72.1827	46.0561	49.6579	49.293	40.5243	9.52047	18.5079	19.1715	49.9258	90.6488	32.9097	50.6207	34.7944	68.4706	35.5297	26.4682	21.4334	6.74832	18.4691	12.753	31.6086	38.6058	24.7641	10.6151	41.1467	39.7624	50.1338	38.6506	13.8813
ssc-miR-329a-5p	ssc-mir-329a	0	0	0.0841057	0	0	0	0	0	0	0	0	0	0	0	0	0	0	0	0	0	0	0	0	0	0	0	0	0	0	0	0	0	0	0	0	0	4.97952	3.32517
ssc-miR-329a-3p	ssc-mir-329a	0.244915	0.0917132	5.8874	1.9925	0	0	0.103328	8.60701	0.192047	0	0.0965537	0.110106	0.334568	0.0988398	0	0	0.108313	0	0.221095	0	1.20525	0.182648	0.228235	0.104499	0	1.30598	0.0822965	0	0	0.0969588	0.224452	0.112564	0	0.250386	0.329979	0.418654	10.8482	8.55043
ssc-miR-329b-3p	ssc-mir-329b	0.244915	0.550279	55.0051	14.8014	0.169191	0.43659	0	89.0726	0.0960235	0.370168	0	1.21117	1.0037	0.988398	0	0.225706	0.64988	0.091607	0.773831	0.100641	3.1522	1.09589	1.2553	1.46299	0.263802	4.53251	0.411483	0.0982397	0.260266	0.193918	1.34671	1.12564	0.331722	1.16847	2.55734	1.25596	26.8539	23.804
ssc-miR-329b-5p	ssc-mir-329b	0	0	0	0	0	0	0	0.100082	0	0	0	0	0	0	0	0	0	0	0	0	0	0	0	0.104499	0	0	0	0	0	0	0.112226	0	0	0	0	0	1.36344	0.105561
ssc-miR-330	ssc-mir-330	28.7775	38.5195	782.099	523.933	71.0604	51.5176	44.8442	860.601	43.7867	40.5334	27.7109	36.5552	50.4082	49.7164	29.7352	25.5048	21.2294	50.7503	80.3679	89.8726	110.698	60.6391	24.8777	17.4513	16.0919	150.111	25.1827	53.3441	24.2915	203.71	179.786	107.949	12.6884	38.0587	57.9938	75.5671	83.7034	119.917
ssc-miR-330-3p	ssc-mir-330	34.2881	14.8575	315.817	345.746	30.1161	27.4178	32.8582	594.885	30.8236	23.4131	30.3179	24.4436	26.6539	27.1809	16.563	10.4953	9.7482	32.2457	21.6673	74.4745	51.177	27.9451	16.8894	9.09141	10.728	79.8952	15.9655	30.2578	20.908	109.079	67.5601	100.632	11.6103	20.782	21.9436	34.1203	79.5538	75.3177
ssc-miR-331-5p	ssc-mir-331	26.6957	32.4665	44.2396	38.8063	14.1275	15.9792	15.8091	55.1449	13.9234	17.9531	12.552	41.7302	32.23	36.9661	20.7364	18.8465	21.3377	26.3828	29.8478	25.9654	37.1775	21.3698	38.1153	35.4252	27.2596	18.2837	14.8134	14.8342	13.7073	26.8576	26.822	25.1018	9.20529	24.037	19.3038	11.6177	14.9386	13.5646
ssc-miR-331-3p	ssc-mir-331	27.4305	19.1681	49.2859	47.9149	9.8131	8.99375	6.50964	99.7813	18.6286	42.4767	14.5796	37.6563	42.6016	17.0993	8.34672	32.7274	20.3629	19.7871	25.8681	20.4302	51.826	27.1232	80.453	37.9331	24.7974	24.1222	6.74832	7.76093	10.5841	19.0039	30.301	27.128	4.14653	22.5347	33.3279	15.0716	48.8467	23.9095
ssc-miR-335	ssc-mir-335	0.367372	0	2.18675	1.61298	0.338383	0	0	2.00163	0	0.832877	0.579322	0.440424	0	0	0	0.112853	0	0.183214	0.663284	0.603847	0	0.639268	0.228235	1.56749	0.791407	1.30598	0	0	0	0.387835	0.224452	0.337693	0	0	0	0	666.426	629.618
ssc-miR-335-3p	ssc-mir-335	0.612287	0.0917132	3.53244	3.70036	0.422979	0.0873179	0.103328	6.20506	0.288071	0.647793	0.579322	0.550531	0	0	0.652087	1.01568	1.94964	0.641249	3.31642	1.40898	0.556271	0.547944	2.28235	0.313497	0.175868	0.307289	0.329186	0.0982397	0.17351	0	0.448904	0.225129	0	0.250386	0.329979	0.627981	728.018	525.113
ssc-miR-338	ssc-mir-338	0.367372	0.27514	13.6251	12.2396	0.0845957	0	0.206655	21.4175	0	0.0925419	0	0.220212	0.223045	0.593039	0	0.112853	0	0.091607	0	0.301924	0.0927119	0	0.342353	0.208998	0.175868	2.15102	0.0822965	0.196479	0.17351	0.193918	0	0	0	0	0	0.104664	0.2964	0.263902
ssc-miR-339-5p	ssc-mir-339-1	526.567	788.183	369.644	197.542	462.654	311.638	351.004	553.551	1222.48	1584.59	1072.23	768.981	1051.44	506.356	521.148	1053.37	1293.8	1101.3	1399.2	861.187	2009.35	1053.51	946.607	528.034	399.133	296.995	438.558	289.119	372.353	2029.35	1437.39	1197.35	164.12	1618.91	1317.28	791.78	845.274	435.597
ssc-miR-339-3p	ssc-mir-339-1	1.7144	3.30168	4.4576	2.27714	4.56817	5.41371	1.34326	5.00408	4.51311	3.51659	2.12418	3.30318	2.78807	2.66867	2.60835	3.04704	2.59952	6.13767	8.62269	5.63591	5.74814	4.38355	8.44471	3.44847	1.23108	1.30598	3.37416	4.02783	2.42915	11.1503	6.50911	4.95283	0.829306	3.5054	3.79476	1.77928	4.62384	3.90575
ssc-miR-4334-3p	ssc-mir-339-1	526.567	788.183	369.644	197.542	462.654	311.638	351.004	553.551	1222.48	1584.59	1072.23	768.981	1051.44	506.356	521.148	1053.26	1293.8	1101.3	1399.2	861.187	2009.35	1053.51	946.607	528.034	399.133	296.995	438.558	289.119	372.353	2029.25	1437.17	1197.23	164.12	1618.83	1317.28	791.78	845.274	435.597
ssc-miR-339	ssc-mir-339-1	526.567	788.183	369.644	197.542	462.654	311.638	351.004	553.551	1222.48	1584.59	1072.23	768.981	1051.44	506.356	521.148	1053.37	1293.8	1101.3	1399.2	861.187	2009.35	1053.51	946.607	528.034	399.133	296.995	438.558	289.119	372.353	2029.35	1437.39	1197.35	164.12	1618.83	1317.28	791.78	845.274	435.597
ssc-miR-33a-5p	ssc-mir-33a	2.08178	22.6532	125.233	67.3655	25.5479	15.1933	10.7461	87.9717	11.8109	26.0968	16.6072	3.30318	9.3679	7.51182	18.5193	43.1099	40.6175	23.1766	79.373	20.0276	38.8463	20.1826	15.7482	9.71841	5.71572	21.4334	16.5416	10.5116	11.8855	42.371	37.708	20.149	1.99033	9.18082	24.006	11.827	151.757	122.451
ssc-miR-33a-3p	ssc-mir-33a	0.122457	0.183426	0.0841057	0.664167	0	0.349272	0	0.600489	0.192047	0.370168	0.0965537	0	0.111523	0	0.130417	0.451413	0.108313	0.366428	0.552737	0.100641	0.370848	0.365296	0.228235	0	0.0879342	0.0768223	0.0822965	0.196479	0	0.290876	0.112226	0.337693	0	0	0.0824947	0.104664	1.60056	1.10839
ssc-miR-33b-5p	ssc-mir-33b	3.42881	69.4269	68.7143	81.9772	10.3207	12.4865	5.06305	57.4468	4.60913	24.0609	8.97949	9.57923	17.6206	9.29094	23.736	53.6053	52.8569	18.5962	70.1975	13.5866	20.7675	19.452	70.9812	25.9158	14.5971	9.52596	5.02009	3.04543	7.28744	20.6522	19.6396	16.3218	1.32689	8.76351	30.1106	8.37308	0.17784	0.211122
ssc-miR-33b-3p	ssc-mir-33b	0.734744	1.65084	0.252317	0.284643	0.761361	0.349272	0.309983	0.200163	0.672165	1.01796	0.482768	0.110106	0.111523	0	0.260835	0.338559	0.433254	1.09928	0.884379	1.91218	0.834407	0.273972	1.36941	0.313497	0.351737	0.0768223	0.0822965	0.687678	0.433776	0.969588	0.336678	0.78795	0	0.41731	0.989936	0.418654	2.90472	7.96985
ssc-miR-340	ssc-mir-340-1	271.366	401.704	2340.24	2066.98	149.988	133.684	133.809	1989.12	242.363	778.185	557.018	320.739	416.425	392.097	157.153	406.723	355.268	302.212	871.223	431.65	639.99	466.392	933.483	675.586	798.794	612.811	123.033	120.638	163.794	876.605	1157.61	708.93	63.6078	321.913	716.879	488.151	63.1332	73.0481
ssc-miR-340-3p	ssc-mir-340-1	39.4313	35.493	61.7336	76.7587	12.0972	12.7484	11.676	73.66	23.5258	19.1562	22.5936	43.1616	53.1963	30.4427	18.7801	16.3637	14.6223	20.978	14.7028	34.5199	24.1978	15.4338	35.9471	61.4454	114.842	12.4452	8.55884	16.8972	13.0133	56.2361	30.5255	31.6306	4.72704	23.4528	20.5412	33.911	48.8467	44.0189
ssc-miR-342	ssc-mir-342	117.069	105.195	392.185	227.714	432.538	110.283	151.995	574.468	58.3823	63.7614	26.3592	78.6158	74.2741	139.068	54.6449	88.1383	72.245	158.755	171.901	213.661	124.141	60.1825	115.259	62.4904	26.4682	147.345	168.296	494.047	210.295	1568.21	1442.78	891.059	54.2366	87.802	67.3157	60.9142	300.194	141.821
ssc-miR-342-5p	ssc-mir-342	14.8173	8.25419	39.6138	58.1621	20.9797	18.5987	12.5026	54.6445	9.02621	6.66302	6.85531	20.5898	19.4049	12.948	14.8676	12.8653	10.5064	14.0159	25.5364	42.2693	20.4893	18.2648	11.2977	2.61248	2.02249	35.9528	8.80573	23.4793	12.4927	114.411	133.773	96.6927	2.1562	13.1035	14.6016	18.1068	5.39448	3.16683
ssc-miR-345-5p	ssc-mir-345-1	1.7144	14.9493	12.6159	4.07988	5.49872	3.14345	1.34326	19.0155	5.37732	7.21827	3.47593	11.451	14.8325	12.7503	1.82584	4.17557	3.79097	9.52713	21.2251	4.02565	8.43678	3.19634	23.9647	14.0029	13.0143	3.53382	0.987558	1.86655	0.867552	11.9259	13.0182	7.8795	1.24396	9.01389	13.6116	4.81452	64.8524	82.3903
ssc-miR-345-3p	ssc-mir-345-1	60.7389	59.797	39.025	8.34953	29.7777	12.0499	12.916	26.0212	18.5325	25.2639	15.352	44.7031	63.9025	55.8445	16.4326	12.1881	12.781	42.5973	86.448	27.8776	28.7407	16.8949	78.9695	27.2742	74.6561	6.76036	6.25454	13.3606	5.98611	39.0744	84.2818	27.9159	3.81481	42.3152	53.704	32.341	3.08256	1.58341
ssc-miR-34a	ssc-mir-34a	481.013	743.794	213.46	87.5752	41.5365	29.1642	20.8722	147.12	31.4957	58.579	34.6628	40.6292	50.1852	56.734	38.4732	50.2197	42.0256	350.947	865.033	279.179	319.485	160.182	99.7389	33.8577	18.2024	27.8097	9.95788	28.8825	11.9722	83.8694	132.763	62.1355	5.05877	85.0477	92.394	59.7629	27381.3	29579.1
ssc-miR-34b-3p	ssc-mir-34b	0.734744	8.80447	1.4298	1.61298	1.18434	1.4844	0.723293	4.00326	0.672165	0.46271	1.06209	0.220212	0.223045	0.593039	0.130417	0.225706	0.64988	433.668	170.022	259.453	157.332	68.493	1.02706	0.104499	0	0.6914	0.658372	8.44861	10.6709	1.26046	1.23449	1.23821	0.414653	144.473	103.778	60.8095	241.448	374.53
ssc-miR-34b-5p	ssc-mir-34b	1.95932	30.0819	91.6752	9.86762	2.11489	4.19126	2.58319	34.7283	2.49661	5.27489	5.02079	0.770743	0	2.07564	2.9996	4.96554	5.6323	1094.89	2945.64	785.203	927.953	671.323	0.912942	1.25399	0.439671	14.3658	5.51387	29.8649	15.1822	18.3252	35.4634	22.5129	1.0781	213.329	762.003	708.782	8.23992	11.6645
ssc-miR-34c	ssc-mir-34c-1	2.20423	410.508	82.3395	82.1669	4.56817	21.6548	14.5692	55.8455	6.14551	31.6493	42.9664	4.07393	2.11893	37.9545	5.08628	13.6552	28.5947	9428.84	12666.4	7026.57	1297.13	5767.57	4.10824	7.41943	1.58281	75.8236	12.3445	114.351	77.5591	41.6923	81.8128	119.768	6.88324	281.935	3709.54	4951.74	15.235	24.3318
ssc-miR-34c-3p	ssc-mir-34c-1	0	5.22765	1.76622	0.94881	0.253787	0.523908	0.723293	1.70139	0.768188	0.0925419	1.06209	0.220212	0	0.19768	0	0.112853	0.541567	216.742	85.3425	239.325	64.8056	47.2145	0	0	0	0.99869	0	3.24191	2.68941	1.55134	1.01003	1.68846	0.165861	51.1622	68.1406	48.8779	90.5799	143.088
ssc-miR-361-5p	ssc-mir-361	414.886	313.751	681.845	542.53	313.596	304.827	298.823	759.519	349.334	400.984	365.842	435.58	445.198	458.814	353.953	298.609	251.179	499.167	478.007	586.235	562.761	497.99	366.889	295.314	241.115	229.314	297.09	336.373	222.527	762.581	638.679	579.368	206.58	673.371	441.924	275.056	240.143	225.742
ssc-miR-361-3p	ssc-mir-361	69.9232	31.4576	114.216	91.2755	29.0163	35.713	22.7321	149.222	40.0418	70.2393	41.4215	41.1797	38.4753	26.1925	67.8171	84.9784	48.5244	41.5896	87.7746	69.6437	77.5072	60.9131	71.2095	39.0826	42.736	43.7119	20.6564	43.029	20.3875	184.513	194.039	135.64	6.80031	37.4744	59.3962	34.9576	8.35848	8.86712
ssc-miR-3613	ssc-mir-3613	0	0	0	0	0	0	0	0	0	0	0	0	0	0	0	0	0	0	0	0	0	0	0	0	0	0	0	0	0	0	0	0	0	0	0	0	141.205	104.769
ssc-miR-3613-3p	ssc-mir-3613	0	0	0	0	0	0	0	0	0	0	0	0	0	0	0	0	0	0	0	0	0	0	0	0	0	0	0	0	0	0	0	0	0	0	0	0	3.37896	1.95288
ssc-miR-362	ssc-mir-362	27.5529	42.6466	40.0343	10.9113	31.0466	10.2162	10.5394	32.8267	50.3163	34.9808	32.442	9.24891	7.58354	9.98282	9.52047	3.72415	4.11591	45.9867	65.1124	32.9097	53.4948	28.7671	14.0365	13.3759	8.35374	4.60934	11.5215	27.1141	13.1868	58.6601	107.849	23.0757	7.13203	39.6444	12.8692	11.513	239.61	217.086
ssc-miR-362-3p	ssc-mir-362	1.7144	13.4818	17.6622	3.89012	4.22979	2.27027	0.929948	18.7152	10.3705	34.148	18.4418	2.31223	2.00741	2.37215	3.65169	6.54548	6.17386	9.43552	39.3548	6.64232	20.2112	15.799	12.553	22.5718	7.56234	4.60934	2.55119	3.73311	2.94968	33.9356	32.2089	16.2093	0.746375	4.1731	7.09454	2.40726	3.49752	2.21678
ssc-miR-363	ssc-mir-363-1	20.5728	34.7593	375.784	133.308	177.82	104.694	69.7461	531.233	512.958	575.333	484.7	47.2355	27.9922	35.0881	28.8223	26.6333	22.7458	84.4617	101.151	240.331	65.64	34.4291	48.2718	10.7634	8.08994	91.1112	100.649	128.006	74.0022	798.844	677.284	402.642	12.4396	87.0508	93.714	39.2488	21.5186	16.8897
ssc-miR-365-3p	ssc-mir-365-1	0.612287	0.733706	0	0	0	0	0	0.300245	0	0.46271	0	0.440424	0	0.19768	0.52167	0.789972	0.64988	0.274821	0.221095	0.201282	0	0.091324	1.02706	0.313497	2.90183	0	0.0822965	0.0982397	0	0	0	0.112564	0.0829306	0.083462	0	0	146.007	95.5854
ssc-miR-365-5p	ssc-mir-365-2	13.8377	5.41108	0.0841057	0.189762	0.338383	0.174636	0.309983	0.300245	0.960235	0.925419	1.15864	0.220212	0.334568	0	0.391252	0.451413	0.32494	0.274821	0.884379	0.301924	0.648983	0.547944	3.42353	0.208998	0.0879342	0	0	0.196479	0.260266	0.387835	0.56113	0.562821	0.165861	0.83462	0.494968	0.941972	2.0748	0.950048
ssc-miR-369	ssc-mir-369	4.16355	1.83426	125.065	476.777	1.01515	2.35758	2.16988	634.517	3.36082	4.71964	2.89661	8.36807	7.47202	16.6051	4.69503	11.511	6.4988	1.09928	1.43712	1.7109	68.1433	23.6529	9.12942	22.7808	5.27605	63.4552	1.31674	4.32255	2.94968	8.72629	6.06021	44.5754	2.1562	10.1824	21.8611	23.34	52.4628	45.444
ssc-miR-369-5p	ssc-mir-369	0.979659	0.641992	35.4085	79.9847	0.0845957	0.698543	0.723293	104.185	1.53638	1.1105	0.77243	1.8718	1.11523	7.51182	0.52167	1.24138	0.866507	0.549642	0.221095	0.201282	10.8473	1.82648	2.05412	2.08998	1.49488	17.5155	0.740669	1.47359	0.520531	1.16351	1.23449	2.70154	0.414653	4.1731	5.03218	2.93058	1479.69	1671.19
ssc-miR-370	ssc-mir-370	2.57161	2.47626	227.254	348.498	2.45328	1.65904	1.96322	607.495	2.20854	0.925419	0.965537	3.85371	5.01852	8.40138	2.86918	1.57994	2.16627	0.458035	0.442189	0.503206	17.4298	4.47487	1.71177	2.19448	1.93455	54.3133	1.23445	3.63487	1.64835	2.42397	2.5812	6.19103	0.663445	8.42966	6.2696	19.9907	4.50528	1.53063
ssc-miR-371-5p	ssc-mir-371	0	1.65084	0	0	0.169191	0.261954	0	0	0	0.0925419	0.193107	0.220212	0.223045	0.395359	0.391252	2.36992	7.04037	2.6566	1.54766	1.20769	36.5285	42.9223	0.456471	0	0	0	0	0	0.0867552	0.193918	0.224452	0.225129	0	0.083462	0.577463	1.04664	0	0
ssc-miR-374a-5p	ssc-mir-374a	746.01	1567.47	872.765	243.749	481.603	276.274	298.203	609.497	349.142	451.604	389.498	758.851	725.232	1122.92	793.721	560.429	691.798	881.076	1401.41	539.94	420.819	308.127	432.849	250.066	386.91	237.381	366.631	550.24	450.693	578.165	911.051	392.962	201.77	293.87	235.852	288.453	60.0507	107.83
ssc-miR-374a-3p	ssc-mir-374a	289.244	221.671	245.589	344.228	61.5011	124.341	144.659	541.541	142.211	300.576	264.654	328.777	339.252	248.879	335.955	556.93	499.975	178.359	388.132	377.908	371.126	376.437	439.696	317.677	280.598	110.931	85.8353	116.414	117.553	472.577	377.977	412.323	64.2712	113.926	173.981	196.035	52.4035	66.1339
ssc-miR-374b-5p	ssc-mir-374b	207.443	496.077	191.929	11.0062	203.03	42.1746	29.965	129.806	50.5084	169.814	48.1803	100.967	195.276	86.6825	77.7288	99.5365	167.561	117.074	434.783	40.5584	127.015	41.7351	136.599	34.1712	51.5294	130.675	43.288	79.7706	42.2498	155.813	453.842	71.3657	22.8059	41.4806	73.6677	83.4169	120.22	160.241
ssc-miR-374b-3p	ssc-mir-374b	8.3271	6.9702	16.4006	35.5804	3.46842	5.15176	7.1296	72.359	4.22503	10.3647	10.3312	18.8281	16.6169	12.0585	11.9984	21.1035	15.4888	5.12999	9.61762	12.5802	20.3039	16.073	13.0094	12.1219	8.17788	14.2121	4.36172	4.02783	4.68478	20.5553	14.9261	21.4998	2.73671	4.59041	9.15691	10.257	2.78616	2.85014
ssc-miR-375	ssc-mir-375	49.3503	40.3538	53.2389	362.825	3801.98	2461.67	3752.24	27.3223	355.767	101.056	284.158	12.442	5.35309	7.80834	1356.73	1688.62	1685.9	1303.29	808.985	1761.12	540.232	518.446	2.39647	3.03047	0.703473	5.07027	10718.5	6099.31	15314.5	4.65402	2.24452	3.82718	4182.19	7176.31	2159.13	1689.06	746.395	1059.41
ssc-miR-376a-5p	ssc-mir-376a	0.612287	1.00885	37.0065	65.4679	0.0845957	0.0873179	0.206655	139.314	0.288071	0.832877	0.386215	0.770743	1.22675	2.37215	0.52167	0.677119	1.29976	0	0.221095	0.100641	10.8473	3.47031	2.05412	5.01595	0.615539	11.0624	0	1.17888	0.17351	2.23005	2.1323	2.92667	0.248792	1.7527	5.85712	4.50053	2.13408	2.164
ssc-miR-376a-3p	ssc-mir-376a	0	0	0	0	0	0	0	0	0	0	0	0	0	0	0	0	0	0	0	0	0	0	0	0	0	0	0	0	0	0	0	0	0	0	0	0	24.5419	21.6928
ssc-miR-376c	ssc-mir-376b	0	1.55912	1.00927	1.61298	0	0.0873179	0.206655	1.40114	0.480118	0	0	0.110106	0	7.7095	0	0	0.108313	0	0	0	3.98661	0.182648	0.114118	0.208998	0	0.307289	0	1.37536	0.260266	0.387835	0.336678	0.112564	0.414653	0.83462	0.164989	0.104664	17.9618	27.3931
ssc-miR-376b-3p	ssc-mir-376b	0	0	0.168211	0	0	0	0	0.200163	0	0	0	0	0	0	0	0	0.108313	0	0	0	0	0	0.114118	0.313497	0	0	0	0	0	0	0	0.112564	0	0	0	0	397.117	352.996
ssc-miR-376c-3p	ssc-mir-376c	3.55126	4.21881	376.205	197.827	1.69191	1.83368	1.03328	292.739	2.30456	6.38539	1.64141	5.17499	6.69136	6.42459	1.56501	5.98122	5.52398	1.09928	7.84886	0.704489	29.297	6.30135	9.70001	7.62843	2.72596	29.4229	0.493779	1.86655	0.433776	6.69016	14.0283	18.6857	1.24396	17.8609	32.1729	18.5254	409.21	426.783
ssc-miR-376d-3p	ssc-mir-376d	0	0	0.0841057	0	0	0	0	0	0	0	0	0	0	0	0	0	0	0	0	0	0	0	0	0	0	0	0	0	0	0	0	0	0	0	0	0	12.7452	15.0424
ssc-miR-376d-5p	ssc-mir-376d	0	0	0	0	0	0	0	0.100082	0	0	0	0	0	0	0	0	0	0	0	0	0	0	0	0	0	0	0	0	0	0	0	0	0	0	0	0	0.47424	0.316683
ssc-miR-377-3p	ssc-mir-377	0	0	0	0	0	0	0	0.100082	0	0	0	0	0	0	0	0	0	0	0	0	0	0	0	0.104499	0	0	0	0	0	0	0.112226	0	0	0	0	0	34.4417	7.12536
ssc-miR-377-5p	ssc-mir-377	0.122457	0.183426	1.68211	9.67786	0.0845957	0	0.206655	7.90644	0.0960235	0.0925419	0.0965537	0.220212	0	0.691878	0	0.338559	0	0	0	0	1.01983	0.091324	0	0.104499	0	0.537756	0.0822965	0.0982397	0	0.484794	0	0.900514	0.0829306	0.333848	0.412473	0.627981	8.35848	4.75024
ssc-miR-378	ssc-mir-378-1	8404.62	6888.95	1894.06	1160.39	5459.38	5846.02	5551.9	1315.07	3521.76	5238.61	4710.66	30545.1	32673	21895.1	975.392	811.414	993.017	1461.86	3743.02	1652.73	1909.22	1595.16	46008.4	27275.2	33979.7	619.264	2805.65	3433.48	3033.14	6187.14	7496.59	6018.02	3491.05	2192.21	3491.01	4177.12	24003.3	19941.4
ssc-miR-378-5p	ssc-mir-378-1	29.2673	25.1294	6.13971	5.9775	23.2638	17.7255	15.2925	5.80473	22.4695	32.7598	22.5936	130.256	111.188	87.3744	3.39085	5.3041	4.11591	8.42785	18.4614	6.8436	11.3109	7.12327	151.32	87.6747	77.0303	3.07289	15.8009	14.343	13.0133	41.5953	30.8622	26.5652	13.9323	10.9335	17.9013	18.0021	280.039	133.482
ssc-miR-378b-3p	ssc-mir-378b	217.852	429.585	98.9924	65.9423	205.991	244.316	179.997	72.5591	117.629	267.539	193.301	2453.6	2530.23	1621.96	49.8195	63.0849	71.8118	80.0645	259.012	81.7207	90.5795	87.4884	2536.61	1987.05	1296.68	39.333	124.021	104.331	137.594	362.335	387.517	333.978	153.422	72.5284	222.076	151.03	627.064	616.265
ssc-miR-379-5p	ssc-mir-379	9.1843	5.86965	103.114	114.426	7.8674	2.70686	7.54292	83.8683	1.72842	0.647793	0.675876	9.57923	29.3305	36.373	2.2171	1.46709	3.03277	2.6566	2.43204	3.62308	10.6619	2.6484	5.82	4.07546	2.37422	6.45307	4.36172	7.56445	6.07286	1.26046	4.71349	5.62821	4.80997	30.7975	9.2394	18.1068	585.035	448.687
ssc-miR-379-3p	ssc-mir-379	1.22457	0.641992	9.41984	17.3632	0.253787	0.349272	0.309983	26.1213	0.864212	0.555251	0.0965537	0.990955	2.34198	2.27331	0.52167	0.225706	1.08313	0.183214	0.221095	0.100641	5.00644	1.46118	0.684706	0.731493	0.351737	1.22916	0.0822965	0.982397	0	0.77567	0.785582	4.16488	0.331722	1.91963	3.29979	3.24457	17.4283	16.5731
ssc-miR-380-3p	ssc-mir-380	60.4939	20.1769	1803.39	2992.64	11.2512	18.0748	18.909	4222.34	31.3997	49.1397	35.6283	74.9823	88.772	47.0477	25.5618	66.2448	50.0408	8.33624	15.5872	12.0769	391.801	117.717	87.9848	70.5368	24.094	275.024	14.4842	11.1993	12.6663	65.0594	64.1933	340.169	8.62478	134.457	220.261	184.627	1412.52	1316.93
ssc-miR-380-5p	ssc-mir-380	0	0.183426	2.18675	1.23345	0	0	0	3.8031	0.0960235	0	0	0	0	0	0	0	0	0	0	0	0.185424	0	0.114118	0	0	0.0768223	0	0	0	0.0969588	0	0	0	0.083462	0.329979	0.104664	7.1136	4.69746
ssc-miR-381-5p	ssc-mir-381	0.48983	0.0917132	10.1768	12.5243	0.0845957	0.0873179	0.103328	22.2181	0	0.277626	0.0965537	0	0.557613	0.593039	0	0.112853	0.108313	0.091607	0	0.100641	1.85424	0.45662	0.228235	0.208998	0.263802	1.69009	0	0	0.0867552	0.290876	0.336678	0.675386	0	0.41731	1.23742	1.04664	18.199	11.3478
ssc-miR-381-3p	ssc-mir-381	176.216	96.8491	7916.7	9317.88	81.0427	91.6838	70.4694	8646.45	93.2388	179.346	105.34	298.388	416.202	312.729	102.117	191.512	227.675	37.9253	110.105	48.0059	980.799	317.077	445.972	274.519	140.958	743.793	46.6621	65.4276	45.1995	194.596	265.415	870.797	34.5821	575.47	922.703	927.947	2442.93	1883.79
ssc-miR-382	ssc-mir-382	1.34703	1.10056	137.008	73.2481	0.507574	0.261954	0.516638	188.554	0.576141	0.0925419	0.0965537	0.770743	2.23045	2.17448	0	0.677119	0.32494	0.274821	0.663284	0.201282	4.82102	1.27854	1.36941	1.46299	0.879342	14.3658	0.329186	0.785917	0.0867552	0.969588	1.34671	0.675386	0.414653	3.25502	4.45471	4.6052	188.451	187.001
ssc-miR-382-3p	ssc-mir-382	0.48983	0.183426	34.4833	30.4568	0.169191	0.261954	0.103328	91.5746	0.0960235	0.185084	0.193107	0.440424	0.557613	1.87796	0.391252	1.46709	0.866507	0	0.331642	0	5.19187	1.36986	0.912942	0.313497	0.351737	7.45176	0.0822965	0.0982397	0.0867552	0.387835	0.336678	2.13872	0	1.08501	1.81488	0.627981	5.928	5.64751
ssc-miR-383	ssc-mir-383	0	0	0.672845	0.759048	0	0	0.103328	13.6111	0.0960235	0	0	0	0	0	0	0	0	0	0	0	0.185424	0.091324	0	0	0	0.6914	0	0	0	0	0	0	0	0.250386	0.247484	0.104664	0	0
ssc-miR-383-5p	ssc-mir-383	0	0.917132	37.427	123.63	0.845957	1.22245	1.54991	864.104	2.01649	6.20031	2.99316	0.110106	0.557613	3.16287	0	0.677119	0.216627	0.366428	0	1.20769	3.70848	1.27854	0.342353	0.731493	0.0879342	56.618	0.493779	1.37536	2.42915	0.484794	1.45894	0.562821	0.331722	24.7047	24.0884	47.0986	2.60832	0.0527805
ssc-miR-3956-3p	ssc-mir-3956	0	0.0917132	17.9986	40.7988	0.59217	0.174636	0.103328	61.9505	0.192047	0	0.0965537	0.330318	0.446091	0	0.130417	0	0	0.091607	0	0.100641	1.39068	0.547944	0	0.417996	0	5.99214	0	0	0.0867552	0	0.224452	0	0	0.751158	0.329979	1.36063	2.60832	0.791707
ssc-miR-3956-5p	ssc-mir-3956	0	0	0.336423	0.664167	0	0	0	0.400326	0	0	0	0	0	0	0	0	0	0	0	0	0	0	0	0	0	0.230467	0	0	0	0.0969588	0	0	0	0	0	0	0.53352	0.527805
ssc-miR-3958-3p	ssc-mir-3958	0.857202	0.550279	22.6244	61.1034	0.0845957	0.0873179	0.309983	150.623	0.288071	0.46271	0.386215	0.990955	0.892181	1.18608	0.391252	0.338559	0.541567	0.091607	0	0.100641	5.47	2.46575	0.798824	3.44847	0.967276	20.5884	0.24689	0.294719	0.260266	0.872629	0.448904	1.23821	0.0829306	1.7527	2.30985	3.24457	22.0522	16.9953
ssc-miR-3958-5p	ssc-mir-3958	0	0	0.420528	0.664167	0	0	0	2.90236	0	0	0	0	0	0	0	0	0	0	0	0	0	0	0	0	0	0.6914	0	0	0	0	0	0	0	0	0	0	1.89696	1.10839
ssc-miR-3959-5p	ssc-mir-3959	1.34703	1.10056	62.1541	58.9211	0.59217	0.611225	0.516638	129.806	0.960235	2.59117	0.868983	2.31223	4.34938	1.77912	0.652087	2.70848	3.79097	0.366428	1.10547	0.503206	23.7342	7.12327	6.84706	8.25542	1.40695	7.83587	0.24689	0.196479	0.260266	4.07227	3.47901	12.8323	0.663445	8.68004	15.0965	8.79174	8.77344	6.91424
ssc-miR-3959-3p	ssc-mir-3959	1.95932	3.02654	66.7799	32.8288	5.75251	1.57172	1.34326	87.3712	0.768188	0.370168	0.386215	6.16594	6.13374	9.29094	0.782505	0.564266	1.51639	1.19089	1.43712	0.402565	9.3639	1.00456	1.71177	1.35849	0.967276	1.53645	2.05741	3.92959	1.82186	1.16351	1.68339	2.58898	0.912236	18.612	4.12473	5.7565	2.54904	2.32234
ssc-miR-3_11569-5p	ssc-mir-3_11569	0.244915	0	0	0.094881	0	0.0873179	0.103328	0.100082	0	0.46271	0.193107	0.110106	0.223045	0	0	0.112853	0.108313	0	0.221095	0.201282	0.0927119	0.182648	0.570589	1.14949	0.351737	0.307289	0.24689	0	0.17351	0.581753	0.224452	0.450257	0.0829306	0	0.0824947	0.104664	0.8892	0.897268
ssc-miR-3_11569-3p	ssc-mir-3_11569	0.48983	0.550279	0	0.189762	0.0845957	0	0.103328	0	0	0.277626	0.289661	0.110106	0	0	0.130417	0	0	0.091607	0.663284	0.201282	0.278136	0.182648	0.798824	0.626994	0.351737	0	0	0	0	0.0969588	0.112226	0	0.0829306	0.166924	0.0824947	0.104664	0.82992	0.897268
ssc-miR-3_11648	ssc-mir-3_11648	0	0.0917132	0	0	0	0	0	0.100082	0.0960235	0	0	0	0	0	0	0	0	0	0	0	0	0	0	0	0.0879342	0	0	0.0982397	0	0	0	0	0	0.083462	0	0	0.35568	0.422244
ssc-miR-3_8249-3p	ssc-mir-3_8249	0	0	0	0	0	0	0	0	0	0	0	0	0	0	0	0	0	0	0	0	0	0	0	0	0	0	0	0	0	0	0	0	0	0	0	0	0	0.105561
ssc-miR-3_8249-5p	ssc-mir-3_8249	0	0.183426	0.336423	0.189762	0.0845957	0	0	0.100082	0.288071	0.0925419	0.289661	0.220212	0	0.0988398	0	0	0	0	0.221095	0.301924	0	0	0.228235	0	0	0.0768223	0.0822965	0	0.260266	0	0.112226	0.225129	0.165861	0.083462	0	0	0.23712	0
ssc-miR-3_9616-3p	ssc-mir-3_9616	0.122457	0.0917132	0.925163	1.23345	0.0845957	0.0873179	0.103328	1.20098	0.288071	0.277626	0.0965537	0.440424	0.446091	0	0	0.225706	0.32494	0.641249	0.331642	0.100641	0.185424	0	0.114118	0.208998	0	0.230467	0.164593	0.0982397	0.17351	0.0969588	0.448904	0.225129	0	0.250386	0	0.104664	5.86872	1.31951
ssc-miR-3_9616-5p	ssc-mir-3_9616	0	0	0.0841057	0.094881	0	0	0	0	0	0	0	0	0	0	0	0	0	0.091607	0	0	0	0	0	0	0	0	0	0	0	0	0	0	0	0	0	0	0.94848	0.633365
ssc-miR-409-3p	ssc-mir-409	20.4504	8.62104	815.573	770.149	12.6894	9.08106	10.1261	2402.36	12.099	5.92268	5.2139	31.4904	31.5609	30.1461	12.6505	13.4295	14.514	1.09928	3.20587	1.10705	157.61	37.3515	18.9435	9.40491	5.27605	220.403	9.95788	12.0835	7.02717	14.7377	17.0584	57.2952	6.46859	61.0942	45.9495	111.885	488.764	210.277
ssc-miR-409-5p	ssc-mir-409	0.244915	0.366853	22.3721	16.6042	0.507574	0	0.516638	58.7479	1.15228	0.277626	0.193107	1.54149	0.557613	1.18608	0	0.338559	0.216627	0.183214	0.221095	0.402565	5.56271	0.45662	0.570589	1.67198	0.351737	4.07158	0.493779	0.491198	0.607286	0	0.448904	0.78795	1.24396	6.76042	1.07243	2.51193	14.7014	14.3035
ssc-miR-410-3p	ssc-mir-410	2.20423	5.59451	700.937	487.783	3.8914	5.15176	3.71979	2858.33	6.62562	2.03592	2.02763	6.49626	7.69506	68.0018	0.912922	2.93418	4.76579	1.64893	0.663284	0.603847	50.1571	7.57989	8.67295	10.0319	3.51737	252.208	2.96268	9.82397	4.51127	7.7567	2.91788	7.31668	5.47342	10.9335	9.98186	16.0135	82.4585	57.689
ssc-miR-410-5p	ssc-mir-410	0	0	2.52317	2.84643	0.0845957	0	0	7.50612	0	0	0	0	0	0	0	0	0	0	0.110547	0	0	0	0	0	0	0.768223	0	0	0	0	0	0	0	0.083462	0.247484	0	2.19336	1.79454
ssc-miR-411	ssc-mir-411	10.2864	3.57682	165.688	394.895	2.0303	2.27027	2.06655	724.59	5.18527	2.8688	3.9587	14.8643	12.8251	13.9364	0.782505	3.15989	3.57434	2.01535	1.76876	2.31475	52.1041	15.6164	4.56471	7.00143	2.72596	25.6586	1.31674	3.53663	1.30133	8.2415	7.7436	43.2247	0.580514	22.7851	26.9758	35.7949	142.509	106.986
ssc-miR-411-5p	ssc-mir-411	160.052	53.1019	7316.52	10188.5	32.0618	113.863	119.963	9988.04	137.794	144.458	101.864	404.86	386.091	408.999	105.899	152.126	118.278	49.193	65.5546	73.5688	810.673	295.981	272.741	222.687	116.777	1048.55	60.5702	74.1709	76.6916	201.19	209.414	907.38	59.0466	670.283	789.722	462.718	7127.47	6870.17
ssc-miR-412-5p	ssc-mir-412	0.612287	0.27514	24.8953	37.478	1.26894	1.39709	2.58319	149.322	0.864212	1.01796	0.965537	1.98191	0.780658	2.66867	0.652087	0.564266	0.64988	0	0.110547	0	8.99306	2.83104	1.02706	0.835992	1.23108	40.2549	1.48134	0.785917	1.47484	1.06655	0.56113	2.81411	0.746375	2.08655	0.989936	3.34923	347.203	425.674
ssc-miR-412-3p	ssc-mir-412	0	0	0.420528	0.474405	0	0	0	3.20261	0	0	0	0	0	0.0988398	0	0	0	0	0	0	0	0	0	0	0	0.230467	0	0	0	0	0	0	0	0.083462	0	0	9.54408	4.328
ssc-miR-421-5p	ssc-mir-421	0.48983	0.550279	6.13971	4.26964	0.169191	0.174636	0.206655	15.2124	1.05626	1.01796	0.386215	1.43138	2.4535	1.68028	0.260835	0.112853	0.97482	0.274821	1.32657	0.80513	1.5761	0.730592	0.912942	0.731493	0.703473	3.457	0.24689	0.491198	0.17351	0.969588	1.68339	0.900514	0.165861	0.333848	0.577463	0.523318	4.86096	5.70029
ssc-miR-421-3p	ssc-mir-421	140.948	106.02	231.122	256.843	81.4657	76.3159	83.6954	620.305	121.374	89.5806	97.6158	246.197	283.491	343.666	66.1217	41.6428	31.7358	115.333	28.4107	168.675	151.584	105.662	38.2294	31.3497	47.4844	232.695	78.0171	107.671	74.9565	178.113	94.7188	121.682	45.1142	84.0462	44.2171	74.4158	44.46	30.1904
ssc-miR-423-5p	ssc-mir-423	1207.31	278.992	183.014	1145.59	230.523	425.588	326.619	398.425	614.743	584.124	774.071	1262.15	626.2	597.19	656.913	844.819	693.747	608.637	452.912	980.95	507.134	851.413	618.746	488.428	232.322	88.5761	148.71	506.327	305.639	274.103	935.629	620.454	135.177	494.429	666.392	718.934	131.898	106.405
ssc-miR-423-3p	ssc-mir-423	1081.91	320.446	373.682	771.667	315.288	378.61	358.03	733.498	1050.4	1090.14	1079.28	703.798	583.932	314.113	584.401	670.799	283.239	636.486	522.889	951.865	1176.7	892.144	613.839	468.678	318.322	323.575	369.758	496.798	300.867	1130.44	1060.31	1012.52	127.298	461.294	641.644	529.807	6726.62	2923.56
ssc-miR-424-5p	ssc-mir-424	0	0	0.336423	0.284643	0	0	0	0.600489	1.34433	3.42405	0.77243	0.550531	0.223045	0	0	0	0	0	0.552737	0.100641	1.01983	0.45662	0.456471	0.208998	0.263802	0	0	0	0	0	0	0	0	0.166924	0.494968	0	37275.5	33862.2
ssc-miR-424-3p	ssc-mir-424	0	0	0.0841057	0.094881	0.0845957	0	0	0.200163	0.384094	0.555251	0.965537	0.220212	0.223045	0.0988398	0	0.225706	0.216627	0	0.552737	0.100641	0.741695	0.45662	0.228235	0.208998	0	0	0	0	0	0	0.112226	0	0	0.166924	0.164989	0.418654	1703.95	1068.65
ssc-miR-425-5p	ssc-mir-425	492.646	307.148	332.217	194.791	728.961	514.564	357.72	286.433	344.628	347.402	266.005	220.212	201.41	185.522	119.332	305.268	191.173	287.554	426.16	617.333	630.719	339.999	427.143	253.515	501.928	129.138	381.856	549.553	273.019	1712.39	1276.12	1048.09	74.3887	189.542	290.959	183.371	1951.62	1717.85
ssc-miR-425-3p	ssc-mir-425	211.484	145.182	155.764	149.627	211.151	123.118	143.729	163.333	170.634	118.731	159.7	150.185	200.406	207.366	178.411	200.879	192.798	126.784	183.177	317.121	181.437	163.47	136.827	88.1972	191.521	87.2701	121.634	144.511	139.936	312.983	241.062	339.269	27.533	98.2347	101.303	107.28	585.627	775.345
ssc-miR-429	ssc-mir-429	4.16355	39.1615	0.58874	4.93381	272.737	211.135	193.843	3.90318	604.084	1682.87	1136.73	1.32127	1.33827	2.56983	6.39046	32.1632	47.3329	235.247	509.402	223.826	143.147	211.141	2.62471	7.83743	0.0879342	0.921867	279.644	239.312	359.514	2.23005	1.23449	1.46334	32.1771	238.2	543.64	322.782	3936.55	6355.98
ssc-miR-432-5p	ssc-mir-432	7.4699	1.65084	168.211	188.244	2.11489	1.57172	1.23993	812.262	0.960235	0.740335	0.77243	2.97287	4.57243	2.37215	2.08668	3.38559	3.79097	0.458035	0.552737	0.301924	22.2509	8.21916	3.30941	4.70246	2.37422	48.398	1.15215	1.27712	0.694042	1.16351	2.80565	5.96591	0.580514	7.09427	11.3843	18.1068	237.002	178.873
ssc-miR-432-3p	ssc-mir-432	0	0	1.68211	1.13857	0	0	0	9.70791	0	0	0	0	0	0	0	0	0.108313	0	0	0	0.0927119	0.091324	0	0	0	0.6914	0	0	0	0	0	0	0	0	0	0	2.78616	1.9001
ssc-miR-4331-5p	ssc-mir-4331-1	14.6949	11.6476	9.92447	20.4943	1.52272	0.174636	11.5727	14.5118	21.6053	0.185084	33.9869	55.4935	0.223045	83.6185	60.5137	0.564266	61.522	12.1837	0.221095	24.5565	13.4432	15.2511	35.2624	0.313497	47.1327	7.45176	8.88803	0.0982397	13.8808	13.0894	0.56113	17.1098	4.22946	7.17773	0.0824947	3.13991	3.49752	4.06409
ssc-miR-4331-3p	ssc-mir-4331-1	1.22457	1.19227	3.11191	2.46691	2.62247	1.92099	0.929948	4.00326	2.88071	2.77626	2.02763	2.20212	2.00741	2.47099	0.782505	3.15989	2.59952	1.55732	1.8793	2.61667	3.24492	2.00913	3.42353	0.940491	0.967276	1.22916	1.39904	1.76831	1.21457	2.23005	2.91788	1.80103	0.829306	0.918082	1.89738	1.1513	1.60056	2.37512
ssc-miR-4332	ssc-mir-4332	3.30635	4.95251	5.8874	3.03619	1.09974	1.13513	1.8599	9.00734	9.69838	8.14369	3.9587	14.534	6.69136	6.42459	4.56461	13.7681	9.09832	4.30553	4.53244	2.31475	29.297	13.6073	12.4388	5.01595	4.74844	2.45831	2.13971	3.24191	2.77617	1.93918	6.28466	7.20411	1.65861	2.92117	3.54727	8.37308	16.1242	7.33648
ssc-miR-4334-5p	ssc-mir-4334	0	0	0	0	0	0	0	0	0	0	0	0	0	0	0	0	0	0	0	0	0	0	0	0	0	0	0	0	0	0	0	0	0	0	0	0	0	0
ssc-miR-4335	ssc-mir-4335	0	0	0	0	0	0	0	0	0	0	0	0	0	0	0	0	0	0	0	0	0	0	0	0	0	0	0	0	0	0	0	0	0	0	0	0	0	0
ssc-miR-4337	ssc-mir-4337	0.367372	0.183426	0.756951	0.284643	0.0845957	0	0	0.400326	0.192047	0.832877	0.289661	0	1.0037	0.0988398	0.391252	1.01568	0.758194	0.091607	0.552737	0.100641	0.370848	0.091324	0.342353	0.208998	0.351737	0	0.0822965	0	0	0.387835	0.673356	0.900514	0	0.083462	0.329979	0	0.17784	0.0527805
ssc-miR-4338	ssc-mir-4338	0	0	0.0841057	0	0.0845957	0.261954	0.103328	0.100082	0	0	0.0965537	0	0.111523	0	0.52167	0	0.108313	0.091607	0	0.402565	0.370848	0.091324	0.114118	0	0	0	0	0	0	0.290876	0.112226	0.112564	0	0	0	0.104664	0	0
ssc-miR-4339	ssc-mir-4339	0	0	0	0	0	0	0	0	0	0	0	0	0	0	0	0	0	0	0	0	0	0	0	0	0	0	0	0	0	0	0	0	0	0	0	0	0	0
ssc-miR-4339-3p	ssc-mir-4339	0	0	0.252317	0.284643	0.0845957	0	0.103328	0.900734	0.288071	0.185084	0.0965537	0.770743	0	0.0988398	0	0	0	0.458035	0.331642	0.905771	0.370848	0.365296	0.228235	0	0	0.153645	0	0	0.260266	0.581753	0.56113	0.112564	0	0.166924	0	0.209327	5.57232	3.80019
ssc-miR-448-3p	ssc-mir-448	0	0.0917132	44.576	6.83143	0	0	0	75.4615	0	0	0	0	0	0.19768	0	0.112853	0.108313	0.091607	0.110547	0	0.46356	0	0.228235	0	0	0.768223	0	0.982397	0	0.193918	0	0	0	0.083462	0	0.313991	6.99504	5.54195
ssc-miR-448-5p	ssc-mir-448	0	0	0.168211	0	0	0	0	0.300245	0	0	0	0	0	0	0	0	0	0	0	0	0	0	0	0	0	0	0	0	0	0	0	0	0	0	0	0	0.5928	0.527805
ssc-miR-450a	ssc-mir-450a	0	0.183426	0.336423	0.569286	0.253787	0	0	1.1009	0.960235	1.20304	5.31045	1.10106	0.334568	0.296519	0.130417	0.225706	0.64988	0.183214	3.53751	0.603847	0.741695	1.55251	2.28235	0.417996	0.527605	0	0.0822965	0	0.0867552	0.0969588	0.336678	0.337693	0	0.250386	0.494968	1.04664	1016.06	2328.83
ssc-miR-450a-3p	ssc-mir-450a	0	0	0	0	0	0	0	0	0	0	0	0	0	0	0	0	0	0	0	0	0.0927119	0	0	0	0	0	0	0	0	0	0	0	0	0	0	0	3.08256	2.74458
ssc-miR-450b-5p	ssc-mir-450b	1.95932	0.550279	2.85959	3.13107	1.35353	0.261954	1.03328	6.00489	5.76141	11.7528	46.5389	7.37711	2.00741	2.56983	3.78211	3.27274	2.38289	1.09928	7.18558	3.52244	7.23153	10.7762	21.7965	4.38896	7.65027	0.0768223	0.411483	0.196479	0.607286	0.77567	1.01003	1.80103	0.0829306	1.50232	4.7022	8.26842	63.9631	89.199
ssc-miR-450b-3p	ssc-mir-450b	0	0	0	0	0	0	0	0	0.0960235	0	0.0965537	0	0	0.0988398	0	0	0	0	0	0	0	0	0.114118	0	0	0	0	0	0	0	0	0	0	0	0	0	0.82992	0.422244
ssc-miR-450c-5p	ssc-mir-450c	0.367372	0.27514	1.09337	1.42321	0.338383	0.0873179	0.103328	1.70139	1.72842	2.77626	10.1381	2.75265	0.780658	0.593039	0.652087	0.677119	0.866507	0.458035	4.97463	1.61026	1.66881	2.6484	4.79294	0.731493	2.37422	0.0768223	0.164593	0	0.0867552	0.0969588	0.56113	0.450257	0	0.751158	1.23742	3.24457	2330.06	4890.43
ssc-miR-450c-3p	ssc-mir-450c	0	0	0	0	0	0	0	0	0	0	0	0	0	0	0	0	0	0	0	0	0	0	0	0	0.0879342	0	0	0	0	0	0	0	0	0	0	0	99.3533	130.42
ssc-miR-451	ssc-mir-451	1173.75	1141.19	507.578	448.028	70.4682	72.7358	58.4834	1397.14	304.106	706.187	279.233	4207.71	2952.67	2072.77	1626.7	2358.63	2626.6	9084.58	9113.85	6014.82	966.244	808.765	29317.5	5808.37	468.513	40.4085	29.2976	93.1312	132.041	3946.03	3565.09	2466.96	56.144	532.404	634.467	371.87	83667.6	30036.4
ssc-miR-452	ssc-mir-452	161.644	131.792	0.420528	0.189762	0.59217	0.698543	1.03328	0.700571	0	0	0	0.330318	0.111523	0.296519	2.73877	0.902825	1.84133	1.64893	3.31642	3.4218	52.1968	10.4109	25.3341	12.3309	5.53985	0.537756	0	0.785917	0.954307	1.84222	2.02007	1.12564	0.497583	0	0.164989	0.523318	0	0.0527805
ssc-miR-452_47837-3p	ssc-mir-452_47837	0.244915	0.183426	0	0.094881	0	0	0	0.200163	0	0.185084	0	0.110106	0	0	0	0	0	0.366428	0.442189	0	0	0	0.114118	0	0	0	0	0	0	0	0	0	0	0.083462	0	0	5.21664	2.37512
ssc-miR-452_47837-5p	ssc-mir-452_47837	0.244915	0.0917132	0	0	0.0845957	0	0	0.100082	0	0	0.0965537	0	0.223045	0	0	0	0	0.183214	0	0.301924	0.0927119	0.182648	0	0	0	0	0	0	0	0	0	0.112564	0	0	0	0	0.11856	0
ssc-miR-454	ssc-mir-454	53.8813	25.7714	91.9275	61.8624	17.0037	13.3596	16.0158	117.396	15.8439	34.7032	29.9316	27.3063	36.914	28.1693	18.5193	13.4295	11.9145	25.2835	43.0029	46.1943	73.9841	38.904	29.3283	17.3468	17.4989	48.0139	12.9206	20.0409	14.9219	88.0386	108.41	37.2588	5.22463	23.119	31.1005	39.2488	43.2744	28.3959
ssc-miR-455-5p	ssc-mir-455	54.8609	91.4381	1438.96	570.235	27.7474	25.5842	27.5885	62.2507	16.8041	65.1495	31.4765	18.3877	29.442	25.9949	19.3018	27.8747	42.4588	115.516	367.128	118.757	159.928	125.479	33.3224	18.4963	11.4314	72.7507	28.8038	26.23	33.1405	35.4869	32.0967	23.9762	16.669	40.2287	89.0943	82.8935	37.4057	20.8483
ssc-miR-455-3p	ssc-mir-455	70.2905	87.7695	121.449	115.945	54.0567	32.3949	50.9405	33.0269	53.3891	56.5431	39.8767	39.7483	28.1037	44.4779	21.6493	18.1694	25.4536	247.889	97.6133	199.874	91.4139	95.1596	25.6765	15.2569	8.52961	22.4321	31.1081	73.8762	73.8287	24.3367	16.4972	14.971	21.0644	115.428	73.6677	91.3713	470.802	402.715
ssc-miR-484	ssc-mir-484	0	0	0	0	0	0	0	0	0	0	0	0	0	0	0	0	0	0	0	0	0	0	0	0	0	0	0	0	0	0	0	0	0	0	0	0	0	0
ssc-miR-485-3p	ssc-mir-485	0.367372	0.550279	57.9488	30.5517	0.676766	0.523908	0.619966	267.018	0.768188	1.66575	0.579322	1.10106	1.0037	0.790718	0	0	0.541567	0.183214	1.10547	0.201282	5.56271	0.639268	2.96706	1.35849	0.263802	6.83718	0.24689	0.294719	0.17351	0.77567	1.23449	1.12564	0.580514	4.84079	3.71226	3.66322	69.1798	27.5514
ssc-miR-485-5p	ssc-mir-485	1.95932	0.733706	58.7058	118.791	0.253787	0.873179	1.03328	158.029	0.960235	0.832877	0.579322	1.65159	1.89588	5.63387	1.56501	1.80565	0.64988	0.274821	0.884379	0.301924	5.93356	2.19178	1.36941	1.35849	0.879342	15.6717	0.411483	2.06303	0.347021	1.74526	1.90784	2.36385	0.331722	6.92734	8.66194	6.90779	69.7726	18.5259
ssc-miR-486	ssc-mir-486-1	157.235	255.33	2435.95	2608.66	46.7814	82.952	112.42	1275.24	66.5443	87.9148	54.1666	7778.67	4831.05	6823.9	265.66	221.079	284.323	1162.77	557.822	796.777	54.4219	98.8125	11655.3	2270.87	9484.58	307.443	49.7894	424.199	266.252	320.74	198.191	298.971	198.038	122.105	61.2111	109.583	184.539	35.7851
ssc-miR-487a-5p	ssc-mir-487a	0	0	0.0841057	0	0	0	0	0	0	0	0	0	0	0	0	0	0	0	0	0	0	0	0	0	0	0	0	0	0	0	0	0	0	0	0	0	1.36344	0.633365
ssc-miR-487a-3p	ssc-mir-487a	0	0	0.504634	0.284643	0	0	0	4.00326	0	0	0	0.110106	0	0	0	0	0	0	0	0	0.370848	0.365296	0	0	0	0.153645	0	0	0.0867552	0	0	0	0	0	0	0	0.65208	1.31951
ssc-miR-487b	ssc-mir-487b	0	0	2.01854	1.61298	0	0	0	7.10579	0	0.0925419	0	0.110106	0	0	0	0	0	0	0	0	0.370848	0.091324	0	0	0.0879342	0.614578	0	0	0	0	0	0	0	0	0	0.209327	9.89976	8.86712
ssc-miR-487b-3p	ssc-mir-487b	2.81652	2.47626	154.502	498.979	1.26894	1.92099	2.37653	740.804	4.22503	3.70168	2.60695	7.59732	6.24527	19.1749	2.47793	7.2226	4.11591	0.824463	0.442189	0.80513	44.409	13.1507	5.70589	9.40491	2.63802	82.4303	1.48134	3.43839	2.5159	7.36887	4.48904	31.0677	1.49275	13.2705	19.3862	16.5368	665.478	555.725
ssc-miR-489	ssc-mir-489	0	0	35.4926	26.1872	0	0	0	125.002	0	0.277626	0.289661	0.110106	0	0.0988398	0	0	0	0.091607	0	0	0.185424	0.639268	1.82588	0.626994	1.93455	10.2174	0.0822965	0	0	0	0.112226	0	0.0829306	0.166924	0.0824947	0.313991	2.19336	0.475024
ssc-miR-490-5p	ssc-mir-490-1	0	0.550279	3.61654	4.74405	9.05174	10.5655	11.986	12.2099	0.960235	1.20304	0.965537	21.1404	28.2152	25.0065	0.260835	0.338559	1.29976	5.67964	10.502	4.42821	1.48339	0.547944	0.342353	1.35849	0.0879342	1.45962	7.2421	4.51902	5.63909	0.193918	0.336678	0.112564	3.48308	1.83616	3.1348	4.29121	2.13408	5.48917
ssc-miR-490-3p	ssc-mir-490-1	6.6127	5.59451	125.065	55.79	106.929	117.093	100.124	135.811	12.291	22.8578	15.8348	781.203	974.485	585.823	8.34672	7.89972	11.6978	73.4688	206.281	45.5905	25.7739	9.40637	8.10236	10.4499	1.31901	19.897	50.4478	58.9438	46.9346	6.30232	8.64141	2.25129	59.8759	24.3709	35.6377	46.6799	1.7784	1.53063
ssc-miR-490	ssc-mir-490-1	6.6127	5.59451	125.065	55.79	106.929	117.093	100.124	135.811	12.291	22.8578	15.8348	781.203	974.485	585.823	8.34672	7.89972	11.6978	73.4688	206.281	45.5905	25.7739	9.40637	8.10236	10.4499	1.31901	19.897	50.4478	58.9438	46.9346	6.30232	8.64141	2.25129	59.8759	24.3709	35.6377	46.6799	1.7784	1.53063
ssc-miR-491	ssc-mir-491	9.06185	13.2984	49.2859	34.8213	3.8914	1.65904	4.02978	112.091	2.59264	2.59117	2.22074	7.04679	5.79918	16.1109	3.52127	1.80565	2.38289	4.76357	7.18558	5.23334	5.09915	3.01369	6.84706	2.82147	5.97952	2.99607	2.55119	4.7155	3.90398	4.16923	5.49908	2.81411	1.82447	8.93043	3.95974	5.54717	35.4495	30.4015
ssc-miR-493-5p	ssc-mir-493	0.612287	0.458566	3.44833	6.92631	0.0845957	0.174636	0	6.70546	0.192047	0.0925419	0.579322	0.990955	1.56132	0.889558	0.130417	0.902825	0.32494	0	0	0.100641	5.56271	1.27854	1.02706	2.40348	0.527605	2.84242	0.411483	0	0.17351	0.581753	0.56113	2.13872	0.248792	1.91963	2.06237	2.61659	33.7303	20.6372
ssc-miR-493-3p	ssc-mir-493	0.244915	0.0917132	3.36423	7.68536	0.169191	0.43659	0.103328	5.80473	0.192047	0.0925419	0.0965537	0.990955	1.33827	0.691878	0.391252	0.225706	0.216627	0.091607	0.110547	0.301924	5.09915	1.82648	0.456471	0.835992	0.439671	0.99869	0.164593	0	0	0.290876	0.224452	1.35077	0.331722	1.58578	1.89738	2.3026	26.3796	23.9095
ssc-miR-494	ssc-mir-494	0	0	0	0.284643	0	0	0	0.200163	0	0	0	0	0.111523	0	0	0	0	0	0	0	0.185424	0	0	0	0	0	0	0	0	0.0969588	0	0	0	0.083462	0	0	10.789	9.76438
ssc-miR-494-3p	ssc-mir-494	6.98007	1.74255	85.2832	34.1572	0.676766	0.349272	0.309983	82.1669	0.768188	1.7583	1.06209	2.20212	3.68025	1.08724	1.56501	3.6113	2.49121	0	0.994926	0.301924	24.1978	4.38355	2.05412	6.16544	2.55009	6.37625	0.493779	0.294719	0.433776	4.65402	10.2126	15.8716	0.165861	5.09118	14.1891	16.9555	17.6062	25.6513
ssc-miR-495-3p	ssc-mir-495	0.367372	0.183426	53.7435	43.7401	0.676766	0	0.309983	139.414	0.384094	0.0925419	0	0.880849	1.44979	0.790718	0	0.112853	0.32494	0.091607	0.663284	0	4.82102	0.91324	1.48353	1.67198	0.615539	6.60672	0.164593	0.196479	0.520531	0.290876	1.34671	1.91359	0.165861	0.751158	1.5674	1.98861	16.8948	21.64
ssc-miR-495-5p	ssc-mir-495	0	0	0	0	0	0	0	0	0	0	0	0	0	0	0	0	0	0	0	0	0	0	0	0	0	0	0	0	0	0	0	0	0	0	0	0	18.6732	12.0339
ssc-miR-496-3p	ssc-mir-496	0.122457	0.0917132	0.58874	0.569286	0.0845957	0.174636	0	3.60294	0.192047	0	0	0	0	0.494199	0	0	0	0	0	0.100641	0.370848	0.182648	0	0.104499	0	0.921867	0	0.294719	0	0.290876	0	0.112564	0	0	0.0824947	0.104664	21.9336	21.5344
ssc-miR-496-5p	ssc-mir-496	0	0	0	0	0	0	0	0	0	0	0	0	0	0	0	0	0	0	0	0	0	0	0	0	0	0	0	0	0	0	0	0	0	0	0	0	0.11856	0.105561
ssc-miR-497	ssc-mir-497	932.513	653.64	1106.24	1511.55	248.881	259.334	182.787	627.411	208.755	652.791	344.6	294.754	364.233	160.516	442.506	1007.33	700.029	1113.58	2071.1	1146	2834.3	2165.93	438.212	414.861	129.967	30.1912	141.303	150.798	134.991	1008.76	1394.97	1222.79	94.375	740.308	2373.37	1338.33	178.848	199.774
ssc-miR-499-5p	ssc-mir-499	25.8385	60.7141	84.6103	61.1982	11.2512	15.5426	23.2487	77.9635	13.1552	45.5306	46.3458	4456.99	8990.73	5046.76	20.9972	46.6084	52.9652	25.2835	40.2392	23.0468	33.3763	31.5981	2299.13	4228.87	1117.2	38.9489	8.06506	18.0761	59.8611	65.932	34.2289	36.3583	54.5683	10.0154	21.5311	25.8519	167.17	207.005
ssc-miR-499-3p	ssc-mir-499	0.367372	5.31937	5.55098	1.32833	1.01515	0.785861	1.96322	5.80473	0.768188	1.57321	2.60695	67.0546	247.023	97.9502	0.912922	2.14421	2.16627	1.37411	5.85901	0.905771	1.29797	0.730592	108.64	103.141	43.2636	1.30598	0.658372	1.27712	2.25564	4.9449	1.68339	1.46334	0.995167	0.500772	1.31991	1.36063	0	0
ssc-miR-4_12268-5p	ssc-mir-4_12268	0.122457	0	0	0	0	0	0	0	0.192047	0.0925419	0	0	0	0	0	0	0.108313	0	0	0	0	0.091324	0	0	0	0	0	0	0	0	0	0	0	0	0	0	0.94848	0.527805
ssc-miR-4_12268-3p	ssc-mir-4_12268	0	0	0	0	0	0	0	0	0	0	0	0	0	0	0	0	0	0	0	0	0	0	0	0	0	0	0	0	0	0	0	0	0	0	0	0	0.23712	0.475024
ssc-miR-4_12873-3p	ssc-mir-4_12873	0.244915	0.27514	0.168211	0.094881	0.169191	0.261954	0.206655	0.300245	0	0.370168	0.386215	0.990955	0.446091	0.296519	0	0	0.216627	0	0.331642	0	2.96678	0.639268	2.39647	4.17996	2.81389	0	0.329186	0.196479	0.17351	0.193918	0.224452	0.112564	0	0.250386	0.412473	0.418654	6.69864	6.33365
ssc-miR-4_12873-5p	ssc-mir-4_12873	0.244915	0	0	0.284643	0.169191	0.174636	0.206655	0	0	0.185084	0	0.110106	0.111523	0.19768	0.130417	0	0.216627	0.366428	0.221095	0	0.648983	0.45662	0.114118	0.522495	0.263802	0	0	0.0982397	0.0867552	0.290876	0	0.225129	0.165861	0.083462	0.329979	0.313991	0.5928	1.21395
ssc-miR-4_13698	ssc-mir-4_13698	0	0	0.0841057	0.094881	0	0	0.103328	0	0	0	0	0	0	0	0	0	0	0	0.110547	0.402565	0	0	0.114118	0	0	0	0	0	0	0.193918	0	0.225129	0.0829306	0	0	0	0.65208	0.211122
ssc-miR-500-5p	ssc-mir-500	28.5326	22.8366	36.7542	17.4581	27.7474	9.34302	8.16288	35.8292	64.0477	58.9492	49.1458	9.90955	5.57613	9.09326	7.82505	5.75551	4.76579	32.9785	37.365	33.3123	58.5012	31.5068	11.1835	10.3454	6.9468	7.22129	7.73587	11.5923	11.1047	45.8615	66.999	25.1018	3.89774	40.0617	19.0563	14.5482	151.283	147.627
ssc-miR-500-3p	ssc-mir-500	280.427	150.685	219.179	83.685	167.499	80.0705	100.744	253.607	766.46	418.104	468.285	66.0637	56.2074	71.6588	69.6429	24.4891	24.1539	267.951	155.761	231.475	448.818	228.949	97.913	65.2074	63.1367	59.3836	94.3941	195.3	90.7459	379.982	522.525	194.511	47.4363	444.936	156.822	109.478	103.029	101.127
ssc-miR-503	ssc-mir-503	1.22457	1.19227	11.6066	10.0574	1.69191	0.960497	1.75657	39.9325	26.4065	30.909	60.5392	6.71647	5.01852	2.27331	1.56501	6.88404	3.68265	3.20625	6.3012	5.73655	46.5414	11.5981	4.22236	2.82147	4.48464	1.53645	0.0822965	0.491198	0.867552	0.581753	0.448904	2.25129	0.165861	10.7666	14.2716	20.9327	340.801	275.514
ssc-miR-504	ssc-mir-504	6.98007	2.29283	8.66289	17.6479	1.43813	0.785861	0.206655	40.7332	1.53638	1.7583	1.15864	12.1117	5.35309	2.96519	0.391252	1.01568	0.64988	1.2825	1.8793	3.82437	36.0649	34.3378	4.56471	5.01595	6.33126	13.1366	0.576076	0.392959	0.954307	1.93918	1.79562	1.80103	0.497583	16.8593	29.2031	25.6426	11.5596	11.2422
ssc-miR-505	ssc-mir-505	75.1888	56.587	45.5012	56.2644	36.5453	20.5197	18.909	90.3736	60.2067	153.064	91.2432	51.1993	86.7646	45.2686	88.6839	126.508	117.953	47.544	54.4998	42.2693	70.3683	59.2693	45.7612	35.0072	11.959	30.4216	21.4794	28.0965	28.3689	151.547	138.375	112.789	15.0934	23.3693	55.2714	37.0509	198.707	163.144
ssc-miR-505-5p	ssc-mir-505	1.22457	0.27514	0.168211	2.46691	0.253787	0.873179	0.516638	1.20098	2.20854	1.57321	2.31729	3.41329	1.33827	1.87796	3.26044	4.51413	1.84133	0.458035	0.884379	3.4218	1.5761	3.01369	1.2553	2.29898	0.351737	0.99869	0	0.589438	0.260266	2.42397	2.80565	3.71462	0	0.250386	1.07243	0.627981	35.0938	20.1094
ssc-miR-506-3p	ssc-mir-506	0.122457	0	0.168211	0.189762	0	0.0873179	0	0.200163	0.672165	0.277626	0.289661	0	0	0	2.34751	1.12853	0.433254	0.366428	0.221095	0.201282	6.02627	0.91324	0.228235	0.104499	0	0	0.0822965	0	0	1.74526	0.56113	0.112564	0	2.33693	0.329979	0.313991	3.67536	3.27239
ssc-miR-506-5p	ssc-mir-506	0	0	0	0	0	0	0	0	0.192047	0	0	0	0	0	1.56501	1.6928	0.32494	0.183214	0	0.503206	4.72831	1.36986	0	0.104499	0	0	0	0	0	0.969588	0.224452	0.450257	0	0.250386	0.412473	0.732645	0.23712	0.158341
ssc-miR-X_46612-3pa	ssc-mir-507a	0	0	0	0	0	0	0	0.100082	0	0	0	0	0	0	0.260835	0	0.108313	0.183214	0	0	0.648983	0.365296	0	0	0	0.0768223	0	0	0	0	0	0	0	0.083462	0.0824947	0	2.31192	2.74458
ssc-miR-508-5p	ssc-mir-508	0	0	0	0	0	0	0	0	0	0	0	0	0	0	0	0.451413	0.216627	0	0	0	0.185424	0.091324	0	0	0	0	0	0	0	0	0	0	0	0	0	0.104664	0.8892	1.00283
ssc-miR-508-3p	ssc-mir-508	0	0	0	0	0	0	0	0	0	0	0	0	0	0	0	0	0	0	0	0	0	0	0	0	0	0	0	0	0	0	0	0	0	0	0	0	0.05928	0
ssc-miR-509a-5p	ssc-mir-509a	0.122457	0	0.252317	0.474405	0	0.0873179	0	0.800652	0.384094	0.46271	0.386215	0	0	0.0988398	3.52127	3.15989	2.38289	0.549642	0.552737	0.301924	6.67526	3.28766	0.114118	0	0	0.230467	0.0822965	0.0982397	0.260266	2.13309	0.897809	0.112564	0.414653	1.16847	0.742452	1.1513	3.2604	3.00849
ssc-miR-509a-3p	ssc-mir-509a	0	0	0.168211	0.189762	0	0	0.206655	0.400326	0.288071	0.0925419	0.193107	0	0	0	2.34751	1.24138	1.19145	0.91607	0	0.402565	2.3178	0.91324	0	0	0	0.153645	0	0	0	0.77567	0.112226	0.562821	0	1.00154	0.577463	0.523318	0.05928	0.369463
ssc-miR-532-5p	ssc-mir-532	322.308	326.407	442.059	151.145	121.31	88.5404	67.0596	466.48	330.513	730.526	472.341	69.9174	83.7535	55.7456	89.336	171.085	127.701	231.216	661.957	290.249	922.113	757.806	261.672	118.502	46.5172	86.886	81.4736	102.267	83.979	742.22	833.952	450.595	29.6062	226.432	323.462	163.275	4162.47	4711.66
ssc-miR-532-3p	ssc-mir-532	11.511	9.62989	8.9152	11.4806	2.36868	2.27027	1.96322	58.4476	37.5452	43.5872	27.035	4.73456	3.68025	2.07564	3.13002	7.33546	3.57434	8.42785	16.5821	8.15194	27.1646	18.6301	10.9553	9.92741	3.3415	3.457	1.56363	2.45599	2.16888	22.4944	28.0565	14.1831	1.24396	15.2735	12.0442	5.65183	11.1446	11.9812
ssc-miR-542-5p	ssc-mir-542	4.65338	2.29283	19.5966	18.312	2.36868	1.57172	2.47986	20.3166	71.2495	136.684	126.389	8.80849	8.25267	5.04083	5.2167	12.301	9.96483	13.5578	17.6876	14.1904	65.2692	35.2511	15.8624	6.68794	26.0285	0.99869	0.740669	0.687678	1.12782	2.03613	1.68339	5.17796	0.580514	16.3585	40.4224	35.2716	2867.79	4770.03
ssc-miR-542-3p	ssc-mir-542	27.5529	23.3869	67.7892	56.644	15.5656	14.4948	29.8617	77.263	433.066	668.523	781.409	88.3051	78.6235	46.6524	46.6895	46.7212	57.2978	96.1874	179.087	100.138	361.576	165.296	71.5518	28.3192	105.169	3.38018	3.78564	4.81374	10.8444	8.43542	8.86586	20.3741	4.31239	143.304	207.309	291.802	9.72192	13.1951
ssc-miR-543-5p	ssc-mir-543	0	0	0	0	0	0	0	0	0	0	0	0	0	0	0	0	0	0	0	0	0	0	0	0	0	0	0	0	0	0	0	0	0	0	0	0	34.2639	32.0905
ssc-miR-543-3p	ssc-mir-543	0	0.27514	15.7278	54.4617	0.0845957	0.523908	0.206655	166.936	0.768188	0.277626	0.579322	1.8718	1.67284	1.9768	0.260835	0.225706	0.64988	0	0	0	7.97322	2.00913	0.798824	2.71697	1.40695	3.76429	0.164593	0.392959	0.520531	1.16351	0.336678	3.1518	0.0829306	0.751158	1.4849	2.51193	25.2533	26.3374
ssc-miR-544-3p	ssc-mir-544	0	0	0	0	0	0	0	0	0	0	0	0	0	0	0	0	0	0	0	0	0	0	0	0	0	0	0	0	0	0	0	0	0	0	0	0	1.00776	0.844487
ssc-miR-544-5p	ssc-mir-544	0	0	0.0841057	0.189762	0	0	0	0.200163	0	0	0	0	0	0	0	0	0	0	0	0	0	0	0	0	0	0	0	0	0	0	0	0	0	0	0	0	0.35568	0
ssc-miR-545-5p	ssc-mir-545	35.2677	75.5717	141.886	56.4542	6.68306	8.46984	9.60947	203.166	15.6518	50.9906	30.7041	33.6925	45.7243	44.3791	19.4322	34.1945	34.552	30.6884	92.4176	30.1924	43.111	35.525	27.6165	14.0029	27.6113	39.333	9.3818	10.6099	11.9722	68.5499	76.5382	42.887	6.55152	12.0185	26.0683	24.0726	1.06704	0.316683
ssc-miR-545-3p	ssc-mir-545	18.0012	41.6378	89.9931	36.8138	10.1515	7.42202	6.71629	134.81	11.3308	65.7047	33.8903	12.1117	47.8432	26.9833	16.8239	88.1383	68.1291	14.0159	35.7068	17.6122	52.8458	35.7077	43.593	15.3614	21.5439	42.6364	7.73587	7.1715	6.85366	61.181	95.8411	53.3555	1.49275	6.34311	31.1005	21.9793	2.43048	1.47785
ssc-miR-551a	ssc-mir-551a	0.244915	0.641992	2.69138	4.36453	0.507574	0.523908	0.103328	11.1091	0	0.0925419	0.579322	0.440424	0.446091	0.494199	0.130417	0.677119	0.64988	6.96213	7.62777	5.03206	3.05949	1.55251	0.228235	0.417996	0.0879342	2.22785	0.493779	0.589438	1.04106	1.84222	1.90784	1.23821	0.165861	0.667696	0.659957	0.209327	3.91248	9.86994
ssc-miR-551a-5p	ssc-mir-551a	0	0	0	0	0	0	0	0.100082	0	0	0	0	0	0	0	0	0	0.091607	0	0	0.0927119	0	0	0	0	0	0	0	0	0.193918	0	0	0	0	0	0	2.6676	3.53629
ssc-miR-551b-3p	ssc-mir-551b	3.42881	4.49395	86.2924	62.3368	1.01515	0.873179	0.723293	515.32	7.96995	14.5291	14.0968	1.65159	4.23786	5.83155	0.652087	1.01568	0.866507	10.3516	44.8822	8.75579	3.1522	2.19178	3.30941	3.34397	1.05521	40.1012	1.64593	2.35775	1.56159	4.07227	3.92791	3.03923	1.0781	1.25193	3.38228	1.77928	5.15736	3.37795
ssc-miR-551b-5p	ssc-mir-551b	0.122457	0.27514	1.5139	0.664167	0	0	0	3.10253	0.0960235	0.0925419	0.193107	0	0.223045	0.296519	0	0.112853	0	0	0.884379	0	0.0927119	0.091324	0	0	0	0.99869	0	0	0.0867552	0.0969588	0	0.112564	0.0829306	0	0.0824947	0	0.8892	0.527805
ssc-miR-574-5p	ssc-mir-574	15.5521	15.3161	0.58874	1.70786	6.09089	5.06444	2.9965	1.6013	1.24831	2.68372	1.06209	2.20212	1.56132	2.86635	3.91252	12.4138	10.0731	5.40481	18.6825	6.54168	8.15865	11.6895	9.12942	5.01595	0.703473	0.768223	3.78564	4.12607	9.19605	2.13309	5.94798	3.26436	0.995167	7.0108	14.9315	14.0249	61.177	44.4939
ssc-miR-574-3p	ssc-mir-574	263.406	143.348	24.5589	27.8001	109.636	102.686	80.5955	50.341	134.433	183.14	102.83	82.7998	103.939	49.7164	21.1276	111.725	66.3961	114.967	145.149	76.4873	424.713	337.533	151.206	82.5542	24.6216	14.9803	102.459	87.3351	104.193	119.356	83.9451	116.391	57.6368	260.652	298.136	165.787	872.543	601.75
ssc-miR-582-5p	ssc-mir-582	11.1436	13.757	37.5111	24.5742	30.4545	12.6611	15.4991	36.0294	8.64212	11.1976	7.62774	143.468	128.92	124.637	9.52047	10.7211	7.36531	23.8178	29.8478	14.4923	32.82	15.7077	4.33647	3.03047	1.14314	2.22785	9.05262	9.33277	7.98148	58.854	41.9725	36.8085	4.64411	5.34157	5.44465	6.17515	127.156	162.089
ssc-miR-582-3p	ssc-mir-582	17.3889	38.1527	122.206	51.1409	50.1653	35.5384	44.1209	83.3679	24.1019	32.2046	23.4625	324.042	336.464	277.74	22.171	26.1819	20.4712	53.6817	92.7492	40.6591	75.4675	38.9953	23.3941	4.80695	2.46216	6.68354	18.8459	22.3004	15.7027	156.007	137.701	111.889	8.70771	11.1839	13.3641	14.9669	0.05928	0.211122
ssc-miR-590-3p	ssc-mir-590	0	0.0917132	1.85033	0.759048	0.507574	0.349272	0.929948	2.20179	0.192047	0	0.579322	0.220212	0.111523	0.691878	0.260835	0	0.32494	0.183214	26.863	5.73655	0.0927119	4.47487	10.8412	2.50798	1.67075	0.230467	0.329186	0	0.780797	10.1807	5.27463	5.40308	0	0	0.824947	2.72125	114.233	97.855
ssc-miR-590-5p	ssc-mir-590	0	0	0	0	0	0	0	0	0	0	0	0	0	0	0	0	0	0	0	0	0	0	0	0	0	0	0	0	0	0	0	0	0	0	0	0	1.42272	1.31951
ssc-miR-598_47219-5p	ssc-mir-598_47219	0	0	0.0841057	0	0	0	0	0	0	0	0	0	0	0	0	0	0	0	0	0	0	0	0	0	0	0	0	0	0	0	0	0	0	0	0	0	27.2688	44.8106
ssc-miR-598_47219-3p	ssc-mir-598_47219	0	0	0	0	0	0	0	0	0	0	0	0	0	0	0	0	0	0	0	0	0	0	0	0	0	0	0	0	0	0	0	0	0	0	0	0	13.0416	10.5033
ssc-miR-5_15067-3p	ssc-mir-5_15067	0	0	0.0841057	0	0	0	0	0.100082	0	0	0	0.220212	0.669136	0	0	0	0.108313	0	0	0.100641	0.0927119	0.091324	0	0.313497	0	0	0.0822965	0	0	0	0	0	0	0	0	0.209327	1.06704	1.42507
ssc-miR-5_15067-5p	ssc-mir-5_15067	0	0	0	0.094881	0	0	0	0	0	0	0	0	0	0	0	0	0	0	0	0	0	0	0	0	0	0	0	0	0	0	0	0	0	0	0	0	0	0.0527805
ssc-miR-5_15377-3p	ssc-mir-5_15377	0	0	0	0	0	0	0	0	0	0	0	0	0	0	0	0	0	0	0	0	0	0	0	0	0	0	0	0	0	0	0	0	0	0	0	0	0.2964	0
ssc-miR-5_15377-5p	ssc-mir-5_15377	0	0	0	0	0	0	0	0	0	0	0	0	0	0	0	0	0	0	0	0	0	0	0	0	0	0	0	0	0	0	0	0	0	0	0	0	0.53352	0.475024
ssc-miR-5_16268	ssc-mir-5_16268	3.67372	3.85195	6.89667	10.1523	1.60732	2.88149	0.929948	6.30514	7.48983	8.05115	7.7243	1.21117	1.0037	0.395359	0.652087	1.24138	1.29976	0.732856	2.87423	2.01282	3.98661	6.11871	2.62471	0.522495	0.175868	4.76298	1.15215	2.16127	1.47484	1.55134	4.71349	2.47641	0.331722	2.58732	5.19716	0.941972	1.24488	0.580585
ssc-miR-615	ssc-mir-615	1.10212	1.19227	0	0.094881	0.59217	1.4844	0.929948	0	9.31428	7.68098	7.04842	0	0	0	0	0	0	0.458035	0.221095	0	3.61576	5.84473	2.39647	0.522495	0.175868	0	0.658372	0.491198	0.520531	0	0	0	0.829306	0.166924	0.412473	0.523318	1.7784	2.90292
ssc-miR-628-5p	ssc-mir-628	72.3723	43.9306	84.7785	145.737	11.7588	16.5031	13.8459	202.165	29.0951	28.5029	35.049	87.6445	73.4934	54.8561	29.2135	28.7776	24.3705	45.9867	37.1439	49.4149	57.8522	38.2647	28.3012	24.3483	22.9508	91.4953	14.978	20.0409	17.351	64.3806	62.2855	54.256	7.13203	21.0324	22.9335	23.2353	8.0028	7.2837
ssc-miR-628-3p	ssc-mir-628	10.7763	17.6089	32.7171	45.448	4.99115	4.54053	4.95972	59.4484	10.2745	5.45997	6.66221	61.4392	27.1	50.4083	3.13002	5.07839	5.09073	21.436	12.1602	11.3725	13.5359	7.30592	12.7812	21.6313	10.3762	20.4347	11.0277	8.64509	12.3192	15.3195	16.8339	16.8846	5.39049	12.3524	6.59957	5.96582	87.6159	102.764
ssc-miR-6516	ssc-mir-6516	11.6335	27.8808	55.9303	32.8288	3.55302	4.62785	3.51314	110.39	18.9166	22.2101	23.5591	14.4239	21.6354	16.5062	13.0417	9.93108	13.7558	9.52713	10.0598	12.2782	13.9995	9.77167	15.2918	10.3454	14.0695	10.6783	5.18468	5.01022	4.94505	21.9127	19.6396	12.7198	4.0636	5.50849	5.19716	5.7565	0.2964	0.369463
ssc-miR-6516-5p	ssc-mir-6516	13.1029	18.4344	24.5589	38.6166	1.43813	1.4844	4.23643	73.0595	13.9234	14.6216	29.1592	12.7723	13.3827	14.5294	7.4338	12.7524	12.1311	6.87053	3.31642	10.9699	15.2048	11.6895	8.44471	8.88242	13.1901	10.1405	3.29186	2.75071	3.73047	16.7739	13.1304	18.6857	1.65861	4.34002	5.77463	6.69847	0.65208	0.897268
ssc-miR-652	ssc-mir-652	0.244915	0.825419	1.17748	0.664167	0.422979	0.0873179	0	0.500408	0.0960235	0.0925419	0.0965537	0.550531	0.669136	0.790718	0.260835	0	0	0.366428	0.773831	0.100641	0.278136	0.182648	0.456471	0	0.527605	0.0768223	0.164593	0.196479	0	0	0.673356	0	0.0829306	0	0.0824947	0.104664	12.7452	19.2121
ssc-miR-652-3p	ssc-mir-652	55.963	64.0158	124.729	96.494	36.5453	33.1808	26.8652	100.882	61.263	37.0168	26.9385	772.394	648.95	580.091	15.5197	18.7336	20.1463	90.5994	95.1812	66.5239	80.1958	29.9543	104.304	121.114	71.4025	24.3527	34.8937	35.3663	45.5465	59.3388	69.019	39.5101	15.8397	28.1267	23.016	12.9783	13792.7	11749.5
ssc-miR-6529	ssc-mir-6529	72.3723	37.8776	16.1483	117.463	16.4116	45.1434	43.6042	211.172	140.77	76.5322	123.685	497.349	370.813	270.722	30.9089	78.2072	41.5923	95.0881	40.1287	135.664	226.588	158.082	126.1	137.103	77.8217	51.0868	22.467	20.8268	27.6749	82.415	50.1651	119.656	15.0104	66.6026	39.35	31.3991	582.486	506.481
ssc-miR-655-3p	ssc-mir-655	0.48983	0.733706	28.9324	14.8014	0.253787	0.785861	0.103328	40.3329	0	0	0.0965537	1.21117	1.11523	0.691878	0	0.225706	0.216627	0.183214	0.884379	0.201282	2.78136	0.365296	0.684706	1.35849	0.703473	1.15233	0.164593	0	0.433776	0.193918	0.224452	0.562821	0.248792	1.58578	2.30985	2.40726	5.51304	3.37795
ssc-miR-655-5p	ssc-mir-655	0	0	0.252317	0.94881	0	0	0	0.600489	0	0	0	0	0	0	0	0	0	0	0	0	0.0927119	0	0.114118	0.104499	0.0879342	0	0	0	0	0	0	0	0	0.083462	0	0.104664	0.8892	1.26673
ssc-miR-656-3p	ssc-mir-656	0.48983	0.641992	78.9752	8.63417	0.0845957	0.174636	0.103328	212.573	0.288071	1.7583	0.193107	0.330318	0.780658	0.0988398	0.782505	0.902825	1.19145	0	0.331642	0	7.41695	0.730592	2.05412	0.731493	0.439671	6.29943	0.0822965	0.196479	0.0867552	0.581753	3.92791	1.5759	0	0.250386	0.824947	1.46529	95.3816	79.0651
ssc-miR-656-5p	ssc-mir-656	0	0	4.87813	9.01369	0	0	0	16.9138	0	0	0.289661	0.110106	0	0	0	0	0.108313	0	0	0	0.0927119	0.091324	0	0.208998	0	1.99738	0	0	0	0	0	0.450257	0	0	0	0.104664	4.38672	5.33083
ssc-miR-660	ssc-mir-660	60.1266	135.552	226.497	31.5005	42.7208	13.3596	7.95623	132.508	67.6966	206.646	106.402	13.5431	22.0815	9.88398	11.3463	25.1663	29.6779	57.4376	234.471	37.036	171.053	74.0637	57.9718	26.2293	22.4232	36.9515	9.21721	13.3606	11.0179	129.343	292.798	72.9416	7.0491	37.8083	71.6879	30.6664	395.22	409.999
ssc-miR-660-3p	ssc-mir-660	0.244915	0	0	0	0	0	0	0.200163	0	0.0925419	0	0	0	0	0	0	0	0	0.110547	0.100641	0	0.182648	0	0	0	0.153645	0	0	0	0.0969588	0	0	0	0	0	0	19.9181	19.4232
ssc-miR-664-5p	ssc-mir-664	88.2918	38.7947	113.29	216.044	15.3118	27.0686	39.0578	452.168	83.4444	70.3318	78.1119	202.375	153.232	163.679	49.8195	54.6209	56.6479	116.799	184.725	143.615	48.0248	59.6346	101.108	126.13	72.6336	40.5622	22.8784	22.8898	40.4279	60.5993	118.623	111.551	20.0692	40.8964	32.3379	46.7846	37.2871	34.2545
ssc-miR-664-3p	ssc-mir-664	24.9813	16.1415	33.3059	19.5455	4.56817	4.62785	6.09633	65.7536	6.43358	7.86606	9.1726	16.626	19.628	25.7972	18.5193	9.02825	7.47362	21.3444	43.0029	19.927	8.90034	6.8493	28.7577	23.0943	25.7647	3.38018	3.45645	8.15389	6.68015	17.2587	31.1988	14.0705	5.80514	5.59195	4.86719	7.43111	63.9039	36.313
ssc-miR-668-3p	ssc-mir-668	0	0	1.5139	4.26964	0.0845957	0	0	18.3149	0.0960235	0	0.193107	0.110106	0.223045	0.0988398	0	0.112853	0	0	0	0	0.278136	0	0	0.208998	0	1.3828	0	0	0.0867552	0	0	0.112564	0	0.250386	0.247484	0	7.35072	5.85863
ssc-miR-668-5p	ssc-mir-668	0	0	0.336423	2.46691	0	0	0	2.10171	0.0960235	0	0	0	0	0	0	0	0	0	0	0	0.0927119	0.091324	0	0	0	0.230467	0	0	0	0	0	0.225129	0	0	0	0.104664	0.5928	0.105561
ssc-miR-670	ssc-mir-670	1.34703	3.20996	140.372	67.6502	5.58332	6.11225	5.57969	50.0408	2.01649	5.83014	5.88978	0.770743	0.111523	0.296519	5.47753	1.6928	1.84133	2.29018	2.98478	2.41539	6.39712	4.84017	0.456471	0.417996	0.175868	25.3514	3.95023	7.56445	5.55233	26.6637	49.8284	23.9762	1.24396	14.272	19.9637	29.5151	0	0
ssc-miR-671-5p	ssc-mir-671	16.5317	17.5172	20.0172	8.82393	7.69821	3.84199	3.71979	13.1107	5.85743	5.36743	3.18627	1.65159	2.67654	2.27331	5.60795	4.85269	2.59952	6.04606	24.8731	8.35322	23.2707	13.5159	4.33647	1.77648	3.0777	3.457	1.81052	8.15389	4.33776	20.6522	31.4233	10.6936	1.57568	5.67541	7.7545	18.6301	4.62384	3.37795
ssc-miR-671-3p	ssc-mir-671	12.0008	14.2155	10.9337	17.6479	10.8283	9.08106	9.40281	20.4166	15.3638	8.79148	11.2002	5.94573	5.35309	4.84315	5.08628	3.83701	5.74061	19.6955	7.95941	19.2225	25.4031	14.5205	7.98824	4.59796	2.81389	4.60934	9.13492	10.3152	9.62983	19.2948	11.3348	15.4213	2.90257	19.9474	12.4567	16.8508	6.04656	3.06127
ssc-miR-6715	ssc-mir-6715	0	0	0	0	0	0	0	0.100082	0	0	0	0.110106	0	0	96.6393	301.431	200.596	0	0	0	0.0927119	0	0.684706	0.417996	0.0879342	0	0	0	0	0	0.112226	0	0	0	0	0	0	0.897268
ssc-miR-676-5p	ssc-mir-676-1	0.244915	0	0	0	0	0	0	0.100082	0.0960235	0	0	0	0.223045	0	0	0	0.108313	0.091607	0.442189	0.100641	0.46356	0.091324	0.114118	0	0.0879342	0	0	0.196479	0.0867552	0.193918	0.224452	0.225129	0	0.083462	0.0824947	0	0	0
ssc-miR-676-3p	ssc-mir-676-1	82.5363	56.1285	22.8767	27.7053	14.1275	13.6216	14.3625	56.7462	40.3299	38.4974	26.2626	62.3201	63.0103	64.9377	18.128	30.5832	28.0532	92.0651	82.7999	69.3418	127.386	109.771	43.8212	26.3338	12.4866	10.371	14.3196	10.2169	17.6113	27.3424	24.802	33.319	9.03943	31.2148	35.0602	27.8405	100.302	89.8323
ssc-miR-6782-3p	ssc-mir-6782	0.367372	0.366853	0.336423	1.23345	0.0845957	0.174636	0.103328	3.60294	0.192047	2.77626	0.289661	0.990955	0.557613	0	0.260835	0.451413	0	0.183214	2.65314	0.301924	0.927119	0.273972	0.684706	1.04499	0.439671	0.153645	0.0822965	0.392959	0.17351	0.290876	0.673356	0.337693	0	0.333848	0.659957	0.941972	0.8892	1.16117
ssc-miR-682_47305	ssc-mir-682_47305	0	0	0	0	0.169191	0.174636	0	0.200163	0	0	0	0	0	0.0988398	0	0	0	0	0.110547	0	0	0	0	0.104499	0	0.0768223	0.0822965	0	0	0.193918	0	0	0	0	0	0	1.24488	1.31951
ssc-miR-682_48183-5p	ssc-mir-682_48183	0	0	0	0	0	0	0	0.100082	0	0	0	0	0.111523	0	0	0	0	0	0	0.100641	0	0	0	0	0	0	0	0	0	0.0969588	0.112226	0	0	0	0	0	0.53352	0.105561
ssc-miR-682_48183-3p	ssc-mir-682_48183	0.367372	0	0.168211	0.759048	0.169191	0.0873179	0	1.6013	0.0960235	0.0925419	0	0.220212	0	0	0	0.112853	0	0	0.552737	0.201282	0.0927119	0.182648	0	0	0	0.0768223	0.0822965	0	0.17351	0.193918	0.336678	0.337693	0	0	0.0824947	0.104664	0.11856	0.527805
ssc-miR-6_20223-3p	ssc-mir-6_20223	0	0	0.0841057	0.284643	0	0	0	0.400326	0	0.0925419	0	0	0	0	0	0	0	0	0.110547	0	0	0	0	0	0	0	0	0	0	0	0.112226	0.112564	0	0	0	0	0.23712	0.0527805
ssc-miR-6_20223-5p	ssc-mir-6_20223	0	0	0	0	0	0	0	0	0	0	0	0	0	0	0	0	0	0	0	0	0	0	0	0	0	0	0	0	0	0	0	0	0	0	0	0	0	0
ssc-miR-6_20264	ssc-mir-6_20264	0	0	0	0.379524	0.0845957	0	0	0.700571	0	0	0.0965537	0.110106	0.111523	0	0.130417	0	0	0	0.110547	0	0	0	0.342353	0	0.0879342	0	0	0	0	0	0	0	0	0.166924	0	0	1.54128	1.31951
ssc-miR-6_21455-3p	ssc-mir-6_21455	0	0	0	0	0	0	0	0	0	0	0	0	0	0	0	0	0	0	0	0	0	0	0	0	0	0	0	0	0	0	0	0	0	0	0	0	0.05928	0
ssc-miR-6_21455-5p	ssc-mir-6_21455	0	0	0	0	0	0	0	0	0	0	0	0	0	0	0	0	0	0	0	0	0.0927119	0	0	0	0	0.0768223	0	0	0	0	0	0	0	0	0	0	0	0
ssc-miR-6_22340-3p	ssc-mir-6_22340	0	0	0	0	0	0	0	0	0	0	0	0	0	0	0	0	0	0	0	0	0	0	0	0	0	0	0	0	0	0	0	0	0	0	0	0	0	0
ssc-miR-6_22340-5p	ssc-mir-6_22340	0	0	0	0	0	0	0	0	0	0	0	0	0	0.0988398	0	0.112853	0	0	0	0	0	0	0	0	0	0	0	0	0	0	0	0	0	0	0	0	0.05928	0
ssc-miR-7-5p	ssc-mir-7-1	0	0.0917132	0.336423	1.42321	5.49872	0.960497	5.47636	2.80228	0.0960235	0	0	0	0.780658	0.395359	0	0.112853	0	0.274821	0.110547	0.402565	0.0927119	0	0.114118	0	0.263802	0.0768223	2.13971	9.92221	4.85829	0.0969588	0.336678	0.112564	0.746375	0.166924	0.0824947	0.209327	1399.6	949.098
ssc-miR-7-3p	ssc-mir-7-2	21.43	14.3073	76.1156	48.0098	35.784	22.0041	19.0123	65.7536	10.5626	20.2667	13.6141	23.6728	33.3453	21.4482	5.86879	13.6552	6.60712	17.8634	25.2048	21.6379	30.5949	18.6301	48.9565	37.2017	34.2943	51.4709	21.3971	29.3737	22.0358	46.0554	36.9224	32.8688	9.12236	19.6136	21.0361	13.9203	144.347	185.048
ssc-miR-708-5p	ssc-mir-708	266.467	914.656	249.794	134.067	182.388	135.517	157.058	1248.02	60.3988	122.525	64.9806	6.38616	5.46461	39.7336	11.4767	5.98122	12.8893	55.5139	77.7148	65.8194	602.071	217.534	104.418	38.0376	25.5009	148.882	102.624	201.784	278.484	84.742	114.919	98.4937	35.4114	97.9843	52.4666	54.425	13.1009	16.2564
ssc-miR-708-3p	ssc-mir-708	20.9402	33.8422	62.1541	34.8213	13.2815	19.9958	16.3258	204.767	6.91369	22.025	13.6141	0.770743	1.22675	13.0469	1.56501	0.564266	1.51639	3.75589	10.9442	10.0641	102.169	53.0592	22.8235	5.01595	3.0777	59.4604	12.3445	14.343	13.1	12.1199	19.0784	21.1621	7.0491	5.00772	8.66194	7.7451	0.17784	0.369463
ssc-miR-7134-5p	ssc-mir-7134	39.9211	53.5605	43.9873	47.4405	50.419	22.1788	27.7951	50.7413	90.0701	56.5431	34.18	82.4695	55.4267	54.7572	21.258	33.5174	35.0935	66.2319	111.653	49.0123	48.7665	30.8675	167.639	111.709	126.01	14.2889	23.4545	30.4543	31.3186	54.2969	72.2736	36.0206	15.3422	67.02	41.4123	25.9566	923.939	487.903
ssc-miR-7134-3p	ssc-mir-7134	519.954	158.847	214.89	446.036	257.171	264.224	192.189	521.625	507.1	507.407	522.259	605.363	512.893	360.469	492.195	854.298	517.088	341.511	490.83	665.641	607.912	513.697	928.005	374.629	638.226	252.592	199.487	244.224	120.85	1511.59	990.283	1576.01	64.6029	173.434	370.731	139.726	880.249	522.632
ssc-miR-7135-5p	ssc-mir-7135	0	0	0.168211	0	0	0.174636	0	0.100082	0	0	0.0965537	0.110106	0.111523	0.0988398	0	0	0.108313	0.091607	0	0.201282	0	0.182648	0.114118	0	0.175868	0.384111	0.0822965	0.0982397	0.17351	0.0969588	0.224452	0.337693	0	0	0.0824947	0	0	0
ssc-miR-7135-3p	ssc-mir-7135	0.122457	0.366853	0.841057	1.23345	0.0845957	0.43659	0	0.500408	0.288071	0.832877	0.193107	0.110106	0.669136	0.296519	0	0	0	0.091607	0.442189	0.100641	0.185424	0.45662	0.114118	0.522495	0.175868	1.15233	0.164593	0.196479	0	0.290876	0.785582	0.675386	0	0	0.742452	0.104664	0	0.105561
ssc-miR-7136-5p	ssc-mir-7136	1.83686	3.30168	0.925163	0.569286	0.253787	1.04782	0.929948	0.300245	0.672165	4.16439	1.54486	222.414	139.961	39.2394	1.69543	2.48277	2.49121	0.732856	6.0801	2.01282	0.370848	2.92237	0.912942	0.835992	0.0879342	0.153645	0.24689	2.45599	1.47484	1.55134	5.6113	2.58898	0.331722	0.166924	0.989936	0.627981	0.2964	0
ssc-miR-7136-3p	ssc-mir-7136	0.244915	0.27514	0	0	0	0.261954	0	0.100082	0.192047	0.370168	0	19.2686	8.02963	2.86635	0.130417	0.789972	0.433254	0	0.442189	0.301924	0	0.182648	0	0.104499	0	0	0	0	0.17351	0.387835	0.224452	0.225129	0	0	0.164989	0.104664	0.2964	0
ssc-miR-7137-5p	ssc-mir-7137	4.16355	4.58566	6.22382	4.36453	5.32953	3.23076	1.23993	3.70302	2.97673	3.9793	1.93107	8.03775	6.80288	4.54663	1.30417	3.04704	1.51639	5.67964	7.84886	5.1327	11.1254	4.29223	14.2647	8.56892	4.66051	0.921867	2.13971	2.06303	2.77617	4.84794	5.94798	4.16488	0.165861	2.25347	3.38228	0.837308	2.01552	0.844487
ssc-miR-7137-3p	ssc-mir-7137	0.612287	0.825419	3.86886	3.13107	1.77651	0.873179	0.929948	2.40196	1.05626	0.277626	0.482768	0.990955	0.892181	0.19768	0.260835	0.564266	0.216627	0.732856	1.54766	1.30834	2.59593	1.18721	1.2553	0.731493	0	0.384111	0.329186	0.884157	0.433776	1.16351	1.23449	1.80103	0	1.08501	1.40241	0.523318	0.53352	0.738926
ssc-miR-7138-5p	ssc-mir-7138	0	0	0.252317	0.284643	0.0845957	0.0873179	0	0	0.384094	0.277626	0.289661	0	0.223045	0	0.52167	0.564266	0.32494	1.00768	1.43712	1.00641	0	0.091324	0	0.313497	0.0879342	0	0.0822965	0.294719	0.17351	1.45438	3.81569	0.562821	0	0	0	0.209327	5.3352	2.32234
ssc-miR-7138-3p	ssc-mir-7138	0	0	0.0841057	0.189762	0	0.349272	0.41331	0.100082	0.480118	0.740335	0.193107	0	0	0.0988398	0.130417	0.564266	0	0.274821	0.552737	0.201282	0.0927119	0	0	0	0	0	0.0822965	0.294719	0.0867552	0.678712	2.5812	0.675386	0	0.083462	0.0824947	0	1.12632	0.105561
ssc-miR-7139-5p	ssc-mir-7139	0.857202	0.550279	1.4298	0.94881	6.26008	5.93762	2.37653	0.200163	0.672165	0.925419	0.386215	4.07393	3.90329	1.28492	2.2171	2.36992	1.51639	5.2216	3.64806	5.53527	10.0129	11.2328	12.3247	2.92597	0.615539	0.99869	5.51387	7.56445	2.68941	11.829	4.48904	3.82718	0.580514	3.25502	3.0523	1.04664	1.30416	0.791707
ssc-miR-7139-3p	ssc-mir-7139	0.48983	0.183426	0.0841057	0.474405	0.338383	0.523908	0.41331	0.300245	0.192047	0.0925419	0.0965537	0.990955	0.446091	0.19768	0.260835	0.451413	0.216627	1.00768	0.884379	1.50962	0.741695	0.91324	1.36941	0.313497	0	0.153645	0.658372	1.67007	0.17351	0.581753	0.673356	0.337693	0	0.918082	0.907441	0.313991	0.5928	0.158341
ssc-miR-7140-5p	ssc-mir-7140	0.122457	0	0	0	0.0845957	0	0.206655	0	0	0	0	0	0	0.0988398	0	0	0	0.091607	0	0	0.278136	0.273972	0.114118	0	0	0	0	0.0982397	0.433776	0	0	0.225129	0	0	0	0	0	0
ssc-miR-7140-3p	ssc-mir-7140	0	0.183426	0.0841057	0	0.507574	0	0.41331	0.200163	0	0	0.0965537	0.110106	0	0.0988398	0	0	0.32494	0.458035	0	0.301924	0.834407	0.182648	0.114118	0	0	0	0.329186	0	0.780797	0.678712	0.112226	0.337693	0	0.083462	0	0.104664	0.05928	0.0527805
ssc-miR-7141-5p	ssc-mir-7141	0.122457	0	0	0	0.169191	0	0	0	0.0960235	0	0	0	0	0.0988398	0	0	0	0.366428	0.221095	0.100641	0	0.182648	0	0	0	0	0.164593	0	0	0	0.112226	0	0.663445	0.166924	0	0.104664	0	0
ssc-miR-7141-3p	ssc-mir-7141	0	0	0	0	0	0	0	0	0	0	0	0	0	0	0	0	0	0	0	0	0	0	0	0	0	0	0	0	0	0	0	0	0	0	0	0	0	0
ssc-miR-7142-5p	ssc-mir-7142	0	0	0	0	0.0845957	0.0873179	0.103328	0	0	0	0	0	0	0	0	0	0	0	0	0	0.0927119	0	0	0.104499	0	0	0	0	0	0	0	0	0	0	0	0	0.2964	0.527805
ssc-miR-7142-3p	ssc-mir-7142	100.17	98.5917	155.427	53.3231	205.229	122.42	85.0386	118.196	138.274	111.698	45.4768	220.212	207.432	122.462	97.9435	84.4142	48.8493	129.716	251.274	125.198	145.558	54.6117	258.363	85.5847	117.216	24.2758	138.176	300.712	101.243	275.654	317.263	101.42	73.0618	124.358	78.6999	38.7255	118.086	100.652
ssc-miR-7143-5p	ssc-mir-7143	0	0.0917132	0.168211	0	0	0	0	0	0	0	0	0	0	0	0	0	0	0	0	0	0	0	0	0	0	0.153645	0	0	0	0	0	0.112564	0	0	0	0	0	0
ssc-miR-7143-3p	ssc-mir-7143	0	0.458566	1.93443	0.759048	0.253787	0.174636	0.309983	1.00082	0.0960235	0.277626	0.0965537	0.330318	0	0	0	0	0	0.183214	0.331642	0.201282	0.370848	0.182648	0.228235	0	0	1.45962	0.164593	0.0982397	0	0.387835	0.448904	0.450257	0	0.083462	0.0824947	0.209327	0	0
ssc-miR-7144-5p	ssc-mir-7144	2.20423	1.19227	1.4298	1.04369	0.422979	0.523908	0.826621	1.90155	3.74492	1.7583	1.54486	1.32127	1.33827	0.889558	2.2171	1.57994	0.541567	2.38178	1.8793	3.11988	4.72831	2.73972	1.02706	0.208998	0.263802	0.768223	1.06985	0.884157	0.780797	6.78712	6.17243	4.16488	0	1.00154	1.40241	2.40726	4.09032	4.01131
ssc-miR-7144-3p	ssc-mir-7144	0	0	0	0	0	0	0	0.100082	0	0	0	0	0	0	0	0	0	0	0	0	0	0	0	0	0	0	0	0	0	0	0	0	0	0	0	0	0	0.0527805
ssc-miR-744	ssc-mir-744	41.758	47.6909	164.847	249.632	21.5719	18.1621	16.8424	295.541	91.4144	68.1108	75.505	16.2957	12.8251	18.483	18.9105	44.9156	41.5923	52.4908	31.506	51.8302	135.359	100.548	13.2377	6.68794	3.8691	47.9371	18.6813	20.0409	18.7391	39.0744	41.0747	50.4288	8.45892	75.6165	87.6093	63.1121	74.6928	54.4166
ssc-miR-758	ssc-mir-758	8.57202	7.15363	246.766	175.34	1.43813	0.960497	1.65324	541.041	10.2745	8.32877	3.66904	14.534	14.2749	7.41298	4.30378	7.89972	12.1311	1.2825	1.54766	1.20769	92.3411	15.2511	7.76001	8.25542	5.10018	45.0947	1.31674	1.67007	2.16888	7.17495	9.65144	17.1098	0.829306	39.394	34.0703	41.7608	58.8651	44.8106
ssc-miR-758-5p	ssc-mir-758	0	0	0.336423	0.094881	0	0.0873179	0	0.200163	0	0	0	0	0	0	0	0	0	0	0	0	0	0	0	0	0	0	0	0	0	0	0	0	0	0	0	0	0.5928	0.263902
ssc-miR-760-3p	ssc-mir-760	0.244915	0.183426	16.9893	21.9175	0.0845957	0	0.309983	169.638	0.288071	0.185084	0.193107	0.330318	0.223045	0.593039	0	0	0	0.458035	1.8793	0.301924	0.741695	3.28766	0	0	0	2.61196	0.329186	0.0982397	0	0	0	0	0	1.66924	2.06237	1.46529	4.7424	2.164
ssc-miR-760-5p	ssc-mir-760	0	0	0.756951	1.13857	0	0	0	14.0114	0	0	0	0	0	0	0	0	0	0	0	0.100641	0	0	0	0	0	0.0768223	0	0	0	0	0	0	0	0.083462	0	0	0.05928	0
ssc-miR-769-5p	ssc-mir-769	125.396	135.094	1450.23	712.272	73.0061	65.6631	52.4904	1384.83	75.6665	117.621	65.0772	118.364	138.957	99.1363	63.2525	83.737	83.4013	111.303	284.107	122.178	352.769	215.799	220.361	102.932	105.169	499.575	57.7722	56.3896	38.5193	168.03	182.704	148.697	32.0112	111.255	199.06	117.328	4.62384	9.4477
ssc-miR-769-3p	ssc-mir-769	8.44956	9.07961	100.17	65.1832	4.39898	2.79417	2.68652	86.3704	3.64889	5.27489	4.24836	4.73456	6.24527	4.74431	4.04294	2.82133	3.2494	6.04606	14.7028	7.34681	19.1914	15.9817	6.61883	5.12045	4.48464	45.7093	1.81052	3.14367	2.77617	7.85366	11.6715	6.52873	0.580514	6.17619	10.5593	7.22179	11.6189	8.81434
ssc-miR-7857-3p	ssc-mir-7857	0	0.183426	10.7655	9.39322	1.01515	0.43659	0.103328	14.4117	0.192047	0	0.0965537	0.220212	0	0.296519	0.52167	0	0	0	0.331642	0.603847	53.1239	2.73972	0.456471	0.313497	0.0879342	0.384111	0.411483	0.491198	0.0867552	1.84222	0.56113	0.900514	0.165861	0.667696	0.0824947	0.209327	1.24488	0.633365
ssc-miR-7_21887-3p	ssc-mir-7_21887	0	0	0.0841057	0.189762	0	0	0	0.100082	0	0.0925419	0	0.110106	0	0	0	0	0	0	0.110547	0	0	0	0	0	0	0	0	0.0982397	0	0	0	0.112564	0	0	0.0824947	0	4.50528	2.26956
ssc-miR-7_21887-5p	ssc-mir-7_21887	0	0.183426	0.420528	0.569286	0.169191	0.0873179	0.206655	0	0	0	0	0.110106	0.446091	0.0988398	0	0	0.216627	0.183214	0	0.100641	0.185424	0.091324	0	0.313497	0	0.153645	0	0.0982397	0.520531	0.290876	0.112226	0.112564	0	0.250386	0	0.104664	0.47424	0.211122
ssc-miR-7_22014	ssc-mir-7_22014	0.857202	1.28398	12.2794	7.68536	1.86111	1.13513	0.723293	0.600489	0.768188	0.185084	0.193107	0.550531	1.33827	0.494199	0.130417	0.564266	0.758194	2.93142	1.98985	3.62308	0.741695	0.091324	1.94	0.104499	0	0	2.4689	1.76831	1.38808	5.33273	4.71349	3.37693	0	0.250386	0	0	0.77064	0.844487
ssc-miR-7_22500-5p	ssc-mir-7_22500	0	0	0	0	0	0	0	0	0	0	0	0	0	0	0	0	0	0	0.110547	0	0	0	0	0	0	0	0	0	0	0	0	0	0	0	0	0	2.0748	2.53346
ssc-miR-7_22500-3p	ssc-mir-7_22500	0	0	0	0	0	0	0	0	0	0	0	0	0	0	0	0	0	0	0	0	0	0	0	0	0	0	0	0	0	0	0	0	0	0	0	0	0.71136	0.263902
ssc-miR-7_22815	ssc-mir-7_22815	0	0	0	0.094881	0	0	0	0.500408	0	0	0	0	0	0	0	0	0	0	0	0	0	0	0	0	0.0879342	0	0	0	0	0	0	0	0	0.083462	0	0	0.94848	3.00849
ssc-miR-7_22825	ssc-mir-7_22825	0	0	1.09337	1.04369	0.0845957	0	0.206655	10.2083	0	0	0	0	0	0	0	0	0.108313	0	0	0	0.556271	0.091324	0.342353	0.313497	0.0879342	0.460934	0	0	0	0	0	0	0	0.584234	0.329979	0.418654	88.3272	34.4129
ssc-miR-7_23298-5p	ssc-mir-7_23298	0.122457	0.0917132	0	0	0.0845957	0.0873179	0	0.100082	0.0960235	0.0925419	0.0965537	0.110106	0	0	0	0	0	0.091607	0.221095	0.100641	0.185424	0.091324	0	0.104499	0	0	0.0822965	0.0982397	0	0.0969588	0	0.225129	0	0	0	0	0.05928	0
ssc-miR-7_23298-3p	ssc-mir-7_23298	0	0	0	0	0	0	0	0	0	0	0	0	0	0	0	0	0	0	0	0	0	0	0	0	0	0	0	0	0	0	0	0	0	0	0	0	0	0
ssc-miR-7_23601	ssc-mir-7_23601	0	0	0.0841057	0.094881	0	0	0	0	0	0.277626	0.193107	0	0	0	0	0	0	0.091607	0.110547	0	0.185424	0	0	0.104499	0.175868	0.0768223	0	0	0	0.0969588	0	0.225129	0	0.083462	0	0	0.11856	0.475024
ssc-miR-802	ssc-mir-802	0	0.27514	0	0.094881	0.507574	0.0873179	0.723293	0.400326	0.768188	42.3842	31.1868	0.330318	0	0	381.862	708.944	366.208	0	0.331642	0.100641	0	0.091324	0.456471	0	0.175868	0.153645	403.006	288.235	378.86	0.0969588	0.336678	0.112564	8.70771	0	0.247484	1.36063	0	0
ssc-miR-874	ssc-mir-874	35.3902	62.5484	661.828	368.328	46.1893	18.5114	30.6883	684.458	649.503	319.547	267.261	27.967	23.7543	41.315	165.63	102.245	133.55	58.1705	39.9076	45.1879	134.618	110.228	25.7906	12.4354	16.004	96.1815	27.7339	45.485	45.5465	33.9356	23.5675	21.2746	16.1715	136.46	51.4767	94.4065	5.21664	5.1197
ssc-miR-874-5p	ssc-mir-874	9.06185	6.41992	72.3309	115.565	10.8283	5.8503	11.5727	255.608	150.757	72.3678	92.8847	8.25796	5.24156	10.6747	53.8624	39.3858	47.2246	10.8096	3.75861	17.3103	43.0183	37.5342	3.76589	3.97096	4.48464	28.4242	9.62869	12.8694	17.5245	9.50196	4.48904	9.00514	2.57085	43.4837	16.6639	37.6789	0.77064	0.369463
ssc-miR-885-5p	ssc-mir-885	1.34703	1.28398	19.4284	42.222	0.169191	0.785861	0.723293	65.1531	0.288071	0.185084	0.386215	0.220212	0.223045	0.395359	24.7793	47.2855	26.4285	2.565	1.65821	0.704489	15.5756	10.9589	63.5636	53.0855	21.7197	2.53514	0	0.687678	1.21457	1.06655	0.112226	0	0.165861	0.250386	0.659957	0.732645	4.26816	0.897268
ssc-miR-885-3p	ssc-mir-885	0.734744	0	15.5596	38.237	0	0.174636	0	17.214	0	0.0925419	0.0965537	0.220212	0.111523	0	6.65129	16.138	12.9976	0.641249	0.773831	0.402565	2.03966	4.2009	7.87412	2.29898	4.83638	1.76691	0.164593	0	0.347021	0	0	0	0.0829306	0.083462	0.247484	0.104664	0.05928	0
ssc-miR-8_26790-3p	ssc-mir-8_26790	0.122457	0	0	0.189762	0	0.0873179	0.103328	0.100082	0	0.185084	0	0.330318	0.446091	0.691878	0	0.225706	0	0.183214	0.442189	0.301924	0.185424	0.365296	0.114118	0.626994	0.0879342	0.0768223	0	0.0982397	0.0867552	0.193918	0.56113	0.900514	0	0	0.0824947	0.104664	0.11856	0.158341
ssc-miR-8_26790-5p	ssc-mir-8_26790	0	0	0	0.379524	0.0845957	0	0.103328	0	0	0.0925419	0	0	0.223045	0.0988398	0	0	0	0.183214	0	0.301924	0.0927119	0.182648	0	0	0.0879342	0	0	0.0982397	0.0867552	0	0.112226	0.112564	0	0	0	0.209327	0	0
ssc-miR-8_27097-3p	ssc-mir-8_27097	0.122457	0.0917132	0.0841057	0.284643	0	0	0.103328	0	0	0	0.0965537	0	0	0	0	0.112853	0	0	0.110547	0	0.185424	0.091324	0.114118	0.208998	0	0.153645	0.0822965	0	0	0	0	0	0	0.083462	0	0.104664	0.47424	0.316683
ssc-miR-8_27097-5p	ssc-mir-8_27097	0	0	0	0	0	0	0	0	0	0	0	0	0	0	0	0.112853	0	0	0	0	0	0	0	0	0	0	0	0	0	0	0	0	0	0	0	0	0	0.158341
ssc-miR-9-1	ssc-mir-9-1	52.0444	82.817	104539	65152	61.1627	41.1267	47.8407	68180.9	352.214	774.206	676.841	54.0621	59.33	792.102	25.1706	20.5393	15.1639	49.7426	101.482	562.081	261.355	102.922	37.2024	35.5297	8.70548	26510.3	38.844	223.004	60.2081	580.977	429.826	546.162	66.5933	329.341	180.993	801.828	4.97952	3.06127
ssc-miR-9-2	ssc-mir-9-1	52.0444	82.817	104539	65152	61.1627	41.1267	47.8407	68180.9	352.214	774.206	676.841	54.0621	59.33	792.102	25.1706	20.5393	15.1639	49.7426	101.482	562.081	261.355	102.922	37.2024	35.5297	8.70548	26510.3	38.844	223.004	60.2081	580.977	429.826	546.162	66.5933	329.341	180.993	801.828	4.97952	3.06127
ssc-miR-9	ssc-mir-9-1	52.0444	82.817	104539	65152	61.1627	41.1267	47.8407	68180.9	352.214	774.206	676.841	54.0621	59.33	792.102	25.1706	20.5393	15.1639	49.7426	101.482	562.081	261.355	102.922	37.2024	35.5297	8.70548	26510.3	38.844	223.004	60.2081	580.977	429.826	546.162	66.5933	329.341	180.993	801.828	4.97952	3.06127
ssc-miR-92a	ssc-mir-92a-1	6599.72	3607.36	2451.34	2431.04	2488.21	2102.09	2033.07	4359.15	4905.17	7963.97	6678.43	3830.15	3621.25	2523.97	6895.69	14418.9	10310.9	6303.39	10273.4	9437.73	6419	5926.74	8040.28	3724.97	1487.14	3076.35	1713.41	2901.61	2993.23	6880.58	9156.64	6119.33	537.39	2373.07	4334.02	3113.74	13755.7	8873.56
ssc-miR-92a-1-5p	ssc-mir-92a-1	1.22457	0.183426	0.252317	1.70786	1.01515	0.698543	0.619966	1.00082	0.672165	1.7583	3.18627	0.880849	0.669136	0.296519	2.86918	1.57994	2.59952	1.2825	0.884379	5.23334	3.05949	4.38355	0.912942	0.626994	0.439671	1.3828	0.411483	0.982397	1.56159	3.97531	2.24452	3.60206	0.0829306	1.25193	1.31991	2.93058	1.83768	0.527805
ssc-miR-92b-5p	ssc-mir-92b	0.122457	0.183426	0.841057	2.37202	0.507574	0.0873179	0	1.1009	0.480118	0.370168	0.289661	0	0.334568	0	0	0.112853	0	5.31321	7.95941	2.51603	0.741695	3.19634	0.114118	0	0	0.0768223	0	0.196479	0	0.484794	1.23449	0	0.165861	1.83616	3.0523	1.67462	0.2964	0.263902
ssc-miR-92b-3p	ssc-mir-92b	30.9817	57.4125	1284.71	1399.87	207.344	162.935	139.182	3660.68	568.939	384.882	370.477	33.6925	28.7728	37.9545	78.9026	92.201	79.827	2502.43	2252.73	1342.15	800.475	1721.18	51.1247	15.5704	4.30877	75.209	124.926	159.541	160.931	282.538	274.281	199.689	47.8509	1563.66	833.279	619.399	559.781	657.75
ssc-miR-93-5p	ssc-mir-93	799.157	499.562	599.169	550.784	349.803	429.604	424.986	1177.46	657.473	847.406	800.527	517.168	537.985	446.558	873.406	1196.47	1054	707.939	873.103	1218.26	1334.03	1253.33	1230.08	447.883	265.121	265.498	350.419	452.197	511.075	2225.88	1605.95	1652.56	142.475	549.347	922.785	719.039	3856.28	4180.48
ssc-miR-93-3p	ssc-mir-93	7.10253	3.85195	7.73772	19.5455	7.35983	6.72348	8.78285	26.5216	9.69838	10.0871	8.30362	3.08297	2.89959	2.37215	8.9988	9.70537	6.60712	8.88588	4.31135	16.002	20.3966	13.0593	3.53765	6.06094	2.46216	7.45176	5.92535	23.0863	18.6524	28.0211	13.3549	16.2093	2.9855	15.7743	13.8591	9.10573	11.1446	8.28653
ssc-miR-935	ssc-mir-935	0	0.458566	95.9646	70.4966	0.59217	0.523908	0.516638	188.053	1.72842	1.48067	0.965537	0.880849	0.334568	0.790718	0.260835	0.451413	0.216627	1.19089	0.994926	0.80513	1.11254	1.36986	8.10236	3.55297	4.66051	3.61065	0.164593	0.392959	0.520531	1.45438	2.1323	0.225129	0.165861	0.667696	1.40241	1.56995	9.84048	6.86146
ssc-miR-935-5p	ssc-mir-935	0	0	0.420528	0.759048	0	0.0873179	0	0.900734	0.0960235	0	0	0	0	0	0	0	0	0	0	0	0	0	0	0	0	0	0	0	0	0	0	0	0	0.083462	0	0	0	0
ssc-miR-95	ssc-mir-95	37.9618	21.1858	65.6024	92.7936	7.61361	6.46153	9.81612	192.757	2.59264	5.64506	6.85531	90.287	105.723	99.4328	15.3893	29.0033	21.5544	54.0481	121.16	149.452	21.88	38.904	72.4648	96.6616	168.306	23.7381	5.26698	8.15389	11.9722	40.3349	41.0747	56.3947	2.07326	4.92426	10.8893	14.2342	19.6217	33.3572
ssc-miR-96-5p	ssc-mir-96	0	0	0	0	0	0	0	0	0	0	0	0	0	0	0	0	0	0.274821	0	0	0.0927119	0	0	0	0	9.83325	0.0822965	0	0.0867552	0	0	0	0	0.250386	0.0824947	0	1093.12	910.885
ssc-miR-9784-5p	ssc-mir-9784-1	0.122457	0	1.5139	1.04369	0	0	0	1.6013	0	0	0	0	0	0	0	0.112853	0	0	0.221095	0	0	0	0	0	0	0.0768223	0	0	0	0	0	0	0	0	0	0	0	0
ssc-miR-9785-5p	ssc-mir-9785	0	0	0.0841057	0.379524	0	0	0	0.100082	0.0960235	0	0.0965537	0	0	0	0.260835	0	0.108313	0	0	0	0	0.091324	0	0	0	0	0	0	0	0	0	0.225129	0	0.333848	0.0824947	0	0.2964	0.263902
ssc-miR-9786-3p	ssc-mir-9786-1	0	0	0	0	0	0	0	0	0	0	0	0	0	0	0	0	0	0	0	0	0	0	0	0	0	0	0	0	0	0	0	0	0	0	0	0	0	0
ssc-miR-9787-3p	ssc-mir-9787	0	0	0	0	0	0	0	0	0	0	0	0	0	0	0	0	0	0	0	0	0	0	0	0	0	0	0	0	0	0	0	0	0	0	0	0	0	0
ssc-miR-9788-3p	ssc-mir-9788-1	0	0.27514	0.58874	2.08738	0.169191	0	0.103328	2.00163	0.0960235	0.370168	0.289661	0.440424	0	0	0	0.225706	0.108313	0.274821	0.221095	0.301924	0.0927119	0.091324	0.228235	0	0	0.307289	0	0.491198	0.260266	0.193918	0.112226	0	0	1.33539	0.164989	0.104664	2.19336	2.4279
ssc-miR-9789-3p	ssc-mir-9789	0	0	0	0	0	0	0	0	0	0	0	0	0	0	0	0	0	0	0	0	0	0	0	0	0	0	0	0	0	0	0	0	0	0	0	0	0	0
ssc-miR-9790-3p	ssc-mir-9790	0	0	0	0	0	0	0	0	0	0	0	0	0	0	0	0	0	0	0	0	0	0	0	0	0	0	0	0	0	0	0	0	0	0	0	0	0	0
ssc-miR-9791-3p	ssc-mir-9791-1	0	0	0	0	0	0	0	0	0	0	0	0	0	0	0	0	0	0	0	0	0	0	0	0	0	0	0	0	0	0	0	0	0	0	0	0	0	0
ssc-miR-9792-5p	ssc-mir-9792	0	0	0	0	0	0	0	0	0	0	0	0	0	0	0	0	0	0	0	0	0	0	0	0	0	0	0	0	0	0	0	0	0	0	0	0	0	0
ssc-miR-9793-5p	ssc-mir-9793	0	0	0	0	0	0	0	0	0	0	0	0	0	0	0	0	0	0	0	0	0	0	0	0	0	0	0	0	0	0	0	0	0	0	0	0	0	0
ssc-miR-9794-3p	ssc-mir-9794	0	0	0	0	0	0	0	0	0	0	0	0	0	0	0	0	0	0	0	0	0	0	0	0	0	0	0	0	0	0	0	0	0	0	0	0	0	0
ssc-miR-9795-3p	ssc-mir-9795	0	0	0	0	0	0	0	0	0	0	0	0	0	0	0	0	0	0	0	0	0	0	0	0	0	0	0	0	0	0	0	0	0	0	0	0	0	0
ssc-miR-9796-3p	ssc-mir-9796	0	0	0	0	0	0	0	0	0	0	0	0	0	0	0	0	0	0	0	0	0	0	0	0	0	0	0	0	0	0	0	0	0	0	0	0	0	0
ssc-miR-9797-3p	ssc-mir-9797	0	0	0	0	0	0	0	0	0	0	0	0	0	0	0	0	0	0	0	0	0	0	0	0	0	0	0	0	0	0	0	0	0	0	0	0	0	0
ssc-miR-9798-3p	ssc-mir-9798	0	0	0	0	0	0	0	0	0	0	0	0	0	0	0	0	0	0	0	0	0	0	0	0	0	0	0	0	0	0	0	0	0	0	0	0	0	0
ssc-miR-9799-3p	ssc-mir-9799	0	0	0	0	0	0	0	0	0	0	0	0	0	0	0	0	0	0	0	0	0	0	0	0	0	0	0	0	0	0	0	0	0	0	0	0	0	0
ssc-miR-98	ssc-mir-98	783.727	551.472	1346.78	1649.98	219.357	286.054	258.836	2529.76	305.739	586.438	616.495	537.979	504.751	484.71	343.259	498.021	361.658	423.133	493.152	720.39	1167.43	792.601	865.925	617.171	442.485	780.437	210.021	260.433	284.47	675.221	687.834	748.89	103.332	367.066	644.531	403.373	2037.93	3180.29
ssc-miR-9800-3p	ssc-mir-9800	0	0	0	0	0	0	0	0	0	0	0	0	0	0	0	0	0	0	0	0	0	0	0	0	0	0	0	0	0	0	0	0	0	0	0	0	0	0
ssc-miR-9801-5p	ssc-mir-9801	0	0	0	0	0	0	0	0	0	0	0	0	0	0	0	0	0	0	0	0	0	0	0	0	0	0	0	0	0	0	0	0	0	0	0	0	0	0
ssc-miR-9802-3p	ssc-mir-9802	0	0	0	0	0	0	0	0	0	0	0	0	0	0	0	0	0	0	0	0	0	0	0	0	0	0	0	0	0	0	0	0	0	0	0	0	0	0
ssc-miR-9803-5p	ssc-mir-9803	0	0	0	0	0	0	0	0	0	0	0	0	0	0	0	0	0	0	0	0	0	0	0	0	0	0	0	0	0	0	0	0	0	0	0	0	0	0
ssc-miR-9804-5p	ssc-mir-9804	0	0	0	0	0	0	0	0	0	0	0	0	0	0	0	0	0	0	0	0	0	0	0	0	0	0	0	0	0	0	0	0	0	0	0	0	0	0
ssc-miR-9805-3p	ssc-mir-9805	0	0	0	0	0	0	0	0	0	0	0	0	0	0	0	0	0	0	0	0	0	0	0	0	0	0	0	0	0	0	0	0	0	0	0	0	0	0
ssc-miR-9806-5p	ssc-mir-9806-1	0	0	0	0	0	0	0	0	0	0	0	0	0	0	0	0	0	0	0	0	0	0	0	0	0	0	0	0	0	0	0	0	0	0	0	0	0	0
ssc-miR-9807-5p	ssc-mir-9807	0	0	0	0	0	0	0	0	0	0	0	0	0	0	0	0	0	0	0	0	0	0	0	0	0	0	0	0	0	0	0	0	0	0	0	0	0	0
ssc-miR-9808-3p	ssc-mir-9808	0	0	0	0	0	0	0	0	0	0	0	0	0	0	0	0	0	0	0	0	0	0	0	0	0	0	0	0	0	0	0	0	0	0	0	0	0	0
ssc-miR-9809-3p	ssc-mir-9809	0	0	0	0	0	0	0	0	0	0	0	0	0	0	0	0	0	0	0	0	0	0	0	0	0	0	0	0	0	0	0	0	0	0	0	0	0	0
ssc-miR-9810-3p	ssc-mir-9810	0.122457	0.183426	0.336423	1.04369	0.0845957	0.0873179	0	1.1009	0.768188	0.740335	0.289661	1.98191	0.669136	0.790718	0.130417	0	0	0.183214	0.221095	0.603847	0.185424	0.182648	1.48353	0.417996	0.615539	0.153645	0.164593	0.196479	0.347021	0	0.224452	0	0.165861	0.250386	0.0824947	0	0.5928	0.0527805
ssc-miR-9811-5p	ssc-mir-9811	0	0	0	0	0	0	0	0	0	0	0	0	0	0	0	0	0	0	0	0	0	0	0	0	0	0	0	0	0	0.0969588	0	0	0	0	0	0	0	0
ssc-miR-9812-3p	ssc-mir-9812	0	0	0	0	0	0	0	0	0	0	0	0	0	0	0	0	0	0	0	0	0	0	0	0	0	0	0	0	0	0	0	0	0	0	0	0	0	0
ssc-miR-9813-5p	ssc-mir-9813	0	0	0	0	0	0	0	0	0	0	0	0	0	0	0	0	0	0	0	0	0	0	0	0	0	0	0	0	0	0	0	0	0	0	0	0	0	0
ssc-miR-9814-3p	ssc-mir-9814	0	0	0	0	0	0	0	0	0	0	0	0	0	0	0	0	0	0	0	0	0	0	0	0	0	0	0	0	0	0	0	0	0	0	0	0	0	0
ssc-miR-9815-3p	ssc-mir-9815	0	0	0	0	0	0	0	0	0	0	0	0	0	0	0	0	0	0	0	0	0	0	0	0	0	0	0	0	0	0	0	0	0	0	0	0	0	0
ssc-miR-9816-3p	ssc-mir-9816	0	0	0	0	0	0	0	0	0	0	0	0	0	0	0	0	0	0	0	0	0	0	0	0	0	0	0	0	0	0	0	0	0	0	0	0	0	0
ssc-miR-9817-5p	ssc-mir-9817	0	0	0	0	0	0	0	0	0	0	0	0	0	0	0	0	0	0	0	0	0	0	0	0	0	0	0	0	0	0	0	0	0	0	0	0	0	0
ssc-miR-9818-3p	ssc-mir-9818	0	0	0	0	0	0	0	0	0	0	0	0	0	0	0	0	0	0	0	0	0	0	0	0	0	0	0	0	0	0	0	0	0	0	0	0	0	0
ssc-miR-9819-5p	ssc-mir-9819	0	0	0	0	0	0	0	0	0	0	0	0	0	0	0	0	0	0	0	0	0	0	0	0	0	0	0	0	0	0	0	0	0	0	0	0	0	0
ssc-miR-9820-5p	ssc-mir-9820	1.7144	0.0917132	0.672845	0.094881	0.676766	0	0	0.200163	0.576141	0	0.289661	0.880849	0.111523	0	0.52167	0.564266	0.108313	0.549642	0.110547	0	0.556271	0.273972	1.48353	0.208998	0.0879342	0	0.164593	0.0982397	0	0.387835	0.224452	0	0	0.83462	0.247484	0.313991	0	0
ssc-miR-9821-5p	ssc-mir-9821	0	0	0	0	0	0	0	0	0	0	0	0	0	0	0	0	0	0	0	0	0	0	0	0	0	0	0	0	0	0	0	0	0	0	0	0	0	0
ssc-miR-9822-3p	ssc-mir-9822	0	0	0	0	0	0	0	0	0	0	0	0	0	0	0	0	0	0	0	0	0	0	0	0	0	0	0	0	0	0	0	0	0	0	0	0	0	0
ssc-miR-9823-5p	ssc-mir-9823	0	0	0	0	0	0	0	0	0	0	0	0	0	0	0	0	0	0	0	0	0	0	0	0	0	0	0	0	0	0	0	0	0	0	0	0	0	0
ssc-miR-9824-5p	ssc-mir-9824	0	0	0	0	0	0	0	0	0	0	0	0	0	0	0	0	0	0	0	0	0	0	0	0	0	0	0	0	0	0	0	0	0	0	0	0	0	0
ssc-miR-9825-5p	ssc-mir-9825	0	0	0	0	0	0	0	0	0	0	0	0	0	0	0	0	0	0	0	0	0	0	0	0	0	0	0	0	0	0	0	0	0	0	0	0	0	0
ssc-miR-9826-5p	ssc-mir-9826	0	0	0	0	0	0	0	0	0	0	0	0	0	0	0	0	0	0	0	0	0	0	0	0	0	0	0	0	0	0	0	0	0	0	0	0	0	0
ssc-miR-9827-5p	ssc-mir-9827	0	0	0	0	0	0	0	0	0	0	0	0	0	0	0	0	0	0	0	0	0	0	0	0	0	0	0	0	0	0	0	0	0	0	0	0	0	0
ssc-miR-9828-3p	ssc-mir-9828-1	0	0	0	0	0	0	0	0	0	0	0	0	0	0	0	0	0	0	0	0	0	0	0	0	0	0	0	0	0	0	0	0	0	0	0	0	0	0
ssc-miR-9829-5p	ssc-mir-9829	0	0	0	0	0	0	0	0	0	0	0	0	0	0	0	0	0	0	0	0	0	0	0	0	0	0	0	0	0	0	0	0	0	0	0	0	0	0
ssc-miR-9830-5p	ssc-mir-9830	0	0	0	0	0	0	0	0	0	0	0	0	0	0	0	0	0	0	0	0	0	0	0	0	0	0	0	0	0	0	0	0	0	0	0	0	0	0
ssc-miR-9831-3p	ssc-mir-9831	0	0	0	0	0	0	0	0	0	0	0	0	0	0	0	0	0	0	0	0	0	0	0	0	0	0	0	0	0	0	0	0	0	0	0	0	0	0
ssc-miR-9832-3p	ssc-mir-9832	0	0	0	0	0	0	0	0	0	0	0	0	0	0	0	0	0	0	0	0	0	0	0	0	0	0	0	0	0	0	0	0	0	0	0	0	0	0
ssc-miR-9833-5p	ssc-mir-9833	0	0	0	0	0	0	0	0	0	0	0	0	0	0	0	0	0	0	0	0	0	0	0	0	0	0	0	0	0	0	0	0	0	0	0	0	0	0
ssc-miR-9834-5p	ssc-mir-9834	0	0	0	0	0	0	0	0	0	0	0	0	0	0	0	0	0	0	0	0	0	0	0	0	0	0	0	0	0	0	0	0	0	0	0	0	0	0
ssc-miR-9835-3p	ssc-mir-9835	0	0	0	0	0	0	0	0	0	0	0	0	0	0	0	0	0	0	0	0	0	0	0	0	0	0	0	0	0	0	0	0	0	0	0	0	0	0
ssc-miR-9836-3p	ssc-mir-9836	0	0	0	0	0	0	0	0	0	0	0	0	0	0	0	0	0	0	0	0	0	0	0	0	0	0	0	0	0	0	0	0	0	0	0	0	0	0
ssc-miR-9837-5p	ssc-mir-9837	0	0	0	0	0	0	0	0	0	0	0	0	0	0	0	0	0	0	0	0	0	0	0	0	0	0	0	0	0	0	0	0	0	0	0	0	0	0
ssc-miR-9838-5p	ssc-mir-9838	0	0	0	0	0	0	0	0	0	0	0	0	0	0	0	0	0	0	0	0	0	0	0	0	0	0	0	0	0	0	0	0	0	0	0	0	0	0
ssc-miR-9839-5p	ssc-mir-9839	0	0	0	0	0	0	0	0	0	0	0	0	0	0	0	0	0	0	0	0	0	0	0	0	0	0	0	0	0	0	0	0	0	0	0	0	0	0
ssc-miR-9840-3p	ssc-mir-9840	0	0	0	0	0	0	0	0	0	0	0	0	0	0	0	0	0	0	0	0	0	0	0	0	0	0	0	0	0	0	0	0	0	0	0	0	0	0
ssc-miR-9841-3p	ssc-mir-9841	29.6347	23.1117	3.28012	1.70786	14.2967	4.8898	3.40981	6.80555	7.58586	7.58844	3.86215	7.267	8.14115	2.37215	4.56461	7.2226	6.17386	11.2677	14.7028	11.0705	50.4353	22.1004	43.9353	6.79244	2.90183	0.230467	1.31674	0.884157	1.12782	39.0744	21.4352	27.2405	1.24396	4.42348	4.78469	2.72125	287.567	173.648
ssc-miR-9842-5p	ssc-mir-9842	0	0	0	0	0	0	0	0	0	0	0	0	0	0	0	0	0	0	0	0	0	0	0	0	0	0	0	0	0	0	0	0	0	0	0	0	0	0
ssc-miR-9843-3p	ssc-mir-9843	32.6961	32.1913	15.7278	4.64917	38.9986	26.632	28.4151	18.3149	17.2842	19.5263	14.0003	7.81753	10.4831	5.43619	5.86879	6.88404	4.54916	21.8025	33.938	18.0148	24.2905	9.95431	20.7694	7.73293	24.094	0.845045	37.3626	47.3515	57.5187	11.6351	17.5073	7.65437	19.4887	18.1112	13.8591	10.9897	1.71912	1.63619
ssc-miR-9844-3p	ssc-mir-9844	0	0	0	0	0	0	0	0	0	0	0	0	0	0	0	0	0	0	0	0	0	0	0	0	0	0	0	0	0	0	0	0	0	0	0	0	0	0
ssc-miR-9845-5p	ssc-mir-9845-1	0	0	0	0	0	0	0	0	0	0	0	0	0	0	0	0	0	0	0	0	0	0	0	0	0	0	0	0	0	0	0	0	0	0	0	0	0	0
ssc-miR-9846-3p	ssc-mir-9846	0	0	0	0	0	0	0	0	0	0	0	0	0	0	0	0	0	0	0	0	0	0	0	0	0	0	0	0	0	0	0	0	0	0	0	0	0	0
ssc-miR-9847-3p	ssc-mir-9847-1	0	0	0	0	0	0	0	0	0	0	0	0	0	0	0	0	0	0	0.110547	0	0	0	0	0	0	0	0	0	0	0	0	0	0	0	0	0	0	0
ssc-miR-9848-3p	ssc-mir-9848	0	0	0	0	0	0	0	0	0	0	0	0	0	0	0	0	0	0	0	0	0	0	0	0	0	0	0	0	0	0	0	0	0	0	0	0	0	0
ssc-miR-9849-5p	ssc-mir-9849	0	0	0	0	0	0	0	0	0	0	0	0	0	0	0	0	0	0	0	0	0	0	0	0	0	0	0	0	0	0	0	0	0	0	0	0	0	0
ssc-miR-9850-5p	ssc-mir-9850	0	0	0	0	0	0	0	0	0	0	0	0	0	0	0	0	0	0	0	0	0	0	0	0	0	0	0	0	0	0	0	0	0	0	0	0	0	0
ssc-miR-9851-3p	ssc-mir-9851	0.48983	0.733706	12.9523	16.9837	1.35353	1.13513	1.23993	23.1188	16.6121	3.60913	4.24836	0.660637	0.780658	1.28492	1.04334	0.902825	1.51639	11.4509	3.86916	4.32757	5.00644	4.29223	0.228235	0.104499	0.0879342	2.99607	3.37416	3.92959	3.12319	3.10268	1.45894	1.80103	0.746375	8.51312	6.43458	1.98861	35.0345	26.6541
ssc-miR-9852-3p	ssc-mir-9852	0	0	0	0	0	0	0	0	0	0	0	0	0	0	0	0	0	0	0	0	0	0	0	0	0	0	0	0	0	0	0	0	0	0	0	0	0	0
ssc-miR-9853-5p	ssc-mir-9853-1	0	0	0	0	0	0	0	0	0	0	0	0	0	0	0	0	0	0	0	0	0	0	0	0	0	0	0	0	0	0	0	0	0	0	0	0	0	0
ssc-miR-9854-5p	ssc-mir-9854	0	0	0	0	0	0	0	0	0	0	0	0	0	0	0	0	0	0	0	0	0	0	0	0	0	0	0	0	0	0	0	0	0	0	0	0	0	0
ssc-miR-9855-5p	ssc-mir-9855-1	0	0	0	0	0	0	0	0	0	0	0	0	0	0	0	0	0	0	0	0	0	0	0	0	0	0	0	0	0	0	0	0	0	0	0	0	0	0
ssc-miR-9856-3p	ssc-mir-9856	0	0	0	0	0	0	0	0	0	0	0	0	0	0	0	0	0	0	0	0	0	0	0	0	0	0	0	0	0	0	0	0	0	0	0	0	0	0
ssc-miR-9857-5p	ssc-mir-9857	0	0	0	0	0	0	0	0	0	0	0	0	0	0	0	0	0	0	0	0	0	0	0	0	0	0	0	0	0	0	0	0	0	0	0	0	0	0
ssc-miR-9858-5p	ssc-mir-9858	0.244915	0.550279	6.22382	3.985	0.338383	0.261954	0.103328	15.3125	3.07275	2.8688	1.83452	1.21117	0.557613	0.395359	0.52167	1.35424	1.51639	2.38178	2.21095	1.20769	0.46356	0.821916	5.59177	0.522495	0	4.22523	0.740669	0.589438	0.347021	0.484794	0.448904	0.450257	0.0829306	0.250386	0.659957	0.941972	3.8532	1.26673
ssc-miR-9859-3p	ssc-mir-9859	0	0	0	0	0	0	0	0	0	0	0	0	0	0	0	0	0	0	0	0	0	0	0	0	0	0	0	0	0	0	0	0	0	0	0	0	0	0
ssc-miR-9860-5p	ssc-mir-9860	1.59195	9.81331	0.756951	0.94881	7.952	7.16007	8.9895	1.1009	6.62562	3.79422	5.2139	4.29414	6.69136	10.477	0.912922	1.6928	2.92446	17.5885	9.83871	15.8007	2.50322	6.30135	2.96706	1.67198	2.11042	1.61327	5.43157	20.4338	10.3239	8.14454	13.4671	12.6072	2.1562	2.33693	2.88731	3.03524	6.40224	3.58907
ssc-miR-9861-5p	ssc-mir-9861	0	0	0	0	0	0	0	0	0	0	0	0	0	0	0	0	0	0	0	0	0	0	0	0	0	0	0	0	0	0	0	0	0	0	0	0	0	0
ssc-miR-9862-3p	ssc-mir-9862	0	0	0	0	0	0	0	0	0	0	0	0	0	0	0	0	0	0	0	0	0	0	0	0	0	0	0	0	0	0	0	0	0	0	0	0	0	0
ssc-miR-99a-5p	ssc-mir-99a	1223.47	1757.96	2500.38	1596.37	265.969	381.929	395.538	1996.43	3422.28	1182.04	1417.99	3435.75	1847.26	3462.95	984.391	659.965	843.003	3586.42	1998.81	1399.22	8650.11	4843	1067.46	1629.87	411.62	391.102	972.251	684.239	1220.73	1229.15	946.964	647.47	1099.33	6558.02	1795.33	1348.17	3943.66	3844.42
ssc-miR-99a-3p	ssc-mir-99a	280.55	163.25	522.633	376.583	13.7891	18.0748	17.359	349.785	110.427	280.587	203.825	156.571	207.99	155.87	146.85	279.65	255.078	87.8511	172.122	83.7335	824.394	828.948	167.068	110.142	58.3003	91.7258	18.1875	19.7462	24.0312	138.457	162.279	132.15	28.4452	124.024	263.076	190.592	6.2244	4.5919
ssc-miR-99b	ssc-mir-99b	1693.83	3089.27	5045.33	2467.1	1346.17	991.233	1050.22	3978.14	4435.81	1059.14	1395.68	3651.23	2051.68	5142.93	537.059	279.763	370.648	5476.63	3121.41	1974.28	2382.7	982.737	557.465	759.917	433.076	1226.08	1873.65	2409.33	1808.15	891.633	889.279	615.726	1626.52	5265.11	1231.23	1533.64	11285.6	7204.11
ssc-miR-9_28392-3p	ssc-mir-9_28392	0	0.0917132	0.0841057	0	0	0	0	0	0	0	0	0	0	0	0	0	0	0	0	0	0.0927119	0	0	0	0	0	0	0	0	0	0	0	0	0	0	0	0.47424	0.633365
ssc-miR-9_28392-5p	ssc-mir-9_28392	0	0.0917132	0	0.189762	0.0845957	0.174636	0	0.800652	0	0.370168	0.0965537	0.220212	0.446091	0	0.130417	0.338559	0.64988	0.091607	0.221095	0	1.39068	0.365296	0.456471	0.104499	0	0.0768223	0.0822965	0	0	0.0969588	0	0	0.0829306	0	0.164989	0.104664	3.31968	4.01131
ssc-miR-X_45809	ssc-mir-X_45809	0.122457	0.27514	0.0841057	0.189762	0	0.174636	0.206655	0.500408	0.672165	0.46271	0.579322	1.10106	1.0037	0.395359	0.652087	1.24138	0.32494	0.458035	0.552737	0.80513	1.01983	0.730592	0	0.313497	0	0.153645	0.24689	0	0	0.581753	0.224452	0.675386	0	0.083462	0.164989	0.523318	1.06704	0.158341
ssc-miR-6894	ssc-mir-X_46184	0.122457	0	0.168211	0.189762	0	0	0.103328	0.200163	0.0960235	0.277626	0.0965537	0	0	0	0	0	0	0.183214	0.331642	0	0.185424	0	0	0	0	0	0.0822965	0	0.0867552	0.193918	0.112226	0	0.165861	0	0	0.209327	1.95624	0.686146
ssc-miR-X_46196	ssc-mir-X_46196	0	0	0	0	0	0	0	0	0	0	0	0	0	0	0	0	0	0	0	0	0	0.091324	0	0	0	0	0	0	0	0	0	0	0	0	0	0	0.82992	0.316683
ssc-miR-507	ssc-mir-X_46612	0.122457	0	0	0	0	0	0	0	0	0	0	0	0	0	0	0.112853	0	0	0.110547	0	0.834407	0.091324	0	0	0	0	0	0.0982397	0	0.193918	0	0	0	0.333848	0	0	13.6937	17.5759
ssc-miR-X_46612	ssc-mir-X_46612	0	0	0	0	0	0	0	0	0	0	0	0	0	0	0	0	0	0	0	0	0	0	0	0	0	0	0	0	0	0	0	0	0	0	0	0	1.42272	1.37229
ssc-miR-X_46803-3p	ssc-mir-X_46803	0.122457	0	0	0.094881	0	0	0	0	0	0	0	0	0	0	0	0	0	0	0	0	0	0.091324	0	0	0	0	0	0	0	0	0	0	0	0	0.0824947	0	0.17784	0
ssc-miR-X_46803-5p	ssc-mir-X_46803	0	0	0	0	0	0	0	0	0	0	0	0	0	0	0	0	0	0	0	0	0	0	0	0	0	0	0	0	0	0	0	0	0	0	0	0	0	0

## Sheet: placenta_enrich
miRNA	precursor	ASA_1	ASA_3	Cerebellum_1	Cerebellum_3	Colon_1	Colon_2	Colon_3	Cerebrum	Kidney_1	Kidney_2	Kidney_3	Heart_1	Heart_2	Heart_3	Liver_1	Liver_2	Liver_3	Lung_1	Lung_2	Lung_3	Ovary_1	Ovary_3	PP_1	PP_2	PP_3	Retina_1	Small_intestine_1	Small_intestine_2	Small_intestine_3	Spleen_1	Spleen_2	Spleen_3	Stomach	Uterus_1	Uterus_2	Uterus_3	Placenta_1	Placenta_2
ssc-let-7e-3p	ssc-let-7e	17.6339	19.9018	74.77	12.7141	8.62876	5.67566	5.993	71.8586	10.3705	27.3924	12.1658	5.28509	8.81029	5.93039	1.82584	3.94986	5.41567	10.8096	27.4157	5.73655	19.4695	10.2283	11.1835	6.37444	4.04497	8.91138	4.44401	8.35037	5.98611	8.04758	12.5693	6.07847	4.31239	6.5935	11.8792	11.6177	477.441	416.491
ssc-miR-10383	ssc-mir-10383	14.45	19.9935	27.839	20.9687	10.1515	6.54884	8.78285	39.0318	17.8604	6.01522	13.1313	23.0122	21.7469	24.7099	178.802	156.527	155.538	12.6418	5.52737	20.0276	36.6212	13.9726	11.4118	4.49346	8.61755	2.45831	5.43157	6.1891	5.8126	20.7492	6.84579	14.971	3.23429	13.1035	5.03218	10.7803	9442.42	10707.8
ssc-miR-130a	ssc-mir-130a	2.08178	2.7514	16.4847	9.67786	0.845957	0.698543	0.929948	8.40685	1.6324	12.9559	2.99316	1.65159	2.00741	1.9768	1.82584	2.59562	1.51639	6.13767	12.4918	5.83719	5.09915	6.11871	2.51059	1.25399	1.05521	4.30205	0.987558	0.196479	0.694042	7.07799	7.07024	7.99206	0.331722	1.50232	2.80482	3.24457	493.684	518.832
ssc-miR-139-5p	ssc-mir-139	145.602	168.844	52.8184	75.9048	36.0378	27.0686	24.6953	1480.21	65.488	89.9507	71.3532	112.859	109.181	79.0718	210.885	238.572	200.38	27.9401	33.938	50.8238	75.0039	45.388	66.9871	79.3148	28.2269	13.9817	14.0727	37.3311	23.5974	79.3123	77.3238	61.5726	3.31722	16.5255	20.3762	25.7472	14560	10888.4
ssc-miR-140-5p	ssc-mir-140	0.612287	0.27514	1.00927	1.70786	0	0.174636	0.103328	0.400326	0	0.185084	0.193107	0.110106	0.111523	0.0988398	0.52167	0.677119	0.108313	0	0.884379	0.905771	0.46356	0.91324	0.114118	0	0.175868	0	0	0	0	0.77567	0.224452	0.562821	0	0.166924	0.494968	2.09327	222.656	150.635
ssc-miR-145-5p	ssc-mir-145	53.3914	21.9195	1.4298	1.70786	14.9734	15.6299	23.4554	2.7022	0.768188	2.49863	2.12418	2.75265	3.56872	2.76751	9.52047	2.03136	2.59952	7.05374	27.1946	10.0641	11.2181	11.2328	11.2977	4.28446	2.55009	0.0768223	4.36172	11.5923	19.3464	53.1334	47.9205	37.4839	10.5322	13.187	29.2856	73.0552	10352.5	9090.59
ssc-miR-1468	ssc-mir-1468	1.83686	0.641992	0.0841057	0.664167	0.507574	0.611225	0.929948	0.100082	1.15228	3.23897	0.675876	6.16594	2.89959	1.18608	0.130417	0	0.32494	1.46571	5.85901	1.40898	0.185424	0.730592	5.1353	1.88098	1.58281	0	0.329186	0.196479	0.433776	0.581753	0.673356	1.5759	0.248792	0.41731	0.659957	0.523318	1352.24	1437.79
ssc-miR-154b-5p	ssc-mir-154b	0.122457	0.183426	6.13971	17.7427	0	0.261954	0.103328	12.9105	0.192047	0.277626	0.0965537	0.550531	0.446091	0.494199	0.130417	0.112853	0	0.183214	0.110547	0.100641	1.66881	0.730592	0	0.835992	0	0.921867	0	0	0	0	0.448904	0.562821	0.0829306	0.918082	1.31991	1.67462	275.119	142.454
ssc-miR-191	ssc-mir-191	31.9614	12.3813	21.8675	12.8089	38.7448	17.4636	25.6252	22.2181	14.8836	29.4283	10.7175	10.5702	8.58724	12.8492	38.6036	19.975	20.7962	19.2375	43.6662	29.6892	29.0188	18.3561	34.1212	9.61391	17.9386	6.06896	20.5741	29.9631	18.7391	92.1109	116.266	53.3555	7.71254	14.8562	7.67201	13.1876	28461.1	30443.1
ssc-miR-19b	ssc-mir-19b-1	3.79618	1.46741	9.41984	1.23345	5.49872	0.0873179	1.1366	2.90236	0.384094	1.7583	1.73797	2.53244	0.223045	0.494199	4.43419	0.451413	0.541567	1.00768	22.5517	2.41539	1.20525	1.18721	6.84706	8.77792	12.5746	1.15233	1.81052	0.589438	1.04106	4.07227	4.37682	2.13872	0	0.41731	0.577463	1.04664	377.021	331.197
ssc-miR-23a	ssc-mir-23a	2232.52	1623.23	151.979	128.089	514.68	574.028	542.78	382.312	393.12	472.149	287.633	1257.3	1008.28	1050.07	249.749	271.638	183.591	1129.88	2841.18	1224.6	808.17	831.322	1020.44	1301.54	376.446	78.5124	455.018	609.675	502.66	1300.51	1428.53	907.831	309.746	559.362	510.89	557.019	29215.4	31053.7
ssc-miR-296-5p	ssc-mir-296	3.79618	3.39339	5.13045	12.2396	1.43813	1.13513	0.826621	8.40685	4.99322	7.21827	3.57249	1.43138	1.44979	0.296519	1.30417	2.14421	0.97482	2.01535	4.09025	2.81795	7.97322	3.28766	3.30941	3.03047	1.40695	6.06896	1.31674	0.785917	0.694042	2.90876	2.80565	1.91359	0.165861	3.42194	5.52714	3.13991	176.595	276.306
ssc-miR-483	ssc-mir-2_6468	1.59195	3.11825	0.672845	0.474405	0.507574	0.261954	0	0.700571	0.384094	1.66575	0.579322	1.54149	0.223045	0.395359	3.78211	8.01257	7.257	0.732856	3.64806	0.402565	1.20525	0.639268	3.42353	1.77648	1.49488	0	0.0822965	0.392959	0.347021	1.06655	2.02007	0.112564	0.248792	0.584234	0.494968	0.837308	2857.65	1069.54
ssc-miR-320	ssc-mir-320	56.5753	31.4576	34.9039	111.675	27.832	10.4782	22.8354	22.5183	13.1552	16.2874	23.7522	6.49626	4.68395	2.27331	20.606	27.1976	19.1715	12.0921	35.7068	32.7084	33.6544	67.8537	15.52	3.76196	0.703473	14.3658	6.08994	7.46621	16.0497	25.1123	40.7381	35.4577	2.81964	15.8578	29.6981	44.5867	765.068	560.476
ssc-miR-335	ssc-mir-335	0.367372	0	2.18675	1.61298	0.338383	0	0	2.00163	0	0.832877	0.579322	0.440424	0	0	0	0.112853	0	0.183214	0.663284	0.603847	0	0.639268	0.228235	1.56749	0.791407	1.30598	0	0	0	0.387835	0.224452	0.337693	0	0	0	0	666.426	629.618
ssc-miR-335-3p	ssc-mir-335	0.612287	0.0917132	3.53244	3.70036	0.422979	0.0873179	0.103328	6.20506	0.288071	0.647793	0.579322	0.550531	0	0	0.652087	1.01568	1.94964	0.641249	3.31642	1.40898	0.556271	0.547944	2.28235	0.313497	0.175868	0.307289	0.329186	0.0982397	0.17351	0	0.448904	0.225129	0	0.250386	0.329979	0.627981	728.018	525.113
ssc-miR-34a	ssc-mir-34a	481.013	743.794	213.46	87.5752	41.5365	29.1642	20.8722	147.12	31.4957	58.579	34.6628	40.6292	50.1852	56.734	38.4732	50.2197	42.0256	350.947	865.033	279.179	319.485	160.182	99.7389	33.8577	18.2024	27.8097	9.95788	28.8825	11.9722	83.8694	132.763	62.1355	5.05877	85.0477	92.394	59.7629	27381.3	29579.1
ssc-miR-369-5p	ssc-mir-369	0.979659	0.641992	35.4085	79.9847	0.0845957	0.698543	0.723293	104.185	1.53638	1.1105	0.77243	1.8718	1.11523	7.51182	0.52167	1.24138	0.866507	0.549642	0.221095	0.201282	10.8473	1.82648	2.05412	2.08998	1.49488	17.5155	0.740669	1.47359	0.520531	1.16351	1.23449	2.70154	0.414653	4.1731	5.03218	2.93058	1479.69	1671.19
ssc-miR-376b-3p	ssc-mir-376b	0	0	0.168211	0	0	0	0	0.200163	0	0	0	0	0	0	0	0	0.108313	0	0	0	0	0	0.114118	0.313497	0	0	0	0	0	0	0	0.112564	0	0	0	0	397.117	352.996
ssc-miR-424-5p	ssc-mir-424	0	0	0.336423	0.284643	0	0	0	0.600489	1.34433	3.42405	0.77243	0.550531	0.223045	0	0	0	0	0	0.552737	0.100641	1.01983	0.45662	0.456471	0.208998	0.263802	0	0	0	0	0	0	0	0	0.166924	0.494968	0	37275.5	33862.2
ssc-miR-424-3p	ssc-mir-424	0	0	0.0841057	0.094881	0.0845957	0	0	0.200163	0.384094	0.555251	0.965537	0.220212	0.223045	0.0988398	0	0.225706	0.216627	0	0.552737	0.100641	0.741695	0.45662	0.228235	0.208998	0	0	0	0	0	0	0.112226	0	0	0.166924	0.164989	0.418654	1703.95	1068.65
ssc-miR-450a	ssc-mir-450a	0	0.183426	0.336423	0.569286	0.253787	0	0	1.1009	0.960235	1.20304	5.31045	1.10106	0.334568	0.296519	0.130417	0.225706	0.64988	0.183214	3.53751	0.603847	0.741695	1.55251	2.28235	0.417996	0.527605	0	0.0822965	0	0.0867552	0.0969588	0.336678	0.337693	0	0.250386	0.494968	1.04664	1016.06	2328.83
ssc-miR-450c-5p	ssc-mir-450c	0.367372	0.27514	1.09337	1.42321	0.338383	0.0873179	0.103328	1.70139	1.72842	2.77626	10.1381	2.75265	0.780658	0.593039	0.652087	0.677119	0.866507	0.458035	4.97463	1.61026	1.66881	2.6484	4.79294	0.731493	2.37422	0.0768223	0.164593	0	0.0867552	0.0969588	0.56113	0.450257	0	0.751158	1.23742	3.24457	2330.06	4890.43
ssc-miR-542-5p	ssc-mir-542	4.65338	2.29283	19.5966	18.312	2.36868	1.57172	2.47986	20.3166	71.2495	136.684	126.389	8.80849	8.25267	5.04083	5.2167	12.301	9.96483	13.5578	17.6876	14.1904	65.2692	35.2511	15.8624	6.68794	26.0285	0.99869	0.740669	0.687678	1.12782	2.03613	1.68339	5.17796	0.580514	16.3585	40.4224	35.2716	2867.79	4770.03
ssc-miR-652-3p	ssc-mir-652	55.963	64.0158	124.729	96.494	36.5453	33.1808	26.8652	100.882	61.263	37.0168	26.9385	772.394	648.95	580.091	15.5197	18.7336	20.1463	90.5994	95.1812	66.5239	80.1958	29.9543	104.304	121.114	71.4025	24.3527	34.8937	35.3663	45.5465	59.3388	69.019	39.5101	15.8397	28.1267	23.016	12.9783	13792.7	11749.5
ssc-miR-7-5p	ssc-mir-7-1	0	0.0917132	0.336423	1.42321	5.49872	0.960497	5.47636	2.80228	0.0960235	0	0	0	0.780658	0.395359	0	0.112853	0	0.274821	0.110547	0.402565	0.0927119	0	0.114118	0	0.263802	0.0768223	2.13971	9.92221	4.85829	0.0969588	0.336678	0.112564	0.746375	0.166924	0.0824947	0.209327	1399.6	949.098
ssc-miR-96-5p	ssc-mir-96	0	0	0	0	0	0	0	0	0	0	0	0	0	0	0	0	0	0.274821	0	0	0.0927119	0	0	0	0	9.83325	0.0822965	0	0.0867552	0	0	0	0	0.250386	0.0824947	0	1093.12	910.885
