# Supplementary material for: Integrative transcriptomic analysis uncovers the microRNA-centric regulation of Japanese encephalitis virus infection in porcine trophoblast cells
Source: Virulence. 2026 Jun 17;17(1):2690825. doi: 10.1080/21505594.2026.2690825 (PMC13313263; doi:10.1080/21505594.2026.2690825)
Supplement: FigShare.zip [file KVIR_A_2690825_SM3829.zip › FigShare/Data for figure 3BC.xlsx]

## Sheet: 24 hpi VS mock UP_genes
gene id	gene name	baseMean	log2FoldChange	lfcSE	stat	pvalue	padj
ENSSSCG00000012072	DSCAM	22.4304	6.85054	1.51666	4.51686	6.27647e-06	5.84888e-05
ENSSSCG00000042972		18.6882	6.78003	1.53021	4.43078	9.3892e-06	8.45223e-05
ENSSSCG00000005163	IFNB1	373.821	6.44174	1.45358	4.43162	9.35261e-06	8.42611e-05
ENSSSCG00000017705	CCL5	828.608	6.29471	0.597489	10.5353	5.941e-26	2.32289e-24
ENSSSCG00000036618		101.113	6.21304	1.48305	4.18938	2.79722e-05	0.000225957
ENSSSCG00000006191	XKR9	41.5486	6.12412	1.48513	4.12361	3.72974e-05	0.000292542
ENSSSCG00000056294		121.292	5.9176	1.48608	3.98201	6.83336e-05	0.000509207
ENSSSCG00000057240	IL28B	125.757	5.70609	1.49098	3.82708	0.000129674	0.000909402
ENSSSCG00000060860	TNF	31.6462	5.62808	1.52186	3.69815	0.000217177	0.00144129
ENSSSCG00000021504	IFN-ALPHAOMEGA	284.043	5.57007	1.46158	3.811	0.000138408	0.000963883
ENSSSCG00000017498	PPP1R1B	8.95304	5.26363	1.60512	3.27928	0.00104072	0.00588398
ENSSSCG00000008978	CXCL11	63.9837	5.17208	0.877808	5.89204	3.81458e-09	5.73778e-08
ENSSSCG00000017614	TRIM25	22.4614	5.14471	1.5253	3.37291	0.000743771	0.00438859
ENSSSCG00000001252	UBD	111.921	5.05979	1.05188	4.81021	1.50769e-06	1.56822e-05
ENSSSCG00000039706		34.21	5.05961	1.08556	4.66083	3.1494e-06	3.10275e-05
ENSSSCG00000014952	IZUMO1R	10.3486	4.78006	1.62901	2.93433	0.00334266	0.0159584
ENSSSCG00000061858		24.7331	4.71596	1.10904	4.25227	2.11613e-05	0.000176994
ENSSSCG00000002385	TGFB3	20.6439	4.68785	1.12441	4.16918	3.05691e-05	0.000244798
ENSSSCG00000014618		33.8032	4.65941	1.09487	4.25569	2.08404e-05	0.00017476
ENSSSCG00000011875		103.166	4.58679	0.527469	8.69586	3.44224e-18	9.6718e-17
ENSSSCG00000032343	CCL4	68.3274	4.53902	1.49118	3.0439	0.00233529	0.0117202
ENSSSCG00000032474	CXCL10	2527.89	4.53029	0.0998094	45.3894	0	0
ENSSSCG00000036439	IL29	128.497	4.47493	1.05915	4.22501	2.3893e-05	0.000197174
ENSSSCG00000010451	IFIT2	11503.9	4.39614	0.154638	28.4286	8.96419e-178	2.23777e-175
ENSSSCG00000039751	NLRC5	239.633	4.39041	0.327212	13.4176	4.76695e-41	2.8516e-39
ENSSSCG00000056284	XAF1	1318.53	4.34522	0.150317	28.9071	9.71951e-184	2.52338e-181
ENSSSCG00000002474	PPP4R4	156.915	4.34381	0.472153	9.20001	3.57911e-20	1.10357e-18
ENSSSCG00000012076	MX2	12369.6	4.29847	0.12596	34.1257	3.06374e-255	1.1363e-252
ENSSSCG00000016018	FRZB	10.1438	4.26257	1.20674	3.53231	0.000411951	0.00257713
ENSSSCG00000009883	RPH3A	12.1972	4.22501	1.18614	3.56198	0.000368073	0.00233641
ENSSSCG00000009921	OASL	6504.94	4.20665	0.0666149	63.1488	0	0
ENSSSCG00000033089		129.679	4.17787	0.361826	11.5466	7.67599e-31	3.59719e-29
ENSSSCG00000008648	RSAD2	36477.4	4.13841	0.0987809	41.8948	0	0
ENSSSCG00000010452	IFIT1	14191.7	3.91704	0.0504362	77.6632	0	0
ENSSSCG00000017472	IGFBP4	47.0412	3.7046	0.550957	6.72393	1.76887e-11	3.26161e-10
ENSSSCG00000023178	BATF2	626.705	3.63126	0.168608	21.5366	7.06721e-103	1.05448e-100
ENSSSCG00000013114	SLC15A3	119.323	3.5121	0.377621	9.30061	1.39646e-20	4.39986e-19
ENSSSCG00000013307	LMO2	62.275	3.47528	0.569713	6.10006	1.0603e-09	1.6785e-08
ENSSSCG00000001988	ADCY4	42.476	3.44556	0.581014	5.93025	3.02467e-09	4.58683e-08
ENSSSCG00000000449	DTX3	1145.09	3.39218	0.132411	25.6186	9.45742e-145	1.94868e-142
ENSSSCG00000013649		531.485	3.38103	0.155236	21.78	3.59443e-105	5.48933e-103
ENSSSCG00000000091		17.909	3.27924	0.818339	4.00718	6.14469e-05	0.000460001
ENSSSCG00000035153	TRIM38	106.041	3.25116	0.328979	9.88256	4.95505e-23	1.73373e-21
ENSSSCG00000033613	FOXS1	1206.71	3.25008	0.111233	29.2187	1.12336e-187	2.97597e-185
ENSSSCG00000050087		42.801	3.14174	0.549635	5.71604	1.09034e-08	1.56741e-07
ENSSSCG00000058709		724.028	3.13639	0.219437	14.2929	2.42242e-46	1.69062e-44
ENSSSCG00000061268	IFIT3	22569.6	3.13523	0.0913165	34.3337	2.46663e-258	9.70282e-256
ENSSSCG00000052432		5102.36	3.0949	0.0637284	48.5639	0	0
ENSSSCG00000006862	VCAM1	193.251	3.06603	0.595433	5.14925	2.61534e-07	3.07238e-06
ENSSSCG00000004422	CCN6	62.7109	3.05791	0.422954	7.2299	4.83338e-13	9.89623e-12
ENSSSCG00000055618		117.492	3.04907	0.325847	9.35738	8.1742e-21	2.61998e-19
ENSSSCG00000006678	FCGR1A	15.1956	2.89081	1.01662	2.84354	0.00446154	0.0204215
ENSSSCG00000006418		935.693	2.88054	0.111693	25.7899	1.15061e-146	2.44853e-144
ENSSSCG00000054006		8.99583	2.87169	1.02099	2.81265	0.00491356	0.0220549
ENSSSCG00000004687		230.707	2.81625	0.234475	12.0109	3.11513e-33	1.54342e-31
ENSSSCG00000030408	DDX58	20088.5	2.78086	0.0859409	32.3578	1.07821e-229	3.68322e-227
ENSSSCG00000040575	ISG15	26077	2.78053	0.16945	16.4091	1.6459e-60	1.48371e-58
ENSSSCG00000036029		85.3856	2.73278	0.370614	7.37365	1.66023e-13	3.52148e-12
ENSSSCG00000033453		4586.71	2.67882	0.0556188	48.1638	0	0
ENSSSCG00000061023		2405.6	2.65536	0.0698882	37.9944	0	0
ENSSSCG00000001469	SLA-DMB	75.2574	2.64747	0.383532	6.90287	5.09622e-12	9.7861e-11
ENSSSCG00000017754		4712.05	2.61756	0.0593033	44.1386	0	0
ENSSSCG00000015549	RNASEL	562.545	2.61715	0.135303	19.3428	2.34224e-83	2.89567e-81
ENSSSCG00000059088		112.102	2.60506	0.28603	9.10762	8.42091e-20	2.52452e-18
ENSSSCG00000011874	PARP14	3315.69	2.51593	0.0617717	40.7294	0	0
ENSSSCG00000035420	HES4	5052.6	2.51416	0.12346	20.3642	3.47683e-92	4.75081e-90
ENSSSCG00000001463	PSMB9	963.28	2.51097	0.108664	23.1076	3.88151e-118	6.62971e-116
ENSSSCG00000017413	HSPB9	11.3794	2.50115	0.902965	2.76993	0.00560682	0.0246719
ENSSSCG00000062715		20.886	2.50092	0.641716	3.89724	9.7295e-05	0.000703222
ENSSSCG00000041467	CCDC194	15.6492	2.50073	0.853454	2.93013	0.00338823	0.0161286
ENSSSCG00000009817	P2RX7	24.5267	2.48899	0.650546	3.826	0.000130243	0.000912897
ENSSSCG00000060989		4786.47	2.46517	0.0547645	45.014	0	0
ENSSSCG00000024161		46.1127	2.45404	0.462284	5.30852	1.10522e-07	1.37686e-06
ENSSSCG00000022490	GPR83	54.128	2.4305	0.527759	4.60532	4.11833e-06	3.96294e-05
ENSSSCG00000006648	CTSS	174.754	2.42971	0.219939	11.0472	2.26086e-28	9.75025e-27
ENSSSCG00000011391	CDHR4	471.802	2.41364	0.144056	16.7549	5.21694e-63	4.83722e-61
ENSSSCG00000046640	OAS1	7083.38	2.39957	0.0505622	47.4579	0	0
ENSSSCG00000018061		16626.7	2.39838	0.0425843	56.3208	0	0
ENSSSCG00000053482		19.7177	2.39369	0.653222	3.66444	0.000247884	0.00163091
ENSSSCG00000031924	NKX3-1	39.6949	2.37625	0.448406	5.29933	1.1623e-07	1.44519e-06
ENSSSCG00000025856	TMEM106A	25.6873	2.3653	0.665321	3.55513	0.000377787	0.00239339
ENSSSCG00000032652		1039.67	2.35277	0.0986841	23.8414	1.24357e-125	2.21134e-123
ENSSSCG00000011239	TRANK1	1238.03	2.33293	0.093284	25.0089	4.89115e-138	9.33706e-136
ENSSSCG00000007508	ZBP1	1409.93	2.31858	0.187688	12.3534	4.67032e-35	2.36818e-33
ENSSSCG00000024867	ISG20	424.394	2.3171	0.147783	15.679	2.10386e-55	1.75066e-53
ENSSSCG00000004584	GCNT3	616.807	2.3109	0.135628	17.0385	4.25586e-65	4.06216e-63
ENSSSCG00000062774		19.1808	2.31008	0.655998	3.52147	0.000429159	0.0026738
ENSSSCG00000005211	CD274	84.2431	2.30101	0.349839	6.57733	4.78963e-11	8.57575e-10
ENSSSCG00000040673	TMEM140	507.39	2.25731	0.138384	16.312	8.11243e-60	7.26258e-58
ENSSSCG00000011393	UBA7	3478.23	2.23212	0.0653088	34.1779	5.14539e-256	1.96448e-253
ENSSSCG00000021383	CGAS	332.624	2.22936	0.162937	13.6823	1.29466e-42	8.04112e-41
ENSSSCG00000032436		8163.44	2.22196	0.0506822	43.841	0	0
ENSSSCG00000024973	GBP1	2152.7	2.20883	0.0748804	29.4981	3.04886e-191	8.74504e-189
ENSSSCG00000006161	IL7	10.141	2.20836	0.846168	2.60983	0.00905864	0.0367584
ENSSSCG00000008647	CMPK2	6263.43	2.20292	0.0890125	24.7484	3.22276e-135	6.06299e-133
ENSSSCG00000025788	ENPP4	20.4081	2.19909	0.641152	3.42991	0.000603791	0.0036303
ENSSSCG00000058619		23.4003	2.19785	0.586545	3.74711	0.000178883	0.00121226
ENSSSCG00000018096		136.885	2.19435	0.25284	8.6788	3.99977e-18	1.1214e-16
ENSSSCG00000017420	CNP	1457.7	2.18198	0.0789401	27.6409	3.5908e-168	8.32359e-166
ENSSSCG00000012132	ASB9	117.817	2.15004	0.290632	7.3978	1.38458e-13	2.95612e-12
ENSSSCG00000023791		34.2878	2.14287	0.488913	4.38292	1.17097e-05	0.000103757
ENSSSCG00000012077	MX1	14283.1	2.13534	0.0424174	50.3412	0	0
ENSSSCG00000001229		6125.53	2.13071	0.050456	42.229	0	0
ENSSSCG00000000774	USP18	8080.1	2.11948	0.0446459	47.4731	0	0
ENSSSCG00000001725	ADGRF5	24.7804	2.0937	0.537536	3.89498	9.8205e-05	0.000708222
ENSSSCG00000053078	TDRD7	965.545	2.07338	0.0990007	20.9431	2.16898e-97	3.06039e-95
ENSSSCG00000022912	NT5C3A	3145.52	2.0684	0.0625321	33.0775	6.26354e-240	2.25853e-237
ENSSSCG00000037572	EPSTI1	1626.56	2.06795	0.156068	13.2503	4.49141e-40	2.60281e-38
ENSSSCG00000000728	PARP11	84.1646	2.05727	0.351334	5.85561	4.75259e-09	7.08306e-08
ENSSSCG00000013664	SHFL	728.596	2.05051	0.110781	18.5097	1.72528e-76	1.98193e-74
ENSSSCG00000012853	IRF7	4672	2.03787	0.0574851	35.4504	2.85896e-275	1.19717e-272
ENSSSCG00000055162		12232.6	2.01521	0.047248	42.6518	0	0
ENSSSCG00000060622		2122.73	2.01494	0.0712125	28.2948	4.0069e-176	9.81388e-174
ENSSSCG00000035297	ISG12(A)	16350.2	2.00298	0.0779998	25.6793	1.99181e-145	4.17027e-143
ENSSSCG00000017416	DHX58	2899.13	1.98269	0.0644065	30.784	4.29614e-208	1.3602e-205
ENSSSCG00000036790	AKAP7	252.253	1.97563	0.181007	10.9147	9.81008e-28	4.12119e-26
ENSSSCG00000017886	FBXO39	12.327	1.9751	0.759874	2.59924	0.00934291	0.037604
ENSSSCG00000001422	C2	123.243	1.95499	0.242208	8.07152	6.94282e-16	1.7534e-14
ENSSSCG00000057211		46.5253	1.9479	0.399682	4.87363	1.09569e-06	1.16774e-05
ENSSSCG00000014672	TRIM34	654.102	1.93201	0.111854	17.2725	7.57298e-67	7.39135e-65
ENSSSCG00000032591		131.047	1.91968	0.252613	7.59931	2.97721e-14	6.55037e-13
ENSSSCG00000011876	DTX3L	619.181	1.91303	0.120897	15.8236	2.14032e-56	1.79249e-54
ENSSSCG00000017146		691.588	1.9106	0.245698	7.77621	7.47287e-15	1.70784e-13
ENSSSCG00000026951	PSMB8	1942.48	1.9063	0.0726857	26.2266	1.32102e-151	2.85802e-149
ENSSSCG00000023379	UBE2L6	9191.59	1.89838	0.0437479	43.3936	0	0
ENSSSCG00000030801		52.0999	1.87854	0.383593	4.89721	9.7205e-07	1.04977e-05
ENSSSCG00000032710	E2F2	725.829	1.85721	0.109577	16.9489	1.95966e-64	1.84336e-62
ENSSSCG00000007659	ZCWPW1	94.374	1.85055	0.316973	5.83821	5.27649e-09	7.8279e-08
ENSSSCG00000015237	FLI1	94.6102	1.85004	0.337467	5.48213	4.20243e-08	5.60655e-07
ENSSSCG00000012890	TCIRG1	1697.36	1.84386	0.0735524	25.0687	1.09162e-138	2.11497e-136
ENSSSCG00000000435	ARHGEF25	4600.02	1.83873	0.0533108	34.4908	1.10278e-260	4.4735e-258
ENSSSCG00000028051	ZNF385C	184.281	1.83373	0.238982	7.67308	1.67918e-14	3.77118e-13
ENSSSCG00000000148		1087.32	1.82215	0.0914633	19.9222	2.6121e-88	3.39076e-86
ENSSSCG00000002737	CHST4	287.276	1.81641	0.173667	10.4592	1.33041e-25	5.13991e-24
ENSSSCG00000001912	PML	2435.17	1.80893	0.064151	28.1981	6.17457e-175	1.45731e-172
ENSSSCG00000015923	NOSTRIN	264.308	1.80689	0.191458	9.43753	3.81667e-21	1.25428e-19
ENSSSCG00000010454	IFIT5	8483.22	1.79744	0.0422365	42.5565	0	0
ENSSSCG00000014980	CFAP300	309.625	1.79357	0.156669	11.4482	2.40176e-30	1.10557e-28
ENSSSCG00000045502	WDFY4	94.272	1.78047	0.30555	5.82712	5.63923e-09	8.34696e-08
ENSSSCG00000030548	HERC5	14159.9	1.77385	0.0394032	45.0179	0	0
ENSSSCG00000030108	ZNFX1	9655.07	1.76926	0.0438151	40.3801	0	0
ENSSSCG00000033189		165.325	1.76607	0.210802	8.37789	5.38837e-17	1.44817e-15
ENSSSCG00000009881	OAS2	14717.3	1.76591	0.0459039	38.4697	0	0
ENSSSCG00000053659		44.5576	1.75164	0.564561	3.10267	0.00191785	0.00993438
ENSSSCG00000024166	SLC2A6	128.505	1.7414	0.251024	6.9372	3.99946e-12	7.72574e-11
ENSSSCG00000009132	ENPEP	39.3303	1.74131	0.439343	3.96345	7.38748e-05	0.000547357
ENSSSCG00000032298	ABCC11	36.9996	1.70851	0.431311	3.96121	7.45722e-05	0.000550951
ENSSSCG00000009833	SH2B3	95.6771	1.7015	0.299763	5.67614	1.3777e-08	1.96743e-07
ENSSSCG00000028711		671.252	1.70107	0.10937	15.5534	1.50897e-54	1.23195e-52
ENSSSCG00000027709	PARP9	1449.69	1.68805	0.0771869	21.8697	5.05067e-106	7.80508e-104
ENSSSCG00000001394		955.473	1.68687	0.0951573	17.7272	2.58811e-70	2.66637e-68
ENSSSCG00000016057	STAT1	8576.54	1.68175	0.0454771	36.9802	2.38664e-299	1.19158e-296
ENSSSCG00000037449	CSF1	308.916	1.678	0.153168	10.9553	6.26495e-28	2.65769e-26
ENSSSCG00000001395		107.369	1.67448	0.261561	6.40188	1.53471e-10	2.62825e-09
ENSSSCG00000031166		77.3699	1.67416	0.325936	5.13646	2.79961e-07	3.27108e-06
ENSSSCG00000015673	KYNU	191.731	1.67329	0.187956	8.90261	5.45474e-19	1.58053e-17
ENSSSCG00000003137	PLEKHA4	572.968	1.64121	0.123315	13.3091	2.05026e-40	1.20427e-38
ENSSSCG00000031170		306.389	1.64093	0.155081	10.5811	3.64489e-26	1.44692e-24
ENSSSCG00000062469		10522	1.64008	0.04254	38.5538	0	0
ENSSSCG00000029811	PLCL2	18.2279	1.6375	0.645168	2.5381	0.0111456	0.0433438
ENSSSCG00000014565		17524.7	1.63332	0.0437557	37.3281	5.73769e-305	2.97924e-302
ENSSSCG00000038521	CHAC1	313.088	1.62359	0.174753	9.29074	1.53221e-20	4.8159e-19
ENSSSCG00000000647	OLR1	975.59	1.62016	0.0975596	16.6069	6.21398e-62	5.72083e-60
ENSSSCG00000001233	TRIM26	865.863	1.61865	0.100102	16.17	8.20593e-59	7.14907e-57
ENSSSCG00000014670		5713.23	1.61651	0.0500579	32.2928	8.84214e-229	2.94307e-226
ENSSSCG00000025618	TAP1	7517.04	1.61314	0.0514422	31.3583	7.49241e-216	2.43148e-213
ENSSSCG00000006923		313.018	1.61174	0.158187	10.1888	2.22471e-24	8.13491e-23
ENSSSCG00000015897	IFIH1	3133.13	1.60584	0.0568632	28.2403	1.871e-175	4.49767e-173
ENSSSCG00000034570	IFI6	12633.3	1.58945	0.044824	35.4597	2.05327e-275	8.8845e-273
ENSSSCG00000016263		2107.78	1.57871	0.0675567	23.3686	8.91752e-121	1.54344e-118
ENSSSCG00000010509	PIK3AP1	83.7779	1.57677	0.305629	5.15909	2.48149e-07	2.93639e-06
ENSSSCG00000027855	SOCS1	189.481	1.57642	0.197673	7.9749	1.5251e-15	3.73533e-14
ENSSSCG00000037616	SULT1C4	119.673	1.57	0.256305	6.1255	9.03999e-10	1.44517e-08
ENSSSCG00000025993	SGPP2	332.198	1.56463	0.151752	10.3105	6.31757e-25	2.33642e-23
ENSSSCG00000005724	SETX	2995.61	1.56444	0.0572418	27.3304	1.84907e-164	4.21102e-162
ENSSSCG00000036383	LGALS3BP	8449.25	1.56236	0.0422554	36.9741	2.98624e-299	1.43572e-296
ENSSSCG00000022011	NMI	495.665	1.54385	0.126775	12.1779	4.07716e-34	2.04346e-32
ENSSSCG00000033258	TCF21	408.349	1.54283	0.156833	9.8374	7.76935e-23	2.70386e-21
ENSSSCG00000057890	HOXD13	66.7783	1.53404	0.362282	4.23437	2.29196e-05	0.000189623
ENSSSCG00000008603	MATN3	34.2255	1.53058	0.453984	3.37143	0.000747801	0.00440436
ENSSSCG00000000234	TAMALIN	44.1074	1.52985	0.40661	3.76244	0.000168263	0.00115323
ENSSSCG00000001341		6469.76	1.52823	0.0465144	32.8549	9.70678e-237	3.40551e-234
ENSSSCG00000015801	TLR3	1378.99	1.52794	0.0763786	20.0048	5.00226e-89	6.62595e-87
ENSSSCG00000017868	P2RX5	134.398	1.52036	0.221573	6.8617	6.80453e-12	1.29515e-10
ENSSSCG00000016502	PARP12	2248.79	1.51948	0.0657798	23.0995	4.68563e-118	7.89925e-116
ENSSSCG00000004755	DLL4	170.15	1.51921	0.202138	7.51572	5.65976e-14	1.22859e-12
ENSSSCG00000035634	PLSCR1	2720.3	1.5188	0.0625064	24.2984	2.03903e-130	3.72797e-128
ENSSSCG00000031262	TXNIP	944.306	1.51453	0.0940236	16.1079	2.24344e-58	1.94147e-56
ENSSSCG00000052127	SP140	4640.36	1.50714	0.049842	30.2383	7.43633e-201	2.19389e-198
ENSSSCG00000000769	BID	2096.15	1.50514	0.0656722	22.919	3.00238e-116	4.9334e-114
ENSSSCG00000037536	SLC25A28	1721.36	1.50342	0.0827849	18.1605	1.06016e-73	1.16627e-71
ENSSSCG00000060530	C1R	851.68	1.49363	0.0927386	16.1058	2.32207e-58	1.99621e-56
ENSSSCG00000036096		126.357	1.49316	0.234887	6.35692	2.05838e-10	3.49279e-09
ENSSSCG00000012053	CBR3	34.7962	1.47896	0.430412	3.43614	0.000590058	0.00356258
ENSSSCG00000023460	HPCAL4	92.6063	1.47638	0.277584	5.31868	1.04523e-07	1.3084e-06
ENSSSCG00000025593	TAP2	4935.52	1.47443	0.0479467	30.7515	1.16927e-207	3.61387e-205
ENSSSCG00000038296	SH3RF3	27.6703	1.46734	0.542157	2.70649	0.00679994	0.0289994
ENSSSCG00000005922		40.5433	1.45606	0.390805	3.72579	0.000194703	0.0013055
ENSSSCG00000009138	CFI	16.9443	1.45321	0.581293	2.49997	0.0124206	0.0471507
ENSSSCG00000011850		5318.11	1.447	0.0471849	30.6665	1.59074e-206	4.80219e-204
ENSSSCG00000013853	HSH2D	2603.88	1.44696	0.070169	20.6211	1.77376e-94	2.47582e-92
ENSSSCG00000003763	IFI44	5044.68	1.44506	0.0489893	29.4975	3.09893e-191	8.74504e-189
ENSSSCG00000001427		59.1833	1.44144	0.323653	4.45366	8.44189e-06	7.66859e-05
ENSSSCG00000034448	FLT3LG	206.554	1.4051	0.186187	7.5467	4.46422e-14	9.73949e-13
ENSSSCG00000051899	B2M	13768.3	1.40495	0.0383853	36.6012	2.73392e-293	1.22376e-290
ENSSSCG00000001986	NFATC4	99.1943	1.40305	0.295177	4.75325	2.00175e-06	2.0525e-05
ENSSSCG00000059435	RNF24	40.8546	1.401	0.437528	3.20209	0.00136435	0.00742584
ENSSSCG00000040513	AQP3	254.011	1.39585	0.1529	9.12918	6.9017e-20	2.09325e-18
ENSSSCG00000036307	OAF	92.0157	1.39366	0.279859	4.97987	6.36279e-07	7.07045e-06
ENSSSCG00000034087		91.4465	1.38385	0.343961	4.02328	5.73935e-05	0.000432149
ENSSSCG00000056258		112.693	1.3773	0.246555	5.58615	2.32155e-08	3.22311e-07
ENSSSCG00000013181	SERPING1	1567.37	1.37645	0.0789658	17.431	4.7993e-68	4.79228e-66
ENSSSCG00000027660	IFI44L	5345.29	1.37234	0.0468236	29.3086	8.04954e-189	2.22322e-186
ENSSSCG00000037532	MNDA	2788.44	1.36909	0.0602734	22.7147	3.20572e-114	5.07481e-112
ENSSSCG00000015525	TOR3A	913.084	1.36418	0.0929826	14.6713	9.84369e-49	7.05972e-47
ENSSSCG00000004024		449.942	1.36414	0.13075	10.4332	1.74965e-25	6.69975e-24
ENSSSCG00000000623	BCL2L14	479.254	1.36224	0.123614	11.0201	3.05789e-28	1.30574e-26
ENSSSCG00000002516	WARS1	5918.31	1.35308	0.0536222	25.2336	1.71625e-140	3.37556e-138
ENSSSCG00000017985	RNF222	63.1049	1.34633	0.323117	4.1667	3.0904e-05	0.000247073
ENSSSCG00000024917		79.272	1.34476	0.346924	3.87625	0.000106078	0.000759934
ENSSSCG00000027372	SAMD9	3913.31	1.34263	0.0556546	24.1243	1.39056e-128	2.50707e-126
ENSSSCG00000027860	ERAP2	2044.37	1.33891	0.0684494	19.5606	3.35117e-85	4.18284e-83
ENSSSCG00000022361	BANK1	32.9027	1.33744	0.432186	3.09459	0.00197086	0.0101442
ENSSSCG00000039557		272.932	1.32726	0.166573	7.96802	1.61231e-15	3.9341e-14
ENSSSCG00000001459	HLA-DOB	34.7155	1.31858	0.453041	2.91051	0.00360839	0.0170354
ENSSSCG00000056699		1856.95	1.31777	0.0670365	19.6575	4.9824e-86	6.34084e-84
ENSSSCG00000037910	DUSP6	5457.14	1.3155	0.0499418	26.3406	6.56955e-153	1.47033e-150
ENSSSCG00000022101	BRCA1	1621.11	1.31199	0.0719439	18.2362	2.662e-74	2.97892e-72
ENSSSCG00000008727	MSX1	608.354	1.31094	0.115082	11.3914	4.61624e-30	2.08792e-28
ENSSSCG00000040550	DNAI7	53.4724	1.30396	0.341879	3.81411	0.000136677	0.000952338
ENSSSCG00000025326	TMEM243	1337.9	1.29508	0.0876674	14.7727	2.19869e-49	1.62166e-47
ENSSSCG00000022236		36.2401	1.29336	0.409124	3.1613	0.00157066	0.0083526
ENSSSCG00000039807		32.8642	1.29205	0.462199	2.79543	0.00518302	0.0230177
ENSSSCG00000061957		90.4875	1.29152	0.278685	4.63435	3.58059e-06	3.49471e-05
ENSSSCG00000024084		31.7068	1.27854	0.455342	2.80787	0.00498702	0.0223449
ENSSSCG00000022237	SUSD3	318.42	1.27202	0.154362	8.24045	1.71566e-16	4.45419e-15
ENSSSCG00000010312	PLAU	35358.5	1.26686	0.0344759	36.7462	1.33506e-295	6.18945e-293
ENSSSCG00000011145	ASB13	1839.9	1.26397	0.06811	18.5577	7.067e-77	8.26457e-75
ENSSSCG00000012258	FUNDC1	1124.03	1.26338	0.0823785	15.3363	4.37383e-53	3.46199e-51
ENSSSCG00000014277	IRF1	1647.97	1.26	0.0705971	17.8478	3.00666e-71	3.17312e-69
ENSSSCG00000009720	DDX60	9154.38	1.24998	0.042699	29.2743	2.20396e-188	5.96033e-186
ENSSSCG00000001398		781.012	1.24065	0.0994774	12.4717	1.06567e-35	5.5334e-34
ENSSSCG00000016548		517.16	1.23406	0.116539	10.5893	3.34248e-26	1.33094e-24
ENSSSCG00000003894	CYP4B1	217.145	1.23177	0.166213	7.41076	1.25579e-13	2.68558e-12
ENSSSCG00000033222	TRIM14	547.513	1.22975	0.114858	10.7067	9.46963e-27	3.85346e-25
ENSSSCG00000001011	SERPINB1	1796.51	1.22563	0.0702695	17.4419	3.97001e-68	4.02614e-66
ENSSSCG00000055651	C1S	165.028	1.21252	0.200482	6.04801	1.46647e-09	2.27706e-08
ENSSSCG00000031781	PSMB10	616.412	1.20423	0.106897	11.2653	1.94652e-29	8.68307e-28
ENSSSCG00000038867	PPM1K	761.642	1.20074	0.105092	11.4256	3.11453e-30	1.42861e-28
ENSSSCG00000035218	ADA2	258.314	1.19344	0.159114	7.50056	6.3544e-14	1.37249e-12
ENSSSCG00000015850	DUSP4	9986.54	1.18893	0.0416992	28.512	8.31503e-179	2.11642e-176
ENSSSCG00000027806	SAMHD1	478.618	1.18873	0.119937	9.91129	3.71825e-23	1.3045e-21
ENSSSCG00000037598	SNX10	2161.89	1.184	0.0642366	18.4319	7.28739e-76	8.29803e-74
ENSSSCG00000020970	IL6	1969.3	1.18344	0.0782467	15.1244	1.11778e-51	8.58577e-50
ENSSSCG00000020906	GHSR	3663.26	1.1764	0.0542572	21.6818	3.04514e-104	4.5964e-102
ENSSSCG00000012967	FOSL1	1202.91	1.17605	0.100305	11.7247	9.52058e-32	4.57728e-30
ENSSSCG00000029030	SMCHD1	3581.27	1.17148	0.0549852	21.3053	1.01353e-100	1.46185e-98
ENSSSCG00000037735		1232.25	1.16704	0.0866228	13.4727	2.26534e-41	1.36774e-39
ENSSSCG00000008496	EIF2AK2	4359.31	1.16369	0.0509468	22.8412	1.78766e-115	2.86489e-113
ENSSSCG00000006127	NBN	507.459	1.16344	0.122478	9.49921	2.11479e-21	7.00309e-20
ENSSSCG00000002004	PSME2	4363.1	1.15876	0.0503178	23.0288	2.40111e-117	3.996e-115
ENSSSCG00000043519		240.199	1.15084	0.173631	6.62811	3.40015e-11	6.14726e-10
ENSSSCG00000032123	SPX	944.935	1.14727	0.092811	12.3613	4.23079e-35	2.15372e-33
ENSSSCG00000039770	SLC6A9	1212.26	1.1402	0.0860287	13.2537	4.29729e-40	2.50148e-38
ENSSSCG00000040815	DUSP5	1044.59	1.13808	0.0904301	12.5852	2.54817e-36	1.35011e-34
ENSSSCG00000054645		258.108	1.13703	0.173524	6.5526	5.65436e-11	1.00547e-09
ENSSSCG00000014149	MEF2C	40.0789	1.13696	0.414715	2.74155	0.00611509	0.0264776
ENSSSCG00000036679	SORBS2	310.32	1.12869	0.141776	7.9611	1.70515e-15	4.1373e-14
ENSSSCG00000045484	STX19	35.3657	1.12602	0.421756	2.66984	0.00758879	0.031716
ENSSSCG00000038141		131.42	1.12216	0.223091	5.03006	4.90335e-07	5.57359e-06
ENSSSCG00000017734	RHBDL3	133.954	1.11766	0.23079	4.84275	1.28056e-06	1.35036e-05
ENSSSCG00000009209		85.2082	1.1037	0.281177	3.92528	8.66285e-05	0.000633178
ENSSSCG00000027777	PRRG1	1308.04	1.09474	0.0781636	14.0058	1.4366e-44	9.56336e-43
ENSSSCG00000027476		158.723	1.09024	0.20921	5.21123	1.87595e-07	2.25688e-06
ENSSSCG00000031321	NR4A1	659.768	1.08864	0.10036	10.8474	2.05284e-27	8.51371e-26
ENSSSCG00000036871	EXOC3L4	162.392	1.08738	0.195877	5.55134	2.83484e-08	3.85735e-07
ENSSSCG00000039707	RTKN2	1071.8	1.08495	0.08369	12.9639	1.96054e-38	1.09697e-36
ENSSSCG00000031882	PNPT1	3453	1.08177	0.052632	20.5535	7.16498e-94	9.89454e-92
ENSSSCG00000010261	PPA1	7898.06	1.07877	0.0441656	24.4256	9.1542e-132	1.69758e-129
ENSSSCG00000038854	PSMF1	1867.98	1.0761	0.0748548	14.3758	7.34567e-47	5.15428e-45
ENSSSCG00000007189	SDCBP2	2391.57	1.07601	0.0603632	17.8255	4.47898e-71	4.65133e-69
ENSSSCG00000008123	ARID5A	49.8089	1.07454	0.372515	2.88455	0.00391969	0.0182436
ENSSSCG00000059591	ADM2	153.907	1.06934	0.208225	5.13552	2.81365e-07	3.28453e-06
ENSSSCG00000042638		49.2307	1.06373	0.379624	2.80207	0.00507761	0.0226425
ENSSSCG00000013147	FAM111B	1203.9	1.06083	0.0817467	12.9771	1.65028e-38	9.31404e-37
ENSSSCG00000014835	C2CD3	1410.61	1.05824	0.0772984	13.6903	1.16029e-42	7.24122e-41
ENSSSCG00000008536	TOGARAM2	90.3823	1.05485	0.359698	2.93259	0.00336144	0.0160363
ENSSSCG00000058473		156.254	1.05415	0.222057	4.74719	2.0626e-06	2.1099e-05
ENSSSCG00000005437	KLF4	791.477	1.05208	0.10522	9.99891	1.54083e-23	5.45001e-22
ENSSSCG00000007043	GPCPD1	191.984	1.05197	0.193178	5.44563	5.16226e-08	6.78939e-07
ENSSSCG00000015390		3425.32	1.05027	0.0644349	16.2998	9.90916e-60	8.81033e-58
ENSSSCG00000008702		151.108	1.04495	0.206975	5.04867	4.44905e-07	5.07052e-06
ENSSSCG00000026383	NRP2	1599.09	1.03968	0.0739373	14.0617	6.53028e-45	4.39221e-43
ENSSSCG00000008334	MXD1	999.314	1.03802	0.0903859	11.4844	1.58077e-30	7.32856e-29
ENSSSCG00000021712	HERC6	7785.71	1.03668	0.0405903	25.5401	7.07281e-144	1.41249e-141
ENSSSCG00000033786		7792.37	1.03411	0.048429	21.3532	3.64521e-101	5.3771e-99
ENSSSCG00000000759	WNT5B	49.0757	1.0298	0.367018	2.80585	0.00501838	0.0224478
ENSSSCG00000000396	STAT2	1999.35	1.02774	0.0663718	15.4847	4.40376e-54	3.52872e-52
ENSSSCG00000017087	GM2A	9046.34	1.02741	0.0402045	25.5546	4.87963e-144	9.89726e-142
ENSSSCG00000011877	CD86	2165.37	1.02418	0.0628699	16.2905	1.15357e-59	1.01868e-57
ENSSSCG00000013333	BDNF	92.209	1.02385	0.273738	3.74028	0.000183818	0.00124343
ENSSSCG00000025206	RNF19B	1644.45	1.01944	0.0748169	13.6258	2.81352e-42	1.72275e-40
ENSSSCG00000033465		193.239	1.01874	0.181516	5.61237	1.99574e-08	2.79166e-07
ENSSSCG00000038126	MGAT3	73.7232	1.01577	0.296141	3.43004	0.000603494	0.0036303
ENSSSCG00000017379	ETV4	1371.89	1.01245	0.0786467	12.8735	6.34973e-38	3.47789e-36
ENSSSCG00000016438	NUB1	2374.22	1.01238	0.0624119	16.221	3.58384e-59	3.14336e-57
ENSSSCG00000031524	DPPA2	79.9433	1.00828	0.278854	3.61578	0.000299448	0.00193101
ENSSSCG00000037808		44.1741	1.003	0.372717	2.69104	0.00712288	0.0300885
ENSSSCG00000004830		3323.92	1.00094	0.0574183	17.4325	4.67672e-68	4.70608e-66

## Sheet: 24 hpi VS mock DOWN_genes
gene id	gene name	baseMean	log2FoldChange	lfcSE	stat	pvalue	padj
ENSSSCG00000018067		12.0469	-2.85883	0.846533	-3.3771	0.000732534	0.00432837
ENSSSCG00000018094	CYTB	31803.2	-2.35124	0.187582	-12.5345	4.83464e-36	2.55116e-34
ENSSSCG00000018084	ND3	2356.35	-2.24277	0.244907	-9.15764	5.30425e-20	1.62777e-18
ENSSSCG00000018087	ND4	30314.5	-2.20287	0.148812	-14.803	1.40019e-49	1.03862e-47
ENSSSCG00000018081	ATP6	36685.1	-2.12755	0.170052	-12.5112	6.48324e-36	3.3935e-34
ENSSSCG00000061874		20.1898	-2.07606	0.568767	-3.65012	0.000262122	0.00171589
ENSSSCG00000038710	TMPRSS13	31.618	-2.07402	0.434898	-4.76899	1.85154e-06	1.9045e-05
ENSSSCG00000006857	COL11A1	12.0466	-2.0346	0.709336	-2.86832	0.00412657	0.0190698
ENSSSCG00000018091	ND5	38632.8	-2.01113	0.11117	-18.0905	3.78748e-73	4.13153e-71
ENSSSCG00000007572	LFNG	25.8886	-1.98455	0.475282	-4.17553	2.97296e-05	0.000239108
ENSSSCG00000018080	ATP8	1173.56	-1.97774	0.325011	-6.08515	1.16382e-09	1.83122e-08
ENSSSCG00000011700	CP	36.0935	-1.88064	0.401711	-4.68159	2.84662e-06	2.82834e-05
ENSSSCG00000059429		10.6067	-1.83779	0.73838	-2.48895	0.0128121	0.0483049
ENSSSCG00000013767	PALM3	17.9243	-1.83589	0.56905	-3.22623	0.00125432	0.00691391
ENSSSCG00000034942	STAR	37.994	-1.82535	0.397127	-4.59637	4.29909e-06	4.12464e-05
ENSSSCG00000018086	ND4L	6891.43	-1.82012	0.0462256	-39.3747	0	0
ENSSSCG00000006396	IGSF9	31.5952	-1.80201	0.424264	-4.24738	2.16287e-05	0.000180323
ENSSSCG00000018078	COX2	66474.3	-1.77606	0.1177	-15.0898	1.89096e-51	1.44391e-49
ENSSSCG00000001760	ACSBG1	12.1673	-1.77582	0.699586	-2.53838	0.0111366	0.0433216
ENSSSCG00000018082	COX3	97016.5	-1.73972	0.0974798	-17.847	3.04903e-71	3.19189e-69
ENSSSCG00000012049	KCNE1	19.0409	-1.70548	0.54854	-3.10912	0.00187646	0.00975657
ENSSSCG00000003102		14.8759	-1.68982	0.627509	-2.69289	0.00708346	0.0299806
ENSSSCG00000010837	FAM177B	137.409	-1.62456	0.20171	-8.05394	8.01715e-16	2.00136e-14
ENSSSCG00000025975	FAM83E	17.1213	-1.56929	0.569942	-2.75342	0.00589761	0.0257248
ENSSSCG00000008101	FBLN7	80.1263	-1.56928	0.266656	-5.88505	3.97943e-09	5.97191e-08
ENSSSCG00000025826	BOC	22.0315	-1.56922	0.548326	-2.86184	0.00421191	0.0194158
ENSSSCG00000063387	AKR1C8	22.6129	-1.55377	0.501381	-3.09897	0.00194193	0.0100231
ENSSSCG00000012030	CLDN8	71.963	-1.51678	0.28419	-5.3372	9.4395e-08	1.19197e-06
ENSSSCG00000016652	LRRN3	40.9185	-1.51396	0.364229	-4.15662	3.22994e-05	0.000257068
ENSSSCG00000024108	SLC43A2	67.768	-1.50668	0.286272	-5.26311	1.41642e-07	1.74116e-06
ENSSSCG00000014316	TGFBI	420.048	-1.50549	0.126388	-11.9117	1.02863e-32	5.01982e-31
ENSSSCG00000061084		17.9665	-1.49926	0.577819	-2.59468	0.00946777	0.0379559
ENSSSCG00000055544		56.7713	-1.49496	0.325141	-4.59788	4.26808e-06	4.09792e-05
ENSSSCG00000016469	TRPV6	20.4128	-1.49089	0.566303	-2.63266	0.00847187	0.0347138
ENSSSCG00000000892	HAL	81.228	-1.46963	0.262881	-5.59046	2.2647e-08	3.15092e-07
ENSSSCG00000029990	DEFB1	58.2957	-1.45616	0.315646	-4.61327	3.96374e-06	3.82837e-05
ENSSSCG00000016642	GPR85	73.2256	-1.4412	0.276722	-5.20812	1.90763e-07	2.28863e-06
ENSSSCG00000054939	TAFA3	22.6832	-1.44016	0.496557	-2.90029	0.00372818	0.0174965
ENSSSCG00000000893	AMDHD1	124.104	-1.43907	0.21215	-6.78325	1.17501e-11	2.20735e-10
ENSSSCG00000005961		25.3147	-1.41569	0.481131	-2.94242	0.00325657	0.0156222
ENSSSCG00000054127	IGDCC3	22.1847	-1.40927	0.509405	-2.76651	0.00566593	0.0248814
ENSSSCG00000005593	OLFML2A	224.284	-1.38983	0.160152	-8.67819	4.02109e-18	1.12495e-16
ENSSSCG00000021880	MXRA8	23.2483	-1.38833	0.488636	-2.84123	0.00449399	0.0205266
ENSSSCG00000000248		165.315	-1.38518	0.188747	-7.33883	2.15472e-13	4.51865e-12
ENSSSCG00000039317	SLC25A21	28.4956	-1.37342	0.444743	-3.08813	0.00201421	0.0103264
ENSSSCG00000022005	SFXN3	274.616	-1.34145	0.14577	-9.20246	3.49857e-20	1.08131e-18
ENSSSCG00000018076		153.998	-1.33175	0.496615	-2.68167	0.00732566	0.0307528
ENSSSCG00000001825	SLC41A3	30.657	-1.32302	0.418716	-3.15971	0.00157925	0.00838681
ENSSSCG00000006064	SNX31	21.8802	-1.30703	0.515659	-2.53468	0.011255	0.0436384
ENSSSCG00000002901	UPK1A	620.42	-1.30598	0.101512	-12.8653	7.05657e-38	3.8488e-36
ENSSSCG00000028927	LGI2	79.1169	-1.30458	0.265092	-4.92124	8.59988e-07	9.36536e-06
ENSSSCG00000018069	ND2	22240	-1.30382	0.142783	-9.13146	6.75821e-20	2.0642e-18
ENSSSCG00000031701	GXYLT1	4573.09	-1.29802	0.0493703	-26.2915	2.39816e-152	5.27636e-150
ENSSSCG00000035058	PID1	20.0629	-1.28961	0.515137	-2.50343	0.0122995	0.0468346
ENSSSCG00000014994	PDGFD	75.5529	-1.28492	0.26921	-4.77292	1.81571e-06	1.87061e-05
ENSSSCG00000017254	MAP2K6	86.8877	-1.28075	0.249905	-5.12495	2.9762e-07	3.46493e-06
ENSSSCG00000054646		33.942	-1.27786	0.408216	-3.13036	0.00174591	0.00914592
ENSSSCG00000002032	SLC7A8	291.318	-1.25835	0.143744	-8.75408	2.05777e-18	5.81958e-17
ENSSSCG00000004520		23.7751	-1.25733	0.481938	-2.6089	0.00908339	0.0368358
ENSSSCG00000015052	USP28	27.3913	-1.23602	0.479076	-2.58	0.00988	0.0393412
ENSSSCG00000016554	MEST	1982.35	-1.22195	0.0643049	-19.0024	1.62847e-80	1.99426e-78
ENSSSCG00000011928	CCDC80	132.712	-1.2058	0.206481	-5.83976	5.22755e-09	7.76417e-08
ENSSSCG00000037015	SESN3	81.4845	-1.19887	0.263355	-4.55229	5.30645e-06	5.02063e-05
ENSSSCG00000012350	MAGEH1	29.3958	-1.19594	0.446482	-2.67858	0.00739353	0.0309898
ENSSSCG00000007485	BCAS1	91.7847	-1.1954	0.247331	-4.83321	1.34347e-06	1.41097e-05
ENSSSCG00000009114	PRSS12	1331.58	-1.18477	0.0746346	-15.8743	9.553e-57	8.05244e-55
ENSSSCG00000014876	MYO7A	75.992	-1.1812	0.267475	-4.41611	1.00494e-05	9.00281e-05
ENSSSCG00000033507	ASCL2	33.0437	-1.17777	0.413957	-2.84516	0.00443896	0.0203396
ENSSSCG00000011245	ITGA9	73.9936	-1.16096	0.271122	-4.28207	1.85161e-05	0.000156891
ENSSSCG00000011046	ITGA8	31.2077	-1.15013	0.442518	-2.59905	0.00934812	0.037604
ENSSSCG00000038853	GPR137B	61.7099	-1.14211	0.294965	-3.87202	0.000107938	0.000771981
ENSSSCG00000022140	TMPRSS11E	1049.44	-1.13817	0.0821433	-13.8559	1.1711e-43	7.67781e-42
ENSSSCG00000060364		29.5775	-1.13632	0.45102	-2.51944	0.0117543	0.0451032
ENSSSCG00000024347	CRISP3	586.085	-1.13384	0.0993707	-11.4102	3.71765e-30	1.69926e-28
ENSSSCG00000011599	GRIP2	27.4288	-1.12858	0.447465	-2.52216	0.0116637	0.0448215
ENSSSCG00000038469	KLHL7	41.6066	-1.11557	0.378079	-2.95062	0.0031714	0.0152587
ENSSSCG00000029460	RND2	33.6753	-1.10235	0.403876	-2.72944	0.00634421	0.0273602
ENSSSCG00000011965	TMEM45A	29.4876	-1.09585	0.425129	-2.57769	0.00994626	0.0395444
ENSSSCG00000054187		49.5198	-1.09477	0.330754	-3.30991	0.000933276	0.0053493
ENSSSCG00000047800	TSPYL4	31.4823	-1.09132	0.41519	-2.62847	0.00857687	0.0350447
ENSSSCG00000009667		109.696	-1.09109	0.223856	-4.87407	1.0932e-06	1.16701e-05
ENSSSCG00000023478	SLC46A1	108.261	-1.08988	0.231783	-4.70215	2.57438e-06	2.58854e-05
ENSSSCG00000037733	TRIQK	80.8745	-1.08939	0.257499	-4.23065	2.33013e-05	0.000192658
ENSSSCG00000016034	COL3A1	120.528	-1.0796	0.210308	-5.13342	2.84518e-07	3.31835e-06
ENSSSCG00000000519	GLIPR1	85.9509	-1.07788	0.275125	-3.91779	8.93633e-05	0.000651699
ENSSSCG00000004232	CLVS2	101.5	-1.06848	0.231998	-4.60553	4.11411e-06	3.96181e-05
ENSSSCG00000033657	GREM1	1136.05	-1.06544	0.075508	-14.1104	3.27923e-45	2.2404e-43
ENSSSCG00000011531		42.8559	-1.06341	0.373822	-2.84468	0.00444554	0.0203554
ENSSSCG00000011867	MYLK	30.6561	-1.05223	0.414667	-2.53753	0.0111637	0.043388
ENSSSCG00000023479	NCKAP5	174.587	-1.05093	0.18186	-5.77878	7.52462e-09	1.10494e-07
ENSSSCG00000010592	AS3MT	63.3127	-1.05083	0.294903	-3.5633	0.000366224	0.00232641
ENSSSCG00000031173	KCNMB4	76.0822	-1.05038	0.269622	-3.89577	9.78888e-05	0.000706727
ENSSSCG00000008510	LTBP1	426.273	-1.04359	0.119094	-8.76273	1.90576e-18	5.40144e-17
ENSSSCG00000029395	TMEM25	34.0603	-1.03822	0.406879	-2.55168	0.0107206	0.0421199
ENSSSCG00000012519	GPRASP1	58.8683	-1.03776	0.304268	-3.41066	0.000648053	0.00386776
ENSSSCG00000025717	HIC1	38.5997	-1.0353	0.381983	-2.71034	0.00672134	0.0287278
ENSSSCG00000034262	FIGN	56.6018	-1.0327	0.311526	-3.31498	0.000916506	0.00526423
ENSSSCG00000003439	DHRS3	31.3473	-1.03226	0.410215	-2.51638	0.0118567	0.0454018
ENSSSCG00000008586	TP53I3	636.571	-1.02813	0.0959749	-10.7124	8.89765e-27	3.63209e-25
ENSSSCG00000009045	HHIP	94.0125	-1.02757	0.241437	-4.25604	2.08078e-05	0.0001746
ENSSSCG00000021911	NDRG4	52.2186	-1.02258	0.317685	-3.21884	0.00128711	0.00707068
ENSSSCG00000059011		337.366	-1.01975	0.156761	-6.50509	7.76454e-11	1.36389e-09
ENSSSCG00000012546	NRK	432.684	-1.01707	0.114764	-8.86232	7.83694e-19	2.25069e-17
ENSSSCG00000061806		102.182	-1.01426	0.235853	-4.30038	1.70509e-05	0.00014533
ENSSSCG00000012649	SMARCA1	588.553	-1.00662	0.100801	-9.98612	1.75315e-23	6.18416e-22
ENSSSCG00000004732	PLA2G4F	40.7662	-1.00408	0.370247	-2.71193	0.00668936	0.0286299

## Sheet: 48 hpi VS mock UP_genes
gene id	gene name	baseMean	log2FoldChange	lfcSE	stat	pvalue	padj
ENSSSCG00000005163	IFNB1	373.821	11.1136	1.44558	7.688	1.49457e-14	1.25408e-13
ENSSSCG00000057240	IL28B	125.757	11.0045	1.45477	7.56442	3.89594e-14	3.18814e-13
ENSSSCG00000056294		121.292	10.945	1.45494	7.52265	5.36771e-14	4.34675e-13
ENSSSCG00000021504	IFN-ALPHAOMEGA	284.043	10.733	1.4468	7.41846	1.18488e-13	9.41363e-13
ENSSSCG00000036618		101.113	10.6614	1.45809	7.31195	2.633e-13	2.0438e-12
ENSSSCG00000017705	CCL5	828.608	9.59164	0.594137	16.1438	1.25542e-58	4.03084e-57
ENSSSCG00000060860	TNF	31.6462	8.90893	1.48756	5.98896	2.11186e-09	1.21369e-08
ENSSSCG00000032343	CCL4	68.3274	8.63233	1.46241	5.9028	3.57384e-09	2.01881e-08
ENSSSCG00000036439	IL29	128.497	8.54185	1.038	8.22917	1.88519e-16	1.77658e-15
ENSSSCG00000001252	UBD	111.921	8.2784	1.03849	7.97161	1.56626e-15	1.39643e-14
ENSSSCG00000012072	DSCAM	22.4304	8.02431	1.50784	5.32172	1.0279e-07	5.07256e-07
ENSSSCG00000042972		18.6882	7.66647	1.52277	5.03457	4.78928e-07	2.19422e-06
ENSSSCG00000006191	XKR9	41.5486	7.53375	1.47895	5.09399	3.50598e-07	1.63514e-06
ENSSSCG00000006862	VCAM1	193.251	7.32866	0.566217	12.9432	2.56694e-38	5.54031e-37
ENSSSCG00000014952	IZUMO1R	10.3486	7.18874	1.57682	4.55902	5.13941e-06	2.1023e-05
ENSSSCG00000038055	CORO1A	21.47	6.95705	1.5085	4.61191	3.98983e-06	1.65648e-05
ENSSSCG00000017614	TRIM25	22.4614	6.673	1.51279	4.41104	1.02875e-05	4.04831e-05
ENSSSCG00000007578	MMD2	6.96313	6.64615	1.65233	4.02228	5.76367e-05	0.000204026
ENSSSCG00000006736	CD2	6.47055	6.64598	1.66962	3.98054	6.876e-05	0.000240011
ENSSSCG00000006780	WNT2B	6.63063	6.60479	1.65162	3.99897	6.36185e-05	0.000223521
ENSSSCG00000023785	TMEM156	6.792	6.60425	1.64373	4.01784	5.8733e-05	0.000207623
ENSSSCG00000008978	CXCL11	63.9837	6.56058	0.871109	7.53129	5.02401e-14	4.07692e-13
ENSSSCG00000014618		33.8032	6.28334	1.08221	5.80605	6.39634e-09	3.53734e-08
ENSSSCG00000006348	FCRLB	4.94347	6.27253	1.72312	3.6402	0.000272422	0.000866444
ENSSSCG00000039706		34.21	6.15053	1.07811	5.70491	1.16402e-08	6.29396e-08
ENSSSCG00000002474	PPP4R4	156.915	6.05733	0.465297	13.0182	9.64106e-39	2.09249e-37
ENSSSCG00000010451	IFIT2	11503.9	6.01769	0.154376	38.9808	0	0
ENSSSCG00000039300	IL27	3.92162	5.97605	1.78471	3.34847	0.000812589	0.00238798
ENSSSCG00000009051	IL15	3.89916	5.76375	1.78947	3.22093	0.00127776	0.0036294
ENSSSCG00000061858		24.7331	5.61276	1.10106	5.09758	3.44022e-07	1.60543e-06
ENSSSCG00000056284	XAF1	1318.53	5.53569	0.148748	37.2151	3.88763e-303	9.01698e-301
ENSSSCG00000011875		103.166	5.51097	0.523292	10.5314	6.19386e-26	9.00399e-25
ENSSSCG00000062610		32.1647	5.50854	0.805453	6.83907	7.97109e-12	5.55225e-11
ENSSSCG00000039751	NLRC5	239.633	5.3058	0.324339	16.3588	3.76496e-60	1.2422e-58
ENSSSCG00000012076	MX2	12369.6	5.26805	0.125805	41.8746	0	0
ENSSSCG00000000571	ABCC9	2.713	5.21728	1.95832	2.66416	0.00771812	0.0186357
ENSSSCG00000002385	TGFB3	20.6439	5.20313	1.11947	4.64786	3.35399e-06	1.40906e-05
ENSSSCG00000015638	RHEX	67.5522	5.10691	0.506239	10.0879	6.24651e-24	8.52246e-23
ENSSSCG00000040172	THSD7B	2.70381	5.10059	1.92485	2.64986	0.00805248	0.0193648
ENSSSCG00000009921	OASL	6504.94	5.03861	0.0661499	76.1695	0	0
ENSSSCG00000024344	CCR5	7.75258	5.02755	1.614	3.11496	0.0018397	0.00507166
ENSSSCG00000008648	RSAD2	36477.4	5.00947	0.098722	50.7432	0	0
ENSSSCG00000062370		2.53701	4.97737	1.94678	2.55673	0.0105662	0.0246916
ENSSSCG00000006932		2.70098	4.97736	1.92481	2.5859	0.00971249	0.0228789
ENSSSCG00000043413		2.86418	4.97681	1.88774	2.63639	0.00837928	0.0200576
ENSSSCG00000010452	IFIT1	14191.7	4.96073	0.0500657	99.0844	0	0
ENSSSCG00000013307	LMO2	62.275	4.93242	0.558142	8.83721	9.81372e-19	1.03393e-17
ENSSSCG00000000449	DTX3	1145.09	4.87233	0.129641	37.5833	0	0
ENSSSCG00000032474	CXCL10	2527.89	4.83399	0.0995682	48.5495	0	0
ENSSSCG00000007007	IDO1	4.76644	4.77479	1.71859	2.77831	0.00546423	0.0136562
ENSSSCG00000005199	GLDC	2.02798	4.68556	2.0452	2.291	0.0219634	0.0473584
ENSSSCG00000014349	STING1	8.52187	4.65826	1.61544	2.88359	0.0039317	0.0101476
ENSSSCG00000000656	CLEC2B	4.91638	4.65793	1.70386	2.73375	0.00626181	0.0154482
ENSSSCG00000023178	BATF2	626.705	4.56943	0.166384	27.4632	4.83353e-166	5.32717e-164
ENSSSCG00000043676		4.90542	4.53317	1.70232	2.66294	0.00774617	0.0186947
ENSSSCG00000017723	CCL2	4.73549	4.53114	1.75721	2.57859	0.00992035	0.0233261
ENSSSCG00000006678	FCGR1A	15.1956	4.51223	0.985361	4.57926	4.66624e-06	1.92292e-05
ENSSSCG00000013114	SLC15A3	119.323	4.49906	0.372061	12.0923	1.16039e-33	2.23727e-32
ENSSSCG00000001561	ETV7	5.55653	4.46783	1.69439	2.63683	0.00836843	0.0200347
ENSSSCG00000022490	GPR83	54.128	4.41997	0.504516	8.76083	1.93825e-18	2.02559e-17
ENSSSCG00000058056	TAL1	4.72413	4.39569	1.72484	2.54847	0.0108198	0.0252461
ENSSSCG00000053345		11.5176	4.26949	1.02497	4.16546	3.10721e-05	0.000114503
ENSSSCG00000006933	CLCA1	8.7728	4.24317	1.24565	3.40638	0.000658301	0.00196844
ENSSSCG00000061268	IFIT3	22569.6	4.24142	0.0911767	46.5187	0	0
ENSSSCG00000053659		44.5576	4.20949	0.525887	8.00455	1.19905e-15	1.07582e-14
ENSSSCG00000004572		3.56023	4.16314	1.80912	2.30119	0.0213808	0.0462433
ENSSSCG00000009883	RPH3A	12.1972	4.16077	1.18824	3.50162	0.000462445	0.00141618
ENSSSCG00000002010	NRL	3.72133	4.16026	1.78786	2.32695	0.0199677	0.0434896
ENSSSCG00000037358		34.9205	4.14389	0.583431	7.10261	1.22419e-12	9.05037e-12
ENSSSCG00000033089		129.679	4.10609	0.362515	11.3267	9.67859e-30	1.62075e-28
ENSSSCG00000001988	ADCY4	42.476	4.10376	0.574699	7.14071	9.28518e-13	6.90061e-12
ENSSSCG00000062656	GBP5	5.18855	4.07209	1.72085	2.36632	0.0179658	0.0396744
ENSSSCG00000033613	FOXS1	1206.71	4.03812	0.109794	36.779	3.99732e-296	9.00267e-294
ENSSSCG00000052432		5102.36	3.98522	0.0630413	63.2159	0	0
ENSSSCG00000007800	SEPTIN1	4.69351	3.98052	1.72085	2.31312	0.0207162	0.0449434
ENSSSCG00000017498	PPP1R1B	8.95304	3.98002	1.6311	2.44008	0.014684	0.0330806
ENSSSCG00000052744		9.14294	3.91572	1.06647	3.67167	0.00024097	0.000774013
ENSSSCG00000017472	IGFBP4	47.0412	3.90183	0.549613	7.09924	1.25443e-12	9.26956e-12
ENSSSCG00000008953	CXCL8	1519.96	3.8993	0.0886833	43.9688	0	0
ENSSSCG00000004687		230.707	3.89628	0.229202	16.9993	8.31246e-65	2.99018e-63
ENSSSCG00000050087		42.801	3.8245	0.542663	7.04765	1.81959e-12	1.33065e-11
ENSSSCG00000035420	HES4	5052.6	3.80994	0.122887	31.0036	4.81772e-211	6.93217e-209
ENSSSCG00000047073		11.3365	3.77375	0.964548	3.91245	9.1365e-05	0.000312665
ENSSSCG00000055618		117.492	3.73918	0.321496	11.6306	2.88218e-31	5.1129e-30
ENSSSCG00000061628		6.39915	3.7179	1.29022	2.8816	0.00395668	0.010207
ENSSSCG00000040575	ISG15	26077	3.66645	0.1694	21.6437	6.96505e-104	4.29512e-102
ENSSSCG00000006987	SLC7A2	135.843	3.66293	0.266306	13.7546	4.78016e-43	1.1341e-41
ENSSSCG00000041467	CCDC194	15.6492	3.65826	0.82991	4.40803	1.04317e-05	4.10299e-05
ENSSSCG00000036029		85.3856	3.65419	0.363146	10.0626	8.08431e-24	1.09434e-22
ENSSSCG00000008536	TOGARAM2	90.3823	3.63147	0.325831	11.1453	7.55172e-29	1.234e-27
ENSSSCG00000016254		11.2024	3.58356	0.911729	3.93052	8.47637e-05	0.000291422
ENSSSCG00000035186	ADCYAP1	5.39769	3.5344	1.34654	2.62479	0.00867013	0.0206806
ENSSSCG00000059646	TNFSF15	24.9876	3.51967	0.620609	5.67132	1.41703e-08	7.58824e-08
ENSSSCG00000015390		3425.32	3.51321	0.0598856	58.6654	0	0
ENSSSCG00000000091		17.909	3.50797	0.815384	4.30223	1.69091e-05	6.44039e-05
ENSSSCG00000000186	RHEBL1	36.0117	3.50717	0.50221	6.98347	2.87975e-12	2.06991e-11
ENSSSCG00000013649		531.485	3.50223	0.155043	22.5887	5.59428e-113	3.84669e-111
ENSSSCG00000004584	GCNT3	616.807	3.50022	0.131711	26.5749	1.32493e-155	1.31983e-153
ENSSSCG00000001469	SLA-DMB	75.2574	3.49594	0.376078	9.29579	1.46119e-20	1.67455e-19
ENSSSCG00000015237	FLI1	94.6102	3.47879	0.321599	10.8172	2.85466e-27	4.35771e-26
ENSSSCG00000016018	FRZB	10.1438	3.46507	1.22498	2.82867	0.00467413	0.0118686
ENSSSCG00000030408	DDX58	20088.5	3.45496	0.0858467	40.2457	0	0
ENSSSCG00000028051	ZNF385C	184.281	3.43027	0.22778	15.0595	2.98826e-51	8.41259e-50
ENSSSCG00000035153	TRIM38	106.041	3.40055	0.328317	10.3575	3.86815e-25	5.49964e-24
ENSSSCG00000044640		4.39376	3.39709	1.46848	2.31334	0.0207042	0.04493
ENSSSCG00000033768	LAX1	7.90761	3.3954	1.0966	3.0963	0.00195955	0.00536872
ENSSSCG00000005738	RALGDS	96.2032	3.39258	0.298821	11.3532	7.14786e-30	1.20737e-28
ENSSSCG00000017754		4712.05	3.38688	0.0586179	57.7789	0	0
ENSSSCG00000005211	CD274	84.2431	3.36414	0.340139	9.89047	4.57885e-23	5.9644e-22
ENSSSCG00000009817	P2RX7	24.5267	3.34677	0.636791	5.25569	1.47471e-07	7.18174e-07
ENSSSCG00000000728	PARP11	84.1646	3.33532	0.339046	9.83737	7.77163e-23	9.98934e-22
ENSSSCG00000006418		935.693	3.28797	0.110825	29.6681	1.98341e-193	2.5901e-191
ENSSSCG00000003669	MFSD2A	41.4139	3.28354	0.453942	7.2334	4.71051e-13	3.59006e-12
ENSSSCG00000035073		16.2317	3.28323	0.711557	4.61414	3.94718e-06	1.64008e-05
ENSSSCG00000025856	TMEM106A	25.6873	3.27362	0.651525	5.02455	5.04605e-07	2.30634e-06
ENSSSCG00000034087		91.4465	3.2476	0.323919	10.026	1.17213e-23	1.57568e-22
ENSSSCG00000012967	FOSL1	1202.91	3.24754	0.0941049	34.5098	5.71504e-261	1.08307e-258
ENSSSCG00000010054	ADORA2A	19.0603	3.20807	0.672318	4.77166	1.82714e-06	7.90591e-06
ENSSSCG00000001463	PSMB9	963.28	3.19737	0.10705	29.868	5.11922e-196	6.74175e-194
ENSSSCG00000004422	CCN6	62.7109	3.18199	0.422321	7.53455	4.90024e-14	3.98065e-13
ENSSSCG00000024158	ANO1	37.0454	3.17694	0.494648	6.42262	1.33949e-10	8.56965e-10
ENSSSCG00000024917		79.272	3.16773	0.324605	9.75872	1.69281e-22	2.14221e-21
ENSSSCG00000060989		4786.47	3.16386	0.0541061	58.475	0	0
ENSSSCG00000033258	TCF21	408.349	3.15786	0.14888	21.2107	7.6001e-100	4.34212e-98
ENSSSCG00000058709		724.028	3.13555	0.219532	14.2829	2.7974e-46	7.08007e-45
ENSSSCG00000046640	OAS1	7083.38	3.12401	0.0500589	62.4068	0	0
ENSSSCG00000007659	ZCWPW1	94.374	3.10607	0.304954	10.1854	2.30454e-24	3.19185e-23
ENSSSCG00000024161		46.1127	3.0834	0.455085	6.77543	1.24035e-11	8.52875e-11
ENSSSCG00000033453		4586.71	3.05457	0.0552938	55.2425	0	0
ENSSSCG00000040725	IL11	74.9748	3.01777	0.316658	9.53007	1.57171e-21	1.88897e-20
ENSSSCG00000012132	ASB9	117.817	3.00267	0.284164	10.5667	4.25418e-26	6.24268e-25
ENSSSCG00000036322	SPRY4	18.6988	2.99999	0.657903	4.55993	5.11715e-06	2.09375e-05
ENSSSCG00000015923	NOSTRIN	264.308	2.9705	0.184983	16.0582	5.00913e-58	1.58861e-56
ENSSSCG00000061023		2405.6	2.9572	0.0695102	42.5433	0	0
ENSSSCG00000032456		13.6772	2.95526	0.775331	3.81161	0.000138067	0.000461213
ENSSSCG00000038521	CHAC1	313.088	2.94156	0.167674	17.5434	6.68612e-69	2.55917e-67
ENSSSCG00000032652		1039.67	2.93373	0.097314	30.1471	1.17149e-199	1.56939e-197
ENSSSCG00000040673	TMEM140	507.39	2.93357	0.135986	21.5726	3.24818e-103	1.97948e-101
ENSSSCG00000052408		19.5944	2.93274	0.622646	4.71013	2.47564e-06	1.05517e-05
ENSSSCG00000012853	IRF7	4672	2.90884	0.056638	51.3583	0	0
ENSSSCG00000011874	PARP14	3315.69	2.89358	0.0613611	47.1565	0	0
ENSSSCG00000032436		8163.44	2.88824	0.0502833	57.4393	0	0
ENSSSCG00000017466	CCR7	5.21583	2.88207	1.25819	2.29065	0.0219836	0.0473953
ENSSSCG00000017413	HSPB9	11.3794	2.88137	0.894698	3.22049	0.0012797	0.00363424
ENSSSCG00000042230		5.7151	2.87932	1.20708	2.38536	0.0170623	0.0378676
ENSSSCG00000038489	BHLHA15	47.0517	2.86835	0.389586	7.36255	1.80426e-13	1.41536e-12
ENSSSCG00000011391	CDHR4	471.802	2.85985	0.142539	20.0637	1.53194e-89	7.80537e-88
ENSSSCG00000062622	DNAH8	78.7445	2.85962	0.314546	9.09125	9.79048e-20	1.07904e-18
ENSSSCG00000057890	HOXD13	66.7783	2.85337	0.346131	8.2436	1.67099e-16	1.5776e-15
ENSSSCG00000011393	UBA7	3478.23	2.84751	0.0646448	44.0485	0	0
ENSSSCG00000003693	MYOM1	20.2721	2.79112	0.613446	4.54991	5.36696e-06	2.18962e-05
ENSSSCG00000018061		16626.7	2.77544	0.0424652	65.3579	0	0
ENSSSCG00000000435	ARHGEF25	4600.02	2.77506	0.0522879	53.0728	0	0
ENSSSCG00000011730	IL12A	15.8481	2.77282	0.714581	3.88034	0.000104312	0.000354552
ENSSSCG00000028172	FAM78A	8.41121	2.75196	0.959607	2.8678	0.00413334	0.0106186
ENSSSCG00000011570	IRAK2	30.8772	2.73635	0.48285	5.66708	1.45247e-08	7.76986e-08
ENSSSCG00000041364		24.0677	2.7356	0.575484	4.75355	1.99874e-06	8.61206e-06
ENSSSCG00000002737	CHST4	287.276	2.72536	0.16878	16.1474	1.18475e-58	3.82766e-57
ENSSSCG00000016983	STC2	463.639	2.72386	0.1313	20.7453	1.35045e-95	7.31217e-94
ENSSSCG00000015549	RNASEL	562.545	2.71456	0.13517	20.0826	1.04773e-89	5.35583e-88
ENSSSCG00000001986	NFATC4	99.1943	2.70978	0.281875	9.61343	7.01717e-22	8.60669e-21
ENSSSCG00000011239	TRANK1	1238.03	2.70693	0.0925568	29.2461	5.02913e-188	6.20259e-186
ENSSSCG00000003155	PPP1R15A	3174.11	2.70457	0.0565267	47.8459	0	0
ENSSSCG00000016742	MYO1G	18.4749	2.70286	0.663017	4.0766	4.56989e-05	0.000164123
ENSSSCG00000001229		6125.53	2.69427	0.0500126	53.8718	0	0
ENSSSCG00000009833	SH2B3	95.6771	2.69295	0.290272	9.27733	1.73786e-20	1.98869e-19
ENSSSCG00000059088		112.102	2.69165	0.285801	9.41792	4.60116e-21	5.40453e-20
ENSSSCG00000021383	CGAS	332.624	2.68714	0.160956	16.6949	1.4265e-62	4.98152e-61
ENSSSCG00000017862	TRPV3	26.9674	2.68499	0.534464	5.02371	5.06828e-07	2.31582e-06
ENSSSCG00000024867	ISG20	424.394	2.66811	0.146541	18.2073	4.51963e-74	1.85807e-72
ENSSSCG00000000774	USP18	8080.1	2.64842	0.0442925	59.7939	0	0
ENSSSCG00000062715		20.886	2.63477	0.640239	4.1153	3.86682e-05	0.000140595
ENSSSCG00000053078	TDRD7	965.545	2.61964	0.0976087	26.8381	1.16006e-158	1.23474e-156
ENSSSCG00000032591		131.047	2.61577	0.247242	10.5798	3.6979e-26	5.44179e-25
ENSSSCG00000006350		19.8721	2.60764	0.61824	4.21784	2.46651e-05	9.20941e-05
ENSSSCG00000008647	CMPK2	6263.43	2.59886	0.0888506	29.2498	4.52299e-188	5.62298e-186
ENSSSCG00000036352	RAB7B	2051.34	2.58853	0.0655158	39.5101	0	0
ENSSSCG00000003137	PLEKHA4	572.968	2.5846	0.119669	21.598	1.87755e-103	1.1487e-101
ENSSSCG00000060622		2122.73	2.58005	0.0702946	36.7033	6.46099e-295	1.43434e-292
ENSSSCG00000026951	PSMB8	1942.48	2.56138	0.0715128	35.8171	5.97865e-281	1.27272e-278
ENSSSCG00000053482		19.7177	2.55902	0.65103	3.93072	8.46926e-05	0.000291242
ENSSSCG00000030165	MAFF	1112.51	2.54807	0.0877101	29.051	1.4941e-185	1.78602e-183
ENSSSCG00000025788	ENPP4	20.4081	2.54445	0.63527	4.0053	6.19381e-05	0.000218011
ENSSSCG00000020970	IL6	1969.3	2.53091	0.0755939	33.4804	9.30992e-246	1.62557e-243
ENSSSCG00000012077	MX1	14283.1	2.51518	0.0422748	59.4959	0	0
ENSSSCG00000022912	NT5C3A	3145.52	2.51337	0.0619996	40.5384	0	0
ENSSSCG00000023791		34.2878	2.51287	0.483906	5.19288	2.07069e-07	9.91023e-07
ENSSSCG00000037910	DUSP6	5457.14	2.51014	0.0486656	51.5794	0	0
ENSSSCG00000053278		6.89975	2.50762	0.998017	2.51261	0.0119843	0.027648
ENSSSCG00000038562	RND1	72.2043	2.50606	0.308682	8.11858	4.71663e-16	4.33194e-15
ENSSSCG00000037572	EPSTI1	1626.56	2.50462	0.155665	16.0898	3.00898e-58	9.56228e-57
ENSSSCG00000036790	AKAP7	252.253	2.49616	0.178231	14.0052	1.44927e-44	3.56356e-43
ENSSSCG00000013664	SHFL	728.596	2.479	0.109536	22.6319	2.10511e-113	1.45393e-111
ENSSSCG00000018096		136.885	2.4667	0.251186	9.82021	9.2151e-23	1.17862e-21
ENSSSCG00000006335	RGS4	15.1688	2.46638	0.669292	3.68506	0.000228648	0.000737635
ENSSSCG00000054006		8.99583	2.4649	1.03428	2.3832	0.0171627	0.0380576
ENSSSCG00000058619		23.4003	2.46109	0.582552	4.22467	2.39292e-05	8.95184e-05
ENSSSCG00000011876	DTX3L	619.181	2.45727	0.119108	20.6305	1.46068e-94	7.7736e-93
ENSSSCG00000013501	CREB3L3	55.7305	2.44903	0.358458	6.83213	8.36613e-12	5.804e-11
ENSSSCG00000006648	CTSS	174.754	2.44589	0.220229	11.1061	1.17115e-28	1.89778e-27
ENSSSCG00000024166	SLC2A6	128.505	2.44115	0.24541	9.94723	2.59296e-23	3.43811e-22
ENSSSCG00000002516	WARS1	5918.31	2.435	0.0526547	46.2447	0	0
ENSSSCG00000038867	PPM1K	761.642	2.4312	0.100507	24.1894	2.87814e-129	2.23631e-127
ENSSSCG00000001912	PML	2435.17	2.42119	0.0631632	38.3323	0	0
ENSSSCG00000029783	MKX	41.3949	2.41395	0.404641	5.96566	2.43654e-09	1.39308e-08
ENSSSCG00000000148		1087.32	2.39498	0.090026	26.6032	6.23649e-156	6.29318e-154
ENSSSCG00000037616	SULT1C4	119.673	2.39208	0.249103	9.60278	7.78138e-22	9.51397e-21
ENSSSCG00000050998	DDIT3	4802.13	2.39136	0.0535291	44.674	0	0
ENSSSCG00000038296	SH3RF3	27.6703	2.38006	0.525402	4.52998	5.89896e-06	2.39285e-05
ENSSSCG00000031166		77.3699	2.36713	0.318801	7.4251	1.12693e-13	8.97154e-13
ENSSSCG00000055162		12232.6	2.36588	0.0471112	50.219	0	0
ENSSSCG00000035078	CD40	34.9631	2.36356	0.447239	5.28479	1.2585e-07	6.1597e-07
ENSSSCG00000035297	ISG12(A)	16350.2	2.35919	0.0779367	30.2706	2.79521e-201	3.77718e-199
ENSSSCG00000033922	ALKAL1	533.133	2.35253	0.117421	20.035	2.72763e-89	1.3807e-87
ENSSSCG00000032710	E2F2	725.829	2.35044	0.108068	21.7497	6.9548e-105	4.35797e-103
ENSSSCG00000036056	DNAH17	63.1901	2.34849	0.331922	7.07542	1.48993e-12	1.09576e-11
ENSSSCG00000010454	IFIT5	8483.22	2.34379	0.0418591	55.9922	0	0
ENSSSCG00000024973	GBP1	2152.7	2.3357	0.0747671	31.2397	3.07826e-214	4.51285e-212
ENSSSCG00000005437	KLF4	791.477	2.33384	0.100529	23.2155	3.17856e-119	2.32994e-117
ENSSSCG00000009132	ENPEP	39.3303	2.3159	0.430979	5.37357	7.71938e-08	3.85473e-07
ENSSSCG00000031924	NKX3-1	39.6949	2.30092	0.450397	5.10866	3.24451e-07	1.52004e-06
ENSSSCG00000022011	NMI	495.665	2.29671	0.123593	18.5829	4.41686e-77	1.88566e-75
ENSSSCG00000040670		7.22741	2.2963	0.963306	2.38377	0.0171362	0.0380152
ENSSSCG00000025206	RNF19B	1644.45	2.28813	0.0716766	31.9229	1.28353e-223	2.01475e-221
ENSSSCG00000010312	PLAU	35358.5	2.28304	0.0342415	66.6747	0	0
ENSSSCG00000040815	DUSP5	1044.59	2.27662	0.0868788	26.2046	2.35433e-151	2.24456e-149
ENSSSCG00000005965	MYC	744.851	2.25933	0.101232	22.3183	2.45253e-110	1.64277e-108
ENSSSCG00000062774		19.1808	2.25694	0.658356	3.42814	0.000607722	0.00182811
ENSSSCG00000012890	TCIRG1	1697.36	2.2554	0.072774	30.9919	6.93888e-211	9.89268e-209
ENSSSCG00000037536	SLC25A28	1721.36	2.25525	0.081385	27.7108	5.1691e-169	5.7377e-167
ENSSSCG00000063044		42.6731	2.21714	0.398306	5.56642	2.60023e-08	1.3555e-07
ENSSSCG00000011011	IFNK	13.6181	2.21561	0.725606	3.05346	0.00226218	0.00613728
ENSSSCG00000004154	TNFAIP3	690.19	2.21333	0.104732	21.1332	3.93826e-99	2.21741e-97
ENSSSCG00000014672	TRIM34	654.102	2.20923	0.111039	19.8959	4.41521e-88	2.18511e-86
ENSSSCG00000011076	OTUD1	274.993	2.20912	0.161416	13.6859	1.23321e-42	2.88181e-41
ENSSSCG00000062469		10522	2.20486	0.0422227	52.2197	0	0
ENSSSCG00000007508	ZBP1	1409.93	2.20229	0.187864	11.7228	9.74213e-32	1.77068e-30
ENSSSCG00000008959	CXCL2	83.4331	2.19938	0.284317	7.73565	1.02877e-14	8.71231e-14
ENSSSCG00000030108	ZNFX1	9655.07	2.19923	0.0435726	50.4728	0	0
ENSSSCG00000001573	PIM1	501.577	2.18882	0.117981	18.5523	7.81427e-77	3.30882e-75
ENSSSCG00000030548	HERC5	14159.9	2.18797	0.0392273	55.7767	0	0
ENSSSCG00000026360	CLGN	30.1307	2.18568	0.456447	4.78847	1.68058e-06	7.30116e-06
ENSSSCG00000029811	PLCL2	18.2279	2.18077	0.633554	3.44213	0.000577159	0.00174292
ENSSSCG00000000647	OLR1	975.59	2.1784	0.0960793	22.673	8.28428e-114	5.74722e-112
ENSSSCG00000008535	CLIP4	920.214	2.1784	0.0910656	23.9212	1.8434e-126	1.38388e-124
ENSSSCG00000014565		17524.7	2.17453	0.0435795	49.8979	0	0
ENSSSCG00000016263		2107.78	2.17291	0.0664906	32.68	3.00816e-234	4.92072e-232
ENSSSCG00000059435	RNF24	40.8546	2.16375	0.426033	5.07884	3.79754e-07	1.76371e-06
ENSSSCG00000031262	TXNIP	944.306	2.16347	0.09212	23.4854	5.7517e-122	4.25626e-120
ENSSSCG00000005352	FRMPD1	10.8812	2.16112	0.832983	2.59444	0.00947454	0.022376
ENSSSCG00000023379	UBE2L6	9191.59	2.16079	0.0436095	49.5487	0	0
ENSSSCG00000041825		25.1296	2.14373	0.528521	4.05608	4.99022e-05	0.000178271
ENSSSCG00000017416	DHX58	2899.13	2.13449	0.0642709	33.2108	7.52952e-242	1.28581e-239
ENSSSCG00000006940	CCN1	9181.75	2.13393	0.0418489	50.9913	0	0
ENSSSCG00000001072		10.5442	2.11856	0.806055	2.62831	0.0085811	0.0205028
ENSSSCG00000006338	DDR2	8.08453	2.11773	0.899918	2.35324	0.0186105	0.0409294
ENSSSCG00000003201	ATF5	312.168	2.1176	0.146459	14.4586	2.21183e-47	5.69069e-46
ENSSSCG00000058473		156.254	2.11533	0.213083	9.92726	3.16837e-23	4.16905e-22
ENSSSCG00000025326	TMEM243	1337.9	2.11291	0.0857585	24.6379	4.96374e-134	4.05982e-132
ENSSSCG00000015897	IFIH1	3133.13	2.10811	0.0561624	37.536	0	0
ENSSSCG00000027855	SOCS1	189.481	2.10427	0.194126	10.8397	2.23177e-27	3.42704e-26
ENSSSCG00000030801		52.0999	2.08344	0.381589	5.45991	4.76363e-08	2.4287e-07
ENSSSCG00000004024		449.942	2.08323	0.127474	16.3423	4.93164e-60	1.62368e-58
ENSSSCG00000032417	NGF	46.786	2.08269	0.378101	5.5083	3.62316e-08	1.8656e-07
ENSSSCG00000010509	PIK3AP1	83.7779	2.07331	0.300796	6.89275	5.47233e-12	3.84797e-11
ENSSSCG00000039419	SLCO4A1	15.2326	2.07193	0.698123	2.96786	0.00299881	0.00793892
ENSSSCG00000054437		12.4437	2.07083	0.776246	2.66775	0.00763619	0.0184522
ENSSSCG00000026383	NRP2	1599.09	2.07066	0.0713945	29.0031	6.0184e-185	7.13939e-183
ENSSSCG00000015340	ASNS	3607.53	2.07049	0.0535292	38.6797	0	0
ENSSSCG00000001394		955.473	2.06337	0.0941832	21.9081	2.1758e-106	1.39144e-104
ENSSSCG00000006651	ADAMTSL4	332.357	2.06288	0.149362	13.8113	2.17825e-43	5.19969e-42
ENSSSCG00000014980	CFAP300	309.625	2.059	0.155493	13.2417	5.03771e-40	1.11518e-38
ENSSSCG00000025618	TAP1	7517.04	2.03552	0.051179	39.7726	0	0
ENSSSCG00000062336		11.6801	2.0287	0.802343	2.52847	0.011456	0.0265431
ENSSSCG00000008501	VIT	28.4691	2.0283	0.495803	4.09094	4.29623e-05	0.00015512
ENSSSCG00000039557		272.932	2.02465	0.162465	12.4621	1.20207e-35	2.48076e-34
ENSSSCG00000016502	PARP12	2248.79	2.02183	0.0649291	31.1391	7.13314e-213	1.03597e-210
ENSSSCG00000033786		7792.37	2.01943	0.0476796	42.3543	0	0
ENSSSCG00000007554	ZFAND2A	666.566	2.01527	0.105145	19.1665	7.044e-82	3.16369e-80
ENSSSCG00000027709	PARP9	1449.69	2.01268	0.0765254	26.3008	1.87843e-152	1.8131e-150
ENSSSCG00000003552	AUNIP	122.89	2.00665	0.23293	8.61482	7.00527e-18	7.13849e-17
ENSSSCG00000026454		1310.96	2.00025	0.0821724	24.3421	7.02135e-131	5.56692e-129
ENSSSCG00000034570	IFI6	12633.3	1.98326	0.0446583	44.4096	0	0
ENSSSCG00000011850		5318.11	1.9828	0.0466421	42.5109	0	0
ENSSSCG00000016690	CREB5	65.1877	1.98255	0.353933	5.60149	2.12515e-08	1.11683e-07
ENSSSCG00000025993	SGPP2	332.198	1.98035	0.149754	13.224	6.3766e-40	1.40956e-38
ENSSSCG00000001398		781.012	1.97431	0.0969101	20.3726	2.92635e-92	1.52092e-90
ENSSSCG00000010531		1542.48	1.96436	0.0768949	25.546	6.07694e-144	5.45871e-142
ENSSSCG00000017420	CNP	1457.7	1.95952	0.0795997	24.6172	8.26597e-134	6.69027e-132
ENSSSCG00000014670		5713.23	1.9588	0.0497806	39.3487	0	0
ENSSSCG00000003471	EPHA2	1113.94	1.95556	0.0856588	22.8296	2.32845e-115	1.64473e-113
ENSSSCG00000000234	TAMALIN	44.1074	1.95528	0.40082	4.87819	1.07061e-06	4.75217e-06
ENSSSCG00000001395		107.369	1.95439	0.259366	7.53529	4.8726e-14	3.96233e-13
ENSSSCG00000008727	MSX1	608.354	1.95196	0.112656	17.3267	2.96061e-67	1.1113e-65
ENSSSCG00000003240		11.8522	1.95007	0.783293	2.48958	0.0127893	0.029318
ENSSSCG00000045502	WDFY4	94.272	1.94906	0.304496	6.40093	1.54436e-10	9.82774e-10
ENSSSCG00000016057	STAT1	8576.54	1.94647	0.0453303	42.9397	0	0
ENSSSCG00000038618	RFLNB	67.7604	1.94578	0.311359	6.24931	4.12273e-10	2.5343e-09
ENSSSCG00000004092	MTHFD1L	1446.49	1.94532	0.073667	26.407	1.13966e-153	1.1069e-151
ENSSSCG00000011020	JCAD	482.584	1.94524	0.129483	15.0231	5.17899e-51	1.45012e-49
ENSSSCG00000009633		2209.65	1.94217	0.0614051	31.6288	1.48264e-219	2.25884e-217
ENSSSCG00000028711		671.252	1.93656	0.108701	17.8156	5.34995e-71	2.08367e-69
ENSSSCG00000057211		46.5253	1.93617	0.40071	4.83185	1.35271e-06	5.93986e-06
ENSSSCG00000001341		6469.76	1.93404	0.0461891	41.8722	0	0
ENSSSCG00000017379	ETV4	1371.89	1.93236	0.0761989	25.3594	7.07275e-142	6.2806e-140
ENSSSCG00000001233	TRIM26	865.863	1.92989	0.0992863	19.4376	3.71088e-84	1.72656e-82
ENSSSCG00000042638		49.2307	1.92755	0.366511	5.2592	1.44683e-07	7.05259e-07
ENSSSCG00000039770	SLC6A9	1212.26	1.92466	0.0839478	22.9269	2.50558e-116	1.78609e-114
ENSSSCG00000000769	BID	2096.15	1.91934	0.0649406	29.5553	5.62128e-192	7.27956e-190
ENSSSCG00000003928	PLK3	311.544	1.91931	0.150103	12.7866	1.9492e-37	4.12116e-36
ENSSSCG00000031615	SERPINB9	821.868	1.91114	0.0971626	19.6695	3.93264e-86	1.86321e-84
ENSSSCG00000052127	SP140	4640.36	1.90876	0.0494227	38.6212	0	0
ENSSSCG00000005701	ASS1	401.416	1.90157	0.130675	14.5518	5.68709e-48	1.48533e-46
ENSSSCG00000014900	RAB30	27.3812	1.90142	0.479117	3.9686	7.22966e-05	0.000251509
ENSSSCG00000042281		12.4258	1.89725	0.69407	2.73351	0.00626626	0.0154553
ENSSSCG00000022237	SUSD3	318.42	1.89565	0.151	12.554	3.7788e-36	7.8506e-35
ENSSSCG00000022101	BRCA1	1621.11	1.89526	0.0706372	26.8309	1.4089e-158	1.48941e-156
ENSSSCG00000002009	PCK2	946.978	1.89253	0.0863309	21.9218	1.60803e-106	1.0326e-104
ENSSSCG00000024809	CLCN4	31.4466	1.88814	0.451002	4.18654	2.83237e-05	0.000104923
ENSSSCG00000040162	NUPR1	3407.15	1.88408	0.0585988	32.1522	8.22299e-227	1.31737e-224
ENSSSCG00000039862	TRIB3	558.253	1.88389	0.110057	17.1174	1.10162e-65	4.02804e-64
ENSSSCG00000006923		313.018	1.88345	0.156982	11.9979	3.64388e-33	6.92248e-32
ENSSSCG00000007043	GPCPD1	191.984	1.88228	0.186857	10.0734	7.24509e-24	9.84166e-23
ENSSSCG00000033189		165.325	1.88136	0.210351	8.94388	3.7575e-19	4.03814e-18
ENSSSCG00000039215	PHYHIPL	12.4014	1.88128	0.716037	2.62735	0.00860528	0.0205533
ENSSSCG00000052056		15.3568	1.88115	0.678144	2.77396	0.00553782	0.0138068
ENSSSCG00000017417	C17orf113	100.486	1.88114	0.254032	7.40514	1.31015e-13	1.03876e-12
ENSSSCG00000009881	OAS2	14717.3	1.88081	0.0458809	40.9934	0	0
ENSSSCG00000005724	SETX	2995.61	1.87871	0.0568227	33.0627	1.02124e-239	1.72501e-237
ENSSSCG00000001710	RUNX2	177.614	1.87228	0.197236	9.49256	2.25419e-21	2.69462e-20
ENSSSCG00000010261	PPA1	7898.06	1.86917	0.0435375	42.9324	0	0
ENSSSCG00000008603	MATN3	34.2255	1.8668	0.448938	4.15826	3.20684e-05	0.000117895
ENSSSCG00000013853	HSH2D	2603.88	1.86129	0.0696155	26.7367	1.76395e-157	1.81535e-155
ENSSSCG00000000293	ITGA5	48.6691	1.84895	0.358801	5.15313	2.56169e-07	1.21553e-06
ENSSSCG00000015839	NRG1	345.45	1.84804	0.137413	13.4488	3.13e-41	7.15297e-40
ENSSSCG00000032320	TCIM	458.907	1.84588	0.121129	15.2389	1.95004e-52	5.67485e-51
ENSSSCG00000031170		306.389	1.84281	0.154239	11.9478	6.66654e-33	1.25421e-31
ENSSSCG00000013333	BDNF	92.209	1.83761	0.264629	6.94411	3.80843e-12	2.70984e-11
ENSSSCG00000017146		691.588	1.83273	0.245918	7.45261	9.15087e-14	7.31128e-13
ENSSSCG00000015595	ATF3	2654.69	1.83016	0.0577905	31.6688	4.17866e-220	6.42934e-218
ENSSSCG00000002723	AARS1	7376.83	1.82995	0.0427374	42.8186	0	0
ENSSSCG00000017734	RHBDL3	133.954	1.82505	0.224517	8.12878	4.33628e-16	3.99442e-15
ENSSSCG00000027607	IER3	422.896	1.81655	0.125213	14.5077	1.08345e-47	2.80613e-46
ENSSSCG00000000657		110.702	1.81479	0.252309	7.19273	6.35063e-13	4.79305e-12
ENSSSCG00000017886	FBXO39	12.327	1.81162	0.766353	2.36396	0.0180809	0.0398946
ENSSSCG00000027372	SAMD9	3913.31	1.81136	0.055113	32.8662	6.67804e-237	1.10401e-234
ENSSSCG00000011145	ASB13	1839.9	1.81057	0.0669756	27.0332	6.01261e-161	6.48861e-159
ENSSSCG00000037449	CSF1	308.916	1.81015	0.152734	11.8516	2.11121e-32	3.90636e-31
ENSSSCG00000032996	SLC7A5	2458.03	1.80714	0.0630647	28.6554	1.37296e-180	1.58042e-178
ENSSSCG00000003789	CTH	843.463	1.79975	0.0910142	19.7744	4.94593e-87	2.38695e-85
ENSSSCG00000034778	ARTN	64.4315	1.79619	0.306475	5.86083	4.60561e-09	2.5745e-08
ENSSSCG00000001422	C2	123.243	1.7952	0.244211	7.35105	1.96655e-13	1.53646e-12
ENSSSCG00000034448	FLT3LG	206.554	1.79205	0.183744	9.753	1.79095e-22	2.26456e-21
ENSSSCG00000036096		126.357	1.79181	0.232595	7.70356	1.32326e-14	1.11455e-13
ENSSSCG00000036307	OAF	92.0157	1.79045	0.276096	6.48488	8.88007e-11	5.75704e-10
ENSSSCG00000007901	CIITA	20.2741	1.79006	0.554809	3.22645	0.00125337	0.00356205
ENSSSCG00000054645		258.108	1.78938	0.169588	10.5513	5.00741e-26	7.30658e-25
ENSSSCG00000036314	HHEX	99.2179	1.78389	0.254044	7.02199	2.18722e-12	1.58978e-11
ENSSSCG00000047374		14.0997	1.77404	0.658895	2.69245	0.00709298	0.0172334
ENSSSCG00000000623	BCL2L14	479.254	1.75621	0.121987	14.3967	5.42877e-47	1.383e-45
ENSSSCG00000036933	NR1D1	26.4163	1.75298	0.500953	3.4993	0.000466488	0.00142757
ENSSSCG00000024696	CCNYL1	2687.51	1.74437	0.0575379	30.3169	6.86314e-202	9.43833e-200
ENSSSCG00000056258		112.693	1.74303	0.243384	7.16167	7.97015e-13	5.94034e-12
ENSSSCG00000008618	MYCN	1450.12	1.74138	0.0723995	24.0524	7.88099e-128	6.03303e-126
ENSSSCG00000014277	IRF1	1647.97	1.73977	0.0695443	25.0168	4.0163e-138	3.41056e-136
ENSSSCG00000032298	ABCC11	36.9996	1.73665	0.431839	4.02154	5.78198e-05	0.000204628
ENSSSCG00000003763	IFI44	5044.68	1.7355	0.0487228	35.6198	6.91335e-278	1.4518e-275
ENSSSCG00000040566	N4BP2L1	199.037	1.73441	0.178791	9.70074	2.99309e-22	3.74197e-21
ENSSSCG00000004755	DLL4	170.15	1.72956	0.200891	8.60942	7.34303e-18	7.47777e-17
ENSSSCG00000016626	CFTR	270.951	1.72849	0.151971	11.3738	5.64453e-30	9.58645e-29
ENSSSCG00000034339	CBARP	161.923	1.72846	0.202898	8.51885	1.61139e-17	1.62182e-16
ENSSSCG00000013263	CREB3L1	1245.77	1.7266	0.0888759	19.4271	4.55569e-84	2.1133e-82
ENSSSCG00000029438	SESN2	1519.98	1.72206	0.0719054	23.949	9.4759e-127	7.14832e-125
ENSSSCG00000011056	FRMD4A	639.693	1.72139	0.118666	14.5062	1.10726e-47	2.86303e-46
ENSSSCG00000035256	SPN	21.1097	1.72082	0.543214	3.16784	0.00153574	0.00429234
ENSSSCG00000010532	LOXL4	85.6	1.71984	0.285242	6.02943	1.64544e-09	9.56966e-09
ENSSSCG00000039053	VGF	121.306	1.71915	0.224622	7.65354	1.95518e-14	1.62566e-13
ENSSSCG00000017488	CSF3	20.9774	1.71858	0.560063	3.06855	0.00215101	0.00585304
ENSSSCG00000008123	ARID5A	49.8089	1.71786	0.363084	4.73128	2.23104e-06	9.57747e-06
ENSSSCG00000046318		21.1481	1.71537	0.524078	3.27312	0.00106368	0.00305876
ENSSSCG00000033222	TRIM14	547.513	1.71535	0.112875	15.1969	3.70921e-52	1.07339e-50
ENSSSCG00000003744	MOCOS	42.3302	1.71294	0.390228	4.3896	1.13559e-05	4.43841e-05
ENSSSCG00000061957		90.4875	1.70984	0.274552	6.22773	4.73248e-10	2.89766e-09
ENSSSCG00000023460	HPCAL4	92.6063	1.70579	0.275699	6.18714	6.12667e-10	3.71328e-09
ENSSSCG00000039442	BMP2	366.25	1.7057	0.134246	12.7057	5.49547e-37	1.15405e-35
ENSSSCG00000016322	ACKR3	246.351	1.69963	0.162382	10.4669	1.22651e-25	1.76973e-24
ENSSSCG00000037598	SNX10	2161.89	1.6971	0.0632768	26.8202	1.87931e-158	1.97328e-156
ENSSSCG00000007816	IL21R	27.4306	1.69382	0.515214	3.2876	0.00101044	0.00291972
ENSSSCG00000006835	SARS1	4466.71	1.6904	0.0487567	34.6701	2.2279e-263	4.32769e-261
ENSSSCG00000027777	PRRG1	1308.04	1.69013	0.0766023	22.0637	7.05266e-108	4.60497e-106
ENSSSCG00000015801	TLR3	1378.99	1.68801	0.0761065	22.1796	5.40503e-109	3.57422e-107
ENSSSCG00000001725	ADGRF5	24.7804	1.68582	0.547171	3.08098	0.00206319	0.00563083
ENSSSCG00000040581	CISH	51.0626	1.68457	0.353799	4.76137	1.92284e-06	8.30486e-06
ENSSSCG00000031118	PREX1	449.792	1.6836	0.122513	13.7422	5.67566e-43	1.34246e-41
ENSSSCG00000023526	RAPGEF3	34.2028	1.68261	0.4238	3.9703	7.17817e-05	0.000249941
ENSSSCG00000025593	TAP2	4935.52	1.68137	0.047769	35.1979	2.15036e-271	4.39692e-269
ENSSSCG00000056671	SMIM3	674.095	1.67764	0.103924	16.1429	1.27458e-58	4.08392e-57
ENSSSCG00000001459	HLA-DOB	34.7155	1.67277	0.447619	3.73704	0.000186199	0.00060955
ENSSSCG00000025208	RNF39	201.362	1.67227	0.175987	9.50221	2.05476e-21	2.46191e-20
ENSSSCG00000034723	PYCR1	1168.93	1.67157	0.0790464	21.1467	2.95697e-99	1.67706e-97
ENSSSCG00000020701	TTC9	2301.13	1.67067	0.0662272	25.2264	2.05561e-140	1.78459e-138
ENSSSCG00000034260	GDF15	113.774	1.66955	0.248067	6.73022	1.69406e-11	1.15211e-10
ENSSSCG00000008334	MXD1	999.314	1.66917	0.0884862	18.8637	2.26911e-79	9.96099e-78
ENSSSCG00000027646	TIPARP	1607.68	1.66599	0.0709962	23.4659	9.09551e-122	6.69877e-120
ENSSSCG00000015525	TOR3A	913.084	1.66584	0.0921614	18.0752	4.99473e-73	2.01083e-71
ENSSSCG00000036383	LGALS3BP	8449.25	1.66566	0.0422201	39.4519	0	0
ENSSSCG00000035634	PLSCR1	2720.3	1.6517	0.0623828	26.4768	1.79351e-154	1.77523e-152
ENSSSCG00000023165	SEMA7A	4694.09	1.64819	0.0563612	29.2433	5.46812e-188	6.69091e-186
ENSSSCG00000007648	GAL3ST4	30.1068	1.64426	0.454198	3.62013	0.00029445	0.000930599
ENSSSCG00000014362	HBEGF	1761.08	1.6425	0.0668936	24.5539	3.9321e-133	3.16605e-131
ENSSSCG00000012258	FUNDC1	1124.03	1.62842	0.0814185	20.0006	5.44253e-89	2.73711e-87
ENSSSCG00000024084		31.7068	1.62641	0.449535	3.61798	0.000296911	0.000937424
ENSSSCG00000032123	SPX	944.935	1.62598	0.0914009	17.7896	8.51198e-71	3.3069e-69
ENSSSCG00000046815		13.8424	1.62199	0.696019	2.33039	0.0197857	0.043184
ENSSSCG00000060417		186.683	1.62099	0.185683	8.72987	2.54974e-18	2.65037e-17
ENSSSCG00000016991	DUSP1	1407.37	1.62066	0.0744004	21.7829	3.3686e-105	2.12797e-103
ENSSSCG00000015567	NIBAN1	20.271	1.61898	0.549081	2.94852	0.00319298	0.00839859
ENSSSCG00000014825	RELT	33.7628	1.61725	0.427231	3.78541	0.000153455	0.000509116
ENSSSCG00000039962	HSPB1	25638.1	1.6122	0.034941	46.1405	0	0
ENSSSCG00000015953	DLX1	20.0556	1.61183	0.556271	2.89756	0.00376077	0.00974357
ENSSSCG00000038854	PSMF1	1867.98	1.61027	0.0738459	21.8059	2.04063e-105	1.29434e-103
ENSSSCG00000051899	B2M	13768.3	1.60672	0.038308	41.9422	0	0
ENSSSCG00000049854		20.4507	1.6009	0.543554	2.94524	0.003227	0.00847803
ENSSSCG00000037567		27.6336	1.59954	0.484567	3.30096	0.000963543	0.00279408
ENSSSCG00000005601	HSPA5	25045.2	1.59186	0.034698	45.8775	0	0
ENSSSCG00000013147	FAM111B	1203.9	1.58718	0.0803318	19.7578	6.87258e-87	3.3065e-85
ENSSSCG00000028274	FAM131B	23.0848	1.58243	0.517005	3.06076	0.00220776	0.00599906
ENSSSCG00000029030	SMCHD1	3581.27	1.57579	0.0544714	28.9287	5.20702e-184	6.13009e-182
ENSSSCG00000035216	SPRED3	41.9619	1.5724	0.38674	4.06578	4.78715e-05	0.000171411
ENSSSCG00000027660	IFI44L	5345.29	1.56963	0.0466648	33.6363	4.94777e-248	8.73731e-246
ENSSSCG00000020705	MAP3K8	326.355	1.56689	0.138499	11.3134	1.12661e-29	1.8785e-28
ENSSSCG00000060530	C1R	851.68	1.56402	0.0926957	16.8726	7.15513e-64	2.52133e-62
ENSSSCG00000028947	PELI1	5889.43	1.55742	0.0437849	35.5697	4.11729e-277	8.53103e-275
ENSSSCG00000001689	GTPBP2	1369.76	1.55645	0.0732192	21.2575	2.81268e-100	1.62487e-98
ENSSSCG00000015563	RGL1	352.386	1.5535	0.134801	11.5244	9.94498e-31	1.73257e-29
ENSSSCG00000038727	GDNF	530.955	1.55259	0.120905	12.8414	9.60932e-38	2.05687e-36
ENSSSCG00000031733	AKAP12	2838.42	1.55095	0.0583508	26.5797	1.16422e-155	1.16722e-153
ENSSSCG00000011609	FBLN2	149.83	1.54816	0.206327	7.50343	6.2168e-14	5.01865e-13
ENSSSCG00000054516	PSMA6	7102.62	1.54798	0.0425257	36.4009	4.11721e-290	8.88631e-288
ENSSSCG00000024591	ETV1	16.3651	1.54064	0.615456	2.50326	0.0123056	0.0283217
ENSSSCG00000059591	ADM2	153.907	1.53847	0.204415	7.52619	5.22438e-14	4.2351e-13
ENSSSCG00000031781	PSMB10	616.412	1.53773	0.105679	14.551	5.75756e-48	1.50122e-46
ENSSSCG00000015930	DHRS9	734.667	1.5331	0.0957845	16.0057	1.16509e-57	3.67253e-56
ENSSSCG00000000759	WNT5B	49.0757	1.53097	0.35967	4.2566	2.07556e-05	7.82301e-05
ENSSSCG00000004897	ZCCHC2	1149.5	1.52626	0.0791286	19.2883	6.73136e-83	3.0676e-81
ENSSSCG00000015841		28.2847	1.52501	0.460761	3.30977	0.000933722	0.00271571
ENSSSCG00000033025	C21orf91	348.99	1.52374	0.133971	11.3736	5.65718e-30	9.59744e-29
ENSSSCG00000033113	CHMP7	2722.91	1.51842	0.0567396	26.7613	9.12269e-158	9.51453e-156
ENSSSCG00000040931	SLC17A9	267.372	1.51529	0.154407	9.81357	9.8419e-23	1.25466e-21
ENSSSCG00000005087	SIX1	204.054	1.50823	0.180767	8.34351	7.21194e-17	6.95676e-16
ENSSSCG00000059404		89.9602	1.50461	0.263318	5.71404	1.10327e-08	5.97588e-08
ENSSSCG00000027860	ERAP2	2044.37	1.50398	0.0682303	22.0426	1.12429e-107	7.31021e-106
ENSSSCG00000027325	TRNP1	317.67	1.50022	0.142161	10.553	4.9214e-26	7.1946e-25
ENSSSCG00000001011	SERPINB1	1796.51	1.49891	0.0697746	21.4821	2.28752e-102	1.37783e-100
ENSSSCG00000025578	ALDH1A2	5875.93	1.49781	0.0444828	33.6716	1.50557e-248	2.68926e-246
ENSSSCG00000044174		40.4187	1.49748	0.391351	3.82644	0.00013001	0.000435609
ENSSSCG00000056699		1856.95	1.4969	0.0667572	22.423	2.34594e-111	1.59196e-109
ENSSSCG00000009720	DDX60	9154.38	1.49442	0.0425612	35.1122	4.3943e-270	8.75481e-268
ENSSSCG00000039707	RTKN2	1071.8	1.48679	0.0825566	18.0094	1.64489e-72	6.57111e-71
ENSSSCG00000001913	STOML1	209.826	1.48502	0.178288	8.32935	8.12849e-17	7.80215e-16
ENSSSCG00000035077	INHBA	21.3684	1.48255	0.559676	2.64894	0.0080744	0.0194145
ENSSSCG00000029456	SLC7A1	1654.95	1.48191	0.0687759	21.5469	5.66356e-103	3.42458e-101
ENSSSCG00000004657	CEP152	471.604	1.47775	0.121741	12.1385	6.6041e-34	1.28445e-32
ENSSSCG00000041410		54.5967	1.47609	0.346574	4.2591	2.05256e-05	7.74005e-05
ENSSSCG00000004695	WDR76	540.11	1.47541	0.110812	13.3145	1.90669e-40	4.25108e-39
ENSSSCG00000050974		73.0512	1.4744	0.298062	4.94662	7.55116e-07	3.40294e-06
ENSSSCG00000021259	CDA	692.725	1.47405	0.1008	14.6236	1.98722e-48	5.21646e-47
ENSSSCG00000005533	PTGS1	273.27	1.4715	0.1561	9.42661	4.23563e-21	4.99786e-20
ENSSSCG00000017924	PELP1	1812.55	1.46579	0.067572	21.6923	2.42769e-104	1.50906e-102
ENSSSCG00000015982	HOXD9	21.6199	1.46476	0.519685	2.81854	0.00482419	0.0122137
ENSSSCG00000037470	SNORA70	18.3789	1.46206	0.5776	2.53126	0.0113653	0.026345
ENSSSCG00000006127	NBN	507.459	1.45927	0.121358	12.0244	2.64431e-33	5.03586e-32
ENSSSCG00000021597	PHLDA2	4383.7	1.4585	0.159569	9.14028	6.22925e-20	6.96692e-19
ENSSSCG00000016501	KDM7A	861.57	1.45504	0.0889392	16.3599	3.69767e-60	1.22259e-58
ENSSSCG00000051968		163.729	1.4531	0.209888	6.92324	4.4143e-12	3.12378e-11
ENSSSCG00000038141		131.42	1.45185	0.220364	6.58842	4.44537e-11	2.93712e-10
ENSSSCG00000024881	TCP11L2	1413.78	1.45112	0.0764724	18.9758	2.70374e-80	1.20046e-78
ENSSSCG00000005287	PSAT1	2420.63	1.44768	0.0577708	25.059	1.39337e-138	1.18972e-136
ENSSSCG00000016677	GARS1	11084.1	1.44412	0.0396676	36.4056	3.47717e-290	7.61059e-288
ENSSSCG00000004221	HINT3	283.28	1.44318	0.156803	9.20379	3.45543e-20	3.90526e-19
ENSSSCG00000059465		923.094	1.43994	0.0863203	16.6814	1.78972e-62	6.22199e-61
ENSSSCG00000012053	CBR3	34.7962	1.43891	0.432285	3.32862	0.000872786	0.00255089
ENSSSCG00000036466	METTL21A	209.235	1.43579	0.169661	8.46266	2.61342e-17	2.59671e-16
ENSSSCG00000038594		6015.91	1.43497	0.0450928	31.8225	3.15765e-222	4.907e-220
ENSSSCG00000006776	MOV10	5416.2	1.43247	0.0454412	31.5236	4.13104e-218	6.23265e-216
ENSSSCG00000016261	SP110	922.893	1.42931	0.0968978	14.7507	3.04416e-49	8.19866e-48
ENSSSCG00000005227	PUM3	2324.13	1.42528	0.0623991	22.8413	1.78359e-115	1.26561e-113
ENSSSCG00000026152	PRKD2	1526.73	1.42479	0.0737694	19.3142	4.08357e-83	1.86643e-81
ENSSSCG00000033526	BAG2	705.983	1.41903	0.0966428	14.6833	8.25278e-49	2.19228e-47
ENSSSCG00000017561	ABCC3	5053.94	1.41869	0.0482899	29.3787	1.02869e-189	1.29966e-187
ENSSSCG00000032960	MANEAL	200.306	1.41813	0.187557	7.56106	3.99811e-14	3.26659e-13
ENSSSCG00000037735		1232.25	1.41556	0.0861014	16.4406	9.79776e-61	3.28849e-59
ENSSSCG00000055937		27.3576	1.41428	0.49217	2.87356	0.00405876	0.0104512
ENSSSCG00000063342		17.185	1.41149	0.594847	2.37287	0.0176507	0.0390568
ENSSSCG00000038126	MGAT3	73.7232	1.41056	0.291538	4.83834	1.30929e-06	5.75406e-06
ENSSSCG00000029813	TSPAN5	266.281	1.40828	0.152224	9.25138	2.21621e-20	2.52863e-19
ENSSSCG00000040056		5146.43	1.40768	0.0465017	30.2716	2.71171e-201	3.69649e-199
ENSSSCG00000024431	ATG9B	118.761	1.40706	0.224269	6.27398	3.51932e-10	2.17456e-09
ENSSSCG00000060276		42.5536	1.40581	0.363978	3.86236	0.000112298	0.000379702
ENSSSCG00000003105	SLC1A5	4914.49	1.40046	0.0481449	29.0885	5.02513e-186	6.05352e-184
ENSSSCG00000031380	MARCKSL1	6520.05	1.39973	0.0466245	30.0214	5.1605e-198	6.8542e-196
ENSSSCG00000032434	PLAUR	2054.18	1.39922	0.0657479	21.2816	1.68111e-100	9.74792e-99
ENSSSCG00000012915	CLCF1	669.611	1.39817	0.101923	13.718	7.9235e-43	1.86845e-41
ENSSSCG00000012857	CARS1	2463.36	1.39776	0.0581651	24.0309	1.32364e-127	1.0083e-125
ENSSSCG00000027476		158.723	1.39292	0.207035	6.72795	1.72067e-11	1.16969e-10
ENSSSCG00000009951	SGSM1	43.1476	1.38996	0.373674	3.7197	0.00019946	0.000648859
ENSSSCG00000001509	DAXX	1544.01	1.38954	0.0712753	19.4954	1.20149e-84	5.64085e-83
ENSSSCG00000018063		13325.5	1.38886	0.0412243	33.6903	8.01795e-249	1.44883e-246
ENSSSCG00000010831	DUSP10	608.258	1.38839	0.106419	13.0465	6.65592e-39	1.44864e-37
ENSSSCG00000014835	C2CD3	1410.61	1.38825	0.0765596	18.1329	1.75272e-73	7.09305e-72
ENSSSCG00000014093	CRHBP	26.736	1.38685	0.469141	2.95614	0.00311514	0.00821889
ENSSSCG00000001470	SLA-DMA	25.51	1.38504	0.505455	2.74018	0.00614052	0.0151803
ENSSSCG00000028109	SNTB2	135.596	1.38315	0.224411	6.16347	7.11666e-10	4.28323e-09
ENSSSCG00000010540	ENTPD7	1065.54	1.38125	0.0836541	16.5115	3.03262e-61	1.02673e-59
ENSSSCG00000055535		29.9303	1.38038	0.438149	3.15048	0.00163004	0.00453631
ENSSSCG00000062259		31.9103	1.37969	0.453876	3.0398	0.00236732	0.00639684
ENSSSCG00000007189	SDCBP2	2391.57	1.37865	0.0598626	23.0302	2.32417e-117	1.67211e-115
ENSSSCG00000021306	GJC1	222.035	1.37507	0.169188	8.12745	4.38409e-16	4.03607e-15
ENSSSCG00000056261		146.361	1.37444	0.207202	6.63333	3.28198e-11	2.18424e-10
ENSSSCG00000045063		19.8697	1.37212	0.563257	2.43605	0.0148484	0.0334171
ENSSSCG00000058071		1938.47	1.36846	0.0628799	21.763	5.19765e-105	3.2701e-103
ENSSSCG00000061504	CFAP69	62.2349	1.36392	0.314272	4.33993	1.42525e-05	5.48228e-05
ENSSSCG00000022780	UGCG	815.865	1.36224	0.0925104	14.7253	4.43591e-49	1.19057e-47
ENSSSCG00000002959	FAM98C	293.85	1.35851	0.144171	9.4229	4.38816e-21	5.16215e-20
ENSSSCG00000012352	KLF8	141.443	1.35647	0.205827	6.59034	4.38818e-11	2.90303e-10
ENSSSCG00000005511	TRAF1	162.459	1.35606	0.207762	6.52698	6.7109e-11	4.3966e-10
ENSSSCG00000047932	HSPA6	49.6801	1.35567	0.356772	3.79984	0.000144791	0.000482328
ENSSSCG00000015650	MAPKAPK2	1656.75	1.35491	0.0714664	18.9587	3.74355e-80	1.6574e-78
ENSSSCG00000014302	CDKL3	16.5477	1.35395	0.589695	2.29601	0.0216753	0.0468345
ENSSSCG00000055869	SRM	360.259	1.3533	0.132979	10.1767	2.51847e-24	3.47884e-23
ENSSSCG00000036135	COL1A1	101.505	1.35167	0.242218	5.58039	2.39983e-08	1.25567e-07
ENSSSCG00000016090	SPATS2L	3603.35	1.35162	0.0538672	25.0917	6.12971e-139	5.29198e-137
ENSSSCG00000031882	PNPT1	3453	1.35078	0.0522893	25.8328	3.80045e-147	3.47406e-145
ENSSSCG00000016438	NUB1	2374.22	1.34931	0.0618515	21.8152	1.66291e-105	1.05908e-103
ENSSSCG00000022868	KCTD4	27.6822	1.34881	0.474507	2.84255	0.00447545	0.0114239
ENSSSCG00000030369	YARS1	2006.96	1.34807	0.0621591	21.6874	2.69664e-104	1.66955e-102
ENSSSCG00000013382	PLEKHA7	1406.54	1.34497	0.0736483	18.262	1.6611e-74	6.90201e-73
ENSSSCG00000009083	SPRY1	393.513	1.34459	0.126624	10.6188	2.43685e-26	3.61342e-25
ENSSSCG00000003079		725.848	1.34246	0.100348	13.378	8.12568e-41	1.83536e-39
ENSSSCG00000017985	RNF222	63.1049	1.34095	0.32402	4.13849	3.49598e-05	0.000127679
ENSSSCG00000041959		27.0381	1.3405	0.471432	2.84347	0.00446256	0.0113947
ENSSSCG00000027478	PPCDC	218.226	1.34043	0.169058	7.92878	2.21312e-15	1.94965e-14
ENSSSCG00000011465	PDE12	1297.8	1.3398	0.077421	17.3054	4.28314e-67	1.6e-65
ENSSSCG00000039476		214.43	1.33896	0.16974	7.88831	3.06297e-15	2.67708e-14
ENSSSCG00000003080		95.4026	1.33347	0.244017	5.46467	4.63768e-08	2.36837e-07
ENSSSCG00000004142	CITED2	2189	1.33094	0.0597317	22.2821	5.51636e-110	3.67915e-108
ENSSSCG00000031456	ARL5B	2491.14	1.32888	0.0573102	23.1875	6.09079e-119	4.4437e-117
ENSSSCG00000023870	SNORD12	83.5461	1.32797	0.273363	4.85788	1.1865e-06	5.236e-06
ENSSSCG00000030903	CDSN	41.699	1.32666	0.369044	3.59484	0.00032459	0.00101849
ENSSSCG00000002470	DDX24	2257.03	1.32297	0.0602061	21.9741	5.09646e-107	3.29995e-105
ENSSSCG00000017868	P2RX5	134.398	1.32271	0.224031	5.90413	3.54522e-09	2.0041e-08
ENSSSCG00000015784	ACSL1	2109.23	1.32107	0.0612641	21.5635	3.95208e-103	2.39904e-101
ENSSSCG00000013377	USH1C	231.95	1.32105	0.175927	7.50908	5.95459e-14	4.81198e-13
ENSSSCG00000063017	ZNF697	122.024	1.32053	0.222211	5.94267	2.80419e-09	1.5939e-08
ENSSSCG00000042468		19.7021	1.32025	0.571978	2.30822	0.020987	0.0454802
ENSSSCG00000027121	ODC1	8869.63	1.31946	0.0431994	30.5435	6.90791e-205	9.58472e-203
ENSSSCG00000018032	TRPV2	163.211	1.31739	0.193511	6.80783	9.90821e-12	6.83416e-11
ENSSSCG00000001517		34.4094	1.31582	0.424665	3.0985	0.00194506	0.00533277
ENSSSCG00000010475	CYP26A1	540.615	1.31425	0.114758	11.4524	2.28696e-30	3.90972e-29
ENSSSCG00000002004	PSME2	4363.1	1.31303	0.0501896	26.1614	7.30197e-151	6.8357e-149
ENSSSCG00000036360	LURAP1L	114.186	1.3104	0.248987	5.26291	1.41791e-07	6.91815e-07
ENSSSCG00000042162	KCNJ11	76.2906	1.30697	0.279085	4.68306	2.82619e-06	1.19834e-05
ENSSSCG00000016101	CFLAR	2151.01	1.3053	0.0619229	21.0794	1.22964e-98	6.87361e-97
ENSSSCG00000014092	S100Z	37.9301	1.30519	0.39783	3.28078	0.00103522	0.00298577
ENSSSCG00000054186	SDF2L1	341.779	1.30332	0.13872	9.39531	5.70475e-21	6.67056e-20
ENSSSCG00000062685	ATAD1	3045.62	1.30291	0.0568164	22.932	2.22824e-116	1.59571e-114
ENSSSCG00000016053	NEMP2	324.312	1.30253	0.141283	9.21928	2.99092e-20	3.39263e-19
ENSSSCG00000026940	CASP10	991.698	1.3014	0.0863159	15.0772	2.28721e-51	6.47417e-50
ENSSSCG00000026169	MFSD12	10696.1	1.29782	0.038794	33.4541	2.24114e-245	3.8697e-243
ENSSSCG00000005229	VLDLR	5964.38	1.29328	0.046048	28.0854	1.47699e-173	1.67536e-171
ENSSSCG00000000156	FBXO7	1128.68	1.29219	0.0788389	16.3903	2.24402e-60	7.49936e-59
ENSSSCG00000010146	LGALS8	2149.16	1.29206	0.06128	21.0845	1.10481e-98	6.1981e-97
ENSSSCG00000003112	BBC3	334.821	1.29009	0.135221	9.54058	1.42036e-21	1.7137e-20
ENSSSCG00000017402	STAT5A	203.709	1.29005	0.175077	7.36845	1.72624e-13	1.35689e-12
ENSSSCG00000017251	SOX9	124.776	1.28814	0.233319	5.52094	3.37186e-08	1.7414e-07
ENSSSCG00000029323	KCNE3	137.091	1.28258	0.208709	6.14532	7.98013e-10	4.77517e-09
ENSSSCG00000057358	MAFK	696.917	1.28034	0.103581	12.3607	4.2654e-35	8.63078e-34
ENSSSCG00000033313	C7orf31	87.0411	1.28006	0.25977	4.92768	8.32099e-07	3.73076e-06
ENSSSCG00000015659	YOD1	568.019	1.2757	0.105696	12.0695	1.52986e-33	2.92784e-32
ENSSSCG00000061490		28.5683	1.27343	0.480226	2.65174	0.0080078	0.0192604
ENSSSCG00000035598	EDN1	962.01	1.27256	0.0861552	14.7705	2.26885e-49	6.14249e-48
ENSSSCG00000008702		151.108	1.27186	0.205371	6.19297	5.90425e-10	3.58407e-09
ENSSSCG00000022004	SH3BP2	268.583	1.2716	0.154292	8.24152	1.7004e-16	1.60439e-15
ENSSSCG00000002329	MAP3K9	583.554	1.27152	0.107034	11.8796	1.51137e-32	2.81952e-31
ENSSSCG00000009123	CAMK2D	1429.61	1.27131	0.0740485	17.1687	4.55796e-66	1.67845e-64
ENSSSCG00000006552	HAX1	392.378	1.27131	0.128816	9.86921	5.66101e-23	7.34325e-22
ENSSSCG00000008496	EIF2AK2	4359.31	1.27	0.0508835	24.9589	1.70872e-137	1.43533e-135
ENSSSCG00000010209	FAM13C	616.225	1.26667	0.103001	12.2976	9.32604e-35	1.85803e-33
ENSSSCG00000002306	GALNT16	669.183	1.2656	0.102731	12.3195	7.11223e-35	1.42245e-33
ENSSSCG00000050648		91.8151	1.26271	0.25463	4.959	7.08562e-07	3.20555e-06
ENSSSCG00000003192	IL4I1	36.8467	1.25884	0.404968	3.10849	0.00188047	0.00517578
ENSSSCG00000038912		16543.6	1.25818	0.0381316	32.9956	9.38877e-239	1.56883e-236
ENSSSCG00000058136	DHRS11	1659.59	1.25481	0.0716527	17.5123	1.15374e-68	4.39441e-67
ENSSSCG00000031398		59.7314	1.25429	0.319781	3.92234	8.76938e-05	0.000300698
ENSSSCG00000036340	ZBTB5	206.691	1.25396	0.182124	6.8852	5.77066e-12	4.04858e-11
ENSSSCG00000011516	EIF4E3	286.21	1.25323	0.150841	8.30825	9.71233e-17	9.28798e-16
ENSSSCG00000038452	ADAMTS17	165.983	1.25212	0.194707	6.43079	1.26944e-10	8.13152e-10
ENSSSCG00000016548		517.16	1.25065	0.116742	10.713	8.84533e-27	1.32552e-25
ENSSSCG00000015673	KYNU	191.731	1.2475	0.191804	6.50403	7.81941e-11	5.08851e-10
ENSSSCG00000030278	MLLT11	434.914	1.24524	0.123662	10.0697	7.51852e-24	1.02042e-22
ENSSSCG00000006682		591.834	1.24288	0.10782	11.5274	9.59796e-31	1.67399e-29
ENSSSCG00000023177	RRP9	579.075	1.24286	0.10922	11.3795	5.29259e-30	8.99856e-29
ENSSSCG00000013313	PRRG4	1782.02	1.2411	0.0694142	17.8796	1.70083e-71	6.67445e-70
ENSSSCG00000057984		41.7287	1.24095	0.406524	3.05259	0.00226872	0.00615223
ENSSSCG00000008572	GAREM2	107.066	1.24066	0.255085	4.86373	1.15194e-06	5.08988e-06
ENSSSCG00000012315	SYNJ2	911.117	1.24024	0.0860131	14.4192	3.91678e-47	1.0011e-45
ENSSSCG00000037867		64.879	1.23741	0.32253	3.83656	0.00012477	0.00041959
ENSSSCG00000038404		1011.81	1.23305	0.0841319	14.6561	1.23135e-48	3.25427e-47
ENSSSCG00000059013	DUSP7	1907.46	1.23303	0.0684773	18.0064	1.73504e-72	6.89578e-71
ENSSSCG00000005045	BMP4	2229.42	1.22974	0.0635011	19.3656	1.50605e-83	6.96549e-82
ENSSSCG00000014303	JADE2	238.223	1.22792	0.164965	7.44354	9.80217e-14	7.8196e-13
ENSSSCG00000015649	DYRK3	71.3129	1.2238	0.284673	4.29895	1.71606e-05	6.53297e-05
ENSSSCG00000004830		3323.92	1.22267	0.0571626	21.3893	1.68145e-101	9.93526e-100
ENSSSCG00000028282	SLC1A4	1402.33	1.22111	0.0758717	16.0944	2.79487e-58	8.90006e-57
ENSSSCG00000011848	TFRC	4323.7	1.22093	0.0486985	25.0713	1.02401e-138	8.79175e-137
ENSSSCG00000009959	ASPHD2	176.692	1.22081	0.190984	6.39223	1.63488e-10	1.03825e-09
ENSSSCG00000001041	PAK1IP1	930.773	1.21722	0.0843579	14.4292	3.38773e-47	8.68735e-46
ENSSSCG00000008289	MTHFD2	1909.37	1.21691	0.0631463	19.2713	9.34737e-83	4.24731e-81
ENSSSCG00000030388	UPP1	519.547	1.21612	0.117774	10.3259	5.38229e-25	7.59681e-24
ENSSSCG00000011495	PRICKLE2	860.15	1.21583	0.0895224	13.5813	5.17072e-42	1.19751e-40
ENSSSCG00000037699		30.1957	1.21542	0.447155	2.71812	0.00656536	0.0161057
ENSSSCG00000011133	PFKFB3	433.661	1.21524	0.121017	10.0418	9.97977e-24	1.3474e-22
ENSSSCG00000015850	DUSP4	9986.54	1.21394	0.0417228	29.0953	4.11155e-186	4.99168e-184
ENSSSCG00000000437	ARHGAP9	133.505	1.21343	0.217824	5.5707	2.53714e-08	1.32528e-07
ENSSSCG00000029230	ECM1	5345	1.2099	0.0566116	21.3719	2.44018e-101	1.43638e-99
ENSSSCG00000032242	HMGA1	7355.47	1.20771	0.0430111	28.0791	1.76136e-173	1.98345e-171
ENSSSCG00000013105	CCDC86	489.435	1.20083	0.114373	10.4992	8.71063e-26	1.26036e-24
ENSSSCG00000040507	PDLIM7	1779.56	1.19756	0.0712878	16.7989	2.48444e-63	8.69553e-62
ENSSSCG00000059058	ATF4	9661.57	1.19745	0.0388952	30.7867	3.95443e-208	5.58653e-206
ENSSSCG00000017741	TEFM	140.948	1.19679	0.217163	5.51104	3.56721e-08	1.83862e-07
ENSSSCG00000005636	SLC25A25	752.477	1.19272	0.101693	11.7287	9.08506e-32	1.65512e-30
ENSSSCG00000012965	DRAP1	3313.54	1.19198	0.056393	21.137	3.63613e-99	2.05474e-97
ENSSSCG00000013448	MKNK2	4861.45	1.18983	0.0470083	25.311	2.41675e-141	2.13388e-139
ENSSSCG00000028585		1370.84	1.1894	0.0726949	16.3616	3.59764e-60	1.19205e-58
ENSSSCG00000021815		436.536	1.18574	0.121167	9.78602	1.29279e-22	1.64268e-21
ENSSSCG00000004342	NDUFAF4	228.616	1.1795	0.164678	7.16243	7.92622e-13	5.91126e-12
ENSSSCG00000004487	MTO1	630.04	1.17776	0.102792	11.4576	2.15341e-30	3.68953e-29
ENSSSCG00000008034	NOXO1	22.4901	1.1767	0.516913	2.27641	0.0228216	0.0490388
ENSSSCG00000052885		27.5032	1.17667	0.468389	2.51216	0.0119995	0.0276788
ENSSSCG00000031492	PPP1R18	1044.41	1.17543	0.0813686	14.4457	2.66678e-47	6.84989e-46
ENSSSCG00000036832	STK40	1492.86	1.17411	0.0753417	15.5838	9.38132e-55	2.80357e-53
ENSSSCG00000002867	CEBPG	1274.03	1.17316	0.075167	15.6073	6.49027e-55	1.95085e-53
ENSSSCG00000023229	ETV5	254.838	1.17296	0.155671	7.53488	4.88772e-14	3.97255e-13
ENSSSCG00000013292	PRR5L	29.1593	1.1716	0.457536	2.56067	0.010447	0.0244496
ENSSSCG00000010795	NDUFAB1	2919.01	1.17158	0.0642998	18.2206	3.54211e-74	1.46006e-72
ENSSSCG00000037892	YPEL4	63.9192	1.17133	0.300188	3.902	9.54009e-05	0.000325759
ENSSSCG00000038916	LSM10	274.413	1.16993	0.151838	7.70511	1.30726e-14	1.10167e-13
ENSSSCG00000016243	RHBDD1	821.861	1.16982	0.0904694	12.9305	3.02651e-38	6.52315e-37
ENSSSCG00000000600	EPS8	3826.3	1.16912	0.0520873	22.4454	1.4206e-111	9.6825e-110
ENSSSCG00000057650		97.0041	1.1678	0.25462	4.58645	4.50839e-06	1.85935e-05
ENSSSCG00000008849		35.5024	1.1672	0.409894	2.84757	0.00440548	0.0112693
ENSSSCG00000037532	MNDA	2788.44	1.16528	0.0607283	19.1884	4.62851e-82	2.08484e-80
ENSSSCG00000015435	NAMPT	2034.39	1.16378	0.0625397	18.6087	2.73229e-77	1.17617e-75
ENSSSCG00000013775	ADGRE5	256.755	1.16168	0.156882	7.40479	1.31361e-13	1.04098e-12
ENSSSCG00000000653	CD69	488.082	1.16065	0.121288	9.56936	1.07573e-21	1.306e-20
ENSSSCG00000039370		238.564	1.15974	0.158649	7.31011	2.6693e-13	2.07094e-12
ENSSSCG00000022301	EIF4EBP1	1885.67	1.15739	0.0633922	18.2576	1.79884e-74	7.4544e-73
ENSSSCG00000033262	CD74	87.3058	1.15735	0.269571	4.2933	1.7604e-05	6.69522e-05
ENSSSCG00000034994	AKAP1	666.374	1.15101	0.103459	11.1252	9.45625e-29	1.54036e-27
ENSSSCG00000021818	ENOX1	53.2405	1.14996	0.349411	3.29113	0.000997841	0.00288707
ENSSSCG00000030260		1200.99	1.14961	0.0752537	15.2764	1.09808e-52	3.20154e-51
ENSSSCG00000011825	ATP13A3	2442.96	1.14751	0.0572605	20.0403	2.45482e-89	1.24666e-87
ENSSSCG00000032164	PEA15	6242.24	1.1452	0.0476048	24.0564	7.15352e-128	5.50325e-126
ENSSSCG00000017879	SPNS2	888.781	1.14387	0.0922943	12.3937	2.828e-35	5.75977e-34
ENSSSCG00000040344	TES	4910.54	1.14365	0.0461574	24.7773	1.57635e-135	1.30997e-133
ENSSSCG00000005922		40.5433	1.14104	0.397647	2.86948	0.00411147	0.0105712
ENSSSCG00000005222	SLC1A1	439.349	1.14019	0.123618	9.22345	2.8768e-20	3.26795e-19
ENSSSCG00000033465		193.239	1.1358	0.181016	6.2746	3.50536e-10	2.16766e-09
ENSSSCG00000010118	HIRA	2912.55	1.13336	0.0572924	19.7821	4.24847e-87	2.05673e-85
ENSSSCG00000016836	NADK2	526.79	1.13288	0.111745	10.1381	3.74249e-24	5.12408e-23
ENSSSCG00000030241		231.559	1.1278	0.178893	6.30436	2.89389e-10	1.7974e-09
ENSSSCG00000011877	CD86	2165.37	1.1276	0.062771	17.9637	3.74948e-72	1.4864e-70
ENSSSCG00000017642	MTMR4	1388.34	1.12739	0.0712632	15.8201	2.26214e-56	6.98878e-55
ENSSSCG00000033982	ZNHIT1	1242.06	1.12691	0.0750673	15.012	6.13083e-51	1.71047e-49
ENSSSCG00000043519		240.199	1.12519	0.174227	6.45817	1.05977e-10	6.83068e-10
ENSSSCG00000005027	FRMD6	1729.7	1.12326	0.0651761	17.2342	1.47153e-66	5.44465e-65
ENSSSCG00000006543	ADAR	2832.6	1.12278	0.0558756	20.0944	8.26852e-90	4.24068e-88
ENSSSCG00000011264	CSRNP1	1212.9	1.12216	0.0789931	14.2057	8.4399e-46	2.12227e-44
ENSSSCG00000000896	NTN4	11730.1	1.12194	0.0380668	29.4729	6.4104e-191	8.23285e-189
ENSSSCG00000030655	MAMDC2	426.695	1.12151	0.119547	9.38135	6.51309e-21	7.61003e-20
ENSSSCG00000002446	ATXN3	1155.37	1.12145	0.0798423	14.0459	8.16684e-45	2.01769e-43
ENSSSCG00000014149	MEF2C	40.0789	1.12133	0.416035	2.69527	0.00703326	0.0171124
ENSSSCG00000006290	SLC19A2	635.478	1.12105	0.101945	10.9966	3.96881e-28	6.3192e-27
ENSSSCG00000036002	TGIF2	230.793	1.11974	0.163145	6.86345	6.72159e-12	4.69454e-11
ENSSSCG00000009239		1880.39	1.11946	0.0649678	17.231	1.55449e-66	5.73794e-65
ENSSSCG00000001952	NFKBIA	1851.14	1.11943	0.0653161	17.1387	7.6342e-66	2.80462e-64
ENSSSCG00000001700	SLC29A1	870.315	1.11433	0.0890294	12.5164	6.07472e-36	1.25701e-34
ENSSSCG00000029592	GPRC5A	13717.3	1.11419	0.0391134	28.4861	1.74374e-178	1.99248e-176
ENSSSCG00000039626	DERL3	181.805	1.11413	0.185241	6.01448	1.80462e-09	1.04369e-08
ENSSSCG00000047415		99.0872	1.11393	0.256554	4.34191	1.41249e-05	5.43993e-05
ENSSSCG00000038888	C1orf122	433.966	1.11176	0.130162	8.5414	1.32601e-17	1.3372e-16
ENSSSCG00000016853	RICTOR	864.533	1.11158	0.0883896	12.5759	2.86554e-36	5.96125e-35
ENSSSCG00000026733	HIPK2	366.658	1.1109	0.138174	8.03981	8.99815e-16	8.125e-15
ENSSSCG00000009035	SLC10A7	269.939	1.10907	0.15423	7.19098	6.43272e-13	4.85029e-12
ENSSSCG00000003729	RNF125	320.528	1.10835	0.137573	8.05644	7.85515e-16	7.12188e-15
ENSSSCG00000010772	ADAM8	8994.46	1.10794	0.0415207	26.6842	7.18703e-157	7.29977e-155
ENSSSCG00000000402	RBMS2	1760.64	1.10696	0.0667642	16.5802	9.69253e-62	3.28869e-60
ENSSSCG00000003718	TAF4B	208.137	1.10562	0.170676	6.47791	9.30011e-11	6.01931e-10
ENSSSCG00000017506	FBXL20	580.787	1.10517	0.116398	9.49481	2.20618e-21	2.64129e-20
ENSSSCG00000012968	CCDC85B	743.802	1.10488	0.0973051	11.3548	7.02295e-30	1.18756e-28
ENSSSCG00000022200	SYT17	249.744	1.10468	0.154039	7.17138	7.42466e-13	5.55777e-12
ENSSSCG00000004509	LIPG	6586.89	1.10459	0.0447646	24.6755	1.96022e-134	1.61174e-132
ENSSSCG00000022692	RINL	36.9865	1.10432	0.405791	2.7214	0.00650064	0.0159614
ENSSSCG00000023894	AKNA	123.301	1.10414	0.219483	5.03063	4.88882e-07	2.23777e-06
ENSSSCG00000021712	HERC6	7785.71	1.10339	0.0405824	27.1889	8.7801e-163	9.60865e-161
ENSSSCG00000028562		99.8659	1.10249	0.25911	4.25489	2.09153e-05	7.88128e-05
ENSSSCG00000009256	ANTXR2	495.256	1.10225	0.110596	9.96651	2.13607e-23	2.842e-22
ENSSSCG00000009434	RGCC	346.441	1.10169	0.136293	8.08324	6.30672e-16	5.74818e-15
ENSSSCG00000001984	KHNYN	3393.24	1.10056	0.0519894	21.169	1.8451e-99	1.05029e-97
ENSSSCG00000009778	RILPL2	145.178	1.10027	0.205625	5.35083	8.75526e-08	4.35382e-07
ENSSSCG00000000958	DYRK2	6625.12	1.09953	0.0435511	25.247	1.2212e-140	1.07218e-138
ENSSSCG00000027806	SAMHD1	478.618	1.09869	0.120701	9.10256	8.823e-20	9.76563e-19
ENSSSCG00000013457	DOT1L	1701.91	1.09666	0.0722315	15.1826	4.61197e-52	1.32477e-50
ENSSSCG00000004192	CCN2	4492.63	1.0961	0.0489229	22.4045	3.55422e-111	2.40142e-109
ENSSSCG00000026552	MFSD14B	5486.65	1.09599	0.0494132	22.1802	5.33729e-109	3.54451e-107
ENSSSCG00000031130	ZBED1	875.88	1.09501	0.0886921	12.3462	5.10499e-35	1.03162e-33
ENSSSCG00000004225	TPD52L1	303.622	1.09499	0.139346	7.85806	3.90139e-15	3.38324e-14
ENSSSCG00000010530	CRTAC1	1559.73	1.0942	0.0677757	16.1444	1.24372e-58	4.00155e-57
ENSSSCG00000052282		48.7498	1.09408	0.339367	3.22389	0.00126464	0.00359343
ENSSSCG00000000078	TNRC6B	774.882	1.09275	0.0926478	11.7947	4.15584e-32	7.64281e-31
ENSSSCG00000035059	MCM10	1626.26	1.08849	0.0687474	15.8332	1.83551e-56	5.69339e-55
ENSSSCG00000001835	ABHD2	1122.51	1.08798	0.080713	13.4796	2.06281e-41	4.72802e-40
ENSSSCG00000039144		422.471	1.0845	0.123	8.81708	1.1748e-18	1.23521e-17
ENSSSCG00000000736	TEAD4	1397.11	1.08449	0.0734307	14.7689	2.32443e-49	6.28204e-48
ENSSSCG00000017414	KAT2A	1336.36	1.08304	0.0725202	14.9344	1.96962e-50	5.43658e-49
ENSSSCG00000012893	UNC93B1	4020.46	1.08159	0.0530203	20.3995	1.69074e-92	8.81682e-91
ENSSSCG00000056738		468.743	1.08101	0.123071	8.78361	1.58307e-18	1.65663e-17
ENSSSCG00000013419	R3HDM4	1608.72	1.08075	0.0673724	16.0414	6.56497e-58	2.07779e-56
ENSSSCG00000008729	LYAR	777.564	1.08006	0.101042	10.6892	1.14319e-26	1.70655e-25
ENSSSCG00000020906	GHSR	3663.26	1.07954	0.0544887	19.8121	2.34184e-87	1.13725e-85
ENSSSCG00000061324	METTL1	4267.88	1.07851	0.106727	10.1053	5.23374e-24	7.14696e-23
ENSSSCG00000007808	NFATC2IP	498.355	1.07697	0.113661	9.47523	2.66182e-21	3.17457e-20
ENSSSCG00000003943	MED8	1159.95	1.07591	0.0784869	13.7082	9.07343e-43	2.13638e-41
ENSSSCG00000006340	UAP1	1438.11	1.07583	0.0714213	15.0632	2.82746e-51	7.97435e-50
ENSSSCG00000022361	BANK1	32.9027	1.07406	0.438822	2.44759	0.0143815	0.0324837
ENSSSCG00000033780	B4GALNT4	43.0059	1.07346	0.369873	2.90225	0.00370492	0.00961658
ENSSSCG00000063428	MYL6B	186.139	1.07124	0.175162	6.11572	9.61246e-10	5.71234e-09
ENSSSCG00000044141	PHLDA1	5877.78	1.07051	0.05325	20.1035	6.87244e-90	3.53635e-88
ENSSSCG00000000464	C12orf56	465.746	1.07042	0.116299	9.2041	3.44531e-20	3.89667e-19
ENSSSCG00000025691	BCL10	1293.73	1.06926	0.075656	14.1332	2.37072e-45	5.904e-44
ENSSSCG00000009395	SETDB2	473.44	1.06915	0.121381	8.80818	1.27192e-18	1.33461e-17
ENSSSCG00000016882	PARP8	966.118	1.06753	0.0866077	12.3261	6.55684e-35	1.31306e-33
ENSSSCG00000021698	RRP1B	706.729	1.06336	0.0970696	10.9546	6.31442e-28	9.92174e-27
ENSSSCG00000004826	SELENOS	756.319	1.06326	0.0928159	11.4556	2.20449e-30	3.77287e-29
ENSSSCG00000012055	MORC3	1168.53	1.06182	0.0814534	13.0359	7.64248e-39	1.66104e-37
ENSSSCG00000033307	GNG4	183.396	1.06061	0.184628	5.74461	9.2131e-09	5.01652e-08
ENSSSCG00000033695	KCTD15	384.211	1.06051	0.127278	8.33224	7.93274e-17	7.62321e-16
ENSSSCG00000017578	ITGA3	11367.2	1.06019	0.0430658	24.6179	8.12767e-134	6.61277e-132
ENSSSCG00000022225	NOP58	3857.17	1.05934	0.0531744	19.9221	2.619e-88	1.30446e-86
ENSSSCG00000005959		1823.82	1.057	0.0654069	16.1603	9.6055e-59	3.10978e-57
ENSSSCG00000000216	ASIC1	29.0154	1.05626	0.440603	2.39731	0.0165158	0.0367597
ENSSSCG00000028056	ZFP36	1473.08	1.05326	0.0705002	14.9398	1.81517e-50	5.02811e-49
ENSSSCG00000033791	IMPA1	1693.36	1.05219	0.0688434	15.2838	9.80229e-53	2.86869e-51
ENSSSCG00000017087	GM2A	9046.34	1.05125	0.0402331	26.129	1.7071e-150	1.58852e-148
ENSSSCG00000006717	PHGDH	861.802	1.049	0.0885114	11.8516	2.11155e-32	3.90636e-31
ENSSSCG00000040461	CDKN1C	38.6981	1.04857	0.386562	2.71254	0.00667689	0.01634
ENSSSCG00000009112	SEC24D	531.929	1.04813	0.109682	9.55611	1.22261e-21	1.48201e-20
ENSSSCG00000039488	SPON2	38.4937	1.04678	0.40138	2.60796	0.00910844	0.0216001
ENSSSCG00000013425	MISP	2169.03	1.04664	0.0692961	15.1039	1.52653e-51	4.32887e-50
ENSSSCG00000013643	CDKN2D	367.085	1.04468	0.131693	7.93266	2.14495e-15	1.89067e-14
ENSSSCG00000015368	HDAC9	844.408	1.04465	0.0906209	11.5277	9.56462e-31	1.67005e-29
ENSSSCG00000038158	THAP5	417.234	1.04432	0.123871	8.43072	3.43538e-17	3.38313e-16
ENSSSCG00000040445	RND3	2736.66	1.04208	0.0575701	18.1011	3.12118e-73	1.25982e-71
ENSSSCG00000011720	MBNL1	1659.59	1.04208	0.0676527	15.4034	1.5536e-53	4.5812e-52
ENSSSCG00000063288	EPGN	412.805	1.04135	0.125904	8.27099	1.32854e-16	1.26427e-15
ENSSSCG00000002283	FUT8	811.193	1.04129	0.0906242	11.4902	1.4785e-30	2.55005e-29
ENSSSCG00000038694	CCND2	1615.32	1.04122	0.0721838	14.4246	3.62298e-47	9.27531e-46
ENSSSCG00000034302	SLC12A7	3401.43	1.04118	0.0597126	17.4364	4.36357e-68	1.64988e-66
ENSSSCG00000014799		35.289	1.04114	0.410399	2.5369	0.0111839	0.0259671
ENSSSCG00000039582	PSMA2	6720.52	1.0403	0.0470572	22.1071	2.70192e-108	1.77164e-106
ENSSSCG00000009482	SPRY2	129.785	1.0392	0.216981	4.78934	1.67327e-06	7.27144e-06
ENSSSCG00000014217	FEM1C	1174.18	1.03803	0.0766028	13.5509	7.83081e-42	1.80283e-40
ENSSSCG00000003551	PAQR7	211.623	1.03661	0.192118	5.39571	6.8252e-08	3.42694e-07
ENSSSCG00000034569	OBSCN	1725.58	1.03564	0.0663679	15.6046	6.77326e-55	2.02806e-53
ENSSSCG00000040184	LMO7	8983.01	1.03395	0.0430785	24.0016	2.67545e-127	2.02812e-125
ENSSSCG00000004765	RMDN3	174.932	1.03356	0.190247	5.43273	5.54996e-08	2.80476e-07
ENSSSCG00000015786	PRIMPOL	160.422	1.03332	0.19466	5.30832	1.1064e-07	5.44442e-07
ENSSSCG00000037619	EEF1AKMT3	1301.68	1.03326	0.0776031	13.3147	1.9026e-40	4.24804e-39
ENSSSCG00000009317	CDX2	42.2786	1.03299	0.378337	2.73035	0.00632678	0.0155838
ENSSSCG00000006642	MINDY1	763.298	1.03295	0.093306	11.0706	1.74239e-28	2.80878e-27
ENSSSCG00000007874	ABCC1	265.178	1.03187	0.155329	6.64315	3.07043e-11	2.04554e-10
ENSSSCG00000042788		87.3134	1.03151	0.266634	3.86862	0.000109453	0.000371052
ENSSSCG00000030153	SMURF1	1897.17	1.03055	0.0632484	16.2936	1.09506e-59	3.58257e-58
ENSSSCG00000022396	BLZF1	1479.23	1.02894	0.0739373	13.9164	5.03432e-44	1.21859e-42
ENSSSCG00000016653	DNAJB9	1035.26	1.02882	0.0880773	11.6809	1.59533e-31	2.86607e-30
ENSSSCG00000035446	CAVIN1	2614.33	1.02661	0.05727	17.9259	7.41021e-72	2.91531e-70
ENSSSCG00000034615	TNFAIP8L1	175.617	1.02546	0.183067	5.60155	2.12443e-08	1.11683e-07
ENSSSCG00000028304	ZFP36L1	8126.97	1.02528	0.0414793	24.718	6.85125e-135	5.66321e-133
ENSSSCG00000032819	QPCTL	265.137	1.02448	0.152448	6.72019	1.81482e-11	1.23047e-10
ENSSSCG00000010686	BAG3	3001.64	1.02331	0.0581342	17.6026	2.35467e-69	9.07981e-68
ENSSSCG00000006625	RFX5	971.468	1.02198	0.0841524	12.1444	6.14516e-34	1.19669e-32
ENSSSCG00000010211	CCDC6	2353.86	1.02187	0.0604424	16.9065	4.03119e-64	1.43681e-62
ENSSSCG00000006525		2309.87	1.02114	0.0646592	15.7926	3.49925e-56	1.0768e-54
ENSSSCG00000044313	SNORD126	47.0243	1.01951	0.352332	2.8936	0.00380855	0.00984937
ENSSSCG00000014232	LOX	1971.32	1.01935	0.0680527	14.9789	1.00926e-50	2.80571e-49
ENSSSCG00000001392	TCF19	292.328	1.01917	0.155072	6.57223	4.9568e-11	3.26116e-10
ENSSSCG00000054974		230.923	1.01871	0.165096	6.17041	6.81138e-10	4.10426e-09
ENSSSCG00000011549		119.22	1.01726	0.23102	4.40335	1.06591e-05	4.17972e-05
ENSSSCG00000010345	GHITM	10889.2	1.01661	0.0406798	24.9905	7.74711e-138	6.54294e-136
ENSSSCG00000000370	DGKA	3448.81	1.01478	0.0510823	19.8656	8.07404e-88	3.97059e-86
ENSSSCG00000034390	CARD11	177.637	1.01418	0.183482	5.52741	3.2499e-08	1.68232e-07
ENSSSCG00000038231	ABCD4	598.472	1.01329	0.106163	9.54467	1.36537e-21	1.64863e-20
ENSSSCG00000009396	PHF11	1029.89	1.01317	0.0820802	12.3436	5.27292e-35	1.06279e-33
ENSSSCG00000014338	HSPA9	7463.81	1.01253	0.043737	23.1503	1.44296e-118	1.04783e-116
ENSSSCG00000017054	CYFIP2	129.098	1.01114	0.228656	4.42211	9.77436e-06	3.85615e-05
ENSSSCG00000025344	PHC2	2785.15	1.00707	0.0555241	18.1376	1.61038e-73	6.53403e-72
ENSSSCG00000017260	WIPI1	507.301	1.00695	0.113648	8.86025	7.98361e-19	8.43982e-18
ENSSSCG00000030000	PLEKHN1	1603.34	1.00641	0.0695476	14.4708	1.85367e-47	4.77713e-46
ENSSSCG00000034347	TRIM56	1515.16	1.00488	0.0698938	14.3773	7.18717e-47	1.82498e-45
ENSSSCG00000049430	ARMC6	369.804	1.00428	0.128807	7.79677	6.35126e-15	5.44851e-14
ENSSSCG00000055651	C1S	165.028	1.00415	0.202875	4.94962	7.43595e-07	3.3533e-06
ENSSSCG00000013919	HOMER3	646.174	1.00143	0.101223	9.89336	4.44862e-23	5.8045e-22
ENSSSCG00000016140	FZD5	164.015	1.00066	0.194137	5.15439	2.54453e-07	1.20776e-06

## Sheet: 48 hpi VS mock DOWN_genes
gene id	gene name	baseMean	log2FoldChange	lfcSE	stat	pvalue	padj
ENSSSCG00000011700	CP	36.0935	-8.81948	1.48272	-5.94819	2.71125e-09	1.54389e-08
ENSSSCG00000006132	MMP16	11.0706	-7.01335	1.5714	-4.46313	8.07702e-06	3.22251e-05
ENSSSCG00000039204	SOST	10.9128	-6.89292	1.57742	-4.36973	1.24401e-05	4.82688e-05
ENSSSCG00000012049	KCNE1	19.0409	-6.40194	1.51743	-4.21895	2.45442e-05	9.16647e-05
ENSSSCG00000061201		7.48763	-6.36849	1.62362	-3.9224	8.7671e-05	0.000300686
ENSSSCG00000000892	HAL	81.228	-6.11153	0.68508	-8.9209	4.62501e-19	4.94991e-18
ENSSSCG00000000517	CAPS2	5.36828	-5.95296	1.70991	-3.48144	0.000498722	0.00151964
ENSSSCG00000017883	GGT6	13.3664	-5.73427	1.5494	-3.70096	0.000214785	0.000695656
ENSSSCG00000038607	GADL1	4.39469	-5.69115	1.73861	-3.27339	0.00106264	0.00305634
ENSSSCG00000037835	TRIM7	5.04832	-5.69026	1.70515	-3.3371	0.000846584	0.00247897
ENSSSCG00000012030	CLDN8	71.963	-5.68059	0.639555	-8.8821	6.56109e-19	6.95493e-18
ENSSSCG00000000248		165.315	-5.62287	0.420408	-13.3748	8.48829e-41	1.91448e-39
ENSSSCG00000014316	TGFBI	420.048	-5.59731	0.262787	-21.2998	1.14115e-100	6.64173e-99
ENSSSCG00000000080	GRAP2	4.72876	-5.54015	1.73246	-3.19786	0.00138452	0.00390339
ENSSSCG00000056562	GJB2	3.74475	-5.45704	1.81515	-3.00639	0.00264373	0.00707678
ENSSSCG00000053385		4.06868	-5.45544	1.76652	-3.08824	0.00201346	0.0055009
ENSSSCG00000004694	FRMD5	3.09092	-5.36993	1.85736	-2.89116	0.00383818	0.00992269
ENSSSCG00000011147		2.76034	-5.36877	1.91076	-2.80976	0.00495789	0.0125155
ENSSSCG00000061755		3.08818	-5.27474	1.84997	-2.85126	0.00435457	0.0111501
ENSSSCG00000013762	PODNL1	3.91182	-5.17612	1.77898	-2.90959	0.00361899	0.00941082
ENSSSCG00000006396	IGSF9	31.5952	-5.13591	0.806712	-6.36647	1.93433e-10	1.21945e-09
ENSSSCG00000029990	DEFB1	58.2957	-5.12966	0.612065	-8.38092	5.25177e-17	5.10078e-16
ENSSSCG00000006590	S100A8	26.3719	-5.10789	0.949756	-5.37811	7.52721e-08	3.76482e-07
ENSSSCG00000006245	SDR16C5	7.65314	-5.09646	1.63281	-3.12128	0.00180067	0.00497377
ENSSSCG00000008948	ALB	2.10884	-5.06884	2.07171	-2.44669	0.0144175	0.0325509
ENSSSCG00000016555	CPA4	15.1466	-4.99184	1.14545	-4.35798	1.31267e-05	5.08067e-05
ENSSSCG00000061874		20.1898	-4.95628	0.962735	-5.14812	2.63104e-07	1.24578e-06
ENSSSCG00000055574		3.58729	-4.95373	1.80916	-2.73813	0.00617894	0.015268
ENSSSCG00000003777	SLC44A5	3.25798	-4.95301	1.8414	-2.6898	0.00714948	0.0173517
ENSSSCG00000049465		3.09411	-4.953	1.85452	-2.67077	0.00756782	0.0182984
ENSSSCG00000023706	CHIA	3.42088	-4.9523	1.83045	-2.70551	0.00682002	0.0166509
ENSSSCG00000007572	LFNG	25.8886	-4.88028	0.82407	-5.92217	3.17722e-09	1.80197e-08
ENSSSCG00000011238	ARPP21	6.67993	-4.83347	1.63968	-2.94782	0.00320026	0.00841491
ENSSSCG00000000983		1.95208	-4.83038	2.10012	-2.30005	0.0214453	0.0463763
ENSSSCG00000015526	NPHS2	1.94964	-4.82864	2.07842	-2.32322	0.0201674	0.0438569
ENSSSCG00000006051	CTHRC1	1.94837	-4.82777	2.07864	-2.32256	0.0202026	0.0439273
ENSSSCG00000049366		2.76587	-4.82618	1.91189	-2.5243	0.0115928	0.0268284
ENSSSCG00000000157	BPIFC	3.09254	-4.8254	1.8998	-2.53994	0.011087	0.0257768
ENSSSCG00000061160		6.8471	-4.7843	1.63428	-2.92746	0.00341743	0.00893605
ENSSSCG00000006857	COL11A1	12.0466	-4.7831	1.18103	-4.04995	5.12279e-05	0.000182755
ENSSSCG00000035983	TPPP3	5.86172	-4.73285	1.67035	-2.83345	0.00460482	0.011706
ENSSSCG00000012161	MAP7D2	2.60785	-4.69158	1.95804	-2.39606	0.0165722	0.036864
ENSSSCG00000037430	COL6A6	2.60815	-4.69157	1.92931	-2.43174	0.0150267	0.0337741
ENSSSCG00000022676	OPHN1	2.27864	-4.6907	1.98758	-2.36	0.0182748	0.0402651
ENSSSCG00000002888	GAPDHS	3.09878	-4.69069	1.85965	-2.52235	0.0116572	0.0269533
ENSSSCG00000057340		2.60571	-4.68981	1.9582	-2.39495	0.0166224	0.0369493
ENSSSCG00000055276		2.11341	-4.68978	2.01464	-2.32785	0.01992	0.0434221
ENSSSCG00000003732	MEP1B	14.1889	-4.65375	1.16217	-4.00436	6.2185e-05	0.000218731
ENSSSCG00000009667		109.696	-4.6455	0.403146	-11.5231	1.00878e-30	1.75352e-29
ENSSSCG00000016557	CPA1	6.69004	-4.6273	1.64948	-2.80531	0.00502684	0.012669
ENSSSCG00000026559	EML6	5.70846	-4.57092	1.67615	-2.72704	0.00639044	0.0157232
ENSSSCG00000009111	SYNPO2	11.3926	-4.56847	1.21166	-3.77041	0.00016298	0.000538875
ENSSSCG00000061292		2.77592	-4.54108	1.95104	-2.32752	0.0199375	0.0434472
ENSSSCG00000021487	MFSD4A	2.44241	-4.53722	1.99529	-2.27397	0.0229678	0.0493052
ENSSSCG00000009380	NEK5	2.60531	-4.53629	1.95371	-2.32188	0.0202393	0.0439886
ENSSSCG00000022140	TMPRSS11E	1049.44	-4.52666	0.131791	-34.3473	1.54596e-258	2.89448e-256
ENSSSCG00000011664	RBP1	12.2412	-4.51253	1.18657	-3.80299	0.000142962	0.000476643
ENSSSCG00000058085		6.69013	-4.44965	1.64204	-2.70982	0.00673188	0.0164564
ENSSSCG00000010442		9.94334	-4.41844	1.21448	-3.63813	0.00027462	0.000872898
ENSSSCG00000000279	HOXC13	10.4293	-4.38415	1.20616	-3.63481	0.000278181	0.000882953
ENSSSCG00000011686	SLC9A9	10.2667	-4.35086	1.20726	-3.60392	0.000313457	0.000986057
ENSSSCG00000038351	TNFRSF18	5.70572	-4.31718	1.68164	-2.56724	0.0102511	0.0240456
ENSSSCG00000014876	MYO7A	75.992	-4.31374	0.441691	-9.76643	1.56876e-22	1.98846e-21
ENSSSCG00000013767	PALM3	17.9243	-4.30076	0.868077	-4.95436	7.25701e-07	3.27926e-06
ENSSSCG00000017254	MAP2K6	86.8877	-4.27157	0.405111	-10.5442	5.4038e-26	7.8702e-25
ENSSSCG00000008406	CCDC88A	4.39855	-4.24783	1.72842	-2.45765	0.0139851	0.0316528
ENSSSCG00000008841	PDGFRA	8.47596	-4.24783	1.2381	-3.43092	0.000601549	0.00181059
ENSSSCG00000017177	ST6GALNAC2	48.7874	-4.2395	0.568796	-7.45346	9.09224e-14	7.26818e-13
ENSSSCG00000010837	FAM177B	137.409	-4.18818	0.308487	-13.5765	5.51845e-42	1.27614e-40
ENSSSCG00000029281	PCDHAC2	7.49556	-4.17474	1.25926	-3.31524	0.000915647	0.00266813
ENSSSCG00000005588	NR5A1	4.39921	-4.1725	1.73558	-2.4041	0.0162122	0.0361357
ENSSSCG00000020941	LTB4R2	9.13584	-4.13589	1.21921	-3.39228	0.000693135	0.00206505
ENSSSCG00000009745	ADGRD1	259.554	-4.11541	0.244303	-16.8455	1.13182e-63	3.9793e-62
ENSSSCG00000002032	SLC7A8	291.318	-4.10822	0.218149	-18.8322	4.11699e-79	1.8022e-77
ENSSSCG00000016034	COL3A1	120.528	-4.09285	0.334887	-12.2216	2.38396e-34	4.71932e-33
ENSSSCG00000016652	LRRN3	40.9185	-4.0878	0.554282	-7.37494	1.64421e-13	1.29503e-12
ENSSSCG00000028969	SLC26A4	16.9571	-4.07629	0.879831	-4.63304	3.60333e-06	1.50729e-05
ENSSSCG00000016554	MEST	1982.35	-4.07431	0.089625	-45.4595	0	0
ENSSSCG00000053658	NREP	46.8422	-4.05569	0.548205	-7.39813	1.38116e-13	1.09172e-12
ENSSSCG00000056591		5.22482	-4.01354	1.70918	-2.34822	0.0188634	0.0414152
ENSSSCG00000013276	PRDM11	4.56932	-4.01298	1.72231	-2.33	0.0198063	0.0432228
ENSSSCG00000035058	PID1	20.0629	-3.99681	0.787692	-5.07408	3.89368e-07	1.80782e-06
ENSSSCG00000028927	LGI2	79.1169	-3.97966	0.398376	-9.98972	1.69064e-23	2.25903e-22
ENSSSCG00000012780	PLXNB3	8.4857	-3.97061	1.24474	-3.1899	0.00142322	0.00400016
ENSSSCG00000009889	ALDH2	7.82582	-3.96979	1.26928	-3.12758	0.00176249	0.00487525
ENSSSCG00000008134	EDAR	42.9249	-3.95312	0.551927	-7.16241	7.92733e-13	5.91126e-12
ENSSSCG00000001825	SLC41A3	30.657	-3.93717	0.628262	-6.26677	3.6862e-10	2.27135e-09
ENSSSCG00000025975	FAM83E	17.1213	-3.83324	0.811161	-4.72563	2.29406e-06	9.82738e-06
ENSSSCG00000035934	TXNDC16	18.7633	-3.83266	0.795912	-4.81544	1.46879e-06	6.42232e-06
ENSSSCG00000058919	MAFB	12.5634	-3.8315	1.0243	-3.74059	0.000183588	0.000601762
ENSSSCG00000038710	TMPRSS13	31.618	-3.82293	0.58121	-6.57754	4.78294e-11	3.15345e-10
ENSSSCG00000015476	CHI3L1	417.735	-3.81042	0.177611	-21.4537	4.21687e-102	2.52039e-100
ENSSSCG00000016032	TFPI	10.7591	-3.79938	1.04784	-3.62592	0.000287934	0.000911302
ENSSSCG00000005593	OLFML2A	224.284	-3.7969	0.227755	-16.671	2.13037e-62	7.37327e-61
ENSSSCG00000006588		407.295	-3.78609	0.176598	-21.439	5.77936e-102	3.44104e-100
ENSSSCG00000058526		6.68456	-3.78439	1.29954	-2.9121	0.00359008	0.00934346
ENSSSCG00000053358	RAB40B	14.0228	-3.78408	0.918324	-4.12063	3.77831e-05	0.000137538
ENSSSCG00000053481		6.19682	-3.78338	1.31505	-2.87699	0.00401484	0.010345
ENSSSCG00000055544		56.7713	-3.77524	0.451593	-8.35983	6.28079e-17	6.06987e-16
ENSSSCG00000015083		23.9976	-3.76152	1.02752	-3.66078	0.000251444	0.000805327
ENSSSCG00000016642	GPR85	73.2256	-3.75623	0.391056	-9.60534	7.59052e-22	9.28793e-21
ENSSSCG00000008813	CORIN	96.971	-3.73751	0.36003	-10.3811	3.02192e-25	4.32817e-24
ENSSSCG00000031661	C12orf75	7.01472	-3.73282	1.27041	-2.93827	0.00330047	0.00865788
ENSSSCG00000022005	SFXN3	274.616	-3.70129	0.20345	-18.1927	5.90007e-74	2.41918e-72
ENSSSCG00000021866	EDDM3B	8.16222	-3.68055	1.26775	-2.90321	0.00369357	0.00959111
ENSSSCG00000012234	SRPX	5.86898	-3.68047	1.30914	-2.81137	0.00493314	0.0124632
ENSSSCG00000054127	IGDCC3	22.1847	-3.67248	0.705189	-5.20779	1.91103e-07	9.17154e-07
ENSSSCG00000023186	CA4	9.46637	-3.66323	1.05811	-3.46206	0.000536061	0.00162766
ENSSSCG00000034942	STAR	37.994	-3.65142	0.523877	-6.96999	3.16967e-12	2.27303e-11
ENSSSCG00000048182		5.55226	-3.62864	1.34817	-2.69153	0.00711257	0.0172729
ENSSSCG00000004470	HMGN3	5.54144	-3.62677	1.3632	-2.66049	0.00780277	0.0188138
ENSSSCG00000004081		9.95457	-3.62644	1.05522	-3.43666	0.000588938	0.00177607
ENSSSCG00000009699	HPGD	7.01802	-3.56874	1.28054	-2.78691	0.00532137	0.0133441
ENSSSCG00000002901	UPK1A	620.42	-3.52913	0.134683	-26.2033	2.43772e-151	2.30989e-149
ENSSSCG00000057234		6.53606	-3.51211	1.29287	-2.71652	0.00659713	0.0161728
ENSSSCG00000017095	SEMA5A	23.3674	-3.51187	0.705273	-4.97945	6.37665e-07	2.89576e-06
ENSSSCG00000054939	TAFA3	22.6832	-3.51149	0.668845	-5.25008	1.52032e-07	7.38767e-07
ENSSSCG00000030681	MYBPH	13.0705	-3.51138	0.918493	-3.82297	0.000131852	0.000441399
ENSSSCG00000026486		12.7378	-3.51122	0.915587	-3.83494	0.000125594	0.000421994
ENSSSCG00000046199		7.99619	-3.42862	1.1003	-3.11607	0.00183278	0.00505526
ENSSSCG00000005486	KIF12	7.33845	-3.42745	1.12919	-3.0353	0.00240296	0.00648524
ENSSSCG00000006064	SNX31	21.8802	-3.41926	0.68439	-4.99607	5.85113e-07	2.66178e-06
ENSSSCG00000008101	FBLN7	80.1263	-3.40221	0.346628	-9.81516	9.68862e-23	1.23715e-21
ENSSSCG00000025592	TP63	488.837	-3.40153	0.152228	-22.3449	1.35238e-110	9.09784e-109
ENSSSCG00000003439	DHRS3	31.3473	-3.3968	0.567612	-5.98437	2.17232e-09	1.24613e-08
ENSSSCG00000004179		11.1036	-3.38615	0.943361	-3.58945	0.000331377	0.0010376
ENSSSCG00000022390	RGN	5.71649	-3.38466	1.32947	-2.54586	0.0109008	0.0254085
ENSSSCG00000017532	HOXB1	8.98203	-3.34005	1.07575	-3.10485	0.00190379	0.00523625
ENSSSCG00000005296	PHF24	108.481	-3.33746	0.311197	-10.7246	7.80321e-27	1.17161e-25
ENSSSCG00000007485	BCAS1	91.7847	-3.32031	0.327932	-10.125	4.28029e-24	5.85525e-23
ENSSSCG00000007539	RBBP8NL	54.5565	-3.31848	0.426804	-7.77517	7.53446e-15	6.43681e-14
ENSSSCG00000004776	DISP2	5.71785	-3.31731	1.34012	-2.47539	0.013309	0.0303169
ENSSSCG00000010426		5.71619	-3.3169	1.34218	-2.47128	0.013463	0.0306273
ENSSSCG00000002375	RPS6KL1	4.56471	-3.31688	1.40615	-2.35883	0.0183326	0.0403755
ENSSSCG00000023467		80.8642	-3.3064	0.355221	-9.30801	1.3025e-20	1.49711e-19
ENSSSCG00000028004		40.8368	-3.27691	0.491738	-6.66393	2.66595e-11	1.78495e-10
ENSSSCG00000009114	PRSS12	1331.58	-3.25411	0.0927608	-35.0807	1.32779e-269	2.61189e-267
ENSSSCG00000041187		4.73795	-3.25037	1.39418	-2.33137	0.0197336	0.0431005
ENSSSCG00000010603	NEURL1	39.0584	-3.24825	0.506495	-6.4132	1.42499e-10	9.10169e-10
ENSSSCG00000013551	C3	7.67496	-3.24802	1.10275	-2.94539	0.00322546	0.00847543
ENSSSCG00000006875	PLPPR4	4.40561	-3.24756	1.40546	-2.31067	0.0208512	0.0452111
ENSSSCG00000017448		537.557	-3.24374	0.136501	-23.7636	7.95273e-125	5.91318e-123
ENSSSCG00000008340	ANTXR1	16.9931	-3.22428	0.776947	-4.14994	3.32562e-05	0.00012183
ENSSSCG00000000893	AMDHD1	124.104	-3.21507	0.270682	-11.8776	1.54661e-32	2.88181e-31
ENSSSCG00000012514	BEX5	5.06264	-3.1719	1.37532	-2.3063	0.0210939	0.0456713
ENSSSCG00000059429		10.6067	-3.1581	0.89523	-3.5277	0.00041919	0.00129225
ENSSSCG00000055134	PSAPL1	11.5959	-3.15782	0.894538	-3.53012	0.000415377	0.00128202
ENSSSCG00000002671	ATP2C2	50.1867	-3.09623	0.439165	-7.05026	1.78584e-12	1.30721e-11
ENSSSCG00000038801	NPNT	10.2948	-3.06462	0.907927	-3.37541	0.000737068	0.0021838
ENSSSCG00000008927	TMPRSS11A	61.4506	-3.0459	0.383387	-7.94471	1.94641e-15	1.72153e-14
ENSSSCG00000014933	NAALAD2	268.527	-3.03034	0.190006	-15.9487	2.91032e-57	9.12895e-56
ENSSSCG00000039025	FREM1	50.4973	-3.02158	0.426824	-7.07921	1.44979e-12	1.06675e-11
ENSSSCG00000011765	USP13	7.34728	-3.01328	1.03627	-2.9078	0.00363975	0.00946007
ENSSSCG00000016298	INPP5D	11.2731	-2.99606	0.890793	-3.36337	0.000769984	0.00227223
ENSSSCG00000024837	SYT12	13.5629	-2.98447	0.804604	-3.70924	0.000207886	0.000674013
ENSSSCG00000022306	ROPN1L	5.71558	-2.98406	1.18853	-2.5107	0.0120491	0.0277808
ENSSSCG00000008162	IL1R1	72.0855	-2.98321	0.354147	-8.42364	3.6495e-17	3.58945e-16
ENSSSCG00000045261		15.2037	-2.97701	0.752335	-3.95702	7.58892e-05	0.000263182
ENSSSCG00000012571	COL4A6	353.721	-2.95423	0.163904	-18.0241	1.25986e-72	5.04595e-71
ENSSSCG00000024347	CRISP3	586.085	-2.94522	0.123511	-23.8458	1.11838e-125	8.35561e-124
ENSSSCG00000025924	IGFBP5	3761.97	-2.90967	0.0588725	-49.4231	0	0
ENSSSCG00000058774		14.8731	-2.89985	0.755518	-3.83823	0.000123927	0.000417025
ENSSSCG00000040729	C11orf86	8.98645	-2.88921	0.925752	-3.12094	0.00180277	0.00497868
ENSSSCG00000033657	GREM1	1136.05	-2.88837	0.0917828	-31.4696	2.26185e-217	3.37973e-215
ENSSSCG00000004232	CLVS2	101.5	-2.88183	0.289958	-9.93877	2.8229e-23	3.73026e-22
ENSSSCG00000050988		8.997	-2.88095	0.987856	-2.91637	0.00354128	0.00922727
ENSSSCG00000039341	SULT1E1	2437.48	-2.87242	0.0744192	-38.5978	0	0
ENSSSCG00000057122		8.67851	-2.865	1.11646	-2.56615	0.0102835	0.0241034
ENSSSCG00000010026	PIK3IP1	559.296	-2.86468	0.131733	-21.7461	7.52575e-105	4.69679e-103
ENSSSCG00000032857	S100A12	1566.3	-2.86367	0.082725	-34.6167	1.41719e-262	2.71891e-260
ENSSSCG00000004388	ARMC2	18.6413	-2.84387	0.678432	-4.19183	2.76716e-05	0.000102654
ENSSSCG00000009524	TMTC4	8.17792	-2.8327	1.0251	-2.76335	0.00572114	0.0142205
ENSSSCG00000003062	LYPD3	15.8533	-2.83197	0.724894	-3.90674	9.35507e-05	0.000319652
ENSSSCG00000033574	CFAP54	17.4947	-2.82257	0.690657	-4.0868	4.37373e-05	0.000157551
ENSSSCG00000015334	PDK4	17.9796	-2.82179	0.6789	-4.15642	3.23278e-05	0.000118708
ENSSSCG00000046808	PCDHGA6	17.0024	-2.8003	0.6837	-4.0958	4.20717e-05	0.000152151
ENSSSCG00000059785		5.39008	-2.79975	1.20749	-2.31866	0.0204135	0.0443486
ENSSSCG00000021036	RAB3B	134.591	-2.79608	0.258501	-10.8165	2.87471e-27	4.384e-26
ENSSSCG00000026718	PLCH1	27.4706	-2.79493	0.56066	-4.98507	6.19394e-07	2.81526e-06
ENSSSCG00000054179	PRR15L	7.85339	-2.78424	1.02788	-2.70872	0.00675434	0.0165061
ENSSSCG00000026605	BPI	181.421	-2.77344	0.222788	-12.4488	1.41991e-35	2.92256e-34
ENSSSCG00000005852	ENTPD8	80.157	-2.7731	0.33881	-8.18484	2.72665e-16	2.54182e-15
ENSSSCG00000028858	FAM83C	108.928	-2.7592	0.277545	-9.94145	2.74806e-23	3.63755e-22
ENSSSCG00000033507	ASCL2	33.0437	-2.75637	0.499792	-5.51503	3.48714e-08	1.79855e-07
ENSSSCG00000017433		8.83937	-2.73516	1.00854	-2.71199	0.006688	0.0163646
ENSSSCG00000015746	DLGAP2	6.54049	-2.7347	1.068	-2.56057	0.01045	0.0244531
ENSSSCG00000004648	FAM227B	9.97679	-2.73353	0.908574	-3.0086	0.00262455	0.0070344
ENSSSCG00000052125		8.6674	-2.73337	1.00926	-2.70829	0.00676314	0.016525
ENSSSCG00000040145	SNAI3	9.80705	-2.73186	0.925592	-2.95147	0.00316265	0.00832585
ENSSSCG00000014994	PDGFD	75.5529	-2.71902	0.321984	-8.44457	3.05159e-17	3.02242e-16
ENSSSCG00000038491	MEX3B	32.0632	-2.70883	0.503971	-5.37497	7.65969e-08	3.82738e-07
ENSSSCG00000023478	SLC46A1	108.261	-2.70194	0.278413	-9.70479	2.87657e-22	3.60209e-21
ENSSSCG00000008510	LTBP1	426.273	-2.67541	0.142194	-18.8151	5.67503e-79	2.47724e-77
ENSSSCG00000005997	COL14A1	6.21575	-2.66187	1.16987	-2.27535	0.0228847	0.0491471
ENSSSCG00000011397	SLC38A3	31.8934	-2.65788	0.509279	-5.21891	1.79983e-07	8.66194e-07
ENSSSCG00000005986	FAM83A	16.3654	-2.65424	0.71749	-3.69934	0.000216163	0.000699684
ENSSSCG00000036607	NKAIN2	8.34079	-2.64818	0.944967	-2.8024	0.00507241	0.0127735
ENSSSCG00000034110		22.0902	-2.64614	0.618851	-4.2759	1.90368e-05	7.20485e-05
ENSSSCG00000062401		6.54282	-2.62749	1.07027	-2.45498	0.0140893	0.0318747
ENSSSCG00000003047		7.52536	-2.6271	1.03903	-2.52842	0.0114576	0.0265431
ENSSSCG00000007056	PLCB1	18.4895	-2.62696	0.662262	-3.96664	7.28927e-05	0.000253525
ENSSSCG00000057804		14.5605	-2.62652	0.736498	-3.56623	0.00036215	0.00112804
ENSSSCG00000012546	NRK	432.684	-2.6055	0.137168	-18.9949	1.87808e-80	8.36255e-79
ENSSSCG00000043030		9.65313	-2.60412	0.91662	-2.841	0.00449725	0.0114701
ENSSSCG00000033074	ZCCHC24	8.82968	-2.60332	0.96044	-2.71055	0.00671722	0.0164231
ENSSSCG00000011782	ABCC5	522.391	-2.5837	0.129058	-20.0197	3.7065e-89	1.8701e-87
ENSSSCG00000013316	WT1	6.21972	-2.56909	1.11316	-2.30793	0.0210032	0.0455026
ENSSSCG00000022405	P2RX1	16.3616	-2.56867	0.728233	-3.52726	0.000419884	0.00129387
ENSSSCG00000017141	AATK	9.65703	-2.5587	0.918384	-2.78609	0.00533474	0.0133713
ENSSSCG00000003102		14.8759	-2.55735	0.701681	-3.6446	0.000267807	0.000852288
ENSSSCG00000009361	POSTN	401.522	-2.55164	0.142964	-17.8482	2.98707e-71	1.16925e-69
ENSSSCG00000039269	SHLD1	20.4586	-2.55104	0.623913	-4.08878	4.33642e-05	0.000156425
ENSSSCG00000045657		13.0965	-2.5499	0.822443	-3.1004	0.00193258	0.00530231
ENSSSCG00000022741	PDGFRB	93.2791	-2.54974	0.295596	-8.62575	6.36727e-18	6.50541e-17
ENSSSCG00000034154	WNK2	81.9924	-2.54906	0.326992	-7.7955	6.41545e-15	5.49896e-14
ENSSSCG00000025393	SUSD2	32.9112	-2.53906	0.510843	-4.97033	6.68407e-07	3.03006e-06
ENSSSCG00000011521	PDZRN3	15.0556	-2.53699	0.736155	-3.44627	0.000568389	0.00171911
ENSSSCG00000014438	PDE6A	38.9303	-2.53152	0.455199	-5.56135	2.67702e-08	1.3946e-07
ENSSSCG00000004469	LCA5	11.4604	-2.51264	0.823462	-3.05131	0.00227843	0.00617381
ENSSSCG00000016883	ISL1	6.71242	-2.51175	1.05916	-2.37146	0.0177179	0.0391825
ENSSSCG00000004931	IGDCC4	8.99959	-2.51072	0.938037	-2.67657	0.00743794	0.0180012
ENSSSCG00000039252	TCN1	8.17936	-2.50932	1.04301	-2.40585	0.0161351	0.0359688
ENSSSCG00000017444		80.6674	-2.50556	0.314434	-7.96847	1.60645e-15	1.4298e-14
ENSSSCG00000026349	ALDH3B2	318.2	-2.48468	0.163605	-15.1871	4.30447e-52	1.23873e-50
ENSSSCG00000039760	PRR16	28.4785	-2.48208	0.521555	-4.75901	1.94544e-06	8.39083e-06
ENSSSCG00000037015	SESN3	81.4845	-2.47856	0.305111	-8.12348	4.53017e-16	4.16808e-15
ENSSSCG00000003797	DIRAS3	8.83382	-2.46931	0.911818	-2.70812	0.00676661	0.0165309
ENSSSCG00000058502		10.7995	-2.46891	0.869109	-2.84074	0.00450089	0.0114775
ENSSSCG00000026140		6.86964	-2.46196	0.999575	-2.46301	0.0137777	0.0312427
ENSSSCG00000023933	CRACR2B	7.68521	-2.46161	1.00729	-2.4438	0.0145334	0.0327745
ENSSSCG00000018052	NT5M	7.36475	-2.46116	0.995227	-2.47296	0.0133999	0.0305016
ENSSSCG00000013248	LRP4	229.812	-2.45751	0.187686	-13.0937	3.57637e-39	7.83877e-38
ENSSSCG00000011928	CCDC80	132.712	-2.44971	0.238114	-10.288	7.9848e-25	1.1209e-23
ENSSSCG00000003909	PIK3R3	177.247	-2.44584	0.209689	-11.6641	1.94385e-31	3.47212e-30
ENSSSCG00000008888	NPY1R	9.16306	-2.42923	0.903629	-2.68831	0.00718154	0.0174241
ENSSSCG00000038853	GPR137B	61.7099	-2.42655	0.343155	-7.0713	1.53488e-12	1.12669e-11
ENSSSCG00000048463		21.1211	-2.42281	0.593672	-4.08106	4.48317e-05	0.000161269
ENSSSCG00000007973	IL9R	22.0976	-2.42216	0.582842	-4.15577	3.24189e-05	0.000119015
ENSSSCG00000034259	PMEPA1	1225.84	-2.42177	0.090719	-26.6953	5.33598e-157	5.45534e-155
ENSSSCG00000032532	CHRM2	6.87461	-2.4121	1.00339	-2.40396	0.0162187	0.0361449
ENSSSCG00000010444	LIPM	301.558	-2.39811	0.16383	-14.6378	1.61277e-48	4.24068e-47
ENSSSCG00000062243		11.2871	-2.38487	0.796983	-2.99238	0.00276814	0.00737703
ENSSSCG00000000862	GNPTAB	2085.37	-2.38422	0.0678184	-35.1559	9.43851e-271	1.90486e-268
ENSSSCG00000021911	NDRG4	52.2186	-2.37407	0.371501	-6.39048	1.65366e-10	1.04975e-09
ENSSSCG00000011245	ITGA9	73.9936	-2.37282	0.312093	-7.60293	2.89494e-14	2.38787e-13
ENSSSCG00000002428	TTC8	9.8301	-2.36783	0.855632	-2.76735	0.00565137	0.0140628
ENSSSCG00000053320		18.3392	-2.36368	0.630583	-3.74841	0.00017796	0.000584918
ENSSSCG00000034701	CALY	7.69836	-2.36009	0.977171	-2.41522	0.0157256	0.0352025
ENSSSCG00000054198		9.16726	-2.359	0.94634	-2.49276	0.0126753	0.0290909
ENSSSCG00000024108	SLC43A2	67.768	-2.35892	0.318489	-7.40662	1.29562e-13	1.02829e-12
ENSSSCG00000007199	SLC52A3	95.7966	-2.35647	0.281596	-8.36826	5.84746e-17	5.65461e-16
ENSSSCG00000038043		21.9422	-2.3549	0.589564	-3.99431	6.48826e-05	0.000227602
ENSSSCG00000062141		145.893	-2.35308	0.22889	-10.2804	8.6377e-25	1.21037e-23
ENSSSCG00000032949	APH1B	228.068	-2.34592	0.183061	-12.815	1.35195e-37	2.87798e-36
ENSSSCG00000037733	TRIQK	80.8745	-2.34245	0.297484	-7.87419	3.42959e-15	2.98911e-14
ENSSSCG00000035189		12.1199	-2.34222	0.773684	-3.02735	0.00246704	0.00664549
ENSSSCG00000028185	FGD3	37.8209	-2.32967	0.463179	-5.02973	4.91165e-07	2.24681e-06
ENSSSCG00000011241	DCLK3	48.9422	-2.32859	0.403021	-5.77784	7.56674e-09	4.15209e-08
ENSSSCG00000004732	PLA2G4F	40.7662	-2.32827	0.427685	-5.44388	5.21327e-08	2.64062e-07
ENSSSCG00000007192	C20orf202	18.4973	-2.32397	0.661637	-3.51246	0.000443983	0.001363
ENSSSCG00000028695		124.604	-2.32341	0.25805	-9.00372	2.18189e-19	2.37608e-18
ENSSSCG00000056604		17.0252	-2.3177	0.644622	-3.59543	0.000323851	0.00101649
ENSSSCG00000011736	SLITRK3	12.9382	-2.31166	0.744722	-3.10406	0.00190885	0.00524831
ENSSSCG00000001910	ISLR	24.0808	-2.3057	0.571822	-4.03219	5.5259e-05	0.00019628
ENSSSCG00000012883	GAL	7.69923	-2.30549	0.974408	-2.36604	0.0179793	0.0396863
ENSSSCG00000009896	BICDL1	18.5162	-2.30022	0.649593	-3.54102	0.000398583	0.00123456
ENSSSCG00000006025	PKHD1L1	220.564	-2.29882	0.186689	-12.3136	7.65147e-35	1.52833e-33
ENSSSCG00000051966		8.18498	-2.29614	0.931804	-2.46419	0.0137324	0.0311762
ENSSSCG00000028612	PTPRS	7.69802	-2.29526	0.932123	-2.46239	0.0138013	0.0312915
ENSSSCG00000038089	COL18A1	12.4481	-2.2886	0.795086	-2.87843	0.00399661	0.0103014
ENSSSCG00000010138	ZDHHC8	17.1963	-2.27119	0.644851	-3.52204	0.000428241	0.00131832
ENSSSCG00000012572	COL4A5	2018.83	-2.26952	0.0672318	-33.7566	8.54182e-250	1.56165e-247
ENSSSCG00000031724	LYNX1	19.9748	-2.26826	0.614842	-3.68917	0.000224989	0.000726584
ENSSSCG00000023771		117.92	-2.26615	0.255103	-8.88326	6.49272e-19	6.88716e-18
ENSSSCG00000011837	MELTF	9.98712	-2.24816	0.813268	-2.76435	0.00570355	0.014179
ENSSSCG00000031373	LIPN	16.7067	-2.24793	0.677521	-3.31788	0.000907039	0.00264404
ENSSSCG00000004948	SMAD6	63.878	-2.24786	0.334534	-6.71938	1.82494e-11	1.23571e-10
ENSSSCG00000039317	SLC25A21	28.4956	-2.24745	0.492768	-4.56087	5.09425e-06	2.08603e-05
ENSSSCG00000004602	TEX9	11.6201	-2.24744	0.80615	-2.78786	0.00530568	0.0133113
ENSSSCG00000021880	MXRA8	23.2483	-2.24727	0.541449	-4.15048	3.31785e-05	0.000121603
ENSSSCG00000013301	ELF5	67.2877	-2.24683	0.349118	-6.43573	1.22882e-10	7.88105e-10
ENSSSCG00000002555	JAG2	97.6295	-2.2437	0.281799	-7.96207	1.69189e-15	1.50498e-14
ENSSSCG00000055849		314.534	-2.24313	0.162427	-13.81	2.21707e-43	5.28423e-42
ENSSSCG00000023522	TGM2	3334.48	-2.24294	0.0588608	-38.1058	0	0
ENSSSCG00000014286	SOWAHA	54.5622	-2.23258	0.370323	-6.02874	1.65247e-09	9.60696e-09
ENSSSCG00000009045	HHIP	94.0125	-2.22716	0.275403	-8.08689	6.12098e-16	5.58872e-15
ENSSSCG00000011965	TMEM45A	29.4876	-2.22198	0.48345	-4.5961	4.30473e-06	1.78008e-05
ENSSSCG00000003455	FHAD1	8.68776	-2.20726	0.884831	-2.49456	0.0126115	0.0289657
ENSSSCG00000004241	GJA1	94.5336	-2.20367	0.275581	-7.99644	1.28071e-15	1.14645e-14
ENSSSCG00000007549	CYP2W1	193.314	-2.20325	0.198725	-11.0869	1.45181e-28	2.34523e-27
ENSSSCG00000009827	HVCN1	7.70135	-2.20037	0.960611	-2.2906	0.0219868	0.0473955
ENSSSCG00000010483	PLCE1	49.3107	-2.19748	0.38133	-5.76268	8.27869e-09	4.52359e-08
ENSSSCG00000014894	TENM4	13.436	-2.19621	0.719463	-3.05257	0.00226888	0.00615223
ENSSSCG00000011947	ZPLD1	14.895	-2.18662	0.744568	-2.93676	0.00331663	0.00869441
ENSSSCG00000034853		11.7958	-2.18321	0.765923	-2.85043	0.00436604	0.0111758
ENSSSCG00000013733	BEST2	87.9892	-2.18031	0.288456	-7.55856	4.07554e-14	3.32811e-13
ENSSSCG00000029796	KBTBD11	57.6793	-2.18029	0.360881	-6.04157	1.52624e-09	8.90641e-09
ENSSSCG00000009100	TNIP3	10.8076	-2.17312	0.805986	-2.69622	0.00701316	0.0170742
ENSSSCG00000035093	KIF26A	184.698	-2.16505	0.208291	-10.3943	2.63095e-25	3.77167e-24
ENSSSCG00000016364	GPC1	1499.57	-2.16431	0.0848443	-25.5092	1.56039e-143	1.39359e-141
ENSSSCG00000039273		9.9961	-2.16369	0.841771	-2.5704	0.010158	0.0238345
ENSSSCG00000009644	ADAM28	5094.69	-2.15986	0.0526156	-41.0499	0	0
ENSSSCG00000063387	AKR1C8	22.6129	-2.15441	0.539961	-3.98994	6.60907e-05	0.00023163
ENSSSCG00000040893	ZNF488	7.86842	-2.14938	0.932154	-2.30582	0.0211206	0.0457122
ENSSSCG00000013340	MUC15	22.7769	-2.14827	0.566011	-3.79546	0.000147368	0.000490071
ENSSSCG00000004143	TXLNB	10.9811	-2.13645	0.798743	-2.67476	0.00747817	0.0180957
ENSSSCG00000007842	SDR42E2	8.35738	-2.11922	0.88852	-2.38511	0.0170741	0.0378883
ENSSSCG00000008586	TP53I3	636.571	-2.11797	0.10724	-19.7498	8.05442e-87	3.86314e-85
ENSSSCG00000013004	TM7SF2	527.203	-2.11449	0.120178	-17.5947	2.70709e-69	1.04129e-67
ENSSSCG00000010169	SIPA1L2	12.9386	-2.11123	0.746459	-2.82832	0.00467926	0.0118797
ENSSSCG00000015022	LAYN	14.0937	-2.11011	0.694338	-3.03902	0.00237346	0.00641118
ENSSSCG00000048235		17.3776	-2.10956	0.641011	-3.29099	0.000998341	0.00288798
ENSSSCG00000027854	HSD17B6	17.8573	-2.10812	0.631198	-3.33987	0.000838189	0.00245624
ENSSSCG00000034360	CELSR2	93.7438	-2.10501	0.275493	-7.6409	2.15708e-14	1.78874e-13
ENSSSCG00000015876		24.7351	-2.10473	0.550457	-3.82361	0.00013151	0.000440351
ENSSSCG00000041524		14.5887	-2.09689	0.675117	-3.10597	0.00189655	0.00521729
ENSSSCG00000040105	SLC34A3	31.7855	-2.09554	0.466591	-4.49117	7.08317e-06	2.84351e-05
ENSSSCG00000027447	TMTC1	35.8933	-2.08994	0.438862	-4.76217	1.91525e-06	8.2744e-06
ENSSSCG00000010792		20.6435	-2.07165	0.606598	-3.4152	0.000637348	0.00191057
ENSSSCG00000051325		26.7197	-2.06401	0.511754	-4.03322	5.50185e-05	0.000195517
ENSSSCG00000011355		457.84	-2.0628	0.1316	-15.6748	2.2491e-55	6.82638e-54
ENSSSCG00000000478	GRIP1	74.7468	-2.06276	0.307666	-6.70455	2.02034e-11	1.36386e-10
ENSSSCG00000030359	ARHGEF3	116.208	-2.06202	0.245672	-8.39337	4.72397e-17	4.61991e-16
ENSSSCG00000017187	FOXJ1	20.4946	-2.05824	0.612163	-3.36224	0.000773124	0.00228106
ENSSSCG00000016802	CDH10	61.9552	-2.05671	0.348445	-5.90255	3.57921e-09	2.02111e-08
ENSSSCG00000033388		51.6171	-2.05541	0.384702	-5.34285	9.14971e-08	4.5427e-07
ENSSSCG00000057578		16.2286	-2.05258	0.678675	-3.02439	0.00249135	0.00670399
ENSSSCG00000010455	SLC16A12	1180.89	-2.04823	0.0836473	-24.4865	2.05846e-132	1.64889e-130
ENSSSCG00000006731	VTCN1	1459.74	-2.04296	0.0772022	-26.4625	2.62271e-154	2.57955e-152
ENSSSCG00000054395		13.2847	-2.04286	0.750596	-2.72165	0.00649561	0.0159567
ENSSSCG00000052769		13.444	-2.04252	0.742457	-2.75103	0.0059408	0.0147147
ENSSSCG00000027157	SLC40A1	1449.11	-2.03604	0.075695	-26.8979	2.32379e-159	2.49046e-157
ENSSSCG00000015507	TNN	20.9807	-2.03425	0.57282	-3.55129	0.000383353	0.00119027
ENSSSCG00000013020	MAP4K2	103.77	-2.0297	0.264405	-7.67647	1.63527e-14	1.36845e-13
ENSSSCG00000058137		11.316	-2.02559	0.827155	-2.44887	0.0143306	0.0323782
ENSSSCG00000062997	CCDC89	33.116	-2.02425	0.459694	-4.40348	1.06526e-05	4.17824e-05
ENSSSCG00000024666	FXYD3	664.052	-2.02233	0.118928	-17.0048	7.57049e-65	2.72959e-63
ENSSSCG00000023479	NCKAP5	174.587	-2.01678	0.200795	-10.0439	9.76832e-24	1.32e-22
ENSSSCG00000038745	SERPINF2	36.2126	-2.01355	0.460929	-4.36846	1.25125e-05	4.8526e-05
ENSSSCG00000039089		21.157	-2.00928	0.571254	-3.51732	0.000435935	0.00134071
ENSSSCG00000004452	PRSS35	124.247	-2.0085	0.242167	-8.29386	1.09631e-16	1.04584e-15
ENSSSCG00000035284	BMF	308.203	-1.99958	0.156304	-12.7929	1.79545e-37	3.80645e-36
ENSSSCG00000011867	MYLK	30.6561	-1.99379	0.460407	-4.33049	1.48776e-05	5.71e-05
ENSSSCG00000001419	SLC44A4	20.3338	-1.9923	0.581719	-3.42485	0.000615148	0.00184866
ENSSSCG00000031423	UPK3A	1877.64	-1.98541	0.0687075	-28.8966	1.31659e-183	1.53833e-181
ENSSSCG00000002866	CEBPA	103.284	-1.98484	0.259905	-7.63679	2.22712e-14	1.84486e-13
ENSSSCG00000031173	KCNMB4	76.0822	-1.98076	0.297626	-6.65519	2.82934e-11	1.89272e-10
ENSSSCG00000015100	UPK2	731.831	-1.97649	0.106564	-18.5474	8.55523e-77	3.61273e-75
ENSSSCG00000008722	SH3TC1	121.33	-1.97598	0.24424	-8.09034	5.94974e-16	5.43876e-15
ENSSSCG00000004807	SCG5	180.346	-1.97188	0.194464	-10.1401	3.66836e-24	5.03145e-23
ENSSSCG00000015126	TRIM29	1916.52	-1.97142	0.068271	-28.8764	2.36148e-183	2.73861e-181
ENSSSCG00000040100		9.51282	-1.97111	0.83195	-2.36927	0.0178233	0.0393876
ENSSSCG00000027466	PCOLCE	503.35	-1.96805	0.11823	-16.646	3.23614e-62	1.11507e-60
ENSSSCG00000054187		49.5198	-1.96775	0.363901	-5.40738	6.39548e-08	3.21741e-07
ENSSSCG00000005638	LCN2	11.1514	-1.96731	0.804029	-2.44682	0.0144124	0.0325442
ENSSSCG00000031616	FOSB	34.7573	-1.96566	0.442952	-4.43764	9.09519e-06	3.60626e-05
ENSSSCG00000016111	FZD7	1038.54	-1.95236	0.0860035	-22.7009	4.39191e-114	3.06055e-112
ENSSSCG00000030998	WIF1	19.8305	-1.94631	0.582685	-3.34024	0.000837053	0.00245384
ENSSSCG00000025052	BPIFB6	43.5999	-1.94535	0.421641	-4.61376	3.95446e-06	1.64267e-05
ENSSSCG00000004565	CA12	77.2393	-1.94512	0.303008	-6.41939	1.3682e-10	8.7461e-10
ENSSSCG00000003521		238.593	-1.94087	0.171862	-11.2932	1.41726e-29	2.35553e-28
ENSSSCG00000054646		33.942	-1.93797	0.439299	-4.4115	1.02655e-05	4.04092e-05
ENSSSCG00000000871	SLC5A8	13.1283	-1.92729	0.724805	-2.65905	0.00783618	0.0188826
ENSSSCG00000017082	SPARC	16.2395	-1.9265	0.673029	-2.86243	0.00420409	0.0107844
ENSSSCG00000055888		13.1152	-1.92599	0.698389	-2.75777	0.00581974	0.0144425
ENSSSCG00000047800	TSPYL4	31.4823	-1.92593	0.454632	-4.23624	2.27292e-05	8.52756e-05
ENSSSCG00000006836	ELAPOR1	9.34394	-1.92579	0.813455	-2.36742	0.0179128	0.0395686
ENSSSCG00000015052	USP28	27.3913	-1.92515	0.512991	-3.7528	0.000174869	0.000575734
ENSSSCG00000055636		11.1538	-1.92508	0.782402	-2.46047	0.0138755	0.0314368
ENSSSCG00000003572	SYTL1	225.663	-1.91824	0.174795	-10.9743	5.08249e-28	8.05117e-27
ENSSSCG00000029458	SLC16A2	222.865	-1.91674	0.175106	-10.9462	6.93193e-28	1.08701e-26
ENSSSCG00000039045	SLC26A2	893.253	-1.91356	0.0960493	-19.9226	2.58959e-88	1.29396e-86
ENSSSCG00000003590	PTPRU	59.0479	-1.9123	0.33679	-5.67801	1.36272e-08	7.3149e-08
ENSSSCG00000004520		23.7751	-1.9095	0.518714	-3.68121	0.000232129	0.000747935
ENSSSCG00000012141		69.8709	-1.90706	0.311085	-6.13034	8.76893e-10	5.22905e-09
ENSSSCG00000026387		194.216	-1.90521	0.196909	-9.67555	3.83035e-22	4.7619e-21
ENSSSCG00000036465		17.5502	-1.90194	0.61974	-3.06894	0.0021482	0.00584743
ENSSSCG00000016517	SVOPL	17.0536	-1.90173	0.61853	-3.07459	0.00210794	0.00574288
ENSSSCG00000015998	PJVK	17.3785	-1.89904	0.628517	-3.02147	0.00251553	0.00676392
ENSSSCG00000002341	PAPLN	1075.44	-1.89834	0.0916969	-20.7024	3.29867e-95	1.77991e-93
ENSSSCG00000004752	EXD1	40.6714	-1.89523	0.404487	-4.68551	2.79266e-06	1.18477e-05
ENSSSCG00000016151	MAP2	223.874	-1.89155	0.176761	-10.7012	1.00486e-26	1.50438e-25
ENSSSCG00000001636	GUCA1A	12.7889	-1.88449	0.755397	-2.49471	0.012606	0.0289575
ENSSSCG00000017135		32.4857	-1.88184	0.479461	-3.9249	8.67657e-05	0.000297712
ENSSSCG00000011361	SLC26A6	245.522	-1.88083	0.175183	-10.7363	6.87134e-27	1.0367e-25
ENSSSCG00000034948	RASSF9	27.5633	-1.87857	0.494493	-3.79898	0.000145296	0.0004838
ENSSSCG00000061116		15.5842	-1.87795	0.637466	-2.94596	0.0032195	0.00846118
ENSSSCG00000008029	BAIAP3	118.272	-1.87427	0.243392	-7.70063	1.35392e-14	1.13852e-13
ENSSSCG00000006472	CRABP2	217.83	-1.87388	0.188662	-9.9325	3.00627e-23	3.96582e-22
ENSSSCG00000057046		51.1791	-1.87351	0.380986	-4.91752	8.76456e-07	3.92059e-06
ENSSSCG00000017084	FAT2	204.728	-1.87025	0.186976	-10.0026	1.4842e-23	1.99004e-22
ENSSSCG00000032814	DNAH7	22.9521	-1.86782	0.554839	-3.36641	0.000761539	0.0022503
ENSSSCG00000027865	GALC	3030.88	-1.86683	0.0571267	-32.6787	3.13457e-234	5.07408e-232
ENSSSCG00000000519	GLIPR1	85.9509	-1.86561	0.29561	-6.31104	2.77165e-10	1.72424e-09
ENSSSCG00000010592	AS3MT	63.3127	-1.86225	0.321272	-5.7965	6.77127e-09	3.73537e-08
ENSSSCG00000061994		11.9714	-1.86005	0.754195	-2.46628	0.0136526	0.0310268
ENSSSCG00000053663		139.912	-1.85856	0.215917	-8.60773	7.45246e-18	7.58423e-17
ENSSSCG00000025049	CYBRD1	21.662	-1.85364	0.565428	-3.27829	0.00104437	0.00300936
ENSSSCG00000024938	SH3BP5	210.285	-1.85302	0.179449	-10.3261	5.36862e-25	7.58439e-24
ENSSSCG00000015903	SLC38A11	11.4746	-1.85162	0.773984	-2.39232	0.0167423	0.0371998
ENSSSCG00000003227		18.8638	-1.85135	0.613329	-3.01853	0.00254003	0.00682318
ENSSSCG00000046214		21.9782	-1.8472	0.551202	-3.35123	0.000804548	0.00236748
ENSSSCG00000015491	ANKRD45	20.8283	-1.84343	0.562463	-3.27742	0.00104762	0.00301816
ENSSSCG00000015499	RABGAP1L	539.19	-1.83212	0.115987	-15.7959	3.32246e-56	1.02442e-54
ENSSSCG00000010102	SLC7A4	12004.4	-1.82913	0.0424826	-43.056	0	0
ENSSSCG00000007079	FLRT3	1968.66	-1.82847	0.0683269	-26.7606	9.29782e-158	9.63254e-156
ENSSSCG00000032536	B3GNT8	18.0538	-1.82733	0.615662	-2.96807	0.00299675	0.00793483
ENSSSCG00000059789	CDK5R2	12.797	-1.82493	0.720124	-2.53419	0.0112709	0.0261574
ENSSSCG00000006247	PLAG1	20.3423	-1.82297	0.570946	-3.19289	0.00140858	0.00396691
ENSSSCG00000053583		15.2534	-1.81891	0.670061	-2.71455	0.00663661	0.0162542
ENSSSCG00000008155	SLC9A4	266.765	-1.81672	0.159897	-11.3618	6.47974e-30	1.09809e-28
ENSSSCG00000044952	NLRX1	129.775	-1.81307	0.227183	-7.98065	1.45562e-15	1.30077e-14
ENSSSCG00000003255	CACNG8	13.2935	-1.81058	0.684947	-2.64338	0.00820823	0.0196937
ENSSSCG00000036030	INKA2	29.1968	-1.81029	0.48101	-3.76352	0.000167538	0.000552946
ENSSSCG00000007285	GGT7	17.2252	-1.80077	0.649858	-2.77103	0.00558793	0.0139273
ENSSSCG00000009228	MAPK10	68.7498	-1.80053	0.305951	-5.88503	3.97978e-09	2.23512e-08
ENSSSCG00000059039		18.528	-1.79956	0.598349	-3.00754	0.00263368	0.00705401
ENSSSCG00000015413	FGL2	604.741	-1.7938	0.109938	-16.3164	7.54584e-60	2.47389e-58
ENSSSCG00000008687	MXD4	714.536	-1.7909	0.100757	-17.7745	1.11405e-70	4.31728e-69
ENSSSCG00000000146	MYH11	28.0599	-1.78865	0.531719	-3.36389	0.000768508	0.00226873
ENSSSCG00000055484		22.9674	-1.78801	0.522779	-3.4202	0.00062575	0.00187797
ENSSSCG00000004390	SESN1	89.8867	-1.78717	0.281395	-6.35111	2.13763e-10	1.34163e-09
ENSSSCG00000001479	HMGCLL1	29.2027	-1.7855	0.478365	-3.7325	0.000189592	0.000619353
ENSSSCG00000017925	SLC16A11	35.4476	-1.7847	0.429618	-4.15414	3.26509e-05	0.000119838
ENSSSCG00000037406	TLCD5	32.1706	-1.78239	0.457254	-3.89803	9.69786e-05	0.000331001
ENSSSCG00000012649	SMARCA1	588.553	-1.77663	0.10853	-16.3699	3.13645e-60	1.04146e-58
ENSSSCG00000026697	UHRF1BP1L	3292.51	-1.77607	0.0577803	-30.7383	1.75526e-207	2.45737e-205
ENSSSCG00000008051	ABCA3	49.0587	-1.76689	0.373134	-4.73527	2.18766e-06	9.39641e-06
ENSSSCG00000001715	ENPP5	12.1423	-1.76682	0.711703	-2.48252	0.0130457	0.0298353
ENSSSCG00000060807	HYAL1	139.646	-1.76491	0.223872	-7.88354	3.18226e-15	2.77666e-14
ENSSSCG00000062150		47.9158	-1.76411	0.386097	-4.56909	4.89845e-06	2.01115e-05
ENSSSCG00000039834	GRIN1	18.211	-1.75646	0.59189	-2.96754	0.00300192	0.0079458
ENSSSCG00000022429	KAZALD1	331.415	-1.75495	0.150196	-11.6844	1.53163e-31	2.75481e-30
ENSSSCG00000030362		23.4675	-1.7523	0.518071	-3.38236	0.000718652	0.00213453
ENSSSCG00000059337		12.6306	-1.75146	0.726122	-2.41207	0.0158621	0.035457
ENSSSCG00000006737	IGSF3	229.712	-1.75131	0.176941	-9.89769	4.26001e-23	5.56775e-22
ENSSSCG00000016035	COL5A2	4976.38	-1.74882	0.0473378	-36.9435	9.26923e-299	2.11829e-296
ENSSSCG00000016780	CTNND2	72.3804	-1.74853	0.29956	-5.83699	5.31528e-09	2.95526e-08
ENSSSCG00000059783		18.5418	-1.74481	0.589327	-2.96069	0.00306951	0.0081109
ENSSSCG00000058015	SGCB	529.207	-1.74062	0.115882	-15.0207	5.37648e-51	1.50271e-49
ENSSSCG00000035161	TMEM237	126.21	-1.73986	0.239807	-7.25525	4.00929e-13	3.06989e-12
ENSSSCG00000005844	NRARP	58.9337	-1.73732	0.337236	-5.15164	2.58219e-07	1.22451e-06
ENSSSCG00000062978		1509.18	-1.73377	0.0720615	-24.0595	6.63518e-128	5.12988e-126
ENSSSCG00000029484	EMB	15.9232	-1.73351	0.672618	-2.57726	0.00995865	0.0234055
ENSSSCG00000008929		63.1633	-1.72861	0.341223	-5.06592	4.06423e-07	1.87971e-06
ENSSSCG00000033000	TIMP4	233.064	-1.7279	0.169939	-10.1678	2.76183e-24	3.81162e-23
ENSSSCG00000040334	CBX6	38.7442	-1.72753	0.422729	-4.08663	4.37691e-05	0.000157629
ENSSSCG00000015019	COLCA2	287.702	-1.72333	0.162694	-10.5925	3.22939e-26	4.77041e-25
ENSSSCG00000006791	OVGP1	31.8454	-1.71871	0.456205	-3.76741	0.00016495	0.000544781
ENSSSCG00000033816		93.3759	-1.71557	0.268384	-6.39223	1.63479e-10	1.03825e-09
ENSSSCG00000041827		12.1451	-1.71523	0.734343	-2.33574	0.019505	0.0426552
ENSSSCG00000030113	SHISA2	23.9693	-1.71446	0.524689	-3.26757	0.00108475	0.0031136
ENSSSCG00000057970	PLBD1	355.499	-1.71398	0.140869	-12.1672	4.6479e-34	9.08534e-33
ENSSSCG00000008803	ATP8A1	20.2005	-1.71326	0.571415	-2.99828	0.00271511	0.00724713
ENSSSCG00000022794		48.5846	-1.70967	0.368329	-4.6417	3.4555e-06	1.44974e-05
ENSSSCG00000062970		25.4429	-1.70829	0.494083	-3.4575	0.000545208	0.00165382
ENSSSCG00000006948	MROH6	232.91	-1.70603	0.173241	-9.8477	7.0131e-23	9.02929e-22
ENSSSCG00000035581	SUGCT	134.764	-1.7045	0.219391	-7.76924	7.89565e-15	6.74167e-14
ENSSSCG00000038627	ADAMTS18	13.1333	-1.70344	0.675036	-2.52349	0.0116197	0.0268866
ENSSSCG00000025463	PROS1	23.31	-1.70342	0.531595	-3.20436	0.00135364	0.00382395
ENSSSCG00000011087	SKIDA1	14.7728	-1.70305	0.659464	-2.58247	0.0098096	0.0230902
ENSSSCG00000057781		33.3067	-1.70301	0.458237	-3.71644	0.000202051	0.00065674
ENSSSCG00000054150	FSD1L	18.8817	-1.7017	0.582726	-2.92024	0.0034976	0.00912572
ENSSSCG00000001765	ADAMTS7	23.1453	-1.70103	0.542615	-3.13487	0.00171929	0.00476591
ENSSSCG00000012001	ROBO1	538.612	-1.70066	0.116058	-14.6535	1.28012e-48	3.37744e-47
ENSSSCG00000022975	AMT	614.038	-1.69589	0.113975	-14.8795	4.48086e-50	1.22809e-48
ENSSSCG00000010948	CTSL	1618.02	-1.69475	0.0771739	-21.9601	6.92896e-107	4.46789e-105
ENSSSCG00000016599	GPR37	1048.19	-1.69272	0.0851998	-19.8676	7.75607e-88	3.82633e-86
ENSSSCG00000003854	ECHDC2	14.2838	-1.69136	0.652661	-2.59148	0.00955646	0.0225387
ENSSSCG00000000660	A2M	43.6583	-1.68951	0.388733	-4.3462	1.38516e-05	5.33996e-05
ENSSSCG00000033913	C1RL	113.766	-1.68609	0.241795	-6.97322	3.09765e-12	2.22344e-11
ENSSSCG00000027428		117.362	-1.6836	0.236492	-7.11906	1.08665e-12	8.05273e-12
ENSSSCG00000012832		13385.6	-1.68241	0.049562	-33.9455	1.42135e-252	2.6295e-250
ENSSSCG00000011704	WWTR1	91.0919	-1.68209	0.27608	-6.09276	1.10978e-09	6.55491e-09
ENSSSCG00000048678		18.7095	-1.67803	0.577717	-2.90459	0.00367735	0.00955139
ENSSSCG00000008599		82.5832	-1.67677	0.289168	-5.7986	6.68704e-09	3.69022e-08
ENSSSCG00000040397	COLEC12	166.261	-1.67667	0.209175	-8.01561	1.09589e-15	9.85544e-15
ENSSSCG00000001657	CUL7	327.325	-1.67648	0.143057	-11.719	1.01885e-31	1.84533e-30
ENSSSCG00000050398		125.552	-1.66723	0.241811	-6.89475	5.39588e-12	3.79593e-11
ENSSSCG00000012551	RNF128	104.051	-1.66405	0.257392	-6.46505	1.01268e-10	6.54075e-10
ENSSSCG00000022248	OTOL1	54.3263	-1.66299	0.359761	-4.62249	3.7916e-06	1.5784e-05
ENSSSCG00000039797	APCDD1	161.698	-1.66248	0.208816	-7.96143	1.70057e-15	1.51183e-14
ENSSSCG00000027443	MRAS	14.6047	-1.66192	0.656031	-2.53329	0.0112997	0.0262163
ENSSSCG00000016782	OTULINL	183.692	-1.65954	0.189704	-8.74805	2.17073e-18	2.26245e-17
ENSSSCG00000016751	GCK	145.437	-1.65907	0.229842	-7.21829	5.2645e-13	4.00246e-12
ENSSSCG00000009316		28.9125	-1.65807	0.501213	-3.30812	0.000939229	0.0027307
ENSSSCG00000035293		56454.1	-1.6546	0.033364	-49.5926	0	0
ENSSSCG00000017478	RAPGEFL1	37.7543	-1.65401	0.42316	-3.90872	9.2787e-05	0.000317252
ENSSSCG00000006587	PGLYRP4	42.3432	-1.65149	0.394549	-4.18577	2.84204e-05	0.00010525
ENSSSCG00000060272		23.6425	-1.64891	0.531828	-3.10045	0.00193227	0.00530231
ENSSSCG00000058540		37.1004	-1.64705	0.410096	-4.01625	5.91312e-05	0.000208888
ENSSSCG00000015885	PLA2R1	1408.34	-1.64173	0.0770616	-21.3041	1.04041e-100	6.10109e-99
ENSSSCG00000011599	GRIP2	27.4288	-1.63839	0.472853	-3.4649	0.000530437	0.00161122
ENSSSCG00000000376	SUOX	217.23	-1.63802	0.174967	-9.36183	7.83653e-21	9.11524e-20
ENSSSCG00000000492	LYZ	184.039	-1.63506	0.191508	-8.53784	1.36748e-17	1.37812e-16
ENSSSCG00000032149		35.6311	-1.63349	0.424591	-3.8472	0.000119474	0.000403002
ENSSSCG00000028052	OBSL1	165.483	-1.63087	0.208161	-7.83464	4.70189e-15	4.05705e-14
ENSSSCG00000038652		19.2095	-1.62683	0.600798	-2.70778	0.00677357	0.0165453
ENSSSCG00000024765		13.9514	-1.62648	0.697548	-2.3317	0.0197163	0.0430688
ENSSSCG00000016157		16.745	-1.62635	0.672154	-2.41962	0.0155369	0.0348103
ENSSSCG00000040631	LPL	605.578	-1.62598	0.113345	-14.3454	1.13804e-46	2.88501e-45
ENSSSCG00000040746	LRP2	549.844	-1.62369	0.114977	-14.1219	2.78578e-45	6.92657e-44
ENSSSCG00000060354	LDOC1	801.107	-1.61745	0.095256	-16.9801	1.1535e-64	4.1398e-63
ENSSSCG00000006969	TRMT9B	493.675	-1.61366	0.125052	-12.9039	4.2796e-38	9.1731e-37
ENSSSCG00000035495	KITLG	2234.69	-1.61113	0.0622475	-25.8826	1.04556e-147	9.67146e-146
ENSSSCG00000012926	PC	3022.33	-1.60978	0.0547571	-29.3986	5.71873e-190	7.28435e-188
ENSSSCG00000026861	NECTIN4	627.455	-1.60835	0.109587	-14.6764	9.13449e-49	2.41823e-47
ENSSSCG00000062993	SOX2	234.492	-1.60747	0.166936	-9.62928	6.01516e-22	7.40108e-21
ENSSSCG00000025996	MTUS2	54.0172	-1.60399	0.355134	-4.51656	6.28528e-06	2.54225e-05
ENSSSCG00000025240	DDIT4L	21.9998	-1.59305	0.55001	-2.8964	0.00377469	0.00977157
ENSSSCG00000027423	TMEM53	47.9394	-1.58989	0.371969	-4.27425	1.91779e-05	7.25475e-05
ENSSSCG00000011119	ECHDC3	423.974	-1.5847	0.131021	-12.095	1.12273e-33	2.17276e-32
ENSSSCG00000009668	CLU	410.721	-1.58337	0.128373	-12.3342	5.9289e-35	1.19192e-33
ENSSSCG00000034630	ABI2	76.8653	-1.58255	0.285193	-5.54906	2.87208e-08	1.49272e-07
ENSSSCG00000036152	TSPAN15	396.94	-1.5807	0.131451	-12.025	2.6265e-33	5.00807e-32
ENSSSCG00000024045	CASTOR2	237.975	-1.57759	0.165474	-9.53377	1.51668e-21	1.82707e-20
ENSSSCG00000024678	MEGF6	381.653	-1.57437	0.131544	-11.9684	5.2035e-33	9.80151e-32
ENSSSCG00000016720	PGAM2	31.1998	-1.57392	0.458235	-3.43474	0.000593118	0.00178764
ENSSSCG00000031701	GXYLT1	4573.09	-1.57266	0.0502046	-31.3249	2.13873e-215	3.16533e-213
ENSSSCG00000062483	GVQW3	24.1335	-1.57235	0.519416	-3.02715	0.00246868	0.00664875
ENSSSCG00000025408	ULK4	34.6415	-1.57177	0.437371	-3.59367	0.000326056	0.00102258
ENSSSCG00000028076	ZBTB7C	227.972	-1.57141	0.175624	-8.94756	3.63427e-19	3.91111e-18
ENSSSCG00000048341		22.3441	-1.57097	0.531016	-2.95843	0.00309215	0.00816516
ENSSSCG00000029219	SH3BGR	16.0931	-1.56604	0.624688	-2.50692	0.012179	0.0280429
ENSSSCG00000042718	GNAT1	77.3438	-1.56345	0.28885	-5.41267	6.20916e-08	3.1257e-07
ENSSSCG00000029460	RND2	33.6753	-1.56261	0.42439	-3.68203	0.000231387	0.000746006
ENSSSCG00000058887		29.2346	-1.56127	0.469265	-3.32705	0.000877699	0.00256236
ENSSSCG00000029843	NPHP4	18.8822	-1.55975	0.586121	-2.66113	0.00778779	0.0187825
ENSSSCG00000045290		23.1545	-1.55863	0.54267	-2.87216	0.00407676	0.0104923
ENSSSCG00000010728	CPXM2	21.1836	-1.55793	0.548448	-2.84062	0.00450258	0.0114799
ENSSSCG00000036119	LYPD2	93.4549	-1.55758	0.263526	-5.91054	3.40989e-09	1.93041e-08
ENSSSCG00000060465		81.2915	-1.55333	0.281058	-5.52673	3.26247e-08	1.68715e-07
ENSSSCG00000023662	CHST3	62.2385	-1.55323	0.324214	-4.79076	1.66152e-06	7.22238e-06
ENSSSCG00000033185	PPP2R3A	23.6533	-1.54953	0.513128	-3.01976	0.00252974	0.00679706
ENSSSCG00000035836		249.463	-1.54803	0.164519	-9.40941	4.98934e-21	5.85165e-20
ENSSSCG00000013351	NAV2	97.6945	-1.54715	0.268526	-5.76165	8.32959e-09	4.5498e-08
ENSSSCG00000059608	ANG	155.834	-1.54138	0.214555	-7.18408	6.76611e-13	5.08686e-12
ENSSSCG00000034943	GDF6	249.921	-1.53865	0.170905	-9.00291	2.19803e-19	2.39197e-18
ENSSSCG00000011683	PCOLCE2	15.113	-1.53785	0.621152	-2.4758	0.0132939	0.0302971
ENSSSCG00000012026	ADAMTS1	344.606	-1.53656	0.1425	-10.7828	4.14862e-27	6.31436e-26
ENSSSCG00000054331		43.3711	-1.53212	0.382602	-4.00447	6.21573e-05	0.000218683
ENSSSCG00000004781	PAK6	531.689	-1.52639	0.115719	-13.1905	9.95291e-40	2.19077e-38
ENSSSCG00000035675	METTL7A	99.8616	-1.52594	0.267186	-5.71114	1.1222e-08	6.07629e-08
ENSSSCG00000000139	IFT27	31.3777	-1.52509	0.445565	-3.42283	0.000619739	0.00186137
ENSSSCG00000010861	COQ8A	37.4449	-1.52505	0.4183	-3.64582	0.000266538	0.000848422
ENSSSCG00000048809		41.6975	-1.52178	0.412931	-3.68532	0.000228414	0.000737187
ENSSSCG00000056793		53.7136	-1.5193	0.336981	-4.50855	6.52725e-06	2.63532e-05
ENSSSCG00000004510	ACAA2	348.694	-1.51791	0.139295	-10.8971	1.1897e-27	1.8451e-26
ENSSSCG00000010302	USP54	577.612	-1.51201	0.110188	-13.7221	7.49149e-43	1.76927e-41
ENSSSCG00000035110	TRAV4	26.278	-1.51156	0.507473	-2.97859	0.00289576	0.00768706
ENSSSCG00000027477	TBC1D2B	46.4916	-1.51144	0.379108	-3.98683	6.69621e-05	0.00023442
ENSSSCG00000014840	P4HA3	314.746	-1.51129	0.146352	-10.3264	5.35466e-25	7.57156e-24
ENSSSCG00000009613	DMTN	19.5508	-1.51092	0.556053	-2.71722	0.00658329	0.016144
ENSSSCG00000008159	IL18R1	19.0517	-1.51078	0.573491	-2.63435	0.00842975	0.0201722
ENSSSCG00000004679	SORD	20.3711	-1.51076	0.547383	-2.75997	0.00578066	0.014357
ENSSSCG00000036022		13.9614	-1.5104	0.645548	-2.33972	0.0192983	0.0422745
ENSSSCG00000057261		17.7337	-1.51013	0.599053	-2.52087	0.0117065	0.0270593
ENSSSCG00000003382	TAS1R1	16.7571	-1.51008	0.623618	-2.42148	0.0154574	0.034647
ENSSSCG00000016725	TNS3	2343.07	-1.50843	0.0619439	-24.3516	5.58034e-131	4.4471e-129
ENSSSCG00000061806		102.182	-1.50664	0.247833	-6.07926	1.20735e-09	7.10961e-09
ENSSSCG00000033854	LGALS1	967.529	-1.50336	0.0975206	-15.4158	1.28189e-53	3.78717e-52
ENSSSCG00000047368		49.4475	-1.50126	0.35463	-4.23331	2.3028e-05	8.6355e-05
ENSSSCG00000031946	GPC5	31.369	-1.49426	0.461344	-3.23892	0.00119982	0.003418
ENSSSCG00000029165	DOK4	222.261	-1.49265	0.177733	-8.39827	4.53094e-17	4.43393e-16
ENSSSCG00000029070	PAFAH1B3	301.151	-1.49179	0.150799	-9.89259	4.48287e-23	5.84427e-22
ENSSSCG00000021519	CPNE2	586.284	-1.49099	0.10947	-13.62	3.0452e-42	7.0842e-41
ENSSSCG00000017143	CEP131	78.8543	-1.48746	0.284201	-5.23384	1.66023e-07	8.02489e-07
ENSSSCG00000036721		17.4191	-1.48427	0.595081	-2.49423	0.012623	0.0289837
ENSSSCG00000054480	SHISA4	1116.19	-1.48344	0.093014	-15.9486	2.91374e-57	9.12895e-56
ENSSSCG00000023862	MTMR8	60.7757	-1.4799	0.323091	-4.58044	4.63992e-06	1.91258e-05
ENSSSCG00000011699	HPS3	399.203	-1.47851	0.130466	-11.3325	9.05443e-30	1.5195e-28
ENSSSCG00000010142	RYR2	1250.15	-1.47809	0.0764963	-19.3224	3.47946e-83	1.59973e-81
ENSSSCG00000010259	TYSND1	2772.84	-1.47768	0.0563114	-26.2412	9.0184e-152	8.65099e-150
ENSSSCG00000037723	CFAP299	26.1221	-1.47643	0.482722	-3.05854	0.00222416	0.00604149
ENSSSCG00000001718	CYP39A1	155.094	-1.47642	0.20539	-7.18838	6.55638e-13	4.93874e-12
ENSSSCG00000036206	DIPK2A	373.775	-1.47608	0.134177	-11.001	3.77871e-28	6.02886e-27
ENSSSCG00000016130	ZDBF2	122.548	-1.47602	0.2401	-6.14753	7.86987e-10	4.71646e-09
ENSSSCG00000013010	NAALADL1	33.525	-1.47264	0.446839	-3.29569	0.000981799	0.00284277
ENSSSCG00000013072	FADS2	966.318	-1.47228	0.0870556	-16.9119	3.6749e-64	1.31283e-62
ENSSSCG00000004980	THSD4	367.847	-1.47062	0.135717	-10.836	2.32477e-27	3.56633e-26
ENSSSCG00000017445		68.0207	-1.47046	0.326577	-4.50263	6.71164e-06	2.70415e-05
ENSSSCG00000004656	EID1	431.757	-1.46807	0.125708	-11.6784	1.64364e-31	2.94944e-30
ENSSSCG00000032660	TMEM35B	39.2572	-1.46273	0.40336	-3.62637	0.000287431	0.000909945
ENSSSCG00000002777	HSD11B2	31.7109	-1.46266	0.456411	-3.20469	0.00135207	0.00382021
ENSSSCG00000029838	FZD2	136.212	-1.46201	0.223284	-6.54775	5.8409e-11	3.83471e-10
ENSSSCG00000005494	TNC	4279.18	-1.46002	0.0496973	-29.3783	1.04024e-189	1.30365e-187
ENSSSCG00000024791		1644.3	-1.45944	0.0713691	-20.4493	6.09964e-93	3.20231e-91
ENSSSCG00000002669	CRISPLD2	190.55	-1.45892	0.188857	-7.72498	1.11868e-14	9.45308e-14
ENSSSCG00000059700		46.9918	-1.45667	0.369753	-3.93957	8.16265e-05	0.000281821
ENSSSCG00000054789	YPEL1	24.1569	-1.45666	0.496957	-2.93116	0.00337694	0.00883164
ENSSSCG00000027991		112.059	-1.45455	0.242715	-5.99285	2.062e-09	1.18592e-08
ENSSSCG00000011740	SERPINI1	546.031	-1.45195	0.118085	-12.2957	9.54983e-35	1.90018e-33
ENSSSCG00000006911	TGFBR3	2666.14	-1.44919	0.0596104	-24.3109	1.50165e-130	1.18455e-128
ENSSSCG00000008574	KIF3C	2040.08	-1.44585	0.0680504	-21.2467	3.53804e-100	2.03634e-98
ENSSSCG00000042233		752.576	-1.44468	0.0978392	-14.7658	2.43266e-49	6.56311e-48
ENSSSCG00000022296	CDK15	20.0439	-1.44364	0.550162	-2.62402	0.00868991	0.0207246
ENSSSCG00000010581	PSD	40.9182	-1.44356	0.387592	-3.72444	0.000195751	0.000637595
ENSSSCG00000024621	KAT2B	182.876	-1.44355	0.194908	-7.40628	1.29887e-13	1.03034e-12
ENSSSCG00000027160	DSG3	1390.76	-1.4435	0.0773439	-18.6634	9.8318e-78	4.24406e-76
ENSSSCG00000002988	ZNF546	29.261	-1.44153	0.491236	-2.9345	0.00334083	0.00874898
ENSSSCG00000008970	CDKL2	602.892	-1.44139	0.109134	-13.2075	7.94329e-40	1.75339e-38
ENSSSCG00000060364		29.5775	-1.44121	0.465473	-3.09622	0.00196003	0.0053691
ENSSSCG00000004875	CYB5A	3616.3	-1.44062	0.0549839	-26.2007	2.61139e-151	2.45945e-149
ENSSSCG00000017915	VMO1	41.7553	-1.43461	0.38967	-3.6816	0.000231771	0.000746936
ENSSSCG00000021956	LY75	18.2413	-1.43416	0.598641	-2.3957	0.0165889	0.0368958
ENSSSCG00000038530	TMEM240	17.584	-1.43313	0.586849	-2.44208	0.0146029	0.0329073
ENSSSCG00000006153		1833.82	-1.43306	0.0672803	-21.2999	1.1379e-100	6.64173e-99
ENSSSCG00000027371	PCDHGA4	326.202	-1.43286	0.139235	-10.2909	7.74227e-25	1.08784e-23
ENSSSCG00000061605		22.0338	-1.43237	0.532329	-2.69076	0.00712887	0.0173071
ENSSSCG00000009079	INTU	21.3686	-1.43196	0.522168	-2.74233	0.00610043	0.015086
ENSSSCG00000004570	TPM1	13951.5	-1.43047	0.0445051	-32.1417	1.15525e-226	1.83189e-224
ENSSSCG00000008799	LIMCH1	174.16	-1.42829	0.193784	-7.3705	1.69994e-13	1.33757e-12
ENSSSCG00000006702	FMO5	184.355	-1.42758	0.19292	-7.39989	1.36301e-13	1.07847e-12
ENSSSCG00000032585	ZNF613	42.73	-1.42687	0.392411	-3.63616	0.000276735	0.000879082
ENSSSCG00000005828	EGFL7	22.0226	-1.42473	0.528889	-2.69381	0.00706403	0.0171699
ENSSSCG00000029080	SPTSSB	1214.79	-1.42303	0.0787545	-18.0692	5.57403e-73	2.23825e-71
ENSSSCG00000014833	UCP2	24.6493	-1.41874	0.494687	-2.86795	0.00413144	0.0106155
ENSSSCG00000004791	RASGRP1	1025.67	-1.41773	0.0865826	-16.3743	2.91919e-60	9.71396e-59
ENSSSCG00000006861	EXTL2	118.158	-1.41576	0.240097	-5.89663	3.71006e-09	2.09044e-08
ENSSSCG00000030626	ALDH1L1	155.48	-1.4144	0.205929	-6.8684	6.49244e-12	4.53857e-11
ENSSSCG00000010479	RBP4	20.2123	-1.41264	0.57681	-2.44906	0.0143229	0.0323654
ENSSSCG00000000735	TSPAN9	85.9631	-1.40625	0.278421	-5.0508	4.3996e-07	2.02397e-06
ENSSSCG00000038772	IKBIP	2270.56	-1.40227	0.0653612	-21.4542	4.17263e-102	2.50358e-100
ENSSSCG00000005961		25.3147	-1.40215	0.483198	-2.90182	0.00371003	0.00962502
ENSSSCG00000056845		121.774	-1.39865	0.231524	-6.04106	1.53106e-09	8.93117e-09
ENSSSCG00000002778	ZDHHC1	90.2205	-1.39673	0.264251	-5.2856	1.25296e-07	6.13644e-07
ENSSSCG00000014314		39.7837	-1.39474	0.395567	-3.52592	0.000422011	0.00130017
ENSSSCG00000054648		18.2311	-1.39294	0.608534	-2.28901	0.0220785	0.0475595
ENSSSCG00000013490	PIP5K1C	89.0877	-1.39252	0.266728	-5.22075	1.78202e-07	8.57885e-07
ENSSSCG00000025704	DENND2D	464.753	-1.39117	0.12083	-11.5135	1.12848e-30	1.95503e-29
ENSSSCG00000031831	CADM1	35.8327	-1.38898	0.418503	-3.31892	0.000903655	0.00263566
ENSSSCG00000046588		17.7461	-1.38469	0.587272	-2.35784	0.0183818	0.0404712
ENSSSCG00000036039	RAB4A	862.711	-1.3805	0.0908429	-15.1966	3.72494e-52	1.07594e-50
ENSSSCG00000025410	PRSS16	23.009	-1.38048	0.527797	-2.61555	0.0089084	0.0211741
ENSSSCG00000005981	FBXO32	392.418	-1.38022	0.13112	-10.5263	6.53254e-26	9.48745e-25
ENSSSCG00000015358	CRPPA	38.6279	-1.37953	0.397325	-3.47203	0.000516534	0.00157175
ENSSSCG00000017012	SLIT3	215.666	-1.3788	0.174494	-7.90168	2.7517e-15	2.41181e-14
ENSSSCG00000002252	ARRDC4	781.253	-1.37773	0.0996812	-13.8214	1.89442e-43	4.54311e-42
ENSSSCG00000011443	STAB1	24.9945	-1.37558	0.51582	-2.66679	0.00765792	0.0184961
ENSSSCG00000027093	FOLH1	70.8517	-1.37196	0.294479	-4.65895	3.17832e-06	1.34215e-05
ENSSSCG00000014182	SLCO4C1	65.9219	-1.37107	0.307636	-4.45681	8.31885e-06	3.31304e-05
ENSSSCG00000043665		147.328	-1.36788	0.208121	-6.57251	4.94736e-11	3.25633e-10
ENSSSCG00000004622	GNB5	19.571	-1.36765	0.577484	-2.36829	0.0178703	0.0394803
ENSSSCG00000027701	RP2	407.758	-1.36699	0.130805	-10.4506	1.45556e-25	2.09633e-24
ENSSSCG00000035372	PSCA	116.721	-1.3663	0.236142	-5.78593	7.21105e-09	3.95971e-08
ENSSSCG00000009475	SLAIN1	25.9807	-1.36412	0.475102	-2.87122	0.00408886	0.0105183
ENSSSCG00000023121	ABCA7	187.584	-1.36016	0.187019	-7.27283	3.52045e-13	2.70162e-12
ENSSSCG00000022903	NAPEPLD	429.34	-1.35968	0.126372	-10.7594	5.35158e-27	8.1056e-26
ENSSSCG00000012305	USP27X	42.7332	-1.35852	0.394393	-3.4446	0.000571911	0.00172875
ENSSSCG00000034120	CDKN2B	732.896	-1.35657	0.102309	-13.2596	3.97252e-40	8.80642e-39
ENSSSCG00000045545		18.0869	-1.35606	0.563416	-2.40686	0.0160903	0.0358896
ENSSSCG00000012676	MBNL3	309.941	-1.35291	0.14437	-9.37117	7.17317e-21	8.3687e-20
ENSSSCG00000017747	RAB11FIP4	903.879	-1.35152	0.0884649	-15.2775	1.07996e-52	3.15461e-51
ENSSSCG00000036512	FGFRL1	138.931	-1.35056	0.217617	-6.20614	5.43029e-10	3.30539e-09
ENSSSCG00000012519	GPRASP1	58.8683	-1.34845	0.314809	-4.28338	1.84072e-05	6.97509e-05
ENSSSCG00000017200	UNC13D	762.095	-1.34838	0.096677	-13.9472	3.27021e-44	7.97788e-43
ENSSSCG00000028080	ELOVL4	71.1836	-1.34772	0.291309	-4.62642	3.72043e-06	1.55126e-05
ENSSSCG00000012303	PAGE4	77.2692	-1.34654	0.296319	-4.54424	5.51347e-06	2.24585e-05
ENSSSCG00000032580	MGST1	3716.01	-1.34589	0.0509181	-26.4325	5.79985e-154	5.66853e-152
ENSSSCG00000050707		126.432	-1.34534	0.223628	-6.01597	1.78814e-09	1.03454e-08
ENSSSCG00000054189		20.5576	-1.34163	0.543571	-2.46819	0.0135799	0.0308843
ENSSSCG00000040603	SGTB	92.2512	-1.34145	0.259206	-5.17525	2.2761e-07	1.08399e-06
ENSSSCG00000031465	PRRT1B	337.89	-1.34096	0.136626	-9.81481	9.72208e-23	1.2404e-21
ENSSSCG00000002423	KCNK10	311.783	-1.33606	0.150108	-8.90066	5.55136e-19	5.90878e-18
ENSSSCG00000038469	KLHL7	41.6066	-1.33397	0.387211	-3.44507	0.000570916	0.00172629
ENSSSCG00000009751	FZD10	367.243	-1.33204	0.138151	-9.64195	5.31668e-22	6.57289e-21
ENSSSCG00000029570	PXDN	191.373	-1.33095	0.180941	-7.3557	1.8993e-13	1.48616e-12
ENSSSCG00000026248		359.217	-1.32991	0.136458	-9.74596	1.9196e-22	2.42526e-21
ENSSSCG00000004249	CEP85L	38.964	-1.32885	0.391109	-3.39764	0.000679706	0.00202776
ENSSSCG00000028501		355.081	-1.3282	0.138179	-9.61218	7.10287e-22	8.69807e-21
ENSSSCG00000016368	FARP2	93.6875	-1.32775	0.262124	-5.06535	4.07656e-07	1.88485e-06
ENSSSCG00000004774	IVD	184.799	-1.32773	0.184969	-7.17813	7.06731e-13	5.29793e-12
ENSSSCG00000025190	COQ10A	21.2163	-1.3272	0.545709	-2.43208	0.0150126	0.0337474
ENSSSCG00000023267	SCN1B	29.2746	-1.32663	0.44981	-2.94932	0.00318475	0.00837837
ENSSSCG00000017608		56.8858	-1.3229	0.332219	-3.98201	6.83358e-05	0.000238799
ENSSSCG00000029781	SELENOM	135.475	-1.32188	0.215605	-6.13106	8.72975e-10	5.20769e-09
ENSSSCG00000058897		23.5182	-1.32127	0.504249	-2.62028	0.00878577	0.0209082
ENSSSCG00000011167	ZNF782	33.8786	-1.31921	0.425307	-3.10178	0.00192363	0.00528242
ENSSSCG00000035414	XXYLT1	173.024	-1.3184	0.194178	-6.78965	1.12404e-11	7.73928e-11
ENSSSCG00000004082		71.3468	-1.3183	0.307478	-4.28748	1.80715e-05	6.85457e-05
ENSSSCG00000053087		106.043	-1.3149	0.243711	-5.39532	6.83999e-08	3.43325e-07
ENSSSCG00000054957		20.7195	-1.31372	0.55179	-2.38084	0.0172734	0.0382868
ENSSSCG00000000401	GLS2	193.355	-1.31345	0.183513	-7.15728	8.22955e-13	6.12193e-12
ENSSSCG00000005743	VAV2	178.407	-1.31307	0.191625	-6.85231	7.2667e-12	5.06842e-11
ENSSSCG00000030694	PKP1	805.906	-1.31051	0.0965575	-13.5724	5.84043e-42	1.34859e-40
ENSSSCG00000005284	GNA14	749.464	-1.30666	0.0998096	-13.0915	3.68139e-39	8.05757e-38
ENSSSCG00000010949	DAPK1	1777.57	-1.30622	0.0655782	-19.9185	2.81242e-88	1.39632e-86
ENSSSCG00000035331		115.75	-1.30574	0.250417	-5.21426	1.84548e-07	8.87064e-07
ENSSSCG00000017128	HEXD	123.65	-1.30465	0.229418	-5.68676	1.29469e-08	6.96117e-08
ENSSSCG00000009535	EFNB2	957.898	-1.30439	0.0870916	-14.9772	1.03525e-50	2.87282e-49
ENSSSCG00000015232	ST3GAL4	281.769	-1.30422	0.154774	-8.42664	3.55736e-17	3.50104e-16
ENSSSCG00000062432		32.7239	-1.30181	0.435325	-2.99043	0.00278583	0.00741932
ENSSSCG00000015670	GTDC1	124.967	-1.30152	0.220456	-5.90375	3.55333e-09	2.00795e-08
ENSSSCG00000056642		591.036	-1.30128	0.106495	-12.2192	2.45341e-34	4.84447e-33
ENSSSCG00000055825		142.251	-1.29788	0.209379	-6.19871	5.69295e-10	3.45985e-09
ENSSSCG00000038679		27.1355	-1.29744	0.474899	-2.73203	0.00629462	0.0155202
ENSSSCG00000012521	GPRASP2	24.0084	-1.29732	0.499293	-2.5983	0.00936855	0.0221425
ENSSSCG00000032786	ZC3HAV1L	47.3642	-1.29718	0.353425	-3.6703	0.000242266	0.000777371
ENSSSCG00000004760		28.9287	-1.29626	0.48019	-2.69948	0.00694475	0.0169288
ENSSSCG00000037539	SORCS2	370.167	-1.29526	0.133511	-9.70151	2.97059e-22	3.71683e-21
ENSSSCG00000031174	FBP1	142.757	-1.29462	0.207747	-6.23173	4.61298e-10	2.82673e-09
ENSSSCG00000021255	ADA	361.478	-1.28765	0.133349	-9.65621	4.62678e-22	5.7291e-21
ENSSSCG00000012528	BEX3	151.656	-1.28622	0.201627	-6.37924	1.77973e-10	1.12656e-09
ENSSSCG00000029571	AVIL	189.62	-1.28619	0.186694	-6.88929	5.60725e-12	3.93927e-11
ENSSSCG00000031228	OPRL1	19.4096	-1.28558	0.551096	-2.33278	0.0196599	0.0429517
ENSSSCG00000036305	SMIM1	109.217	-1.28529	0.244104	-5.26533	1.39939e-07	6.82992e-07
ENSSSCG00000004674	SHF	30.4177	-1.28332	0.458165	-2.801	0.00509452	0.0128188
ENSSSCG00000003013	B9D2	106.087	-1.27966	0.239538	-5.34218	9.18357e-08	4.55805e-07
ENSSSCG00000035196	BTBD8	148.459	-1.27846	0.208384	-6.13513	8.50916e-10	5.08195e-09
ENSSSCG00000039780	RTN4RL1	453.188	-1.27571	0.124986	-10.2069	1.84761e-24	2.56127e-23
ENSSSCG00000011973	COL8A1	181.727	-1.27517	0.183102	-6.96428	3.30094e-12	2.3639e-11
ENSSSCG00000027745	ABCG1	201.171	-1.27096	0.172658	-7.36115	1.82331e-13	1.42958e-12
ENSSSCG00000022611	CAPRIN2	239.166	-1.26913	0.16898	-7.51051	5.88971e-14	4.76202e-13
ENSSSCG00000007932		485.015	-1.2689	0.116788	-10.865	1.69186e-27	2.61087e-26
ENSSSCG00000022797	PPP1R3B	226.982	-1.26866	0.163383	-7.76496	8.16689e-15	6.95797e-14
ENSSSCG00000003428	MTHFR	327.939	-1.26683	0.141727	-8.93854	3.94338e-19	4.23498e-18
ENSSSCG00000007033	AP3M2	26.3178	-1.26598	0.494904	-2.55804	0.0105265	0.0246098
ENSSSCG00000000371	PMEL	27.7916	-1.26411	0.472135	-2.67743	0.00741892	0.0179579
ENSSSCG00000036932	WNT6	698.452	-1.26381	0.107863	-11.7168	1.04589e-31	1.8921e-30
ENSSSCG00000027970	PRRT2	81.6172	-1.26256	0.279064	-4.52424	6.06117e-06	2.45672e-05
ENSSSCG00000009998	CASTOR1	1184.07	-1.262	0.0774621	-16.2919	1.12758e-59	3.6812e-58
ENSSSCG00000003478	CROCC	41.604	-1.25968	0.382137	-3.29642	0.000979249	0.00283633
ENSSSCG00000022128	MXI1	21.0575	-1.25941	0.535662	-2.35114	0.0187162	0.0411327
ENSSSCG00000031979		45.5545	-1.2591	0.363181	-3.46687	0.000526547	0.00160034
ENSSSCG00000031538	RNASE4	434.456	-1.25817	0.128918	-9.75942	1.68112e-22	2.12915e-21
ENSSSCG00000054581		32.709	-1.25647	0.446405	-2.81465	0.0048831	0.0123508
ENSSSCG00000003160	NTF4	186.85	-1.25391	0.190462	-6.5835	4.59498e-11	3.03081e-10
ENSSSCG00000010672	RAB11FIP2	2219.92	-1.25285	0.0605822	-20.6801	5.23432e-95	2.80487e-93
ENSSSCG00000048408		26.1579	-1.2486	0.482713	-2.58662	0.0096922	0.0228415
ENSSSCG00000029395	TMEM25	34.0603	-1.24858	0.416645	-2.99674	0.00272879	0.00727865
ENSSSCG00000024205	ARHGEF26	287.976	-1.24809	0.148753	-8.39032	4.84823e-17	4.72657e-16
ENSSSCG00000015815	FGFR1	23.3694	-1.24801	0.503968	-2.47637	0.0132727	0.0302564
ENSSSCG00000049194		26.9798	-1.248	0.490761	-2.543	0.0109907	0.0255873
ENSSSCG00000018094	CYTB	31803.2	-1.24754	0.18746	-6.65495	2.83388e-11	1.89494e-10
ENSSSCG00000061052		45.7143	-1.2473	0.367479	-3.39422	0.000688243	0.00205126
ENSSSCG00000004172	SLC2A12	589.441	-1.2453	0.113177	-11.0031	3.69098e-28	5.89495e-27
ENSSSCG00000012633	IL13RA1	4556.95	-1.24463	0.0512564	-24.2824	3.00736e-130	2.34846e-128
ENSSSCG00000025176	NOTCH3	1729.51	-1.24293	0.0697045	-17.8315	4.02793e-71	1.57272e-69
ENSSSCG00000010969	GALT	1029.37	-1.24206	0.0862872	-14.3945	5.60645e-47	1.42593e-45
ENSSSCG00000032301		236.785	-1.24121	0.169564	-7.31998	2.48016e-13	1.92902e-12
ENSSSCG00000062429		37.9957	-1.24118	0.408578	-3.03781	0.00238303	0.00643591
ENSSSCG00000060162		26.8188	-1.23938	0.487007	-2.5449	0.0109309	0.0254633
ENSSSCG00000010698	FGFR2	1888.69	-1.2373	0.0647252	-19.1163	1.84855e-81	8.25473e-80
ENSSSCG00000061094		98.3807	-1.23637	0.248044	-4.98448	6.21302e-07	2.82311e-06
ENSSSCG00000040569	PLA2G10	26.1427	-1.23592	0.522155	-2.36696	0.0179347	0.0396112
ENSSSCG00000011366	SLC25A20	461.505	-1.23313	0.123531	-9.98235	1.82102e-23	2.42906e-22
ENSSSCG00000003726	DSC1	36.0097	-1.23267	0.415939	-2.96358	0.00304083	0.00804195
ENSSSCG00000037459	TCTA	229.622	-1.2303	0.166939	-7.36975	1.70953e-13	1.34444e-12
ENSSSCG00000014048	HK3	71.3825	-1.23017	0.304951	-4.03398	5.48394e-05	0.000194968
ENSSSCG00000032517	DMXL2	499.182	-1.22794	0.116008	-10.585	3.49929e-26	5.15441e-25
ENSSSCG00000055221		42.6356	-1.2258	0.426843	-2.87179	0.00408148	0.0105028
ENSSSCG00000004405	FIG4	272.915	-1.22477	0.152504	-8.03106	9.66348e-16	8.70553e-15
ENSSSCG00000034262	FIGN	56.6018	-1.22414	0.318624	-3.84196	0.000122058	0.000411359
ENSSSCG00000037013	WFIKKN1	47.5517	-1.2226	0.361252	-3.38434	0.000713488	0.00212081
ENSSSCG00000004675	DUOX1	34.1928	-1.22145	0.438557	-2.78516	0.00535006	0.013401
ENSSSCG00000010167	MAP10	34.5304	-1.22121	0.45369	-2.69173	0.00710824	0.0172651
ENSSSCG00000015175	VWA5A	1639.58	-1.22105	0.0706997	-17.2709	7.79187e-67	2.89679e-65
ENSSSCG00000003371	GPR153	98.5228	-1.22093	0.255661	-4.77559	1.79185e-06	7.76031e-06
ENSSSCG00000006197	SULF1	2111.05	-1.21949	0.0618935	-19.703	2.03338e-86	9.69285e-85
ENSSSCG00000056309	SOX4	91.2947	-1.21772	0.25881	-4.70508	2.53768e-06	1.08102e-05
ENSSSCG00000004113	STXBP5	728.756	-1.2128	0.100392	-12.0806	1.3368e-33	2.56467e-32
ENSSSCG00000008789	WDR19	118.756	-1.21061	0.230856	-5.244	1.57135e-07	7.61898e-07
ENSSSCG00000036125	PCDH10	96.2543	-1.21024	0.253107	-4.78153	1.73969e-06	7.54528e-06
ENSSSCG00000038486	DYNC2I1	54.4391	-1.20902	0.335469	-3.60396	0.000313399	0.000986057
ENSSSCG00000007470	RIPOR3	27.9491	-1.20878	0.479106	-2.52299	0.0116362	0.0269155
ENSSSCG00000008913	IGFBP7	2024.7	-1.2084	0.0706663	-17.1002	1.48002e-65	5.39894e-64
ENSSSCG00000010212		729.349	-1.20826	0.0956281	-12.635	1.35449e-36	2.83677e-35
ENSSSCG00000012295	MAGIX	24.35	-1.20731	0.512891	-2.35393	0.0185761	0.0408595
ENSSSCG00000026592	TLR6	108.398	-1.2048	0.240169	-5.01646	5.2631e-07	2.40202e-06
ENSSSCG00000032648	RBL2	458.66	-1.20239	0.117645	-10.2205	1.60501e-24	2.22894e-23
ENSSSCG00000006878	DPYD	695.629	-1.20216	0.0984384	-12.2123	2.67148e-34	5.26837e-33
ENSSSCG00000006495	SEMA4A	476.466	-1.19512	0.116217	-10.2835	8.3631e-25	1.17295e-23
ENSSSCG00000016061	MYO1B	3501.37	-1.19469	0.0525631	-22.7287	2.33073e-114	1.63151e-112
ENSSSCG00000033196	MYORG	187.245	-1.1932	0.178772	-6.6744	2.48254e-11	1.66503e-10
ENSSSCG00000014832	DNAJB13	86.686	-1.1927	0.271409	-4.39448	1.11041e-05	4.34544e-05
ENSSSCG00000016784	ANKH	8007.32	-1.19259	0.0429878	-27.7425	2.14386e-169	2.3968e-167
ENSSSCG00000003257	CACNG6	37.1756	-1.19202	0.419404	-2.84216	0.00448086	0.0114339
ENSSSCG00000029985	ARL10	558.489	-1.18798	0.114733	-10.3543	3.99999e-25	5.68188e-24
ENSSSCG00000016639	FOXP2	446.601	-1.18646	0.119668	-9.9146	3.59686e-23	4.72487e-22
ENSSSCG00000022089	ADGRF4	378.487	-1.18561	0.133132	-8.90551	5.31396e-19	5.66774e-18
ENSSSCG00000035243	RAB27B	171.908	-1.18551	0.190659	-6.21795	5.03679e-10	3.07189e-09
ENSSSCG00000007135		126.024	-1.18368	0.22051	-5.36794	7.96426e-08	3.97318e-07
ENSSSCG00000032297		152.236	-1.18207	0.198971	-5.94092	2.83419e-09	1.60977e-08
ENSSSCG00000030345	INPP5J	94.2788	-1.17908	0.2616	-4.50717	6.56972e-06	2.6504e-05
ENSSSCG00000014909	SYTL2	2868.06	-1.17886	0.0571542	-20.626	1.60521e-94	8.51366e-93
ENSSSCG00000007032	PLAT	1107.73	-1.17883	0.0811827	-14.5207	8.95951e-48	2.32439e-46
ENSSSCG00000032181	C17orf58	40.1387	-1.1783	0.389209	-3.02742	0.00246654	0.00664529
ENSSSCG00000038475		100.066	-1.17799	0.243604	-4.83567	1.32699e-06	5.8302e-06
ENSSSCG00000009379	NEK3	260.89	-1.17656	0.156909	-7.49835	6.46283e-14	5.21456e-13
ENSSSCG00000040524	ISYNA1	48.0382	-1.17646	0.356991	-3.29548	0.000982544	0.0028444
ENSSSCG00000061945		31.4303	-1.17453	0.438024	-2.68143	0.00733092	0.0177671
ENSSSCG00000011404	NAA80	180.73	-1.17219	0.196393	-5.96859	2.39306e-09	1.36878e-08
ENSSSCG00000036091	MORC4	186.258	-1.17091	0.180187	-6.49833	8.1215e-11	5.27846e-10
ENSSSCG00000015557	NMNAT2	153.034	-1.17042	0.199475	-5.86752	4.42367e-09	2.47636e-08
ENSSSCG00000039568	SNAI2	84.2292	-1.16873	0.27501	-4.24977	2.13988e-05	8.06151e-05
ENSSSCG00000034880	FOXD2	33.0628	-1.16348	0.437443	-2.65973	0.00782039	0.0188504
ENSSSCG00000011581	MKRN2OS	34.5521	-1.16309	0.414704	-2.80462	0.0050376	0.0126941
ENSSSCG00000015735	PTPN18	45.0746	-1.16297	0.371788	-3.12805	0.00175971	0.00486842
ENSSSCG00000007565	TTYH3	4287.13	-1.16267	0.0525374	-22.1303	1.61547e-108	1.06374e-106
ENSSSCG00000007072	SPTLC3	1474.08	-1.16213	0.0751565	-15.4628	6.18036e-54	1.83288e-52
ENSSSCG00000015523	RALGPS2	220.212	-1.16127	0.16633	-6.98175	2.91528e-12	2.09447e-11
ENSSSCG00000042435	ssc-mir-1842	41.6317	-1.15918	0.381788	-3.03618	0.00239598	0.00646866
ENSSSCG00000003592	SDC3	173.269	-1.15824	0.188447	-6.14622	7.93496e-10	4.74997e-09
ENSSSCG00000016606	ASB15	76.8367	-1.1578	0.290399	-3.98693	6.69326e-05	0.00023437
ENSSSCG00000027657	ZC4H2	23.6938	-1.15502	0.499976	-2.31015	0.0208798	0.0452668
ENSSSCG00000003603	COL16A1	27.639	-1.15474	0.46683	-2.47359	0.0133765	0.0304529
ENSSSCG00000007094	DZANK1	63.8367	-1.1546	0.317709	-3.63414	0.000278904	0.000885066
ENSSSCG00000030544	TMEM143	77.4904	-1.15402	0.298348	-3.86805	0.000109711	0.000371763
ENSSSCG00000052889	CTSK	237.354	-1.15323	0.164095	-7.02778	2.09839e-12	1.52735e-11
ENSSSCG00000000783	SLC2A13	159.572	-1.15068	0.198364	-5.80084	6.59821e-09	3.64379e-08
ENSSSCG00000008584	FAM228B	82.6142	-1.15034	0.271372	-4.23898	2.24538e-05	8.4324e-05
ENSSSCG00000004419	SLC16A10	385.217	-1.14959	0.130446	-8.81271	1.22151e-18	1.28259e-17
ENSSSCG00000039272	IP6K3	64.5077	-1.14847	0.304225	-3.77507	0.00015996	0.000529454
ENSSSCG00000006240	FAM110B	331.433	-1.14716	0.138986	-8.2538	1.53437e-16	1.45038e-15
ENSSSCG00000033732	ANKRD10	704.312	-1.14669	0.0989315	-11.5907	4.59147e-31	8.08972e-30
ENSSSCG00000055469		47.4019	-1.14555	0.353336	-3.24209	0.00118657	0.00338275
ENSSSCG00000056181		44.4196	-1.14443	0.372146	-3.07523	0.00210344	0.00573161
ENSSSCG00000005338	RECK	34.5513	-1.14375	0.418648	-2.73201	0.00629497	0.0155202
ENSSSCG00000029621	BMPR1B	1797.03	-1.14351	0.0658817	-17.357	1.74699e-67	6.57342e-66
ENSSSCG00000039947	KCNJ2	391.658	-1.14238	0.128208	-8.91033	5.08821e-19	5.43442e-18
ENSSSCG00000037846	ACOXL	153.502	-1.14138	0.202238	-5.64377	1.6637e-08	8.84195e-08
ENSSSCG00000039761		73.0588	-1.14098	0.294228	-3.87786	0.000105381	0.000357948
ENSSSCG00000039990		241.075	-1.13954	0.172638	-6.60072	4.09177e-11	2.70925e-10
ENSSSCG00000023142	GAMT	93.4714	-1.1394	0.252697	-4.50896	6.51461e-06	2.6309e-05
ENSSSCG00000030616	RESF1	1083.87	-1.13826	0.0804882	-14.142	2.0936e-45	5.23064e-44
ENSSSCG00000029553	CCDC57	33.576	-1.1373	0.472335	-2.40783	0.0160479	0.0358071
ENSSSCG00000059634	NATD1	114.21	-1.13686	0.230342	-4.93553	7.99329e-07	3.59629e-06
ENSSSCG00000001736	CRISP2	28.2934	-1.13562	0.480622	-2.36282	0.0181363	0.0400055
ENSSSCG00000030269		1559.55	-1.13469	0.0690063	-16.4433	9.3715e-61	3.15223e-59
ENSSSCG00000024088	TLN2	1135.14	-1.13332	0.0786229	-14.4147	4.18512e-47	1.06793e-45
ENSSSCG00000014335	REEP2	31.4308	-1.13268	0.432775	-2.61726	0.00886398	0.0210782
ENSSSCG00000012062	TTC3	530.891	-1.13261	0.109409	-10.3521	4.09529e-25	5.81194e-24
ENSSSCG00000037577	CHAC2	89.8467	-1.13115	0.260217	-4.34694	1.38048e-05	5.32394e-05
ENSSSCG00000038220	RXRA	1547.46	-1.12662	0.0744804	-15.1264	1.08463e-51	3.09839e-50
ENSSSCG00000000559	RASSF8	704.561	-1.1263	0.10039	-11.2192	3.28152e-29	5.41347e-28
ENSSSCG00000038254	PRKRA	176.094	-1.12491	0.185639	-6.05967	1.36404e-09	7.99288e-09
ENSSSCG00000012663	ENOX2	61.5457	-1.12407	0.312393	-3.59824	0.000320381	0.00100641
ENSSSCG00000031441	GRAMD4	105.179	-1.12292	0.254261	-4.41641	1.00354e-05	3.95512e-05
ENSSSCG00000002430	EFCAB11	33.4083	-1.12272	0.424521	-2.64467	0.00817699	0.0196248
ENSSSCG00000006082	MATN2	54.9468	-1.12229	0.337653	-3.32381	0.00088798	0.0025914
ENSSSCG00000036454	TMEM220	55.1379	-1.12158	0.328151	-3.41786	0.000631156	0.00189347
ENSSSCG00000023062	HTATSF1	595.078	-1.11995	0.105529	-10.6127	2.60156e-26	3.85397e-25
ENSSSCG00000008197	SEMA4C	73.0831	-1.11875	0.284561	-3.93149	8.44226e-05	0.000290442
ENSSSCG00000002268	AKAP5	28.959	-1.11838	0.453949	-2.46368	0.0137518	0.0311939
ENSSSCG00000013079	DAGLA	54.6288	-1.11829	0.35678	-3.1344	0.00172204	0.00477187
ENSSSCG00000037262	PTX4	80.9998	-1.11779	0.2834	-3.94421	8.00628e-05	0.000276791
ENSSSCG00000001906	CYP1A1	89.0564	-1.11473	0.275733	-4.04279	5.28189e-05	0.000188043
ENSSSCG00000023611	TNXB	30.947	-1.11452	0.432642	-2.57607	0.00999303	0.0234792
ENSSSCG00000039548	PTGFR	799.582	-1.11384	0.0928981	-11.9899	4.01171e-33	7.60269e-32
ENSSSCG00000009322	SLC46A3	568.509	-1.11263	0.112741	-9.86896	5.67502e-23	7.35528e-22
ENSSSCG00000003351	MMP23B	57.1035	-1.11039	0.329211	-3.37289	0.00074384	0.00220135
ENSSSCG00000061668		71.2689	-1.11029	0.290668	-3.8198	0.000133559	0.000446761
ENSSSCG00000028976	PPP2R2B	646.821	-1.11023	0.101228	-10.9677	5.46679e-28	8.62476e-27
ENSSSCG00000042523	TINCR	222.98	-1.10829	0.171581	-6.45927	1.05206e-10	6.78382e-10
ENSSSCG00000017192		4408.47	-1.10779	0.0536804	-20.6367	1.28463e-94	6.86019e-93
ENSSSCG00000023141	RNLS	145.801	-1.10565	0.20905	-5.28891	1.23047e-07	6.03014e-07
ENSSSCG00000011212	RARB	635.828	-1.10456	0.100619	-10.9776	4.89517e-28	7.77027e-27
ENSSSCG00000011977	DCBLD2	3651.44	-1.10455	0.0520384	-21.2257	5.53167e-100	3.17203e-98
ENSSSCG00000001498	BEND6	33.0911	-1.10382	0.421001	-2.6219	0.00874409	0.0208442
ENSSSCG00000000941	METTL25	100.746	-1.10327	0.253197	-4.35735	1.31649e-05	5.09418e-05
ENSSSCG00000022173	ANKRD50	1529.26	-1.10278	0.0706598	-15.607	6.52649e-55	1.95795e-53
ENSSSCG00000026268	DLG5	3732.55	-1.10226	0.0530883	-20.7629	9.38322e-96	5.09843e-94
ENSSSCG00000055844		127.565	-1.09871	0.222943	-4.92821	8.29871e-07	3.72292e-06
ENSSSCG00000035850	CATSPERE	99.0954	-1.0974	0.244167	-4.49448	6.97414e-06	2.80482e-05
ENSSSCG00000053039	NIPSNAP3A	666.143	-1.09397	0.0997951	-10.9622	5.80775e-28	9.1534e-27
ENSSSCG00000060225	CIDEA	402.534	-1.09271	0.130537	-8.37087	5.71944e-17	5.5377e-16
ENSSSCG00000008392	BCL11A	58.2857	-1.09211	0.316799	-3.44732	0.000566184	0.0017131
ENSSSCG00000016877	NNT	55.4682	-1.0913	0.325297	-3.35476	0.00079433	0.00233919
ENSSSCG00000003783	FPGT	235.333	-1.08953	0.164937	-6.60574	3.95527e-11	2.61999e-10
ENSSSCG00000006236	NSMAF	274.004	-1.08915	0.154604	-7.0448	1.85733e-12	1.35634e-11
ENSSSCG00000027278	ARL6	56.4606	-1.08695	0.324417	-3.35047	0.000806741	0.00237304
ENSSSCG00000035987	EHD3	1420.42	-1.08441	0.0729361	-14.868	5.3176e-50	1.45229e-48
ENSSSCG00000003472	ARHGEF19	59.7842	-1.08408	0.323863	-3.34734	0.000815903	0.00239681
ENSSSCG00000006957	RHPN1	33.0835	-1.0838	0.427196	-2.537	0.0111806	0.0259633
ENSSSCG00000000939	ACSS3	2583.14	-1.08372	0.0589673	-18.3783	1.96129e-75	8.19314e-74
ENSSSCG00000048420		148.349	-1.08296	0.19881	-5.44723	5.1159e-08	2.59723e-07
ENSSSCG00000003719	KCTD1	265.475	-1.08272	0.153093	-7.07228	1.52405e-12	1.11927e-11
ENSSSCG00000023837	WFDC1	104.859	-1.08107	0.243955	-4.43144	9.36072e-06	3.70047e-05
ENSSSCG00000008188	MGAT4A	2618.96	-1.08103	0.0582422	-18.5609	6.6613e-77	2.83607e-75
ENSSSCG00000008712	PPP2R2C	147.453	-1.07844	0.206277	-5.22812	1.71245e-07	8.26698e-07
ENSSSCG00000025022	FER1L5	140.301	-1.0759	0.211472	-5.08766	3.62502e-07	1.68712e-06
ENSSSCG00000010456	PANK1	385.775	-1.07249	0.130969	-8.18889	2.63643e-16	2.46067e-15
ENSSSCG00000024671	WNT9A	70.4556	-1.07228	0.28869	-3.71429	0.000203779	0.000662078
ENSSSCG00000002254	NR2F2	1663.13	-1.0715	0.0679215	-15.7755	4.58568e-56	1.40555e-54
ENSSSCG00000062410	U6	32.4195	-1.07118	0.453421	-2.36244	0.0181552	0.0400301
ENSSSCG00000033412	B4GALNT3	11337	-1.0699	0.0431207	-24.8117	6.69805e-136	5.59611e-134
ENSSSCG00000000133	TST	324.568	-1.06985	0.150794	-7.09477	1.29564e-12	9.55136e-12
ENSSSCG00000035537	RUNX1	120.98	-1.06913	0.235745	-4.53509	5.75781e-06	2.33803e-05
ENSSSCG00000007492	FAM210B	331.555	-1.06629	0.143876	-7.41116	1.25196e-13	9.94144e-13
ENSSSCG00000003908	TSPAN1	2359.48	-1.06593	0.0607682	-17.5409	6.97714e-69	2.664e-67
ENSSSCG00000024388	BNIP3	815.572	-1.06512	0.0939561	-11.3363	8.6702e-30	1.45975e-28
ENSSSCG00000016213	GLB1L	91.7101	-1.06249	0.257575	-4.12498	3.70764e-05	0.00013506
ENSSSCG00000020696	HMGN4	882.011	-1.06235	0.0896074	-11.8556	2.01383e-32	3.73447e-31
ENSSSCG00000004535	TCF4	116.558	-1.06202	0.236205	-4.49618	6.91852e-06	2.78317e-05
ENSSSCG00000039861	HDHD3	203.65	-1.06066	0.173456	-6.11488	9.66277e-10	5.74004e-09
ENSSSCG00000044760		80.9934	-1.05975	0.269552	-3.93152	8.44114e-05	0.000290442
ENSSSCG00000024517	AKAP6	253.972	-1.05842	0.157649	-6.71373	1.89716e-11	1.28293e-10
ENSSSCG00000000259	CSAD	30.4772	-1.05804	0.438439	-2.4132	0.0158133	0.0353581
ENSSSCG00000008981		600.112	-1.05752	0.109241	-9.68056	3.64729e-22	4.53795e-21
ENSSSCG00000016706	HOXA2	53.9959	-1.05749	0.333401	-3.17182	0.00151488	0.0042398
ENSSSCG00000016174	FN1	93811.1	-1.05385	0.0389002	-27.0912	1.25181e-161	1.36036e-159
ENSSSCG00000015375	ITGB8	577.631	-1.05302	0.109702	-9.59893	8.07801e-22	9.86889e-21
ENSSSCG00000004869	CNDP1	255.332	-1.05265	0.157732	-6.67368	2.49468e-11	1.67245e-10
ENSSSCG00000009011	FHDC1	220.218	-1.05087	0.169539	-6.19838	5.7046e-10	3.46422e-09
ENSSSCG00000001682	DLK2	66.1598	-1.05037	0.312178	-3.36464	0.000766447	0.00226376
ENSSSCG00000023264	IDH1	3734.64	-1.04787	0.0537123	-19.5089	9.22821e-85	4.34565e-83
ENSSSCG00000038617	PCMTD2	205.991	-1.04682	0.174285	-6.00635	1.89747e-09	1.09372e-08
ENSSSCG00000035999	NUDT16L1	73.2676	-1.04669	0.285513	-3.66601	0.000246366	0.000789714
ENSSSCG00000009765	DNAH10	68.4753	-1.04599	0.303621	-3.44503	0.000570987	0.00172629
ENSSSCG00000006578	S100A4	478.454	-1.04585	0.119688	-8.73815	2.36968e-18	2.46485e-17
ENSSSCG00000013773	ADGRL1	59.0968	-1.0457	0.316585	-3.30306	0.000956359	0.00277532
ENSSSCG00000037647	TFDP2	612.988	-1.04519	0.106594	-9.80538	1.06742e-22	1.35964e-21
ENSSSCG00000026746		109.469	-1.04507	0.237106	-4.40762	1.04513e-05	4.10654e-05
ENSSSCG00000039041	ZNF467	179.334	-1.04464	0.180517	-5.78694	7.16803e-09	3.93887e-08
ENSSSCG00000014187	NUDT12	438.86	-1.04427	0.121456	-8.59792	8.1172e-18	8.24992e-17
ENSSSCG00000006827	CYB561D1	105.379	-1.04334	0.237706	-4.38921	1.13762e-05	4.44411e-05
ENSSSCG00000017068	FAXDC2	170.086	-1.04299	0.190186	-5.48405	4.157e-08	2.13201e-07
ENSSSCG00000004629	LYSMD2	89.376	-1.04244	0.260283	-4.00504	6.20065e-05	0.000218202
ENSSSCG00000002280	RAB15	603.268	-1.04238	0.10255	-10.1645	2.85468e-24	3.93627e-23
ENSSSCG00000034321	TP53INP1	867.416	-1.04221	0.0870078	-11.9783	4.61467e-33	8.71348e-32
ENSSSCG00000036770		43.6118	-1.04148	0.38393	-2.71268	0.00667418	0.0163359
ENSSSCG00000000801	TMEM117	61.2468	-1.0406	0.317862	-3.27375	0.00106131	0.00305366
ENSSSCG00000056347		32.4325	-1.0403	0.442605	-2.3504	0.018753	0.041202
ENSSSCG00000002412	STON2	176.33	-1.03773	0.185099	-5.60633	2.06663e-08	1.08719e-07
ENSSSCG00000021569	MMP25	40.3414	-1.03723	0.382024	-2.71508	0.00662599	0.0162308
ENSSSCG00000039397	ETNK1	4850.72	-1.0367	0.0483871	-21.4251	7.80218e-102	4.62771e-100
ENSSSCG00000013670	FBXL12	314.502	-1.03665	0.138477	-7.4861	7.09521e-14	5.70997e-13
ENSSSCG00000039264	ABCA2	244.329	-1.03378	0.160209	-6.45267	1.09895e-10	7.07153e-10
ENSSSCG00000060733		126.461	-1.0329	0.215485	-4.79339	1.63989e-06	7.13635e-06
ENSSSCG00000057673		2392.53	-1.03255	0.059595	-17.3262	2.98558e-67	1.11797e-65
ENSSSCG00000015035	C11orf52	176.009	-1.03232	0.186405	-5.53805	3.05854e-08	1.58591e-07
ENSSSCG00000003115	MEIS3	34.5893	-1.03174	0.415006	-2.48608	0.012916	0.0295691
ENSSSCG00000010922	ELF3	3768.66	-1.03131	0.0529768	-19.4672	2.08423e-84	9.7264e-83
ENSSSCG00000017052	ADAM19	37.7323	-1.03121	0.397736	-2.5927	0.00952252	0.0224689
ENSSSCG00000031267	NIPAL2	395.811	-1.02979	0.125992	-8.1734	2.99808e-16	2.78816e-15
ENSSSCG00000016017	DNAJC10	2826.61	-1.02857	0.0558741	-18.4087	1.11896e-75	4.68697e-74
ENSSSCG00000002265	FAM174B	142.902	-1.02637	0.206741	-4.96452	6.88726e-07	3.11944e-06
ENSSSCG00000008006	FBXL16	94.5505	-1.02607	0.257163	-3.98996	6.60834e-05	0.00023163
ENSSSCG00000011735	SI	75.4156	-1.02585	0.280283	-3.66006	0.00025216	0.000807287
ENSSSCG00000028144	EPHX3	41.6296	-1.02509	0.403816	-2.5385	0.0111328	0.0258677
ENSSSCG00000021867	HPN	203.346	-1.02365	0.18734	-5.46415	4.65125e-08	2.37374e-07
ENSSSCG00000058816	KRT19	60080	-1.02194	0.0395515	-25.8382	3.3037e-147	3.03784e-145
ENSSSCG00000029649	IFT46	186.603	-1.0217	0.176906	-5.77541	7.67644e-09	4.20634e-08
ENSSSCG00000014203	MCC	532.054	-1.01982	0.110316	-9.24455	2.3624e-20	2.6895e-19
ENSSSCG00000006828	ATXN7L2	61.7386	-1.01974	0.316982	-3.21702	0.00129529	0.00367448
ENSSSCG00000031361	CELSR1	3330.14	-1.01792	0.053784	-18.9261	6.94611e-80	3.05786e-78
ENSSSCG00000045531	FKBP1B	125.786	-1.01515	0.218898	-4.63756	3.52544e-06	1.47669e-05
ENSSSCG00000031903	TNNT3	39.2098	-1.01486	0.385464	-2.63283	0.00846767	0.0202567
ENSSSCG00000005857	CYSRT1	121.181	-1.01474	0.222863	-4.55318	5.28419e-06	2.15755e-05
ENSSSCG00000003059	ZNF428	154.631	-1.01377	0.201831	-5.02285	5.09098e-07	2.32483e-06
ENSSSCG00000012859	NADSYN1	850.569	-1.01332	0.0883072	-11.4749	1.76314e-30	3.03424e-29
ENSSSCG00000038597	KLHDC9	70.9695	-1.01298	0.290938	-3.48178	0.000498086	0.00151799
ENSSSCG00000011851		3425.9	-1.01291	0.0574467	-17.6322	1.39533e-69	5.39389e-68
ENSSSCG00000010133	ARVCF	187.406	-1.01288	0.177905	-5.69335	1.24571e-08	6.71699e-08
ENSSSCG00000014242		49.9035	-1.01279	0.34641	-2.92368	0.00345917	0.00903454
ENSSSCG00000011940	DZIP3	83.6336	-1.01063	0.273434	-3.69605	0.000218976	0.000708198
ENSSSCG00000047086		30.1407	-1.0088	0.442283	-2.28088	0.0225554	0.0485069
ENSSSCG00000008517	SPAST	354.491	-1.0049	0.133919	-7.50377	6.20061e-14	5.00818e-13
ENSSSCG00000010627	PDCD4	926.077	-1.00383	0.0848538	-11.8301	2.72746e-32	5.03382e-31
ENSSSCG00000030425	SPHK2	1034.09	-1.00312	0.0810084	-12.3829	3.23553e-35	6.58118e-34
ENSSSCG00000009764	CCDC92	67.6806	-1.00306	0.295614	-3.39315	0.000690933	0.00205889
ENSSSCG00000053688		42.9741	-1.0024	0.370765	-2.70359	0.0068595	0.0167394
ENSSSCG00000037142		2143.66	-1.00164	0.0703329	-14.2415	5.06405e-46	1.27752e-44
ENSSSCG00000032673	ZFP14	51.3735	-1.00066	0.340578	-2.93812	0.00330208	0.00866065
ENSSSCG00000012437	ATP7A	839.705	-1.00005	0.0911638	-10.9698	5.33919e-28	8.43202e-27
