# Supplementary material for: Integrative transcriptomic analysis uncovers the microRNA-centric regulation of Japanese encephalitis virus infection in porcine trophoblast cells
Source: Virulence. 2026 Jun 17;17(1):2690825. doi: 10.1080/21505594.2026.2690825 (PMC13313263; doi:10.1080/21505594.2026.2690825)
Supplement: FigShare.zip [file KVIR_A_2690825_SM3829.zip › FigShare/Data for figure 3EF and figure S2ABC.xlsx]

## Sheet: 24_UP_GO
Term	Count	%	PValue	Genes	List Total	Pop Hits	Pop Total	Fold Enrichment	Bonferroni	Benjamini	FDR
GO:0051607~defense response to virus	44	15.0171	3.8593e-42	ENSSSCG00000009921, ENSSSCG00000015549, ENSSSCG00000005163, ENSSSCG00000030108, ENSSSCG00000013664, ENSSSCG00000010451, ENSSSCG00000015801, ENSSSCG00000012077, ENSSSCG00000012076, ENSSSCG00000012853, ENSSSCG00000010454, ENSSSCG00000033453, ENSSSCG00000014277, ENSSSCG00000035634, ENSSSCG00000010452, ENSSSCG00000046640, ENSSSCG00000021504, ENSSSCG00000034570, ENSSSCG00000030408, ENSSSCG00000027806,…	264	170	18876	18.5059	4.87816e-39	4.87816e-39	4.70449e-39
GO:0045071~negative regulation of viral genome replication	23	7.84983	1.9193e-32	ENSSSCG00000009921, ENSSSCG00000015549, ENSSSCG00000008648, ENSSSCG00000017705, ENSSSCG00000005163, ENSSSCG00000032591, ENSSSCG00000030108, ENSSSCG00000013664, ENSSSCG00000015897, ENSSSCG00000012077, ENSSSCG00000010454, ENSSSCG00000032436, ENSSSCG00000035634, ENSSSCG00000010452, ENSSSCG00000014565, ENSSSCG00000024867, ENSSSCG00000046640, ENSSSCG00000061268, ENSSSCG00000009881, ENSSSCG00000008496,…	264	36	18876	45.6806	2.426e-29	1.213e-29	1.16982e-29
GO:0140374~antiviral innate immune response	16	5.46075	1.91829e-16	ENSSSCG00000009921, ENSSSCG00000032474, ENSSSCG00000017614, ENSSSCG00000017416, ENSSSCG00000015897, ENSSSCG00000010451, ENSSSCG00000012077, ENSSSCG00000010452, ENSSSCG00000046640, ENSSSCG00000007508, ENSSSCG00000030408, ENSSSCG00000000774, ENSSSCG00000061268, ENSSSCG00000009881, ENSSSCG00000008496, ENSSSCG00000060860	264	51	18876	22.4314	2.80664e-13	6.06181e-14	5.846e-14
GO:0060337~type I interferon-mediated signaling pathway	13	4.43686	5.9133e-13	ENSSSCG00000009921, ENSSSCG00000005163, ENSSSCG00000032591, ENSSSCG00000015897, ENSSSCG00000012853, ENSSSCG00000032436, ENSSSCG00000014565, ENSSSCG00000016057, ENSSSCG00000046640, ENSSSCG00000021504, ENSSSCG00000009881, ENSSSCG00000000396, ENSSSCG00000060622	264	44	18876	21.125	7.47409e-10	1.49488e-10	1.44166e-10
GO:0034341~response to type II interferon	9	3.07167	5.2255e-10	ENSSSCG00000016057, ENSSSCG00000032591, ENSSSCG00000013664, ENSSSCG00000016438, ENSSSCG00000015673, ENSSSCG00000032436, ENSSSCG00000001252, ENSSSCG00000014565, ENSSSCG00000060622	264	23	18876	27.9783	6.60502e-07	9.43575e-08	9.09983e-08
GO:0035456~response to interferon-beta	7	2.38908	1.38517e-09	ENSSSCG00000032591, ENSSSCG00000013664, ENSSSCG00000056284, ENSSSCG00000032436, ENSSSCG00000035634, ENSSSCG00000014565, ENSSSCG00000060622	264	10	18876	50.05	1.75085e-06	2.18856e-07	2.11065e-07
GO:0002474~antigen processing and presentation of peptide antigen via MHC class I	8	2.73038	1.34263e-08	ENSSSCG00000060989, ENSSSCG00000024161, ENSSSCG00000001229, ENSSSCG00000052432, ENSSSCG00000004687, ENSSSCG00000051899, ENSSSCG00000001398, ENSSSCG00000062469	264	22	18876	26	1.69707e-05	1.69708e-06	1.63666e-06
GO:0035455~response to interferon-alpha	6	2.04778	1.20333e-07	ENSSSCG00000032591, ENSSSCG00000008496, ENSSSCG00000012076, ENSSSCG00000032436, ENSSSCG00000014565, ENSSSCG00000060622	264	10	18876	42.9	0.000152089	1.2675e-05	1.22238e-05
GO:0007259~cell surface receptor signaling pathway via JAK-STAT	8	2.73038	2.71742e-06	ENSSSCG00000036439, ENSSSCG00000016057, ENSSSCG00000005163, ENSSSCG00000057240, ENSSSCG00000027855, ENSSSCG00000056294, ENSSSCG00000020970, ENSSSCG00000000396	264	45	18876	12.7111	0.00342894	0.000171741	0.000165627
GO:0006954~inflammatory response	15	5.11945	1.27932e-05	ENSSSCG00000012967, ENSSSCG00000031321, ENSSSCG00000032343, ENSSSCG00000032474, ENSSSCG00000008978, ENSSSCG00000017705, ENSSSCG00000009817, ENSSSCG00000015801, ENSSSCG00000012890, ENSSSCG00000033222, ENSSSCG00000037449, ENSSSCG00000038141, ENSSSCG00000000647, ENSSSCG00000001427, ENSSSCG00000006862	264	252	18876	4.25595	0.0160406	0.000735025	0.000708857

## Sheet: 24_UP_KEGG
Term	Count	%	PValue	Genes	List Total	Pop Hits	Pop Total	Fold Enrichment	Bonferroni	Benjamini	FDR
ssc04612:Antigen processing and presentation	12	4.09556	4.5824e-09	ENSSSCG00000001459, ENSSSCG00000025593, ENSSSCG00000001469, ENSSSCG00000025618, ENSSSCG00000001229, ENSSSCG00000002004, ENSSSCG00000006648, ENSSSCG00000052432, ENSSSCG00000060860, ENSSSCG00000004687, ENSSSCG00000051899, ENSSSCG00000001398	151	63	9175	11.5736	1.02646e-06	1.71076e-07	1.40527e-07
ssc04620:Toll-like receptor signaling pathway	14	4.77816	1.91768e-08	ENSSSCG00000011877, ENSSSCG00000032343, ENSSSCG00000032474, ENSSSCG00000008978, ENSSSCG00000017705, ENSSSCG00000005163, ENSSSCG00000015801, ENSSSCG00000012853, ENSSSCG00000038141, ENSSSCG00000016057, ENSSSCG00000021504, ENSSSCG00000060860, ENSSSCG00000020970, ENSSSCG00000000396	151	108	9175	7.8765	4.29559e-06	6.13657e-07	5.04075e-07
ssc04621:NOD-like receptor signaling pathway	17	5.80205	2.29664e-08	ENSSSCG00000015549, ENSSSCG00000017705, ENSSSCG00000031262, ENSSSCG00000005163, ENSSSCG00000009817, ENSSSCG00000058709, ENSSSCG00000012853, ENSSSCG00000016057, ENSSSCG00000046640, ENSSSCG00000021504, ENSSSCG00000006923, ENSSSCG00000009881, ENSSSCG00000060860, ENSSSCG00000020970, ENSSSCG00000000396, ENSSSCG00000028711, ENSSSCG00000024973	151	175	9175	5.90255	5.14445e-06	6.43058e-07	5.28227e-07
ssc04622:RIG-I-like receptor signaling pathway	11	3.75427	3.82928e-07	ENSSSCG00000032474, ENSSSCG00000005163, ENSSSCG00000021504, ENSSSCG00000030408, ENSSSCG00000017614, ENSSSCG00000017416, ENSSSCG00000030108, ENSSSCG00000015897, ENSSSCG00000060860, ENSSSCG00000012853, ENSSSCG00000040575	151	76	9175	8.79444	8.57723e-05	7.79781e-06	6.40534e-06
ssc04145:Phagosome	14	4.77816	6.4078e-07	ENSSSCG00000061957, ENSSSCG00000036618, ENSSSCG00000025593, ENSSSCG00000052432, ENSSSCG00000012890, ENSSSCG00000001459, ENSSSCG00000001469, ENSSSCG00000000647, ENSSSCG00000025618, ENSSSCG00000001229, ENSSSCG00000006648, ENSSSCG00000060530, ENSSSCG00000006678, ENSSSCG00000001398	151	145	9175	5.86664	0.000143524	1.10411e-05	9.0695e-06
ssc04217:Necroptosis	12	4.09556	5.29697e-05	ENSSSCG00000000769, ENSSSCG00000038141, ENSSSCG00000016057, ENSSSCG00000005163, ENSSSCG00000021504, ENSSSCG00000007508, ENSSSCG00000015801, ENSSSCG00000008496, ENSSSCG00000060860, ENSSSCG00000020906, ENSSSCG00000000396, ENSSSCG00000028711	151	158	9175	4.6148	0.0117954	0.00056501	0.000464115
ssc04060:Cytokine-cytokine receptor interaction	15	5.11945	0.000146174	ENSSSCG00000036439, ENSSSCG00000032343, ENSSSCG00000032474, ENSSSCG00000008978, ENSSSCG00000017705, ENSSSCG00000005163, ENSSSCG00000006161, ENSSSCG00000020906, ENSSSCG00000037449, ENSSSCG00000021504, ENSSSCG00000057240, ENSSSCG00000056294, ENSSSCG00000060860, ENSSSCG00000002385, ENSSSCG00000020970	151	273	9175	3.33855	0.032215	0.00116939	0.00096057
ssc04061:Viral protein interaction with cytokine and cytokine receptor	8	2.73038	0.00046138	ENSSSCG00000032343, ENSSSCG00000032474, ENSSSCG00000008978, ENSSSCG00000017705, ENSSSCG00000060860, ENSSSCG00000020906, ENSSSCG00000037449, ENSSSCG00000020970	151	85	9175	5.71874	0.0982094	0.00333384	0.00273851
ssc04625:C-type lectin receptor signaling pathway	8	2.73038	0.00162226	ENSSSCG00000016057, ENSSSCG00000001986, ENSSSCG00000060860, ENSSSCG00000014277, ENSSSCG00000020970, ENSSSCG00000000396, ENSSSCG00000028711, ENSSSCG00000033786	151	105	9175	4.62945	0.304887	0.0101942	0.00837379
ssc04630:JAK-STAT signaling pathway	10	3.41297	0.00163835	ENSSSCG00000036439, ENSSSCG00000016057, ENSSSCG00000005163, ENSSSCG00000021504, ENSSSCG00000006161, ENSSSCG00000057240, ENSSSCG00000027855, ENSSSCG00000056294, ENSSSCG00000020970, ENSSSCG00000000396	151	167	9175	3.63842	0.307392	0.0101942	0.00837379

## Sheet: 24_DOWN_GO
Term	Count	%	PValue	Genes	List Total	Pop Hits	Pop Total	Fold Enrichment	Bonferroni	Benjamini	FDR
ATP synthesis coupled electron transport	4	4.0404	4.68489e-06	ENSSSCG00000018078, ENSSSCG00000018087, ENSSSCG00000018086, ENSSSCG00000018091	85	8	18876	111.035	0.00157757	0.00157881	0.00157881
mitochondrial electron transport, NADH to ubiquinone	4	4.0404	0.000182176	ENSSSCG00000018069, ENSSSCG00000018087, ENSSSCG00000018084, ENSSSCG00000018091	85	25	18876	35.5313	0.0595519	0.0306966	0.0306966

## Sheet: 24_DOWN_KEGG
Term	Count	%	PValue	Genes	List Total	Pop Hits	Pop Total	Fold Enrichment	Bonferroni	Benjamini	FDR
ssc05208:Chemical carcinogenesis - reactive oxygen species	12	12.1212	1.03953e-08	ENSSSCG00000018069, ENSSSCG00000018078, ENSSSCG00000018087, ENSSSCG00000063387, ENSSSCG00000018086, ENSSSCG00000018094, ENSSSCG00000018084, ENSSSCG00000018081, ENSSSCG00000010592, ENSSSCG00000018082, ENSSSCG00000018091, ENSSSCG00000018080	47	227	9175	10.3196	1.25783e-06	1.18274e-06	1.10454e-06
ssc00190:Oxidative phosphorylation	10	10.101	1.95494e-08	ENSSSCG00000018069, ENSSSCG00000018078, ENSSSCG00000018087, ENSSSCG00000018086, ENSSSCG00000018094, ENSSSCG00000018084, ENSSSCG00000018081, ENSSSCG00000018082, ENSSSCG00000018091, ENSSSCG00000018080	47	137	9175	14.2491	2.36547e-06	1.18274e-06	1.10454e-06
ssc05415:Diabetic cardiomyopathy	11	11.1111	5.03556e-08	ENSSSCG00000018069, ENSSSCG00000018078, ENSSSCG00000016034, ENSSSCG00000018087, ENSSSCG00000018086, ENSSSCG00000018094, ENSSSCG00000018084, ENSSSCG00000018081, ENSSSCG00000018082, ENSSSCG00000018091, ENSSSCG00000018080	47	205	9175	10.4748	6.09301e-06	2.03101e-06	1.89673e-06
ssc04714:Thermogenesis	10	10.101	1.7023e-06	ENSSSCG00000018069, ENSSSCG00000018078, ENSSSCG00000018087, ENSSSCG00000018086, ENSSSCG00000018094, ENSSSCG00000018084, ENSSSCG00000018081, ENSSSCG00000018082, ENSSSCG00000018091, ENSSSCG00000018080	47	231	9175	8.45077	0.000205957	5.14945e-05	4.80899e-05
ssc05012:Parkinson disease	10	10.101	5.78073e-06	ENSSSCG00000018069, ENSSSCG00000018078, ENSSSCG00000018087, ENSSSCG00000018086, ENSSSCG00000018094, ENSSSCG00000018084, ENSSSCG00000018081, ENSSSCG00000018082, ENSSSCG00000018091, ENSSSCG00000018080	47	268	9175	7.28406	0.000699226	0.000131516	0.000122821
ssc05014:Amyotrophic lateral sclerosis	11	11.1111	9.93187e-06	ENSSSCG00000017254, ENSSSCG00000018069, ENSSSCG00000018078, ENSSSCG00000018087, ENSSSCG00000018086, ENSSSCG00000018094, ENSSSCG00000018084, ENSSSCG00000018081, ENSSSCG00000018082, ENSSSCG00000018091, ENSSSCG00000018080	47	365	9175	5.88312	0.00120104	0.000171679	0.000160329
ssc05016:Huntington disease	10	10.101	1.77496e-05	ENSSSCG00000018069, ENSSSCG00000018078, ENSSSCG00000018087, ENSSSCG00000018086, ENSSSCG00000018094, ENSSSCG00000018084, ENSSSCG00000018081, ENSSSCG00000018082, ENSSSCG00000018091, ENSSSCG00000018080	47	308	9175	6.33808	0.00214542	0.000268463	0.000250713
ssc05022:Pathways of neurodegeneration - multiple diseases	11	11.1111	9.34123e-05	ENSSSCG00000017254, ENSSSCG00000018069, ENSSSCG00000018078, ENSSSCG00000018087, ENSSSCG00000018086, ENSSSCG00000018094, ENSSSCG00000018084, ENSSSCG00000018081, ENSSSCG00000018082, ENSSSCG00000018091, ENSSSCG00000018080	47	474	9175	4.53025	0.0112398	0.00120706	0.00112726
ssc05010:Alzheimer disease	10	10.101	9.97574e-05	ENSSSCG00000018069, ENSSSCG00000018078, ENSSSCG00000018087, ENSSSCG00000018086, ENSSSCG00000018094, ENSSSCG00000018084, ENSSSCG00000018081, ENSSSCG00000018082, ENSSSCG00000018091, ENSSSCG00000018080	47	384	9175	5.08367	0.0119987	0.00120706	0.00112726

## Sheet: 48_UP_GO
Term	Count	%	PValue	Genes	List Total	Pop Hits	Pop Total	Fold Enrichment	Bonferroni	Benjamini	FDR
GO:0051607~defense response to virus	52	6.86016	3.59584e-33	ENSSSCG00000015549, ENSSSCG00000030108, ENSSSCG00000035078, ENSSSCG00000010451, ENSSSCG00000012077, ENSSSCG00000012076, ENSSSCG00000010454, ENSSSCG00000033453, ENSSSCG00000010452, ENSSSCG00000035634, ENSSSCG00000034347, ENSSSCG00000046640, ENSSSCG00000021504, ENSSSCG00000027806, ENSSSCG00000021383, ENSSSCG00000020970, ENSSSCG00000062656, ENSSSCG00000036439, ENSSSCG00000027660, ENSSSCG00000032591,…	675	170	18876	8.55383	1.02302e-29	1.02302e-29	9.98924e-30
GO:0045071~negative regulation of viral genome replication	24	3.16623	5.24208e-25	ENSSSCG00000009921, ENSSSCG00000015549, ENSSSCG00000008648, ENSSSCG00000017705, ENSSSCG00000005163, ENSSSCG00000032591, ENSSSCG00000030108, ENSSSCG00000013664, ENSSSCG00000015897, ENSSSCG00000012077, ENSSSCG00000010454, ENSSSCG00000038912, ENSSSCG00000032436, ENSSSCG00000035634, ENSSSCG00000010452, ENSSSCG00000014565, ENSSSCG00000024867, ENSSSCG00000046640, ENSSSCG00000061268, ENSSSCG00000009881,…	675	36	18876	18.643	1.49137e-21	7.45686e-22	7.28125e-22
GO:0140374~antiviral innate immune response	21	2.77045	2.23674e-16	ENSSSCG00000009921, ENSSSCG00000032474, ENSSSCG00000006340, ENSSSCG00000017614, ENSSSCG00000017416, ENSSSCG00000015897, ENSSSCG00000010451, ENSSSCG00000012077, ENSSSCG00000012055, ENSSSCG00000014349, ENSSSCG00000034994, ENSSSCG00000011465, ENSSSCG00000010452, ENSSSCG00000046640, ENSSSCG00000007508, ENSSSCG00000030408, ENSSSCG00000000774, ENSSSCG00000061268, ENSSSCG00000009881, ENSSSCG00000008496,…	675	51	18876	11.5148	6.31717e-13	2.12117e-13	2.07122e-13
GO:0034341~response to type II interferon	13	1.71504	3.67753e-12	ENSSSCG00000032591, ENSSSCG00000033262, ENSSSCG00000035078, ENSSSCG00000013664, ENSSSCG00000016438, ENSSSCG00000015673, ENSSSCG00000038912, ENSSSCG00000032436, ENSSSCG00000014565, ENSSSCG00000016057, ENSSSCG00000007901, ENSSSCG00000001252, ENSSSCG00000060622	675	23	18876	15.806	1.04625e-08	2.09252e-09	2.04324e-09
GO:0060337~type I interferon-mediated signaling pathway	14	1.84697	2.55734e-09	ENSSSCG00000009921, ENSSSCG00000005163, ENSSSCG00000032591, ENSSSCG00000015897, ENSSSCG00000011011, ENSSSCG00000012853, ENSSSCG00000038912, ENSSSCG00000032436, ENSSSCG00000014565, ENSSSCG00000016057, ENSSSCG00000046640, ENSSSCG00000021504, ENSSSCG00000009881, ENSSSCG00000060622	675	44	18876	8.89778	7.2756e-06	1.03938e-06	1.0149e-06
GO:0006954~inflammatory response	30	3.95778	3.02072e-08	ENSSSCG00000008953, ENSSSCG00000032343, ENSSSCG00000008978, ENSSSCG00000017705, ENSSSCG00000029230, ENSSSCG00000008959, ENSSSCG00000035078, ENSSSCG00000017723, ENSSSCG00000015801, ENSSSCG00000012890, ENSSSCG00000017466, ENSSSCG00000010772, ENSSSCG00000015650, ENSSSCG00000039442, ENSSSCG00000039300, ENSSSCG00000000647, ENSSSCG00000060276, ENSSSCG00000006862, ENSSSCG00000003471, ENSSSCG00000012967,…	675	252	18876	3.3291	8.59359e-05	8.59396e-06	8.39157e-06
GO:0043123~positive regulation of canonical NF-kappaB signal transduction	23	3.0343	4.31547e-08	ENSSSCG00000011848, ENSSSCG00000025691, ENSSSCG00000033262, ENSSSCG00000017614, ENSSSCG00000035078, ENSSSCG00000015801, ENSSSCG00000011570, ENSSSCG00000014672, ENSSSCG00000010454, ENSSSCG00000035598, ENSSSCG00000038141, ENSSSCG00000014670, ENSSSCG00000016101, ENSSSCG00000025856, ENSSSCG00000034390, ENSSSCG00000028947, ENSSSCG00000036360, ENSSSCG00000035153, ENSSSCG00000026940, ENSSSCG00000003789,…	675	157	18876	4.0967	0.000122768	1.11614e-05	1.08985e-05
GO:0045944~positive regulation of transcription by RNA polymerase II	56	7.38786	4.18245e-07	ENSSSCG00000006552, ENSSSCG00000015549, ENSSSCG00000035078, ENSSSCG00000035077, ENSSSCG00000017924, ENSSSCG00000015982, ENSSSCG00000017488, ENSSSCG00000035598, ENSSSCG00000035634, ENSSSCG00000017402, ENSSSCG00000039442, ENSSSCG00000017251, ENSSSCG00000020970, ENSSSCG00000006940, ENSSSCG00000009434, ENSSSCG00000009239, ENSSSCG00000012965, ENSSSCG00000009317, ENSSSCG00000003192, ENSSSCG00000015435,…	675	754	18876	2.07693	0.0011892	8.49934e-05	8.29918e-05
GO:0002474~antigen processing and presentation of peptide antigen via MHC class I	9	1.18734	5.20014e-07	ENSSSCG00000060989, ENSSSCG00000024161, ENSSSCG00000001229, ENSSSCG00000056738, ENSSSCG00000052432, ENSSSCG00000004687, ENSSSCG00000051899, ENSSSCG00000001398, ENSSSCG00000062469	675	22	18876	11.44	0.00147835	9.86293e-05	9.63066e-05
GO:0043066~negative regulation of apoptotic process	29	3.82586	1.19143e-06	ENSSSCG00000005045, ENSSSCG00000006552, ENSSSCG00000032320, ENSSSCG00000011848, ENSSSCG00000015649, ENSSSCG00000031615, ENSSSCG00000010452, ENSSSCG00000017402, ENSSSCG00000027607, ENSSSCG00000016243, ENSSSCG00000038694, ENSSSCG00000017251, ENSSSCG00000061268, ENSSSCG00000006940, ENSSSCG00000020970, ENSSSCG00000001573, ENSSSCG00000004142, ENSSSCG00000008727, ENSSSCG00000039962, ENSSSCG00000036832,…	675	283	18876	2.86561	0.00338388	0.000211851	0.000206862

## Sheet: 48_UP_KEGG
Term	Count	%	PValue	Genes	List Total	Pop Hits	Pop Total	Fold Enrichment	Bonferroni	Benjamini	FDR
ssc04060:Cytokine-cytokine receptor interaction	41	5.40897	3.78372e-12	ENSSSCG00000005045, ENSSSCG00000008953, ENSSSCG00000059646, ENSSSCG00000032343, ENSSSCG00000008978, ENSSSCG00000017705, ENSSSCG00000012915, ENSSSCG00000040725, ENSSSCG00000005163, ENSSSCG00000008959, ENSSSCG00000035078, ENSSSCG00000035077, ENSSSCG00000017723, ENSSSCG00000017488, ENSSSCG00000017466, ENSSSCG00000039442, ENSSSCG00000039300, ENSSSCG00000021504, ENSSSCG00000009051, ENSSSCG00000007816,…	390	273	9175	3.53315	1.13891e-09	3.79633e-10	3.20355e-10
ssc04668:TNF signaling pathway	24	3.16623	3.53415e-10	ENSSSCG00000004154, ENSSSCG00000032474, ENSSSCG00000017705, ENSSSCG00000005163, ENSSSCG00000059058, ENSSSCG00000008959, ENSSSCG00000020705, ENSSSCG00000017723, ENSSSCG00000013501, ENSSSCG00000037449, ENSSSCG00000014277, ENSSSCG00000035598, ENSSSCG00000016101, ENSSSCG00000013263, ENSSSCG00000016254, ENSSSCG00000009051, ENSSSCG00000016690, ENSSSCG00000026940, ENSSSCG00000060276, ENSSSCG00000001952,…	390	115	9175	4.9097	1.06378e-07	2.65945e-08	2.24419e-08
ssc04612:Antigen processing and presentation	18	2.37467	5.51901e-10	ENSSSCG00000001470, ENSSSCG00000025593, ENSSSCG00000056738, ENSSSCG00000033262, ENSSSCG00000052432, ENSSSCG00000051899, ENSSSCG00000001459, ENSSSCG00000001469, ENSSSCG00000025618, ENSSSCG00000001229, ENSSSCG00000002004, ENSSSCG00000006648, ENSSSCG00000005601, ENSSSCG00000006625, ENSSSCG00000060860, ENSSSCG00000004687, ENSSSCG00000001398, ENSSSCG00000047932	390	63	9175	6.72161	1.66122e-07	3.32245e-08	2.80366e-08
ssc04622:RIG-I-like receptor signaling pathway	19	2.5066	1.73179e-09	ENSSSCG00000008953, ENSSSCG00000032474, ENSSSCG00000005163, ENSSSCG00000030108, ENSSSCG00000017614, ENSSSCG00000017416, ENSSSCG00000015897, ENSSSCG00000011011, ENSSSCG00000014349, ENSSSCG00000012853, ENSSSCG00000011730, ENSSSCG00000003729, ENSSSCG00000021504, ENSSSCG00000030408, ENSSSCG00000026940, ENSSSCG00000001952, ENSSSCG00000060860, ENSSSCG00000040575, ENSSSCG00000006543	390	76	9175	5.88141	5.21269e-07	8.68782e-08	7.33125e-08
ssc04621:NOD-like receptor signaling pathway	28	3.69393	4.4745e-09	ENSSSCG00000004154, ENSSSCG00000008953, ENSSSCG00000015549, ENSSSCG00000017705, ENSSSCG00000005163, ENSSSCG00000008959, ENSSSCG00000017723, ENSSSCG00000012853, ENSSSCG00000063342, ENSSSCG00000046640, ENSSSCG00000021504, ENSSSCG00000060276, ENSSSCG00000006923, ENSSSCG00000001952, ENSSSCG00000009256, ENSSSCG00000020970, ENSSSCG00000028711, ENSSSCG00000062656, ENSSSCG00000024973, ENSSSCG00000031262,…	390	175	9175	3.7641	1.34682e-06	1.92403e-07	1.6236e-07
ssc04061:Viral protein interaction with cytokine and cytokine receptor	18	2.37467	7.37164e-08	ENSSSCG00000008953, ENSSSCG00000032343, ENSSSCG00000032474, ENSSSCG00000008978, ENSSSCG00000017705, ENSSSCG00000008959, ENSSSCG00000017723, ENSSSCG00000020906, ENSSSCG00000037449, ENSSSCG00000016322, ENSSSCG00000017466, ENSSSCG00000016254, ENSSSCG00000060276, ENSSSCG00000024344, ENSSSCG00000060860, ENSSSCG00000020970, ENSSSCG00000058071, ENSSSCG00000009633	390	85	9175	4.9819	2.21884e-05	2.06847e-06	1.74548e-06
ssc04620:Toll-like receptor signaling pathway	18	2.37467	2.59402e-06	ENSSSCG00000011877, ENSSSCG00000008953, ENSSSCG00000032343, ENSSSCG00000032474, ENSSSCG00000008978, ENSSSCG00000017705, ENSSSCG00000005163, ENSSSCG00000035078, ENSSSCG00000020705, ENSSSCG00000015801, ENSSSCG00000012853, ENSSSCG00000011730, ENSSSCG00000038141, ENSSSCG00000016057, ENSSSCG00000021504, ENSSSCG00000001952, ENSSSCG00000060860, ENSSSCG00000020970	390	108	9175	3.92094	0.000780495	4.10947e-05	3.46779e-05
ssc04145:Phagosome	21	2.77045	2.88625e-06	ENSSSCG00000000293, ENSSSCG00000061957, ENSSSCG00000001470, ENSSSCG00000011848, ENSSSCG00000006350, ENSSSCG00000036618, ENSSSCG00000025593, ENSSSCG00000056738, ENSSSCG00000052432, ENSSSCG00000012890, ENSSSCG00000001459, ENSSSCG00000001469, ENSSSCG00000036352, ENSSSCG00000000647, ENSSSCG00000038055, ENSSSCG00000025618, ENSSSCG00000001229, ENSSSCG00000006648, ENSSSCG00000060530, ENSSSCG00000006678,…	390	145	9175	3.40716	0.000868384	4.13695e-05	3.49098e-05
ssc04630:JAK-STAT signaling pathway	22	2.90237	7.28251e-06	ENSSSCG00000036439, ENSSSCG00000012915, ENSSSCG00000040725, ENSSSCG00000005163, ENSSSCG00000011011, ENSSSCG00000017488, ENSSSCG00000011730, ENSSSCG00000017402, ENSSSCG00000040581, ENSSSCG00000016057, ENSSSCG00000038694, ENSSSCG00000039300, ENSSSCG00000021504, ENSSSCG00000009051, ENSSSCG00000021815, ENSSSCG00000007816, ENSSSCG00000057240, ENSSSCG00000027855, ENSSSCG00000056294, ENSSSCG00000005965,…	390	167	9175	3.09919	0.00218964	9.36968e-05	7.90664e-05
ssc04064:NF-kappa B signaling pathway	17	2.24274	1.13921e-05	ENSSSCG00000004154, ENSSSCG00000008953, ENSSSCG00000032343, ENSSSCG00000025691, ENSSSCG00000008959, ENSSSCG00000017614, ENSSSCG00000035078, ENSSSCG00000010312, ENSSSCG00000038141, ENSSSCG00000016101, ENSSSCG00000034390, ENSSSCG00000030408, ENSSSCG00000060276, ENSSSCG00000001952, ENSSSCG00000060860, ENSSSCG00000005511, ENSSSCG00000006862	390	108	9175	3.70311	0.00342318	0.000137161	0.000115744

## Sheet: 48_DOWN_GO
Term	Count	%	PValue	Genes	List Total	Pop Hits	Pop Total	Fold Enrichment	Bonferroni	Benjamini	FDR
GO:0030198~extracellular matrix organization	25	2.86041	1.00434e-09	ENSSSCG00000038627, ENSSSCG00000006132, ENSSSCG00000012571, ENSSSCG00000014316, ENSSSCG00000038801, ENSSSCG00000021569, ENSSSCG00000002669, ENSSSCG00000011928, ENSSSCG00000005338, ENSSSCG00000002341, ENSSSCG00000008841, ENSSSCG00000004980, ENSSSCG00000005593, ENSSSCG00000003351, ENSSSCG00000010922, ENSSSCG00000012026, ENSSSCG00000011355, ENSSSCG00000016035, ENSSSCG00000016034, ENSSSCG00000022429,…	734	141	18876	4.55968	2.44255e-06	2.44255e-06	2.44255e-06
GO:0007155~cell adhesion	32	3.66133	3.49651e-05	ENSSSCG00000026140, ENSSSCG00000027371, ENSSSCG00000029570, ENSSSCG00000008913, ENSSSCG00000015507, ENSSSCG00000046808, ENSSSCG00000035495, ENSSSCG00000036125, ENSSSCG00000014316, ENSSSCG00000038801, ENSSSCG00000011443, ENSSSCG00000014894, ENSSSCG00000011245, ENSSSCG00000015375, ENSSSCG00000039025, ENSSSCG00000021880, ENSSSCG00000009535, ENSSSCG00000005494, ENSSSCG00000007079, ENSSSCG00000031361,…	734	362	18876	2.27329	0.0815214	0.0271357	0.0271357
GO:0030199~collagen fibril organization	11	1.25858	3.72935e-05	ENSSSCG00000033657, ENSSSCG00000016035, ENSSSCG00000016034, ENSSSCG00000038089, ENSSSCG00000029570, ENSSSCG00000006857, ENSSSCG00000005997, ENSSSCG00000001765, ENSSSCG00000023611, ENSSSCG00000014840, ENSSSCG00000038745	734	54	18876	5.23857	0.086708	0.0271357	0.0271357
GO:0007156~homophilic cell adhesion via plasma membrane adhesion molecules	18	2.0595	4.4631e-05	ENSSSCG00000053385, ENSSSCG00000010426, ENSSSCG00000027371, ENSSSCG00000027160, ENSSSCG00000006396, ENSSSCG00000031361, ENSSSCG00000046808, ENSSSCG00000029484, ENSSSCG00000012001, ENSSSCG00000036125, ENSSSCG00000016802, ENSSSCG00000029281, ENSSSCG00000012780, ENSSSCG00000031831, ENSSSCG00000003726, ENSSSCG00000017084, ENSSSCG00000034360, ENSSSCG00000026861	734	144	18876	3.21458	0.102862	0.0271357	0.0271357

## Sheet: 48_DOWN_KEGG
Term	Count	%	PValue	Genes	List Total	Pop Hits	Pop Total	Fold Enrichment	Bonferroni	Benjamini	FDR
ssc04510:Focal adhesion	20	2.28833	0.000391885	ENSSSCG00000004781, ENSSSCG00000011867, ENSSSCG00000009228, ENSSSCG00000005494, ENSSSCG00000015507, ENSSSCG00000012572, ENSSSCG00000012571, ENSSSCG00000016751, ENSSSCG00000011245, ENSSSCG00000003909, ENSSSCG00000014994, ENSSSCG00000015375, ENSSSCG00000037430, ENSSSCG00000016174, ENSSSCG00000013490, ENSSSCG00000024088, ENSSSCG00000005743, ENSSSCG00000023611, ENSSSCG00000008841, ENSSSCG00000022741	369	199	9175	2.49894	0.113374	0.0401029	0.0384048

## Sheet: 48_UP_only_GO
Term	Count	%	PValue	Genes	List Total	Pop Hits	Pop Total	Fold Enrichment	Bonferroni	Benjamini	FDR
GO:0043066~negative regulation of apoptotic process	24	5	2.4583e-07	ENSSSCG00000005045, ENSSSCG00000006552, ENSSSCG00000032320, ENSSSCG00000004142, ENSSSCG00000011848, ENSSSCG00000015649, ENSSSCG00000031615, ENSSSCG00000039962, ENSSSCG00000036832, ENSSSCG00000017402, ENSSSCG00000003928, ENSSSCG00000027607, ENSSSCG00000015340, ENSSSCG00000016243, ENSSSCG00000038694, ENSSSCG00000009482, ENSSSCG00000017251, ENSSSCG00000003789, ENSSSCG00000005601, ENSSSCG00000005965,…	430	298	19325	3.61948	0.000574093	0.000574258	0.000571308
GO:0070374~positive regulation of ERK1 and ERK2 cascade	16	3.33333	8.80791e-06	ENSSSCG00000005045, ENSSSCG00000015839, ENSSSCG00000033922, ENSSSCG00000004192, ENSSSCG00000026152, ENSSSCG00000033262, ENSSSCG00000015435, ENSSSCG00000017723, ENSSSCG00000032417, ENSSSCG00000016322, ENSSSCG00000037358, ENSSSCG00000016254, ENSSSCG00000039442, ENSSSCG00000035186, ENSSSCG00000009482, ENSSSCG00000023165	430	175	19325	4.10897	0.0203652	0.00747093	0.00743255
GO:0006915~apoptotic process	25	5.20833	1.33546e-05	ENSSSCG00000004154, ENSSSCG00000005087, ENSSSCG00000032164, ENSSSCG00000025691, ENSSSCG00000011264, ENSSSCG00000050998, ENSSSCG00000016101, ENSSSCG00000016243, ENSSSCG00000017054, ENSSSCG00000026454, ENSSSCG00000004765, ENSSSCG00000005511, ENSSSCG00000003155, ENSSSCG00000009633, ENSSSCG00000001573, ENSSSCG00000003471, ENSSSCG00000014825, ENSSSCG00000011133, ENSSSCG00000039862, ENSSSCG00000034994,…	430	404	19325	2.78106	0.030715	0.0077991	0.00775904
GO:0043065~positive regulation of apoptotic process	17	3.54167	3.87657e-05	ENSSSCG00000005045, ENSSSCG00000006651, ENSSSCG00000028562, ENSSSCG00000030000, ENSSSCG00000025691, ENSSSCG00000014338, ENSSSCG00000030278, ENSSSCG00000021698, ENSSSCG00000039442, ENSSSCG00000044141, ENSSSCG00000026454, ENSSSCG00000003112, ENSSSCG00000006940, ENSSSCG00000025578, ENSSSCG00000021597, ENSSSCG00000058071, ENSSSCG00000009633	430	222	19325	3.44149	0.0865791	0.0133133	0.013245
GO:0030968~endoplasmic reticulum unfolded protein response	8	1.66667	4.08682e-05	ENSSSCG00000016882, ENSSSCG00000015595, ENSSSCG00000004826, ENSSSCG00000015659, ENSSSCG00000038489, ENSSSCG00000005601, ENSSSCG00000039626, ENSSSCG00000050998	430	43	19325	8.36128	0.0910545	0.0133133	0.013245
GO:0045647~negative regulation of erythrocyte differentiation	5	1.04167	4.52308e-05	ENSSSCG00000028056, ENSSSCG00000037892, ENSSSCG00000014338, ENSSSCG00000017402, ENSSSCG00000028304	430	10	19325	22.4709	0.100271	0.0133133	0.013245
GO:0043123~positive regulation of canonical NF-kappaB signal transduction	15	3.125	4.55937e-05	ENSSSCG00000059646, ENSSSCG00000011848, ENSSSCG00000025691, ENSSSCG00000033262, ENSSSCG00000035078, ENSSSCG00000015435, ENSSSCG00000054516, ENSSSCG00000011570, ENSSSCG00000035598, ENSSSCG00000016101, ENSSSCG00000034390, ENSSSCG00000028947, ENSSSCG00000036360, ENSSSCG00000026940, ENSSSCG00000003789	430	178	19325	3.78724	0.101033	0.0133133	0.013245
GO:0006954~inflammatory response	20	4.16667	0.000119552	ENSSSCG00000003471, ENSSSCG00000004154, ENSSSCG00000008953, ENSSSCG00000029230, ENSSSCG00000008959, ENSSSCG00000035078, ENSSSCG00000015435, ENSSSCG00000017723, ENSSSCG00000017466, ENSSSCG00000010772, ENSSSCG00000016254, ENSSSCG00000015650, ENSSSCG00000039442, ENSSSCG00000039300, ENSSSCG00000014093, ENSSSCG00000060276, ENSSSCG00000024344, ENSSSCG00000007901, ENSSSCG00000023165, ENSSSCG00000007007	430	323	19325	2.78278	0.24368	0.0310304	0.030871
GO:0007422~peripheral nervous system development	5	1.04167	0.000200897	ENSSSCG00000034778, ENSSSCG00000015839, ENSSSCG00000038727, ENSSSCG00000004142, ENSSSCG00000032417	430	14	19325	16.0507	0.374587	0.0458104	0.045575
GO:0010629~negative regulation of gene expression	15	3.125	0.000215717	ENSSSCG00000005045, ENSSSCG00000008953, ENSSSCG00000004142, ENSSSCG00000004192, ENSSSCG00000008618, ENSSSCG00000016983, ENSSSCG00000035598, ENSSSCG00000032996, ENSSSCG00000037358, ENSSSCG00000001509, ENSSSCG00000013263, ENSSSCG00000039442, ENSSSCG00000017251, ENSSSCG00000009395, ENSSSCG00000027646	430	206	19325	3.27247	0.395872	0.0458104	0.045575

## Sheet: 48_UP_only_KEGG
Term	Count	%	PValue	Genes	List Total	Pop Hits	Pop Total	Fold Enrichment	Bonferroni	Benjamini	FDR
ssc04060:Cytokine-cytokine receptor interaction	27	5.625	1.28492e-08	ENSSSCG00000005045, ENSSSCG00000008953, ENSSSCG00000059646, ENSSSCG00000012915, ENSSSCG00000040725, ENSSSCG00000008959, ENSSSCG00000035078, ENSSSCG00000035077, ENSSSCG00000017723, ENSSSCG00000017488, ENSSSCG00000017466, ENSSSCG00000039442, ENSSSCG00000039300, ENSSSCG00000009051, ENSSSCG00000007816, ENSSSCG00000060276, ENSSSCG00000009633, ENSSSCG00000014825, ENSSSCG00000011011, ENSSSCG00000032417,…	249	273	9371	3.7221	3.67485e-06	3.67486e-06	3.45642e-06
ssc04668:TNF signaling pathway	16	3.33333	3.24405e-07	ENSSSCG00000004154, ENSSSCG00000059058, ENSSSCG00000008959, ENSSSCG00000020705, ENSSSCG00000017723, ENSSSCG00000013501, ENSSSCG00000035598, ENSSSCG00000016101, ENSSSCG00000013263, ENSSSCG00000016254, ENSSSCG00000009051, ENSSSCG00000016690, ENSSSCG00000026940, ENSSSCG00000060276, ENSSSCG00000001952, ENSSSCG00000005511	249	115	9371	5.23611	9.27754e-05	4.63899e-05	4.36324e-05
ssc05202:Transcriptional misregulation in cancer	16	3.33333	0.000112879	ENSSSCG00000002283, ENSSSCG00000008953, ENSSSCG00000005087, ENSSSCG00000024591, ENSSSCG00000008618, ENSSSCG00000035078, ENSSSCG00000013457, ENSSSCG00000036314, ENSSSCG00000050998, ENSSSCG00000023229, ENSSSCG00000038694, ENSSSCG00000040162, ENSSSCG00000001710, ENSSSCG00000005965, ENSSSCG00000001561, ENSSSCG00000005511	249	185	9371	3.25488	0.0317695	0.0107611	0.0101215
ssc04061:Viral protein interaction with cytokine and cytokine receptor	10	2.08333	0.000392759	ENSSSCG00000008953, ENSSSCG00000016254, ENSSSCG00000008959, ENSSSCG00000060276, ENSSSCG00000024344, ENSSSCG00000017723, ENSSSCG00000017466, ENSSSCG00000016322, ENSSSCG00000058071, ENSSSCG00000009633	249	85	9371	4.42759	0.10627	0.0273661	0.0257394
ssc04630:JAK-STAT signaling pathway	14	2.91667	0.000478427	ENSSSCG00000012915, ENSSSCG00000040725, ENSSSCG00000011011, ENSSSCG00000017488, ENSSSCG00000011730, ENSSSCG00000017402, ENSSSCG00000040581, ENSSSCG00000061490, ENSSSCG00000038694, ENSSSCG00000039300, ENSSSCG00000009051, ENSSSCG00000021815, ENSSSCG00000007816, ENSSSCG00000005965, ENSSSCG00000001573	249	167	9371	3.15499	0.12791	0.0273661	0.0257394
ssc04210:Apoptosis	12	2.5	0.000942634	ENSSSCG00000001509, ENSSSCG00000016101, ENSSSCG00000059058, ENSSSCG00000026940, ENSSSCG00000026454, ENSSSCG00000032417, ENSSSCG00000001952, ENSSSCG00000003112, ENSSSCG00000005511, ENSSSCG00000050998, ENSSSCG00000058071, ENSSSCG00000009633	249	136	9371	3.32069	0.236407	0.0449322	0.0422614
