# Supplementary material for: Integrative transcriptomic analysis uncovers the microRNA-centric regulation of Japanese encephalitis virus infection in porcine trophoblast cells
Source: Virulence. 2026 Jun 17;17(1):2690825. doi: 10.1080/21505594.2026.2690825 (PMC13313263; doi:10.1080/21505594.2026.2690825)
Supplement: FigShare.zip [file KVIR_A_2690825_SM3829.zip › FigShare/Data for figure 3G.xlsx]

## Sheet: Sheet 1
	ID	Description	setSize	enrichmentScore	NES	pvalue	p.adjust	qvalue	rank	leading_edge	core_enrichment
GO:0051607	GO:0051607	defense response to virus	79	0.808439	2.49483	1e-10	2.19769e-08	1.9587e-08	670	tags=41%, list=5%, signal=39%	445459/100310828/100310806/100217389/494019/100217388/595119/396752/100154248/396723/100145895/100302088/397570/100144524/448855/100516408/397128/100037289/100524520/595128/396655/100101927/102161030/100620055/396611/100154500/100520421/396923/100522011/100157651/100513379/397395
GO:0006955	GO:0006955	immune response	387	0.604086	2.24401	1e-10	2.19769e-08	1.9587e-08	1182	tags=27%, list=9%, signal=26%	396613/100310828/397086/100310806/100169744/100217389/397400/396668/494019/100217388/595119/396752/414371/100513135/397683/780424/100154248/100135031/100516458/613130/396723/100145895/100135050/497623/397570/397422/100144524/448855/100516408/397253/397128/100037288/100037289/414370/100037292/100524520/448981/595128/396655/100513601/100144460/733649/100101927/397007/494464/102161030/100624969/1006…
