# Supplementary material for: Integrative transcriptomic analysis uncovers the microRNA-centric regulation of Japanese encephalitis virus infection in porcine trophoblast cells
Source: Virulence. 2026 Jun 17;17(1):2690825. doi: 10.1080/21505594.2026.2690825 (PMC13313263; doi:10.1080/21505594.2026.2690825)
Supplement: FigShare.zip [file KVIR_A_2690825_SM3829.zip › FigShare/Data for figure 3H.xlsx]

## Sheet: Sheet 1
	ID	Description	setSize	enrichmentScore	NES	pvalue	p.adjust	qvalue	rank	leading_edge	core_enrichment
GO:0051607	GO:0051607	defense response to virus	79	0.815385	2.76997	1e-10	2.04071e-08	1.68722e-08	980	tags=43%, list=7%, signal=40%	445459/100310828/100310806/100217388/595119/396752/494019/100217389/100154248/102161030/100145895/396723/397570/100302088/100037289/100516408/448855/100627693/397128/397395/100303725/100622156/100144524/100524520/100101927/396655/595128/396611/100620055/100520421/100157651/100157673/100154500/100513379
GO:0006955	GO:0006955	immune response	387	0.534752	2.2138	1e-10	2.04071e-08	1.68722e-08	1471	tags=30%, list=11%, signal=28%	100310828/100310806/396613/397086/396668/100217388/100169744/493187/397683/397400/595119/414371/396752/494019/100217389/397422/613130/100513135/100152125/100154248/100516458/100135031/102161030/396880/100145895/553951/100624969/397231/100135050/396723/414370/497623/397570/780424/100037289/396663/397053/100037288/100516408/448855/100627693/399500/397128/397395/100621233/100621544/100303725/1006221…
