# Supplementary material for: Integrative transcriptomic analysis uncovers the microRNA-centric regulation of Japanese encephalitis virus infection in porcine trophoblast cells
Source: Virulence. 2026 Jun 17;17(1):2690825. doi: 10.1080/21505594.2026.2690825 (PMC13313263; doi:10.1080/21505594.2026.2690825)
Supplement: FigShare.zip [file KVIR_A_2690825_SM3829.zip › FigShare/Data for figure 3I.xlsx]

## Sheet: Data for figure 3I
	Mock_1	Mock_2	24hpi_1	24hpi_2	48hpi_1	48hpi_2
OLR1	8.74	8.36	26.87	29.66	38.65	39.87
USP18	45.82	46.3	218.48	211.98	282.26	277.92
UBD	0	0	1	2.19	16.05	16.49
EPHA2	9.34	9.18	18.39	16.9	37.03	32.43
CTH	18.31	18.87	27.86	26.53	62.26	64.81
IFNB1	0	0	4.05	3.72	105.26	95.54
UAP1	20.01	17.99	23.73	22.93	39.79	36.85
ADAR	15.57	14.89	32.13	32.26	33.14	32.3
MOV10	62.87	63.37	133.26	132.19	166.75	163.99
VCAM1	0.03	0.07	0.87	0.75	12.98	13.62
ZBP1	4.46	3.36	23.2	23.33	18.94	19.07
EIF2AK2	24.66	24.51	58.33	58.62	56.81	56.99
RSAD2	54.22	46.18	947.74	937.17	1606.26	1525.7
CXCL8	14.29	15.87	27.84	25.44	217.22	222.22
CXCL2	3.17	2.97	6.28	6.36	13.82	14.02
CXCL11	0.08	0	4.24	3.65	10.08	10.2
DDX60	52.76	56.78	138.54	139.75	155	145.64
OAS2	100.11	92.38	342.82	340.14	326.3	318.62
OASL	24.14	21.88	454.6	444.46	722.24	712.87
IFIT2	9.16	7.17	185.47	187.46	528.57	515.33
IFIT1	40.01	36.6	616.37	600.51	1166.71	1132.88
IFIT5	61.08	64.12	230.57	228.73	313.03	299.75
ADAM8	135.55	131.62	194.54	191.93	284.24	270.16
PDE12	11.02	10.26	21.22	22.28	26.14	26.21
TFRC	33.66	36.5	60.81	58.99	82.24	77.53
MORC3	10.42	11.36	22.6	22.29	23.49	21.33
MX2	10.38	8.77	200.4	201.24	365.56	352.11
MX1	132.21	121.91	603.25	582.3	716.39	723.2
IRF7	47.74	48.36	225.62	208.2	364.93	367.85
TCIRG1	6.32	6.18	23.72	24.25	29.08	29.24
FOSL1	14.72	12.48	32.93	33.92	125.84	127.72
SHFL	4.28	5.33	21.06	21.26	25.84	25.71
IRF1	24.97	25.07	65.91	62.94	82.33	76.27
TRIM34	4.57	4.84	19.92	19.46	21.43	21.99
MAPKAPK2	20	20.3	26.49	25.44	48.1	49.02
TLR3	10.3	12.1	38.75	33.89	37.91	33.85
IFIH1	11.51	11.8	38.18	38.2	50.34	48.26
STAT1	79.61	74.44	271.72	269.58	302.02	286.67
CFLAR	54.06	62.28	104.46	103.24	160.07	156.7
NUB1	26.21	25.32	54.27	57.14	64.6	64.38
DHX58	27.75	25.28	116.67	107.95	115.56	111.45
CCL5	0.3	0.21	21.78	21.11	190.9	189.33
IL6	49.27	54.06	122.06	130.4	330.65	335.66
CGAS	1.04	1.07	5.3	5.12	6.63	6.55
IFN-ALPHAOMEGA	0	0.3	2.52	2.82	71.59	74.3
ISG20	13.25	16.67	78.45	74.18	84.05	83.67
BCL10	14.12	11.96	16.18	20.99	26.08	25.41
CASP10	4.96	5.64	10.85	10.55	12.79	12.96
IFI44L	78.78	85.93	227.84	218.16	249.58	234.82
PELI1	64.48	67.89	112.29	114.6	192.7	185.11
ECM1	134.47	119.9	188.17	180.88	287.84	278.97
ZNFX1	32.69	32.17	117.15	118.97	150.86	142.61
DDX58	54.45	48.11	375.7	384.15	563.85	535.17
CCL4	0.12	0	1.58	1.43	21.09	20.78
CXCL10	9.35	8.68	219.61	228.94	254.74	247.61
SLFN11	3.26	2.9	16.58	17.13	23.08	20.35
TRIM14	2.15	2.23	5.45	5.62	7.22	6.85
CD74	1.88	2.19	4.48	5.11	6.71	4.97
BST2	38.65	38.26	262.94	260.45	319.38	303.16
TRIM56	15.42	16.31	32.3	32.65	31.54	29.98
CARD11	2.05	1.94	3.22	2.89	4.02	4.02
IFI6	269.59	301.29	911.26	916.46	1114	1116.31
AKAP1	5.99	5.42	10.71	11.11	12.73	12.97
CD40	0.68	0.55	1.46	1.58	4.36	3.8
EDN1	19.72	22.2	31.58	29.17	50.37	48.68
PLSCR1	39.52	36.6	116.5	114.71	114.91	116.73
LURAP1L	2.21	1.73	2.74	3.98	5.41	4.79
IL29	0	0.28	1.76	3.21	34.52	46.15
CSF1	2.16	1.86	7.43	7.16	7.11	7.06
TICAM2	1.5	1.99	3.67	3.83	4.4	4.57
BMP2	5.7	5.81	10.73	9.2	19.25	17.47
NLRC5	0.14	0.08	2.27	2.33	4.02	3.94
ISG15	975.49	752.76	6264.15	6306.77	10375.1	10547
OAS1	5.06	5.38	25.61	23.68	38.9	36.55
XAF1	2.76	3.16	75.81	71.82	151.05	162.81
IL28B	0	0	7.44	8.42	249.42	273.22
IFITM1	144.36	155.53	528.52	488.07	671.37	663.19
IFIT3	95.2	85.23	847.84	841.73	1640.61	1680.17
CLCF1	16.15	14.93	23.86	22.66	40.94	41.04
SOCS1	1.57	1.7	5.13	5.36	7.24	6.74
