# Supplementary material for: Integrative transcriptomic analysis uncovers the microRNA-centric regulation of Japanese encephalitis virus infection in porcine trophoblast cells
Source: Virulence. 2026 Jun 17;17(1):2690825. doi: 10.1080/21505594.2026.2690825 (PMC13313263; doi:10.1080/21505594.2026.2690825)
Supplement: FigShare.zip [file KVIR_A_2690825_SM3829.zip › FigShare/Data for figure 4B.xlsx]

## Sheet: 48 hpi vs mock UP miRNA
miRNA	precursor	baseMean	log2FoldChange	lfcSE	stat	pvalue	padj
ssc-miR-493-3p	ssc-mir-493	22.3531	5.93021	2.13493	2.77771	0.0054744	0.0173914
ssc-miR-371-5p	ssc-mir-371	55.6584	4.40329	1.17924	3.73402	0.00018845	0.000946302
ssc-miR-4332	ssc-mir-4332	346.699	4.15643	0.382908	10.8549	1.89012e-27	1.76538e-25
ssc-miR-10386	ssc-mir-10386	70.1947	3.29531	0.520349	6.33288	2.40624e-10	3.21061e-09
ssc-miR-155-3p	ssc-mir-155	50.9074	2.97254	0.656293	4.52928	5.91839e-06	4.38712e-05
ssc-miR-192	ssc-mir-192	1140.06	2.5536	0.586432	4.35448	1.33384e-05	9.16032e-05
ssc-miR-122-5p	ssc-mir-122	171.863	2.51239	1.06409	2.36107	0.0182223	0.0475409
ssc-miR-9_28392-5p	ssc-mir-9_28392	895.282	2.46404	0.38545	6.39262	1.63072e-10	2.37983e-09
ssc-miR-29b-1-5p	ssc-mir-29b-1	513.968	2.28371	0.230036	9.9276	3.15779e-23	1.34063e-21
ssc-miR-224	ssc-mir-224	125.698	2.11602	0.714515	2.96149	0.00306159	0.0105908
ssc-miR-221-5p	ssc-mir-221	945.885	2.00036	0.22632	8.83864	9.68921e-19	3.09295e-17
ssc-miR-3085-5p	ssc-mir-3085	51.1757	1.87629	0.647138	2.89937	0.00373916	0.0126452
ssc-miR-7140-3p	ssc-mir-7140	71.6645	1.79687	0.493716	3.63948	0.000273189	0.00132895
ssc-miR-100-3p	ssc-mir-100	1723.66	1.34361	0.125714	10.6878	1.16071e-26	9.03417e-25
ssc-miR-141	ssc-mir-141	3540.66	1.16842	0.173253	6.74402	1.54066e-11	2.87796e-10
ssc-miR-29b	ssc-mir-29b-1	5578.59	1.16777	0.155716	7.49934	6.41422e-14	1.4264e-12
ssc-miR-130b-3p	ssc-mir-130b	438.112	1.13274	0.210186	5.38924	7.07547e-08	6.35432e-07
ssc-miR-130a	ssc-mir-130a	10895.8	1.12169	0.125156	8.96235	3.17829e-19	1.14174e-17
ssc-miR-18a-3p	ssc-mir-18a	203.875	1.11202	0.373563	2.9768	0.00291274	0.0101511
ssc-miR-29a-5p	ssc-mir-29a	450.26	1.09506	0.256109	4.27575	1.90495e-05	0.000121865
ssc-miR-193a-3p	ssc-mir-193a	572.365	1.0941	0.335024	3.26574	0.0010918	0.00439542
ssc-miR-2411	ssc-mir-2411	178.124	1.08001	0.353296	3.05697	0.00223587	0.00822168
ssc-miR-27a	ssc-mir-27a	432994	1.05819	0.104239	10.1516	3.25881e-24	1.52186e-22
ssc-miR-330	ssc-mir-330	667.026	1.02776	0.159147	6.45793	1.06143e-10	1.65229e-09
ssc-miR-155-5p	ssc-mir-155	2941.64	1.02675	0.172589	5.94913	2.69567e-09	3.1472e-08

## Sheet: 48 hpi vs mock DOWN miRNA
miRNA	precursor	baseMean	log2FoldChange	lfcSE	stat	pvalue	padj
ssc-miR-615	ssc-mir-615	158.845	-10.282	3.18573	-3.22751	0.00124874	0.00486396
ssc-miR-214-5p	ssc-mir-214	64.8824	-8.99038	1.57948	-5.692	1.25557e-08	1.33262e-07
ssc-miR-382	ssc-mir-382	54.238	-8.73186	1.61259	-5.41481	6.13536e-08	5.61807e-07
ssc-miR-204	ssc-mir-204	7885.49	-8.19881	0.791353	-10.3605	3.74986e-25	1.94576e-23
ssc-miR-369	ssc-mir-369	23.3935	-7.51869	1.91268	-3.93097	8.4603e-05	0.000464819
ssc-miR-136-3p	ssc-mir-136	21.2631	-7.38091	1.82664	-4.04071	5.32891e-05	0.000307234
ssc-miR-382-3p	ssc-mir-382	20.4728	-7.32628	2.28568	-3.2053	0.00134921	0.00516462
ssc-miR-124a	ssc-mir-124a-1	1065.33	-7.06491	2.15399	-3.27992	0.00103837	0.0042167
ssc-miR-494-3p	ssc-mir-494	13.6521	-6.74171	2.39629	-2.8134	0.00490213	0.0158979
ssc-miR-708-3p	ssc-mir-708	7.76669	-5.92783	2.37234	-2.49873	0.012464	0.0346471
ssc-miR-377-3p	ssc-mir-377	7.75595	-5.92589	2.34031	-2.53209	0.0113385	0.031898
ssc-miR-485-3p	ssc-mir-485	38.6032	-5.77211	1.7567	-3.28577	0.00101703	0.00416627
ssc-miR-196a	ssc-mir-196a-1	503.329	-5.6571	0.901171	-6.2775	3.44059e-10	4.4632e-09
ssc-miR-412-5p	ssc-mir-412	16.2195	-5.56899	2.02357	-2.75206	0.00592215	0.0184751
ssc-miR-485-5p	ssc-mir-485	105.01	-5.21913	1.71802	-3.03787	0.00238259	0.00863876
ssc-miR-379-5p	ssc-mir-379	1207.35	-5.00006	1.1791	-4.24059	2.22936e-05	0.000140691
ssc-miR-487b-3p	ssc-mir-487b	109.246	-4.7604	0.651673	-7.3049	2.77475e-13	5.89004e-12
ssc-miR-199a-5p	ssc-mir-199a-1	801.226	-4.74612	0.609098	-7.79204	6.59347e-15	1.62061e-13
ssc-miR-206	ssc-mir-206	106.118	-4.56421	0.883733	-5.16469	2.40831e-07	2.00836e-06
ssc-miR-379-3p	ssc-mir-379	48.8699	-4.55583	1.37362	-3.31666	0.000911001	0.00376493
ssc-miR-496-3p	ssc-mir-496	25.9842	-4.41576	1.4538	-3.0374	0.00238629	0.00863876
ssc-miR-411-5p	ssc-mir-411	4708.53	-4.19987	1.23033	-3.41361	0.000641076	0.00285126
ssc-miR-199b-3p	ssc-mir-199a-1	11905.5	-4.1329	1.02141	-4.04626	5.20419e-05	0.000303795
ssc-miR-199a-3p	ssc-mir-199a-1	11905.5	-4.1329	1.02141	-4.04626	5.20419e-05	0.000303795
ssc-miR-411	ssc-mir-411	212.941	-4.07398	0.626296	-6.50488	7.77574e-11	1.25216e-09
ssc-miR-202-5p	ssc-mir-202	1496.51	-3.85035	0.368839	-10.4391	1.64345e-25	9.59364e-24
ssc-miR-376c	ssc-mir-376b	29.0263	-3.73657	1.57337	-2.37489	0.0175542	0.0463153
ssc-miR-133a-3p	ssc-mir-133a-1	945.248	-3.60309	0.543636	-6.62777	3.40791e-11	6.12112e-10
ssc-miR-126-5p	ssc-mir-126	69.3395	-3.49827	0.620363	-5.63908	1.70964e-08	1.73566e-07
ssc-miR-335-3p	ssc-mir-335	1715.86	-3.45675	0.271487	-12.7327	3.89286e-37	9.08983e-35
ssc-miR-381-3p	ssc-mir-381	91.4135	-3.26906	0.966475	-3.38245	0.000718418	0.00307799
ssc-miR-410-3p	ssc-mir-410	203.406	-3.22496	0.959692	-3.36041	0.000778259	0.0032743
ssc-miR-127	ssc-mir-127	5294.15	-3.06746	1.3141	-2.33427	0.0195818	0.049971
ssc-miR-145-5p	ssc-mir-145	337.136	-2.99078	0.257616	-11.6094	3.69014e-31	4.30824e-29
ssc-miR-34b-3p	ssc-mir-34b	228.314	-2.97146	0.763666	-3.89105	9.98118e-05	0.000529683
ssc-miR-150	ssc-mir-150-1	646.636	-2.91488	0.52899	-5.51027	3.58293e-08	3.41475e-07
ssc-miR-181a-1-3p	ssc-mir-181a-1	86.6724	-2.68651	0.765162	-3.51104	0.000446365	0.00204365
ssc-miR-323	ssc-mir-323	135.92	-2.57265	0.998774	-2.57581	0.0100006	0.0284773
ssc-miR-296-3p	ssc-mir-296	81.1641	-2.55944	0.493171	-5.18976	2.1057e-07	1.82104e-06
ssc-miR-181c	ssc-mir-181c	970.005	-2.37792	0.372488	-6.38389	1.72645e-10	2.44319e-09
ssc-miR-455-5p	ssc-mir-455	39.6328	-2.33003	0.833037	-2.79702	0.00515756	0.0166109
ssc-miR-1	ssc-mir-1	1721.87	-2.22293	0.147621	-15.0584	3.04275e-51	1.42097e-48
ssc-let-7c-3p	ssc-let-7c	43.201	-2.18945	0.726176	-3.01504	0.00256943	0.00915974
ssc-miR-143-3p	ssc-mir-143	4310.54	-2.15343	0.519833	-4.14254	3.43485e-05	0.000213877
ssc-miR-205-3p	ssc-mir-205	460.005	-2.13387	0.323978	-6.58646	4.50443e-11	7.51275e-10
ssc-miR-328	ssc-mir-328	278.371	-2.09557	0.599822	-3.49366	0.000476452	0.00216023
ssc-miR-181a-2-3p	ssc-mir-181a-2	1214.46	-2.07013	0.337668	-6.13066	8.75125e-10	1.04791e-08
ssc-miR-486	ssc-mir-486-1	177.832	-2.03853	0.782076	-2.60657	0.00914551	0.0266587
ssc-miR-126-3p	ssc-mir-126	4899.45	-2.00196	0.256359	-7.80921	5.75471e-15	1.49303e-13
ssc-let-7c	ssc-let-7c	21569.8	-1.89808	0.269714	-7.03739	1.95871e-12	3.81133e-11
ssc-miR-181d-5p	ssc-mir-181d	393.183	-1.88377	0.595454	-3.16359	0.00155839	0.00586909
ssc-miR-409-3p	ssc-mir-409	100.39	-1.87825	0.553393	-3.39405	0.000688666	0.00297784
ssc-miR-34c-3p	ssc-mir-34c-1	79.3529	-1.87621	0.649074	-2.89059	0.00384516	0.0128264
ssc-miR-342	ssc-mir-342	921.067	-1.54153	0.406471	-3.79248	0.000149149	0.000773916
ssc-miR-483	ssc-mir-2_6468	13904.5	-1.47313	0.123934	-11.8865	1.3917e-32	2.16642e-30
ssc-miR-335	ssc-mir-335	2028.5	-1.42434	0.258208	-5.51625	3.46319e-08	3.36939e-07
ssc-miR-7134-5p	ssc-mir-7134	4558.43	-1.37765	0.130331	-10.5704	4.08857e-26	2.72766e-24
ssc-miR-129a-5p	ssc-mir-129a	153.384	-1.32063	0.480367	-2.74922	0.00597375	0.0184751
ssc-miR-129b	ssc-mir-129a	153.384	-1.32063	0.480367	-2.74922	0.00597375	0.0184751
ssc-miR-10b	ssc-mir-10b	2992.64	-1.30549	0.197785	-6.60053	4.097e-11	7.08629e-10
ssc-miR-181b	ssc-mir-181b-1	4209.92	-1.28583	0.145524	-8.83584	9.93453e-19	3.09295e-17
ssc-miR-181a	ssc-mir-181a-1	25810.8	-1.22252	0.299976	-4.07538	4.59387e-05	0.000275043
ssc-miR-223	ssc-mir-223	1291.17	-1.1755	0.426085	-2.75884	0.00580062	0.0183033
ssc-miR-195	ssc-mir-195	148.931	-1.16902	0.414658	-2.81925	0.00481363	0.01572
ssc-miR-10_29103-3p	ssc-mir-10_29103	78.4562	-1.15669	0.48883	-2.36623	0.0179701	0.0471462
ssc-let-7d-3p	ssc-let-7d	216.776	-1.14594	0.440635	-2.60065	0.00930486	0.0266587
ssc-miR-149	ssc-mir-149	20352.5	-1.12807	0.175512	-6.42731	1.2988e-10	1.95658e-09
ssc-miR-99b	ssc-mir-99b	40568.7	-1.04558	0.241697	-4.32602	1.5183e-05	0.00010276
ssc-miR-424-3p	ssc-mir-424	1455.54	-1.00654	0.174821	-5.75755	8.53422e-09	9.26856e-08
