# Supplementary material for: Integrative transcriptomic analysis uncovers the microRNA-centric regulation of Japanese encephalitis virus infection in porcine trophoblast cells
Source: Virulence. 2026 Jun 17;17(1):2690825. doi: 10.1080/21505594.2026.2690825 (PMC13313263; doi:10.1080/21505594.2026.2690825)
Supplement: FigShare.zip [file KVIR_A_2690825_SM3829.zip › FigShare/Data for figure 4D.xlsx]

## Sheet: Data for figure 4D
Term	Description	Count	%	PValue	Genes	List Total	Pop Hits	Pop Total	Fold Enrichment	Bonferroni	Benjamini	FDR
GO:0043161	proteasome-mediated ubiquitin-dependent protein catabolic process	33	1.95035	0.000285	ENSSSCG00000031476, ENSSSCG00000002370, ENSSSCG00000014852, ENSSSCG00000037673, ENSSSCG00000050998, ENSSSCG00000013145, ENSSSCG00000039024, ENSSSCG00000000545, ENSSSCG00000031958, ENSSSCG00000002467, ENSSSCG00000003379, ENSSSCG00000007757, ENSSSCG00000006522, ENSSSCG00000001233, ENSSSCG00000024412, ENSSSCG00000008787, ENSSSCG00000036658, ENSSSCG00000008008, ENSSSCG00000014625, ENSSSCG00000013239,…	1454	217	18876	1.97424	0.658024	0.585721	0.585721
GO:0030097	hemopoiesis	12	0.70922	0.000312	ENSSSCG00000032686, ENSSSCG00000006540, ENSSSCG00000039161, ENSSSCG00000038715, ENSSSCG00000013448, ENSSSCG00000029519, ENSSSCG00000039542, ENSSSCG00000030095, ENSSSCG00000029594, ENSSSCG00000015234, ENSSSCG00000007248, ENSSSCG00000009556	1454	43	18876	3.62292	0.690137	0.585721	0.585721
GO:0006633	fatty acid biosynthetic process	12	0.70922	0.00146116	ENSSSCG00000013073, ENSSSCG00000017694, ENSSSCG00000016200, ENSSSCG00000007463, ENSSSCG00000013072, ENSSSCG00000035012, ENSSSCG00000026453, ENSSSCG00000000031, ENSSSCG00000016432, ENSSSCG00000022101, ENSSSCG00000040631, ENSSSCG00000017226	1454	51	18876	3.05462	0.995899	0.807665	0.807665
GO:0009968	negative regulation of signal transduction	11	0.650118	0.00156123	ENSSSCG00000036956, ENSSSCG00000039838, ENSSSCG00000040595, ENSSSCG00000033093, ENSSSCG00000006262, ENSSSCG00000005480, ENSSSCG00000053708, ENSSSCG00000014852, ENSSSCG00000027855, ENSSSCG00000032416, ENSSSCG00000008698	1454	44	18876	3.24553	0.997186	0.807665	0.807665
GO:0006886	intracellular protein transport	32	1.89125	0.00198126	ENSSSCG00000028123, ENSSSCG00000003120, ENSSSCG00000037539, ENSSSCG00000016938, ENSSSCG00000017526, ENSSSCG00000017548, ENSSSCG00000031219, ENSSSCG00000010473, ENSSSCG00000015227, ENSSSCG00000017528, ENSSSCG00000014043, ENSSSCG00000004807, ENSSSCG00000001972, ENSSSCG00000007516, ENSSSCG00000003795, ENSSSCG00000024895, ENSSSCG00000009611, ENSSSCG00000031144, ENSSSCG00000014625, ENSSSCG00000015539,…	1454	233	18876	1.78295	0.999421	0.827506	0.827506
GO:0018105	peptidyl-serine phosphorylation	13	0.768322	0.00242151	ENSSSCG00000015619, ENSSSCG00000011415, ENSSSCG00000013448, ENSSSCG00000010548, ENSSSCG00000037719, ENSSSCG00000007030, ENSSSCG00000011065, ENSSSCG00000016956, ENSSSCG00000012773, ENSSSCG00000002506, ENSSSCG00000003204, ENSSSCG00000007507, ENSSSCG00000004558	1454	62	18876	2.72206	0.99989	0.849076	0.849076
GO:0043410	positive regulation of MAPK cascade	22	1.30024	0.00310911	ENSSSCG00000009855, ENSSSCG00000011436, ENSSSCG00000006250, ENSSSCG00000039875, ENSSSCG00000052586, ENSSSCG00000017753, ENSSSCG00000011642, ENSSSCG00000015048, ENSSSCG00000010199, ENSSSCG00000039064, ENSSSCG00000022504, ENSSSCG00000017041, ENSSSCG00000001873, ENSSSCG00000024453, ENSSSCG00000003523, ENSSSCG00000009661, ENSSSCG00000002688, ENSSSCG00000000087, ENSSSCG00000061049, ENSSSCG00000007139,…	1454	143	18876	1.99725	0.999992	0.973928	0.973928
GO:0042147	retrograde transport, endosome to Golgi	13	0.768322	0.00601343	ENSSSCG00000028123, ENSSSCG00000012975, ENSSSCG00000015539, ENSSSCG00000011615, ENSSSCG00000035304, ENSSSCG00000013453, ENSSSCG00000038492, ENSSSCG00000016497, ENSSSCG00000014081, ENSSSCG00000029901, ENSSSCG00000007516, ENSSSCG00000004730, ENSSSCG00000024895	1454	69	18876	2.44591	1	1	1
GO:0048568	embryonic organ development	7	0.413712	0.00664419	ENSSSCG00000000736, ENSSSCG00000011261, ENSSSCG00000015611, ENSSSCG00000015721, ENSSSCG00000001544, ENSSSCG00000017950, ENSSSCG00000030685	1454	23	18876	3.95108	1	1	1
GO:0006915	apoptotic process	34	2.00946	0.00816225	ENSSSCG00000036527, ENSSSCG00000013905, ENSSSCG00000029652, ENSSSCG00000011941, ENSSSCG00000030182, ENSSSCG00000032408, ENSSSCG00000017548, ENSSSCG00000011264, ENSSSCG00000015721, ENSSSCG00000030623, ENSSSCG00000012890, ENSSSCG00000013645, ENSSSCG00000050998, ENSSSCG00000038008, ENSSSCG00000017993, ENSSSCG00000023503, ENSSSCG00000035284, ENSSSCG00000037065, ENSSSCG00000025685, ENSSSCG00000056284,…	1454	277	18876	1.59347	1	1	1
