# Supplementary material for: Integrative transcriptomic analysis uncovers the microRNA-centric regulation of Japanese encephalitis virus infection in porcine trophoblast cells
Source: Virulence. 2026 Jun 17;17(1):2690825. doi: 10.1080/21505594.2026.2690825 (PMC13313263; doi:10.1080/21505594.2026.2690825)
Supplement: FigShare.zip [file KVIR_A_2690825_SM3829.zip › FigShare/Data for figure 4E.xlsx]

## Sheet: Data for figure 4E
Term	Description	Count	%	PValue	Genes	List Total	Pop Hits	Pop Total	Fold Enrichment	Bonferroni	Benjamini	FDR
GO:0001558	regulation of cell growth	14	0.5	9.1e-05	ENSSSCG00000058216, ENSSSCG00000011438, ENSSSCG00000013429, ENSSSCG00000010912, ENSSSCG00000025924, ENSSSCG00000017553, ENSSSCG00000022429, ENSSSCG00000044078, ENSSSCG00000010095, ENSSSCG00000017472, ENSSSCG00000003413, ENSSSCG00000006329, ENSSSCG00000003343, ENSSSCG00000024488	2367	33	18876	3.38319	0.375329	0.156836	0.156745
GO:0007169	cell surface receptor protein tyrosine kinase signaling pathway	26	0.928571	0.000659	ENSSSCG00000030560, ENSSSCG00000031474, ENSSSCG00000027992, ENSSSCG00000036706, ENSSSCG00000007240, ENSSSCG00000010199, ENSSSCG00000017006, ENSSSCG00000017497, ENSSSCG00000026978, ENSSSCG00000003578, ENSSSCG00000010959, ENSSSCG00000008265, ENSSSCG00000005456, ENSSSCG00000008103, ENSSSCG00000008923, ENSSSCG00000015815, ENSSSCG00000029165, ENSSSCG00000014007, ENSSSCG00000036553, ENSSSCG00000016473,…	2367	102	18876	2.03275	0.966857	0.425725	0.425478
GO:0030010	establishment of cell polarity	12	0.428571	0.000897	ENSSSCG00000005584, ENSSSCG00000009448, ENSSSCG00000010095, ENSSSCG00000030361, ENSSSCG00000004758, ENSSSCG00000013050, ENSSSCG00000013429, ENSSSCG00000010879, ENSSSCG00000038989, ENSSSCG00000032656, ENSSSCG00000028974, ENSSSCG00000037337	2367	31	18876	3.08696	0.990308	0.514926	0.514627
GO:0030968	endoplasmic reticulum unfolded protein response	14	0.5	0.00173847	ENSSSCG00000009524, ENSSSCG00000031530, ENSSSCG00000015659, ENSSSCG00000039909, ENSSSCG00000016983, ENSSSCG00000039626, ENSSSCG00000037900, ENSSSCG00000058735, ENSSSCG00000035875, ENSSSCG00000004929, ENSSSCG00000004826, ENSSSCG00000005207, ENSSSCG00000007514, ENSSSCG00000001430	2367	43	18876	2.5964	0.999876	0.669251	0.668862
GO:0038202	TORC1 signaling	7	0.25	0.00181299	ENSSSCG00000004022, ENSSSCG00000017069, ENSSSCG00000034390, ENSSSCG00000012163, ENSSSCG00000003413, ENSSSCG00000003558, ENSSSCG00000008044	2367	12	18876	4.65188	0.999915	0.669251	0.668862
GO:0071526	semaphorin-plexin signaling pathway	12	0.428571	0.00351702	ENSSSCG00000017497, ENSSSCG00000031719, ENSSSCG00000017095, ENSSSCG00000023165, ENSSSCG00000012780, ENSSSCG00000024001, ENSSSCG00000006635, ENSSSCG00000034058, ENSSSCG00000011400, ENSSSCG00000021562, ENSSSCG00000011872, ENSSSCG00000014224	2367	36	18876	2.65822	1	0.865523	0.86502
GO:0051865	protein autoubiquitination	17	0.607143	0.0047118	ENSSSCG00000058877, ENSSSCG00000022609, ENSSSCG00000037673, ENSSSCG00000007280, ENSSSCG00000013243, ENSSSCG00000014410, ENSSSCG00000014000, ENSSSCG00000037341, ENSSSCG00000038296, ENSSSCG00000026346, ENSSSCG00000026145, ENSSSCG00000005613, ENSSSCG00000000383, ENSSSCG00000025206, ENSSSCG00000009389, ENSSSCG00000005201, ENSSSCG00000027459	2367	64	18876	2.11827	1	0.928949	0.92841
GO:0006111	regulation of gluconeogenesis	7	0.25	0.0047158	ENSSSCG00000027286, ENSSSCG00000027198, ENSSSCG00000014401, ENSSSCG00000016778, ENSSSCG00000029438, ENSSSCG00000008136, ENSSSCG00000033214	2367	14	18876	3.98733	1	0.928949	0.92841
GO:0032703	negative regulation of interleukin-2 production	9	0.321429	0.00516576	ENSSSCG00000004154, ENSSSCG00000001804, ENSSSCG00000028056, ENSSSCG00000035170, ENSSSCG00000027859, ENSSSCG00000012980, ENSSSCG00000011125, ENSSSCG00000060620, ENSSSCG00000012300	2367	23	18876	3.12052	1	0.928949	0.92841
GO:0050852	T cell receptor signaling pathway	20	0.714286	0.00540119	ENSSSCG00000007356, ENSSSCG00000023140, ENSSSCG00000013429, ENSSSCG00000011198, ENSSSCG00000013885, ENSSSCG00000008819, ENSSSCG00000011125, ENSSSCG00000012300, ENSSSCG00000017006, ENSSSCG00000003805, ENSSSCG00000016122, ENSSSCG00000025537, ENSSSCG00000004917, ENSSSCG00000010095, ENSSSCG00000029808, ENSSSCG00000000753, ENSSSCG00000007206, ENSSSCG00000024810, ENSSSCG00000003584, ENSSSCG00000002377	2367	82	18876	1.94504	1	0.928949	0.92841
