# Supplementary material for: Integrative transcriptomic analysis uncovers the microRNA-centric regulation of Japanese encephalitis virus infection in porcine trophoblast cells
Source: Virulence. 2026 Jun 17;17(1):2690825. doi: 10.1080/21505594.2026.2690825 (PMC13313263; doi:10.1080/21505594.2026.2690825)
Supplement: FigShare.zip [file KVIR_A_2690825_SM3829.zip › FigShare/Data for figure 4F.xlsx]

## Sheet: up miRNA targets predicted
miRNA	targetgene
ssc-miR-29b	ENSSSCG00000016581
ssc-miR-29b	ENSSSCG00000015611
ssc-miR-29b	ENSSSCG00000016593
ssc-miR-29b	ENSSSCG00000016913
ssc-miR-29b	ENSSSCG00000013901
ssc-miR-29b	ENSSSCG00000016554
ssc-miR-29b	ENSSSCG00000009906
ssc-miR-29b	ENSSSCG00000012963
ssc-miR-29b	ENSSSCG00000015976
ssc-miR-29b	ENSSSCG00000012773
ssc-miR-29b	ENSSSCG00000013522
ssc-miR-29b	ENSSSCG00000027928
ssc-miR-29b	ENSSSCG00000000393
ssc-miR-29b	ENSSSCG00000025460
ssc-miR-29b	ENSSSCG00000031219
ssc-miR-29b	ENSSSCG00000038094
ssc-miR-29b	ENSSSCG00000021514
ssc-miR-29b	ENSSSCG00000036391
ssc-miR-29b	ENSSSCG00000013078
ssc-miR-29b	ENSSSCG00000016809
ssc-miR-29b	ENSSSCG00000006120
ssc-miR-29b	ENSSSCG00000006029
ssc-miR-29b	ENSSSCG00000041004
ssc-miR-29b	ENSSSCG00000047863
ssc-miR-29b	ENSSSCG00000057775
ssc-miR-27a	ENSSSCG00000000097
ssc-miR-27a	ENSSSCG00000002281
ssc-miR-27a	ENSSSCG00000001506
ssc-miR-27a	ENSSSCG00000003580
ssc-miR-27a	ENSSSCG00000003669
ssc-miR-27a	ENSSSCG00000003472
ssc-miR-27a	ENSSSCG00000005951
ssc-miR-27a	ENSSSCG00000005284
ssc-miR-27a	ENSSSCG00000005204
ssc-miR-27a	ENSSSCG00000005613
ssc-miR-27a	ENSSSCG00000008044
ssc-miR-27a	ENSSSCG00000008993
ssc-miR-27a	ENSSSCG00000010280
ssc-miR-27a	ENSSSCG00000013665
ssc-miR-27a	ENSSSCG00000012236
ssc-miR-27a	ENSSSCG00000013499
ssc-miR-27a	ENSSSCG00000014851
ssc-miR-27a	ENSSSCG00000010757
ssc-miR-27a	ENSSSCG00000010330
ssc-miR-27a	ENSSSCG00000010199
ssc-miR-27a	ENSSSCG00000014195
ssc-miR-27a	ENSSSCG00000015545
ssc-miR-27a	ENSSSCG00000012744
ssc-miR-27a	ENSSSCG00000016284
ssc-miR-27a	ENSSSCG00000016898
ssc-miR-27a	ENSSSCG00000034973
ssc-miR-27a	ENSSSCG00000010548
ssc-miR-27a	ENSSSCG00000013550
ssc-miR-27a	ENSSSCG00000013453
ssc-miR-27a	ENSSSCG00000014823
ssc-miR-27a	ENSSSCG00000013446
ssc-miR-27a	ENSSSCG00000011471
ssc-miR-27a	ENSSSCG00000012332
ssc-miR-27a	ENSSSCG00000011117
ssc-miR-27a	ENSSSCG00000028509
ssc-miR-27a	ENSSSCG00000024463
ssc-miR-27a	ENSSSCG00000022609
ssc-miR-27a	ENSSSCG00000022915
ssc-miR-27a	ENSSSCG00000000449
ssc-miR-27a	ENSSSCG00000017734
ssc-miR-27a	ENSSSCG00000006734
ssc-miR-27a	ENSSSCG00000025892
ssc-miR-27a	ENSSSCG00000022405
ssc-miR-27a	ENSSSCG00000005904
ssc-miR-27a	ENSSSCG00000024488
ssc-miR-27a	ENSSSCG00000024081
ssc-miR-27a	ENSSSCG00000026082
ssc-miR-27a	ENSSSCG00000027365
ssc-miR-27a	ENSSSCG00000040556
ssc-miR-27a	ENSSSCG00000005426
ssc-miR-27a	ENSSSCG00000008644
ssc-miR-27a	ENSSSCG00000027121
ssc-miR-27a	ENSSSCG00000040943
ssc-miR-27a	ENSSSCG00000037835
ssc-miR-27a	ENSSSCG00000040173
ssc-miR-27a	ENSSSCG00000025182
ssc-miR-27a	ENSSSCG00000053210
ssc-miR-27a	ENSSSCG00000011133
ssc-miR-27a	ENSSSCG00000006236
ssc-miR-27a	ENSSSCG00000034758
ssc-miR-27a	ENSSSCG00000037105
ssc-miR-27a	ENSSSCG00000039537
ssc-miR-27a	ENSSSCG00000033657
ssc-miR-27a	ENSSSCG00000035284
ssc-miR-27a	ENSSSCG00000033093
ssc-miR-27a	ENSSSCG00000033383
ssc-miR-27a	ENSSSCG00000038842
ssc-miR-27a	ENSSSCG00000008578
ssc-miR-27a	ENSSSCG00000034615
ssc-miR-27a	ENSSSCG00000023255
ssc-miR-27a	ENSSSCG00000006791
ssc-miR-27a	ENSSSCG00000039539
ssc-miR-27a	ENSSSCG00000035772
ssc-miR-27a	ENSSSCG00000014147
ssc-miR-27a	ENSSSCG00000039494
ssc-miR-27a	ENSSSCG00000017797
ssc-miR-27a	ENSSSCG00000033324
ssc-miR-27a	ENSSSCG00000011677
ssc-miR-27a	ENSSSCG00000022140
ssc-miR-27a	ENSSSCG00000005240
ssc-miR-27a	ENSSSCG00000011535
ssc-miR-27a	ENSSSCG00000040519
ssc-miR-27a	ENSSSCG00000034407
ssc-miR-27a	ENSSSCG00000014969
ssc-miR-27a	ENSSSCG00000040690
ssc-miR-27a	ENSSSCG00000017058
ssc-miR-27a	ENSSSCG00000044144
ssc-miR-27a	ENSSSCG00000007592
ssc-miR-27a	ENSSSCG00000043411
ssc-miR-27a	ENSSSCG00000031883
ssc-miR-27a	ENSSSCG00000011065
ssc-miR-27a	ENSSSCG00000048169
ssc-miR-27a	ENSSSCG00000023445
ssc-miR-27a	ENSSSCG00000008376
ssc-miR-27a	ENSSSCG00000023818
ssc-miR-27a	ENSSSCG00000045348
ssc-miR-27a	ENSSSCG00000048600
ssc-miR-27a	ENSSSCG00000049990
ssc-miR-27a	ENSSSCG00000003777
ssc-miR-27a	ENSSSCG00000020705
ssc-miR-27a	ENSSSCG00000045136
ssc-miR-27a	ENSSSCG00000062660
ssc-miR-27a	ENSSSCG00000057348
ssc-miR-27a	ENSSSCG00000059778
ssc-miR-27a	ENSSSCG00000004730
ssc-miR-27a	ENSSSCG00000002860
ssc-miR-27a	ENSSSCG00000053516
ssc-miR-27a	ENSSSCG00000015671
ssc-miR-27a	ENSSSCG00000032921
ssc-miR-27a	ENSSSCG00000001394
ssc-miR-130a	ENSSSCG00000000759
ssc-miR-130a	ENSSSCG00000003828
ssc-miR-130a	ENSSSCG00000007840
ssc-miR-130a	ENSSSCG00000016005
ssc-miR-130a	ENSSSCG00000028509
ssc-miR-130a	ENSSSCG00000040181
ssc-miR-130a	ENSSSCG00000037512
ssc-miR-221-5p	ENSSSCG00000000146
ssc-miR-221-5p	ENSSSCG00000001808
ssc-miR-221-5p	ENSSSCG00000001716
ssc-miR-221-5p	ENSSSCG00000002515
ssc-miR-221-5p	ENSSSCG00000001544
ssc-miR-221-5p	ENSSSCG00000001440
ssc-miR-221-5p	ENSSSCG00000003156
ssc-miR-221-5p	ENSSSCG00000003080
ssc-miR-221-5p	ENSSSCG00000003828
ssc-miR-221-5p	ENSSSCG00000004033
ssc-miR-221-5p	ENSSSCG00000059555
ssc-miR-221-5p	ENSSSCG00000007030
ssc-miR-221-5p	ENSSSCG00000005072
ssc-miR-221-5p	ENSSSCG00000008698
ssc-miR-221-5p	ENSSSCG00000007139
ssc-miR-221-5p	ENSSSCG00000008694
ssc-miR-221-5p	ENSSSCG00000008000
ssc-miR-221-5p	ENSSSCG00000005004
ssc-miR-221-5p	ENSSSCG00000007753
ssc-miR-221-5p	ENSSSCG00000008394
ssc-miR-221-5p	ENSSSCG00000016744
ssc-miR-221-5p	ENSSSCG00000036679
ssc-miR-221-5p	ENSSSCG00000053735
ssc-miR-221-5p	ENSSSCG00000017041
ssc-miR-221-5p	ENSSSCG00000014289
ssc-miR-221-5p	ENSSSCG00000013308
ssc-miR-221-5p	ENSSSCG00000012950
ssc-miR-221-5p	ENSSSCG00000015555
ssc-miR-221-5p	ENSSSCG00000038237
ssc-miR-221-5p	ENSSSCG00000028045
ssc-miR-221-5p	ENSSSCG00000027275
ssc-miR-221-5p	ENSSSCG00000022998
ssc-miR-221-5p	ENSSSCG00000024794
ssc-miR-221-5p	ENSSSCG00000022866
ssc-miR-221-5p	ENSSSCG00000027287
ssc-miR-221-5p	ENSSSCG00000022504
ssc-miR-221-5p	ENSSSCG00000026346
ssc-miR-221-5p	ENSSSCG00000021638
ssc-miR-221-5p	ENSSSCG00000028210
ssc-miR-221-5p	ENSSSCG00000033259
ssc-miR-221-5p	ENSSSCG00000000469
ssc-miR-221-5p	ENSSSCG00000012769
ssc-miR-221-5p	ENSSSCG00000031144
ssc-miR-221-5p	ENSSSCG00000015002
ssc-miR-221-5p	ENSSSCG00000039650
ssc-miR-221-5p	ENSSSCG00000038549
ssc-miR-221-5p	ENSSSCG00000012743
ssc-miR-221-5p	ENSSSCG00000013321
ssc-miR-221-5p	ENSSSCG00000027098
ssc-miR-221-5p	ENSSSCG00000012566
ssc-miR-221-5p	ENSSSCG00000033496
ssc-miR-221-5p	ENSSSCG00000010130
ssc-miR-221-5p	ENSSSCG00000037468
ssc-miR-221-5p	ENSSSCG00000012813
ssc-miR-221-5p	ENSSSCG00000036988
ssc-miR-221-5p	ENSSSCG00000051849
ssc-miR-221-5p	ENSSSCG00000031690
ssc-miR-221-5p	ENSSSCG00000039390
ssc-miR-221-5p	ENSSSCG00000000031
ssc-miR-221-5p	ENSSSCG00000032921
ssc-miR-221-5p	ENSSSCG00000002559
ssc-miR-221-5p	ENSSSCG00000037755
ssc-miR-221-5p	ENSSSCG00000040889
ssc-miR-221-5p	ENSSSCG00000039161
ssc-miR-221-5p	ENSSSCG00000024279
ssc-miR-221-5p	ENSSSCG00000039849
ssc-miR-221-5p	ENSSSCG00000017365
ssc-miR-221-5p	ENSSSCG00000020715
ssc-miR-221-5p	ENSSSCG00000045134
ssc-miR-221-5p	ENSSSCG00000031652
ssc-miR-221-5p	ENSSSCG00000006757
ssc-miR-221-5p	ENSSSCG00000021200
ssc-miR-221-5p	ENSSSCG00000036136
ssc-miR-221-5p	ENSSSCG00000047832
ssc-miR-221-5p	ENSSSCG00000037251
ssc-miR-29a-5p	ENSSSCG00000001475
ssc-miR-29a-5p	ENSSSCG00000004104
ssc-miR-29a-5p	ENSSSCG00000004049
ssc-miR-29a-5p	ENSSSCG00000004090
ssc-miR-29a-5p	ENSSSCG00000007475
ssc-miR-29a-5p	ENSSSCG00000007988
ssc-miR-29a-5p	ENSSSCG00000016938
ssc-miR-29a-5p	ENSSSCG00000011977
ssc-miR-29a-5p	ENSSSCG00000015712
ssc-miR-29a-5p	ENSSSCG00000022045
ssc-miR-29a-5p	ENSSSCG00000026661
ssc-miR-29a-5p	ENSSSCG00000053080
ssc-miR-29a-5p	ENSSSCG00000007909
ssc-miR-29a-5p	ENSSSCG00000031631
ssc-miR-29a-5p	ENSSSCG00000037268
ssc-miR-29a-5p	ENSSSCG00000036191
ssc-miR-29a-5p	ENSSSCG00000007917
ssc-miR-29a-5p	ENSSSCG00000037016
ssc-miR-29a-5p	ENSSSCG00000047828
ssc-miR-29a-5p	ENSSSCG00000006088
ssc-miR-29a-5p	ENSSSCG00000046003
ssc-miR-29a-5p	ENSSSCG00000054583
ssc-miR-29a-5p	ENSSSCG00000058745
ssc-miR-193a-3p	ENSSSCG00000000545
ssc-miR-193a-3p	ENSSSCG00000000781
ssc-miR-193a-3p	ENSSSCG00000000892
ssc-miR-193a-3p	ENSSSCG00000002135
ssc-miR-193a-3p	ENSSSCG00000002408
ssc-miR-193a-3p	ENSSSCG00000001838
ssc-miR-193a-3p	ENSSSCG00000001994
ssc-miR-193a-3p	ENSSSCG00000002520
ssc-miR-193a-3p	ENSSSCG00000002506
ssc-miR-193a-3p	ENSSSCG00000004626
ssc-miR-193a-3p	ENSSSCG00000003241
ssc-miR-193a-3p	ENSSSCG00000004224
ssc-miR-193a-3p	ENSSSCG00000004419
ssc-miR-193a-3p	ENSSSCG00000003929
ssc-miR-193a-3p	ENSSSCG00000002696
ssc-miR-193a-3p	ENSSSCG00000004366
ssc-miR-193a-3p	ENSSSCG00000003637
ssc-miR-193a-3p	ENSSSCG00000008237
ssc-miR-193a-3p	ENSSSCG00000007957
ssc-miR-193a-3p	ENSSSCG00000005067
ssc-miR-193a-3p	ENSSSCG00000005201
ssc-miR-193a-3p	ENSSSCG00000009246
ssc-miR-193a-3p	ENSSSCG00000004726
ssc-miR-193a-3p	ENSSSCG00000008130
ssc-miR-193a-3p	ENSSSCG00000007914
ssc-miR-193a-3p	ENSSSCG00000007324
ssc-miR-193a-3p	ENSSSCG00000005150
ssc-miR-193a-3p	ENSSSCG00000005196
ssc-miR-193a-3p	ENSSSCG00000005651
ssc-miR-193a-3p	ENSSSCG00000006398
ssc-miR-193a-3p	ENSSSCG00000006093
ssc-miR-193a-3p	ENSSSCG00000005962
ssc-miR-193a-3p	ENSSSCG00000054840
ssc-miR-193a-3p	ENSSSCG00000011646
ssc-miR-193a-3p	ENSSSCG00000013436
ssc-miR-193a-3p	ENSSSCG00000016451
ssc-miR-193a-3p	ENSSSCG00000012910
ssc-miR-193a-3p	ENSSSCG00000009903
ssc-miR-193a-3p	ENSSSCG00000011171
ssc-miR-193a-3p	ENSSSCG00000013239
ssc-miR-193a-3p	ENSSSCG00000016306
ssc-miR-193a-3p	ENSSSCG00000010948
ssc-miR-193a-3p	ENSSSCG00000011433
ssc-miR-193a-3p	ENSSSCG00000015841
ssc-miR-193a-3p	ENSSSCG00000016057
ssc-miR-193a-3p	ENSSSCG00000011270
ssc-miR-193a-3p	ENSSSCG00000015305
ssc-miR-193a-3p	ENSSSCG00000012859
ssc-miR-193a-3p	ENSSSCG00000031784
ssc-miR-193a-3p	ENSSSCG00000014791
ssc-miR-193a-3p	ENSSSCG00000022741
ssc-miR-193a-3p	ENSSSCG00000013068
ssc-miR-193a-3p	ENSSSCG00000023097
ssc-miR-193a-3p	ENSSSCG00000020868
ssc-miR-193a-3p	ENSSSCG00000026453
ssc-miR-193a-3p	ENSSSCG00000006380
ssc-miR-193a-3p	ENSSSCG00000059632
ssc-miR-193a-3p	ENSSSCG00000023204
ssc-miR-193a-3p	ENSSSCG00000028786
ssc-miR-193a-3p	ENSSSCG00000025335
ssc-miR-193a-3p	ENSSSCG00000017826
ssc-miR-193a-3p	ENSSSCG00000028237
ssc-miR-193a-3p	ENSSSCG00000024418
ssc-miR-193a-3p	ENSSSCG00000012021
ssc-miR-193a-3p	ENSSSCG00000029519
ssc-miR-193a-3p	ENSSSCG00000027429
ssc-miR-193a-3p	ENSSSCG00000024060
ssc-miR-193a-3p	ENSSSCG00000021067
ssc-miR-193a-3p	ENSSSCG00000029576
ssc-miR-193a-3p	ENSSSCG00000017900
ssc-miR-193a-3p	ENSSSCG00000021325
ssc-miR-193a-3p	ENSSSCG00000012315
ssc-miR-193a-3p	ENSSSCG00000026276
ssc-miR-193a-3p	ENSSSCG00000024179
ssc-miR-193a-3p	ENSSSCG00000028185
ssc-miR-193a-3p	ENSSSCG00000013008
ssc-miR-193a-3p	ENSSSCG00000011051
ssc-miR-193a-3p	ENSSSCG00000006687
ssc-miR-193a-3p	ENSSSCG00000020777
ssc-miR-193a-3p	ENSSSCG00000023001
ssc-miR-193a-3p	ENSSSCG00000024221
ssc-miR-193a-3p	ENSSSCG00000017789
ssc-miR-193a-3p	ENSSSCG00000022401
ssc-miR-193a-3p	ENSSSCG00000024932
ssc-miR-193a-3p	ENSSSCG00000040763
ssc-miR-193a-3p	ENSSSCG00000038071
ssc-miR-193a-3p	ENSSSCG00000006283
ssc-miR-193a-3p	ENSSSCG00000001090
ssc-miR-193a-3p	ENSSSCG00000006239
ssc-miR-193a-3p	ENSSSCG00000014047
ssc-miR-193a-3p	ENSSSCG00000013389
ssc-miR-193a-3p	ENSSSCG00000012314
ssc-miR-193a-3p	ENSSSCG00000036342
ssc-miR-193a-3p	ENSSSCG00000024771
ssc-miR-193a-3p	ENSSSCG00000003775
ssc-miR-193a-3p	ENSSSCG00000012249
ssc-miR-193a-3p	ENSSSCG00000039719
ssc-miR-193a-3p	ENSSSCG00000006873
ssc-miR-193a-3p	ENSSSCG00000037843
ssc-miR-193a-3p	ENSSSCG00000011933
ssc-miR-193a-3p	ENSSSCG00000034502
ssc-miR-193a-3p	ENSSSCG00000006766
ssc-miR-193a-3p	ENSSSCG00000059192
ssc-miR-193a-3p	ENSSSCG00000033766
ssc-miR-193a-3p	ENSSSCG00000015522
ssc-miR-193a-3p	ENSSSCG00000007031
ssc-miR-193a-3p	ENSSSCG00000034074
ssc-miR-193a-3p	ENSSSCG00000001723
ssc-miR-193a-3p	ENSSSCG00000008183
ssc-miR-193a-3p	ENSSSCG00000028464
ssc-miR-193a-3p	ENSSSCG00000037000
ssc-miR-193a-3p	ENSSSCG00000039997
ssc-miR-193a-3p	ENSSSCG00000004917
ssc-miR-193a-3p	ENSSSCG00000035091
ssc-miR-193a-3p	ENSSSCG00000027770
ssc-miR-193a-3p	ENSSSCG00000036183
ssc-miR-193a-3p	ENSSSCG00000038805
ssc-miR-193a-3p	ENSSSCG00000007709
ssc-miR-193a-3p	ENSSSCG00000040207
ssc-miR-193a-3p	ENSSSCG00000033135
ssc-miR-193a-3p	ENSSSCG00000037070
ssc-miR-193a-3p	ENSSSCG00000022105
ssc-miR-193a-3p	ENSSSCG00000016668
ssc-miR-193a-3p	ENSSSCG00000035696
ssc-miR-193a-3p	ENSSSCG00000022536
ssc-miR-193a-3p	ENSSSCG00000007868
ssc-miR-193a-3p	ENSSSCG00000003054
ssc-miR-193a-3p	ENSSSCG00000034827
ssc-miR-193a-3p	ENSSSCG00000036975
ssc-miR-193a-3p	ENSSSCG00000023993
ssc-miR-193a-3p	ENSSSCG00000035523
ssc-miR-193a-3p	ENSSSCG00000009240
ssc-miR-193a-3p	ENSSSCG00000004657
ssc-miR-193a-3p	ENSSSCG00000036340
ssc-miR-193a-3p	ENSSSCG00000026705
ssc-miR-193a-3p	ENSSSCG00000010599
ssc-miR-193a-3p	ENSSSCG00000027629
ssc-miR-193a-3p	ENSSSCG00000004774
ssc-miR-193a-3p	ENSSSCG00000000908
ssc-miR-193a-3p	ENSSSCG00000049982
ssc-miR-193a-3p	ENSSSCG00000015368
ssc-miR-193a-3p	ENSSSCG00000024412
ssc-miR-193a-3p	ENSSSCG00000045290
ssc-miR-193a-3p	ENSSSCG00000005065
ssc-miR-193a-3p	ENSSSCG00000014195
ssc-miR-193a-3p	ENSSSCG00000038792
ssc-miR-193a-3p	ENSSSCG00000011594
ssc-miR-193a-3p	ENSSSCG00000045942
ssc-miR-193a-3p	ENSSSCG00000009362
ssc-miR-193a-3p	ENSSSCG00000029882
ssc-miR-193a-3p	ENSSSCG00000033516
ssc-miR-193a-3p	ENSSSCG00000040267
ssc-miR-193a-3p	ENSSSCG00000043778
ssc-miR-193a-3p	ENSSSCG00000015513
ssc-miR-193a-3p	ENSSSCG00000033272
ssc-miR-193a-3p	ENSSSCG00000042396
ssc-miR-193a-3p	ENSSSCG00000056590
ssc-miR-193a-3p	ENSSSCG00000048514
ssc-miR-193a-3p	ENSSSCG00000022224
ssc-miR-193a-3p	ENSSSCG00000039269
ssc-miR-193a-3p	ENSSSCG00000040631
ssc-miR-193a-3p	ENSSSCG00000026829
ssc-miR-193a-3p	ENSSSCG00000048390
ssc-miR-193a-3p	ENSSSCG00000027457
ssc-miR-193a-3p	ENSSSCG00000010866
ssc-miR-193a-3p	ENSSSCG00000045734
ssc-miR-193a-3p	ENSSSCG00000035883
ssc-miR-193a-3p	ENSSSCG00000002684
ssc-miR-193a-3p	ENSSSCG00000042520
ssc-miR-193a-3p	ENSSSCG00000002632
ssc-miR-193a-3p	ENSSSCG00000010826
ssc-miR-193a-3p	ENSSSCG00000042726
ssc-miR-193a-3p	ENSSSCG00000015613
ssc-miR-193a-3p	ENSSSCG00000004750
ssc-miR-193a-3p	ENSSSCG00000047263
ssc-miR-193a-3p	ENSSSCG00000008429
ssc-miR-193a-3p	ENSSSCG00000045692
ssc-miR-193a-3p	ENSSSCG00000050098
ssc-miR-193a-3p	ENSSSCG00000011474
ssc-miR-193a-3p	ENSSSCG00000040528
ssc-miR-193a-3p	ENSSSCG00000010473
ssc-miR-193a-3p	ENSSSCG00000051099
ssc-miR-193a-3p	ENSSSCG00000023419
ssc-miR-193a-3p	ENSSSCG00000012874
ssc-miR-193a-3p	ENSSSCG00000059110
ssc-miR-193a-3p	ENSSSCG00000053285
ssc-miR-193a-3p	ENSSSCG00000053073
ssc-miR-193a-3p	ENSSSCG00000030685
ssc-miR-193a-3p	ENSSSCG00000033257
ssc-miR-193a-3p	ENSSSCG00000017238
ssc-miR-193a-3p	ENSSSCG00000058042
ssc-miR-193a-3p	ENSSSCG00000030623
ssc-miR-193a-3p	ENSSSCG00000061865
ssc-miR-193a-3p	ENSSSCG00000058357
ssc-miR-192	ENSSSCG00000000793
ssc-miR-192	ENSSSCG00000002097
ssc-miR-192	ENSSSCG00000017437
ssc-miR-192	ENSSSCG00000010645
ssc-miR-192	ENSSSCG00000025681
ssc-miR-192	ENSSSCG00000023478
ssc-miR-192	ENSSSCG00000015018
ssc-miR-192	ENSSSCG00000009979
ssc-miR-192	ENSSSCG00000014093
ssc-miR-192	ENSSSCG00000045627
ssc-miR-192	ENSSSCG00000015443
ssc-miR-192	ENSSSCG00000028420
ssc-miR-130b-3p	ENSSSCG00000003828
ssc-miR-130b-3p	ENSSSCG00000005743
ssc-miR-130b-3p	ENSSSCG00000006266
ssc-miR-130b-3p	ENSSSCG00000007723
ssc-miR-130b-3p	ENSSSCG00000026753
ssc-miR-130b-3p	ENSSSCG00000033496
ssc-miR-130b-3p	ENSSSCG00000031955
ssc-miR-130b-3p	ENSSSCG00000039272
ssc-miR-4332	ENSSSCG00000000139
ssc-miR-4332	ENSSSCG00000002506
ssc-miR-4332	ENSSSCG00000003108
ssc-miR-4332	ENSSSCG00000003738
ssc-miR-4332	ENSSSCG00000004549
ssc-miR-4332	ENSSSCG00000008682
ssc-miR-4332	ENSSSCG00000005679
ssc-miR-4332	ENSSSCG00000008723
ssc-miR-4332	ENSSSCG00000008233
ssc-miR-4332	ENSSSCG00000007336
ssc-miR-4332	ENSSSCG00000006250
ssc-miR-4332	ENSSSCG00000005848
ssc-miR-4332	ENSSSCG00000004849
ssc-miR-4332	ENSSSCG00000009243
ssc-miR-4332	ENSSSCG00000007080
ssc-miR-4332	ENSSSCG00000007667
ssc-miR-4332	ENSSSCG00000010011
ssc-miR-4332	ENSSSCG00000010915
ssc-miR-4332	ENSSSCG00000014861
ssc-miR-4332	ENSSSCG00000015611
ssc-miR-4332	ENSSSCG00000014448
ssc-miR-4332	ENSSSCG00000001689
ssc-miR-4332	ENSSSCG00000017139
ssc-miR-4332	ENSSSCG00000017346
ssc-miR-4332	ENSSSCG00000013107
ssc-miR-4332	ENSSSCG00000013928
ssc-miR-4332	ENSSSCG00000021040
ssc-miR-4332	ENSSSCG00000017747
ssc-miR-4332	ENSSSCG00000018039
ssc-miR-4332	ENSSSCG00000028777
ssc-miR-4332	ENSSSCG00000018019
ssc-miR-4332	ENSSSCG00000018053
ssc-miR-4332	ENSSSCG00000023539
ssc-miR-4332	ENSSSCG00000020665
ssc-miR-4332	ENSSSCG00000028790
ssc-miR-4332	ENSSSCG00000021289
ssc-miR-4332	ENSSSCG00000021767
ssc-miR-4332	ENSSSCG00000024912
ssc-miR-4332	ENSSSCG00000028294
ssc-miR-4332	ENSSSCG00000021587
ssc-miR-4332	ENSSSCG00000024480
ssc-miR-4332	ENSSSCG00000027477
ssc-miR-4332	ENSSSCG00000022874
ssc-miR-4332	ENSSSCG00000033842
ssc-miR-4332	ENSSSCG00000039575
ssc-miR-4332	ENSSSCG00000038904
ssc-miR-4332	ENSSSCG00000017993
ssc-miR-4332	ENSSSCG00000005749
ssc-miR-4332	ENSSSCG00000009432
ssc-miR-4332	ENSSSCG00000037558
ssc-miR-4332	ENSSSCG00000012743
ssc-miR-4332	ENSSSCG00000037734
ssc-miR-4332	ENSSSCG00000034502
ssc-miR-4332	ENSSSCG00000037557
ssc-miR-4332	ENSSSCG00000031703
ssc-miR-4332	ENSSSCG00000007437
ssc-miR-4332	ENSSSCG00000040107
ssc-miR-4332	ENSSSCG00000017895
ssc-miR-4332	ENSSSCG00000025796
ssc-miR-4332	ENSSSCG00000039301
ssc-miR-4332	ENSSSCG00000033873
ssc-miR-4332	ENSSSCG00000035664
ssc-miR-4332	ENSSSCG00000013448
ssc-miR-4332	ENSSSCG00000028169
ssc-miR-4332	ENSSSCG00000022032
ssc-miR-4332	ENSSSCG00000038715
ssc-miR-4332	ENSSSCG00000033363
ssc-miR-4332	ENSSSCG00000040578
ssc-miR-4332	ENSSSCG00000002559
ssc-miR-4332	ENSSSCG00000024777
ssc-miR-4332	ENSSSCG00000025525
ssc-miR-4332	ENSSSCG00000011368
ssc-miR-4332	ENSSSCG00000061550
ssc-miR-4332	ENSSSCG00000035448
ssc-miR-4332	ENSSSCG00000038766
ssc-miR-4332	ENSSSCG00000040089
ssc-miR-4332	ENSSSCG00000008690
ssc-miR-4332	ENSSSCG00000035805
ssc-miR-4332	ENSSSCG00000040086
ssc-miR-4332	ENSSSCG00000038911
ssc-miR-4332	ENSSSCG00000031941
ssc-miR-4332	ENSSSCG00000040388
ssc-miR-4332	ENSSSCG00000036868
ssc-miR-4332	ENSSSCG00000054116
ssc-miR-4332	ENSSSCG00000033641
ssc-miR-4332	ENSSSCG00000045776
ssc-miR-4332	ENSSSCG00000023105
ssc-miR-4332	ENSSSCG00000036102
ssc-miR-4332	ENSSSCG00000040709
ssc-miR-4332	ENSSSCG00000035791
ssc-miR-4332	ENSSSCG00000038001
ssc-miR-4332	ENSSSCG00000026896
ssc-miR-4332	ENSSSCG00000045198
ssc-miR-4332	ENSSSCG00000033949
ssc-miR-4332	ENSSSCG00000032266
ssc-miR-4332	ENSSSCG00000016376
ssc-miR-2411	ENSSSCG00000000045
ssc-miR-2411	ENSSSCG00000000453
ssc-miR-2411	ENSSSCG00000002028
ssc-miR-2411	ENSSSCG00000001901
ssc-miR-2411	ENSSSCG00000002383
ssc-miR-2411	ENSSSCG00000003975
ssc-miR-2411	ENSSSCG00000003705
ssc-miR-2411	ENSSSCG00000054571
ssc-miR-2411	ENSSSCG00000021947
ssc-miR-2411	ENSSSCG00000002783
ssc-miR-2411	ENSSSCG00000006799
ssc-miR-2411	ENSSSCG00000007238
ssc-miR-2411	ENSSSCG00000007248
ssc-miR-2411	ENSSSCG00000014203
ssc-miR-2411	ENSSSCG00000011882
ssc-miR-2411	ENSSSCG00000013572
ssc-miR-2411	ENSSSCG00000009650
ssc-miR-2411	ENSSSCG00000010925
ssc-miR-2411	ENSSSCG00000009445
ssc-miR-2411	ENSSSCG00000010759
ssc-miR-2411	ENSSSCG00000012639
ssc-miR-2411	ENSSSCG00000010331
ssc-miR-2411	ENSSSCG00000022395
ssc-miR-2411	ENSSSCG00000017822
ssc-miR-2411	ENSSSCG00000025644
ssc-miR-2411	ENSSSCG00000017934
ssc-miR-2411	ENSSSCG00000013638
ssc-miR-2411	ENSSSCG00000027287
ssc-miR-2411	ENSSSCG00000026793
ssc-miR-2411	ENSSSCG00000013927
ssc-miR-2411	ENSSSCG00000035859
ssc-miR-2411	ENSSSCG00000036501
ssc-miR-2411	ENSSSCG00000009854
ssc-miR-2411	ENSSSCG00000034912
ssc-miR-2411	ENSSSCG00000001107
ssc-miR-2411	ENSSSCG00000038949
ssc-miR-2411	ENSSSCG00000000214
ssc-miR-2411	ENSSSCG00000004541
ssc-miR-2411	ENSSSCG00000035639
ssc-miR-2411	ENSSSCG00000039991
ssc-miR-2411	ENSSSCG00000032921
ssc-miR-2411	ENSSSCG00000003006
ssc-miR-2411	ENSSSCG00000039245
ssc-miR-2411	ENSSSCG00000017526
ssc-miR-2411	ENSSSCG00000012927
ssc-miR-2411	ENSSSCG00000005475
ssc-miR-2411	ENSSSCG00000016722
ssc-miR-2411	ENSSSCG00000000486
ssc-miR-2411	ENSSSCG00000020799
ssc-miR-2411	ENSSSCG00000016579
ssc-miR-2411	ENSSSCG00000010691
ssc-miR-2411	ENSSSCG00000030182
ssc-miR-2411	ENSSSCG00000048786
ssc-miR-2411	ENSSSCG00000046879
ssc-miR-2411	ENSSSCG00000007932
ssc-miR-2411	ENSSSCG00000048487
ssc-miR-2411	ENSSSCG00000017950
ssc-miR-2411	ENSSSCG00000063506
ssc-miR-2411	ENSSSCG00000021038
ssc-miR-330	ENSSSCG00000000035
ssc-miR-330	ENSSSCG00000000062
ssc-miR-330	ENSSSCG00000000082
ssc-miR-330	ENSSSCG00000000092
ssc-miR-330	ENSSSCG00000000146
ssc-miR-330	ENSSSCG00000000087
ssc-miR-330	ENSSSCG00000000079
ssc-miR-330	ENSSSCG00000000215
ssc-miR-330	ENSSSCG00000000281
ssc-miR-330	ENSSSCG00000000216
ssc-miR-330	ENSSSCG00000000781
ssc-miR-330	ENSSSCG00000001009
ssc-miR-330	ENSSSCG00000000801
ssc-miR-330	ENSSSCG00000000983
ssc-miR-330	ENSSSCG00000001214
ssc-miR-330	ENSSSCG00000002467
ssc-miR-330	ENSSSCG00000001846
ssc-miR-330	ENSSSCG00000002006
ssc-miR-330	ENSSSCG00000002464
ssc-miR-330	ENSSSCG00000001823
ssc-miR-330	ENSSSCG00000001906
ssc-miR-330	ENSSSCG00000001656
ssc-miR-330	ENSSSCG00000002633
ssc-miR-330	ENSSSCG00000001913
ssc-miR-330	ENSSSCG00000060202
ssc-miR-330	ENSSSCG00000001888
ssc-miR-330	ENSSSCG00000001834
ssc-miR-330	ENSSSCG00000001595
ssc-miR-330	ENSSSCG00000001654
ssc-miR-330	ENSSSCG00000001764
ssc-miR-330	ENSSSCG00000002428
ssc-miR-330	ENSSSCG00000002444
ssc-miR-330	ENSSSCG00000002388
ssc-miR-330	ENSSSCG00000001885
ssc-miR-330	ENSSSCG00000001887
ssc-miR-330	ENSSSCG00000002034
ssc-miR-330	ENSSSCG00000002645
ssc-miR-330	ENSSSCG00000001620
ssc-miR-330	ENSSSCG00000001651
ssc-miR-330	ENSSSCG00000002640
ssc-miR-330	ENSSSCG00000001873
ssc-miR-330	ENSSSCG00000002016
ssc-miR-330	ENSSSCG00000037646
ssc-miR-330	ENSSSCG00000002652
ssc-miR-330	ENSSSCG00000001538
ssc-miR-330	ENSSSCG00000001440
ssc-miR-330	ENSSSCG00000001534
ssc-miR-330	ENSSSCG00000002309
ssc-miR-330	ENSSSCG00000001931
ssc-miR-330	ENSSSCG00000004547
ssc-miR-330	ENSSSCG00000003120
ssc-miR-330	ENSSSCG00000002688
ssc-miR-330	ENSSSCG00000003145
ssc-miR-330	ENSSSCG00000003049
ssc-miR-330	ENSSSCG00000004506
ssc-miR-330	ENSSSCG00000004408
ssc-miR-330	ENSSSCG00000003382
ssc-miR-330	ENSSSCG00000002774
ssc-miR-330	ENSSSCG00000002807
ssc-miR-330	ENSSSCG00000003523
ssc-miR-330	ENSSSCG00000003554
ssc-miR-330	ENSSSCG00000003669
ssc-miR-330	ENSSSCG00000002839
ssc-miR-330	ENSSSCG00000003470
ssc-miR-330	ENSSSCG00000003078
ssc-miR-330	ENSSSCG00000003429
ssc-miR-330	ENSSSCG00000002776
ssc-miR-330	ENSSSCG00000003098
ssc-miR-330	ENSSSCG00000003491
ssc-miR-330	ENSSSCG00000003423
ssc-miR-330	ENSSSCG00000003442
ssc-miR-330	ENSSSCG00000003104
ssc-miR-330	ENSSSCG00000003940
ssc-miR-330	ENSSSCG00000003379
ssc-miR-330	ENSSSCG00000003317
ssc-miR-330	ENSSSCG00000054571
ssc-miR-330	ENSSSCG00000003218
ssc-miR-330	ENSSSCG00000004044
ssc-miR-330	ENSSSCG00000003150
ssc-miR-330	ENSSSCG00000002783
ssc-miR-330	ENSSSCG00000003558
ssc-miR-330	ENSSSCG00000003882
ssc-miR-330	ENSSSCG00000002847
ssc-miR-330	ENSSSCG00000004170
ssc-miR-330	ENSSSCG00000003231
ssc-miR-330	ENSSSCG00000003204
ssc-miR-330	ENSSSCG00000007915
ssc-miR-330	ENSSSCG00000007599
ssc-miR-330	ENSSSCG00000008237
ssc-miR-330	ENSSSCG00000008308
ssc-miR-330	ENSSSCG00000007345
ssc-miR-330	ENSSSCG00000006823
ssc-miR-330	ENSSSCG00000006462
ssc-miR-330	ENSSSCG00000005376
ssc-miR-330	ENSSSCG00000008562
ssc-miR-330	ENSSSCG00000007385
ssc-miR-330	ENSSSCG00000006522
ssc-miR-330	ENSSSCG00000005908
ssc-miR-330	ENSSSCG00000006556
ssc-miR-330	ENSSSCG00000006262
ssc-miR-330	ENSSSCG00000007369
ssc-miR-330	ENSSSCG00000005621
ssc-miR-330	ENSSSCG00000008348
ssc-miR-330	ENSSSCG00000005638
ssc-miR-330	ENSSSCG00000006250
ssc-miR-330	ENSSSCG00000006354
ssc-miR-330	ENSSSCG00000008217
ssc-miR-330	ENSSSCG00000005628
ssc-miR-330	ENSSSCG00000007507
ssc-miR-330	ENSSSCG00000006738
ssc-miR-330	ENSSSCG00000008571
ssc-miR-330	ENSSSCG00000005743
ssc-miR-330	ENSSSCG00000007463
ssc-miR-330	ENSSSCG00000005480
ssc-miR-330	ENSSSCG00000008089
ssc-miR-330	ENSSSCG00000008026
ssc-miR-330	ENSSSCG00000007780
ssc-miR-330	ENSSSCG00000008304
ssc-miR-330	ENSSSCG00000008678
ssc-miR-330	ENSSSCG00000004974
ssc-miR-330	ENSSSCG00000033120
ssc-miR-330	ENSSSCG00000053708
ssc-miR-330	ENSSSCG00000005731
ssc-miR-330	ENSSSCG00000021861
ssc-miR-330	ENSSSCG00000008036
ssc-miR-330	ENSSSCG00000005456
ssc-miR-330	ENSSSCG00000008873
ssc-miR-330	ENSSSCG00000005935
ssc-miR-330	ENSSSCG00000006561
ssc-miR-330	ENSSSCG00000005361
ssc-miR-330	ENSSSCG00000007334
ssc-miR-330	ENSSSCG00000007678
ssc-miR-330	ENSSSCG00000005923
ssc-miR-330	ENSSSCG00000007578
ssc-miR-330	ENSSSCG00000008080
ssc-miR-330	ENSSSCG00000005607
ssc-miR-330	ENSSSCG00000007560
ssc-miR-330	ENSSSCG00000007552
ssc-miR-330	ENSSSCG00000005668
ssc-miR-330	ENSSSCG00000022655
ssc-miR-330	ENSSSCG00000005619
ssc-miR-330	ENSSSCG00000005651
ssc-miR-330	ENSSSCG00000005664
ssc-miR-330	ENSSSCG00000005207
ssc-miR-330	ENSSSCG00000005707
ssc-miR-330	ENSSSCG00000006372
ssc-miR-330	ENSSSCG00000007981
ssc-miR-330	ENSSSCG00000005648
ssc-miR-330	ENSSSCG00000004952
ssc-miR-330	ENSSSCG00000005116
ssc-miR-330	ENSSSCG00000007247
ssc-miR-330	ENSSSCG00000005925
ssc-miR-330	ENSSSCG00000034019
ssc-miR-330	ENSSSCG00000006777
ssc-miR-330	ENSSSCG00000005613
ssc-miR-330	ENSSSCG00000006540
ssc-miR-330	ENSSSCG00000007975
ssc-miR-330	ENSSSCG00000005102
ssc-miR-330	ENSSSCG00000006543
ssc-miR-330	ENSSSCG00000005713
ssc-miR-330	ENSSSCG00000008302
ssc-miR-330	ENSSSCG00000007757
ssc-miR-330	ENSSSCG00000008504
ssc-miR-330	ENSSSCG00000007504
ssc-miR-330	ENSSSCG00000008044
ssc-miR-330	ENSSSCG00000007315
ssc-miR-330	ENSSSCG00000007949
ssc-miR-330	ENSSSCG00000007244
ssc-miR-330	ENSSSCG00000004948
ssc-miR-330	ENSSSCG00000006701
ssc-miR-330	ENSSSCG00000009230
ssc-miR-330	ENSSSCG00000026680
ssc-miR-330	ENSSSCG00000006640
ssc-miR-330	ENSSSCG00000004962
ssc-miR-330	ENSSSCG00000004759
ssc-miR-330	ENSSSCG00000008590
ssc-miR-330	ENSSSCG00000007544
ssc-miR-330	ENSSSCG00000016208
ssc-miR-330	ENSSSCG00000016330
ssc-miR-330	ENSSSCG00000012851
ssc-miR-330	ENSSSCG00000010177
ssc-miR-330	ENSSSCG00000015619
ssc-miR-330	ENSSSCG00000017226
ssc-miR-330	ENSSSCG00000014834
ssc-miR-330	ENSSSCG00000013028
ssc-miR-330	ENSSSCG00000038323
ssc-miR-330	ENSSSCG00000014040
ssc-miR-330	ENSSSCG00000011436
ssc-miR-330	ENSSSCG00000010955
ssc-miR-330	ENSSSCG00000009956
ssc-miR-330	ENSSSCG00000017307
ssc-miR-330	ENSSSCG00000011563
ssc-miR-330	ENSSSCG00000010791
ssc-miR-330	ENSSSCG00000015721
ssc-miR-330	ENSSSCG00000010375
ssc-miR-330	ENSSSCG00000024189
ssc-miR-330	ENSSSCG00000010118
ssc-miR-330	ENSSSCG00000010882
ssc-miR-330	ENSSSCG00000015080
ssc-miR-330	ENSSSCG00000016751
ssc-miR-330	ENSSSCG00000011941
ssc-miR-330	ENSSSCG00000010495
ssc-miR-330	ENSSSCG00000011837
ssc-miR-330	ENSSSCG00000012292
ssc-miR-330	ENSSSCG00000039157
ssc-miR-330	ENSSSCG00000017073
ssc-miR-330	ENSSSCG00000009662
ssc-miR-330	ENSSSCG00000012329
ssc-miR-330	ENSSSCG00000017168
ssc-miR-330	ENSSSCG00000013627
ssc-miR-330	ENSSSCG00000011415
ssc-miR-330	ENSSSCG00000015022
ssc-miR-330	ENSSSCG00000010574
ssc-miR-330	ENSSSCG00000013436
ssc-miR-330	ENSSSCG00000016720
ssc-miR-330	ENSSSCG00000017082
ssc-miR-330	ENSSSCG00000015227
ssc-miR-330	ENSSSCG00000010779
ssc-miR-330	ENSSSCG00000013349
ssc-miR-330	ENSSSCG00000014561
ssc-miR-330	ENSSSCG00000016491
ssc-miR-330	ENSSSCG00000009290
ssc-miR-330	ENSSSCG00000025787
ssc-miR-330	ENSSSCG00000017376
ssc-miR-330	ENSSSCG00000013884
ssc-miR-330	ENSSSCG00000016436
ssc-miR-330	ENSSSCG00000012903
ssc-miR-330	ENSSSCG00000013073
ssc-miR-330	ENSSSCG00000014443
ssc-miR-330	ENSSSCG00000017181
ssc-miR-330	ENSSSCG00000011353
ssc-miR-330	ENSSSCG00000016364
ssc-miR-330	ENSSSCG00000012287
ssc-miR-330	ENSSSCG00000016217
ssc-miR-330	ENSSSCG00000009611
ssc-miR-330	ENSSSCG00000009578
ssc-miR-330	ENSSSCG00000010109
ssc-miR-330	ENSSSCG00000012290
ssc-miR-330	ENSSSCG00000013016
ssc-miR-330	ENSSSCG00000014581
ssc-miR-330	ENSSSCG00000016674
ssc-miR-330	ENSSSCG00000017602
ssc-miR-330	ENSSSCG00000017133
ssc-miR-330	ENSSSCG00000010753
ssc-miR-330	ENSSSCG00000012324
ssc-miR-330	ENSSSCG00000015085
ssc-miR-330	ENSSSCG00000015604
ssc-miR-330	ENSSSCG00000013751
ssc-miR-330	ENSSSCG00000010581
ssc-miR-330	ENSSSCG00000014396
ssc-miR-330	ENSSSCG00000009896
ssc-miR-330	ENSSSCG00000013111
ssc-miR-330	ENSSSCG00000017339
ssc-miR-330	ENSSSCG00000015234
ssc-miR-330	ENSSSCG00000015799
ssc-miR-330	ENSSSCG00000017127
ssc-miR-330	ENSSSCG00000010564
ssc-miR-330	ENSSSCG00000011764
ssc-miR-330	ENSSSCG00000010984
ssc-miR-330	ENSSSCG00000016321
ssc-miR-330	ENSSSCG00000013090
ssc-miR-330	ENSSSCG00000015720
ssc-miR-330	ENSSSCG00000009526
ssc-miR-330	ENSSSCG00000014418
ssc-miR-330	ENSSSCG00000013045
ssc-miR-330	ENSSSCG00000016218
ssc-miR-330	ENSSSCG00000015071
ssc-miR-330	ENSSSCG00000014412
ssc-miR-330	ENSSSCG00000010002
ssc-miR-330	ENSSSCG00000012975
ssc-miR-330	ENSSSCG00000016216
ssc-miR-330	ENSSSCG00000010400
ssc-miR-330	ENSSSCG00000013617
ssc-miR-330	ENSSSCG00000025186
ssc-miR-330	ENSSSCG00000030277
ssc-miR-330	ENSSSCG00000011277
ssc-miR-330	ENSSSCG00000009301
ssc-miR-330	ENSSSCG00000048235
ssc-miR-330	ENSSSCG00000015556
ssc-miR-330	ENSSSCG00000011280
ssc-miR-330	ENSSSCG00000009605
ssc-miR-330	ENSSSCG00000012952
ssc-miR-330	ENSSSCG00000016193
ssc-miR-330	ENSSSCG00000012848
ssc-miR-330	ENSSSCG00000017506
ssc-miR-330	ENSSSCG00000013588
ssc-miR-330	ENSSSCG00000017201
ssc-miR-330	ENSSSCG00000013259
ssc-miR-330	ENSSSCG00000011163
ssc-miR-330	ENSSSCG00000010026
ssc-miR-330	ENSSSCG00000015886
ssc-miR-330	ENSSSCG00000028707
ssc-miR-330	ENSSSCG00000017548
ssc-miR-330	ENSSSCG00000012656
ssc-miR-330	ENSSSCG00000010992
ssc-miR-330	ENSSSCG00000015557
ssc-miR-330	ENSSSCG00000014853
ssc-miR-330	ENSSSCG00000016277
ssc-miR-330	ENSSSCG00000013439
ssc-miR-330	ENSSSCG00000025869
ssc-miR-330	ENSSSCG00000013658
ssc-miR-330	ENSSSCG00000016335
ssc-miR-330	ENSSSCG00000009672
ssc-miR-330	ENSSSCG00000013735
ssc-miR-330	ENSSSCG00000009855
ssc-miR-330	ENSSSCG00000010959
ssc-miR-330	ENSSSCG00000016200
ssc-miR-330	ENSSSCG00000015823
ssc-miR-330	ENSSSCG00000012846
ssc-miR-330	ENSSSCG00000017562
ssc-miR-330	ENSSSCG00000025647
ssc-miR-330	ENSSSCG00000017583
ssc-miR-330	ENSSSCG00000014830
ssc-miR-330	ENSSSCG00000013490
ssc-miR-330	ENSSSCG00000011264
ssc-miR-330	ENSSSCG00000010219
ssc-miR-330	ENSSSCG00000013632
ssc-miR-330	ENSSSCG00000015048
ssc-miR-330	ENSSSCG00000012916
ssc-miR-330	ENSSSCG00000013303
ssc-miR-330	ENSSSCG00000017427
ssc-miR-330	ENSSSCG00000014043
ssc-miR-330	ENSSSCG00000013644
ssc-miR-330	ENSSSCG00000012380
ssc-miR-330	ENSSSCG00000013433
ssc-miR-330	ENSSSCG00000017466
ssc-miR-330	ENSSSCG00000010267
ssc-miR-330	ENSSSCG00000014625
ssc-miR-330	ENSSSCG00000017170
ssc-miR-330	ENSSSCG00000016497
ssc-miR-330	ENSSSCG00000012917
ssc-miR-330	ENSSSCG00000017087
ssc-miR-330	ENSSSCG00000013435
ssc-miR-330	ENSSSCG00000015595
ssc-miR-330	ENSSSCG00000029901
ssc-miR-330	ENSSSCG00000022668
ssc-miR-330	ENSSSCG00000025578
ssc-miR-330	ENSSSCG00000023178
ssc-miR-330	ENSSSCG00000028712
ssc-miR-330	ENSSSCG00000021610
ssc-miR-330	ENSSSCG00000055162
ssc-miR-330	ENSSSCG00000021934
ssc-miR-330	ENSSSCG00000029305
ssc-miR-330	ENSSSCG00000020873
ssc-miR-330	ENSSSCG00000024837
ssc-miR-330	ENSSSCG00000024254
ssc-miR-330	ENSSSCG00000029264
ssc-miR-330	ENSSSCG00000012619
ssc-miR-330	ENSSSCG00000022757
ssc-miR-330	ENSSSCG00000009676
ssc-miR-330	ENSSSCG00000004154
ssc-miR-330	ENSSSCG00000025685
ssc-miR-330	ENSSSCG00000033059
ssc-miR-330	ENSSSCG00000021238
ssc-miR-330	ENSSSCG00000003271
ssc-miR-330	ENSSSCG00000026612
ssc-miR-330	ENSSSCG00000012182
ssc-miR-330	ENSSSCG00000028414
ssc-miR-330	ENSSSCG00000022947
ssc-miR-330	ENSSSCG00000025483
ssc-miR-330	ENSSSCG00000026248
ssc-miR-330	ENSSSCG00000029687
ssc-miR-330	ENSSSCG00000024021
ssc-miR-330	ENSSSCG00000018041
ssc-miR-330	ENSSSCG00000026731
ssc-miR-330	ENSSSCG00000000076
ssc-miR-330	ENSSSCG00000026526
ssc-miR-330	ENSSSCG00000029637
ssc-miR-330	ENSSSCG00000022204
ssc-miR-330	ENSSSCG00000029985
ssc-miR-330	ENSSSCG00000024813
ssc-miR-330	ENSSSCG00000024001
ssc-miR-330	ENSSSCG00000024236
ssc-miR-330	ENSSSCG00000023261
ssc-miR-330	ENSSSCG00000025321
ssc-miR-330	ENSSSCG00000026695
ssc-miR-330	ENSSSCG00000029594
ssc-miR-330	ENSSSCG00000023857
ssc-miR-330	ENSSSCG00000017734
ssc-miR-330	ENSSSCG00000027723
ssc-miR-330	ENSSSCG00000038854
ssc-miR-330	ENSSSCG00000027657
ssc-miR-330	ENSSSCG00000038128
ssc-miR-330	ENSSSCG00000030108
ssc-miR-330	ENSSSCG00000000145
ssc-miR-330	ENSSSCG00000028592
ssc-miR-330	ENSSSCG00000011849
ssc-miR-330	ENSSSCG00000017787
ssc-miR-330	ENSSSCG00000020680
ssc-miR-330	ENSSSCG00000026991
ssc-miR-330	ENSSSCG00000029626
ssc-miR-330	ENSSSCG00000030095
ssc-miR-330	ENSSSCG00000022305
ssc-miR-330	ENSSSCG00000025041
ssc-miR-330	ENSSSCG00000023647
ssc-miR-330	ENSSSCG00000026412
ssc-miR-330	ENSSSCG00000000223
ssc-miR-330	ENSSSCG00000026849
ssc-miR-330	ENSSSCG00000011619
ssc-miR-330	ENSSSCG00000062058
ssc-miR-330	ENSSSCG00000021284
ssc-miR-330	ENSSSCG00000017753
ssc-miR-330	ENSSSCG00000027428
ssc-miR-330	ENSSSCG00000025106
ssc-miR-330	ENSSSCG00000014598
ssc-miR-330	ENSSSCG00000027902
ssc-miR-330	ENSSSCG00000039542
ssc-miR-330	ENSSSCG00000027410
ssc-miR-330	ENSSSCG00000003693
ssc-miR-330	ENSSSCG00000023014
ssc-miR-330	ENSSSCG00000014081
ssc-miR-330	ENSSSCG00000020783
ssc-miR-330	ENSSSCG00000023054
ssc-miR-330	ENSSSCG00000022636
ssc-miR-330	ENSSSCG00000020749
ssc-miR-330	ENSSSCG00000018050
ssc-miR-330	ENSSSCG00000025430
ssc-miR-330	ENSSSCG00000036106
ssc-miR-330	ENSSSCG00000001236
ssc-miR-330	ENSSSCG00000028185
ssc-miR-330	ENSSSCG00000030378
ssc-miR-330	ENSSSCG00000027855
ssc-miR-330	ENSSSCG00000021813
ssc-miR-330	ENSSSCG00000024166
ssc-miR-330	ENSSSCG00000022341
ssc-miR-330	ENSSSCG00000022794
ssc-miR-330	ENSSSCG00000017801
ssc-miR-330	ENSSSCG00000024626
ssc-miR-330	ENSSSCG00000021453
ssc-miR-330	ENSSSCG00000029752
ssc-miR-330	ENSSSCG00000027378
ssc-miR-330	ENSSSCG00000005311
ssc-miR-330	ENSSSCG00000017777
ssc-miR-330	ENSSSCG00000029968
ssc-miR-330	ENSSSCG00000026602
ssc-miR-330	ENSSSCG00000024678
ssc-miR-330	ENSSSCG00000029365
ssc-miR-330	ENSSSCG00000025984
ssc-miR-330	ENSSSCG00000025838
ssc-miR-330	ENSSSCG00000008601
ssc-miR-330	ENSSSCG00000060855
ssc-miR-330	ENSSSCG00000003980
ssc-miR-330	ENSSSCG00000055081
ssc-miR-330	ENSSSCG00000033325
ssc-miR-330	ENSSSCG00000002893
ssc-miR-330	ENSSSCG00000001700
ssc-miR-330	ENSSSCG00000022815
ssc-miR-330	ENSSSCG00000013927
ssc-miR-330	ENSSSCG00000033067
ssc-miR-330	ENSSSCG00000037318
ssc-miR-330	ENSSSCG00000038466
ssc-miR-330	ENSSSCG00000037459
ssc-miR-330	ENSSSCG00000038844
ssc-miR-330	ENSSSCG00000024895
ssc-miR-330	ENSSSCG00000062259
ssc-miR-330	ENSSSCG00000039064
ssc-miR-330	ENSSSCG00000009012
ssc-miR-330	ENSSSCG00000006283
ssc-miR-330	ENSSSCG00000028606
ssc-miR-330	ENSSSCG00000022951
ssc-miR-330	ENSSSCG00000034608
ssc-miR-330	ENSSSCG00000039780
ssc-miR-330	ENSSSCG00000000737
ssc-miR-330	ENSSSCG00000039838
ssc-miR-330	ENSSSCG00000031780
ssc-miR-330	ENSSSCG00000017585
ssc-miR-330	ENSSSCG00000003578
ssc-miR-330	ENSSSCG00000023503
ssc-miR-330	ENSSSCG00000032894
ssc-miR-330	ENSSSCG00000038829
ssc-miR-330	ENSSSCG00000034266
ssc-miR-330	ENSSSCG00000030694
ssc-miR-330	ENSSSCG00000005672
ssc-miR-330	ENSSSCG00000038675
ssc-miR-330	ENSSSCG00000025602
ssc-miR-330	ENSSSCG00000031669
ssc-miR-330	ENSSSCG00000023084
ssc-miR-330	ENSSSCG00000035727
ssc-miR-330	ENSSSCG00000000040
ssc-miR-330	ENSSSCG00000029624
ssc-miR-330	ENSSSCG00000004535
ssc-miR-330	ENSSSCG00000031701
ssc-miR-330	ENSSSCG00000040513
ssc-miR-330	ENSSSCG00000007939
ssc-miR-330	ENSSSCG00000038767
ssc-miR-330	ENSSSCG00000036350
ssc-miR-330	ENSSSCG00000012249
ssc-miR-330	ENSSSCG00000037647
ssc-miR-330	ENSSSCG00000012769
ssc-miR-330	ENSSSCG00000035521
ssc-miR-330	ENSSSCG00000003068
ssc-miR-330	ENSSSCG00000024453
ssc-miR-330	ENSSSCG00000011853
ssc-miR-330	ENSSSCG00000010556
ssc-miR-330	ENSSSCG00000032932
ssc-miR-330	ENSSSCG00000013481
ssc-miR-330	ENSSSCG00000036482
ssc-miR-330	ENSSSCG00000006581
ssc-miR-330	ENSSSCG00000013457
ssc-miR-330	ENSSSCG00000007314
ssc-miR-330	ENSSSCG00000032728
ssc-miR-330	ENSSSCG00000033192
ssc-miR-330	ENSSSCG00000039221
ssc-miR-330	ENSSSCG00000004729
ssc-miR-330	ENSSSCG00000002412
ssc-miR-330	ENSSSCG00000037987
ssc-miR-330	ENSSSCG00000038763
ssc-miR-330	ENSSSCG00000011450
ssc-miR-330	ENSSSCG00000002646
ssc-miR-330	ENSSSCG00000013905
ssc-miR-330	ENSSSCG00000035414
ssc-miR-330	ENSSSCG00000008040
ssc-miR-330	ENSSSCG00000034627
ssc-miR-330	ENSSSCG00000036709
ssc-miR-330	ENSSSCG00000039094
ssc-miR-330	ENSSSCG00000040366
ssc-miR-330	ENSSSCG00000038956
ssc-miR-330	ENSSSCG00000026984
ssc-miR-330	ENSSSCG00000035222
ssc-miR-330	ENSSSCG00000017676
ssc-miR-330	ENSSSCG00000005671
ssc-miR-330	ENSSSCG00000035557
ssc-miR-330	ENSSSCG00000010056
ssc-miR-330	ENSSSCG00000013552
ssc-miR-330	ENSSSCG00000017829
ssc-miR-330	ENSSSCG00000009373
ssc-miR-330	ENSSSCG00000035012
ssc-miR-330	ENSSSCG00000035906
ssc-miR-330	ENSSSCG00000007130
ssc-miR-330	ENSSSCG00000031958
ssc-miR-330	ENSSSCG00000000262
ssc-miR-330	ENSSSCG00000001539
ssc-miR-330	ENSSSCG00000027198
ssc-miR-330	ENSSSCG00000029464
ssc-miR-330	ENSSSCG00000028878
ssc-miR-330	ENSSSCG00000025130
ssc-miR-330	ENSSSCG00000011470
ssc-miR-330	ENSSSCG00000014389
ssc-miR-330	ENSSSCG00000032078
ssc-miR-330	ENSSSCG00000006267
ssc-miR-330	ENSSSCG00000039996
ssc-miR-330	ENSSSCG00000031477
ssc-miR-330	ENSSSCG00000040107
ssc-miR-330	ENSSSCG00000015045
ssc-miR-330	ENSSSCG00000038745
ssc-miR-330	ENSSSCG00000036527
ssc-miR-330	ENSSSCG00000008009
ssc-miR-330	ENSSSCG00000036237
ssc-miR-330	ENSSSCG00000035318
ssc-miR-330	ENSSSCG00000017494
ssc-miR-330	ENSSSCG00000059192
ssc-miR-330	ENSSSCG00000031710
ssc-miR-330	ENSSSCG00000040642
ssc-miR-330	ENSSSCG00000031361
ssc-miR-330	ENSSSCG00000012087
ssc-miR-330	ENSSSCG00000038086
ssc-miR-330	ENSSSCG00000036926
ssc-miR-330	ENSSSCG00000033171
ssc-miR-330	ENSSSCG00000022317
ssc-miR-330	ENSSSCG00000037719
ssc-miR-330	ENSSSCG00000034156
ssc-miR-330	ENSSSCG00000037416
ssc-miR-330	ENSSSCG00000032522
ssc-miR-330	ENSSSCG00000000998
ssc-miR-330	ENSSSCG00000034259
ssc-miR-330	ENSSSCG00000005317
ssc-miR-330	ENSSSCG00000004628
ssc-miR-330	ENSSSCG00000004961
ssc-miR-330	ENSSSCG00000021027
ssc-miR-330	ENSSSCG00000014852
ssc-miR-330	ENSSSCG00000004558
ssc-miR-330	ENSSSCG00000003664
ssc-miR-330	ENSSSCG00000037404
ssc-miR-330	ENSSSCG00000037184
ssc-miR-330	ENSSSCG00000026890
ssc-miR-330	ENSSSCG00000034101
ssc-miR-330	ENSSSCG00000003362
ssc-miR-330	ENSSSCG00000014053
ssc-miR-330	ENSSSCG00000040824
ssc-miR-330	ENSSSCG00000032240
ssc-miR-330	ENSSSCG00000011423
ssc-miR-330	ENSSSCG00000035324
ssc-miR-330	ENSSSCG00000026547
ssc-miR-330	ENSSSCG00000037673
ssc-miR-330	ENSSSCG00000017764
ssc-miR-330	ENSSSCG00000038351
ssc-miR-330	ENSSSCG00000040961
ssc-miR-330	ENSSSCG00000038234
ssc-miR-330	ENSSSCG00000036658
ssc-miR-330	ENSSSCG00000037568
ssc-miR-330	ENSSSCG00000024108
ssc-miR-330	ENSSSCG00000031967
ssc-miR-330	ENSSSCG00000034059
ssc-miR-330	ENSSSCG00000038639
ssc-miR-330	ENSSSCG00000031476
ssc-miR-330	ENSSSCG00000012566
ssc-miR-330	ENSSSCG00000010605
ssc-miR-330	ENSSSCG00000030269
ssc-miR-330	ENSSSCG00000039745
ssc-miR-330	ENSSSCG00000033541
ssc-miR-330	ENSSSCG00000033355
ssc-miR-330	ENSSSCG00000028609
ssc-miR-330	ENSSSCG00000058618
ssc-miR-330	ENSSSCG00000005593
ssc-miR-330	ENSSSCG00000033623
ssc-miR-330	ENSSSCG00000007601
ssc-miR-330	ENSSSCG00000000142
ssc-miR-330	ENSSSCG00000040793
ssc-miR-330	ENSSSCG00000039850
ssc-miR-330	ENSSSCG00000032416
ssc-miR-330	ENSSSCG00000036775
ssc-miR-330	ENSSSCG00000011407
ssc-miR-330	ENSSSCG00000003592
ssc-miR-330	ENSSSCG00000013020
ssc-miR-330	ENSSSCG00000008604
ssc-miR-330	ENSSSCG00000007955
ssc-miR-330	ENSSSCG00000013044
ssc-miR-330	ENSSSCG00000017528
ssc-miR-330	ENSSSCG00000033720
ssc-miR-330	ENSSSCG00000039372
ssc-miR-330	ENSSSCG00000012852
ssc-miR-330	ENSSSCG00000022177
ssc-miR-330	ENSSSCG00000025097
ssc-miR-330	ENSSSCG00000033444
ssc-miR-330	ENSSSCG00000008787
ssc-miR-330	ENSSSCG00000039074
ssc-miR-330	ENSSSCG00000033570
ssc-miR-330	ENSSSCG00000038492
ssc-miR-330	ENSSSCG00000025503
ssc-miR-330	ENSSSCG00000036988
ssc-miR-330	ENSSSCG00000022101
ssc-miR-330	ENSSSCG00000032950
ssc-miR-330	ENSSSCG00000002547
ssc-miR-330	ENSSSCG00000023231
ssc-miR-330	ENSSSCG00000005198
ssc-miR-330	ENSSSCG00000015539
ssc-miR-330	ENSSSCG00000037232
ssc-miR-330	ENSSSCG00000016438
ssc-miR-330	ENSSSCG00000036504
ssc-miR-330	ENSSSCG00000031235
ssc-miR-330	ENSSSCG00000038130
ssc-miR-330	ENSSSCG00000034883
ssc-miR-330	ENSSSCG00000003103
ssc-miR-330	ENSSSCG00000032262
ssc-miR-330	ENSSSCG00000012971
ssc-miR-330	ENSSSCG00000037325
ssc-miR-330	ENSSSCG00000002370
ssc-miR-330	ENSSSCG00000017142
ssc-miR-330	ENSSSCG00000040095
ssc-miR-330	ENSSSCG00000032369
ssc-miR-330	ENSSSCG00000031813
ssc-miR-330	ENSSSCG00000004486
ssc-miR-330	ENSSSCG00000035657
ssc-miR-330	ENSSSCG00000023001
ssc-miR-330	ENSSSCG00000037102
ssc-miR-330	ENSSSCG00000040885
ssc-miR-330	ENSSSCG00000035960
ssc-miR-330	ENSSSCG00000036956
ssc-miR-330	ENSSSCG00000033363
ssc-miR-330	ENSSSCG00000023920
ssc-miR-330	ENSSSCG00000037070
ssc-miR-330	ENSSSCG00000040140
ssc-miR-330	ENSSSCG00000007149
ssc-miR-330	ENSSSCG00000032279
ssc-miR-330	ENSSSCG00000040160
ssc-miR-330	ENSSSCG00000036876
ssc-miR-330	ENSSSCG00000003006
ssc-miR-330	ENSSSCG00000037973
ssc-miR-330	ENSSSCG00000039556
ssc-miR-330	ENSSSCG00000031130
ssc-miR-330	ENSSSCG00000037024
ssc-miR-330	ENSSSCG00000038320
ssc-miR-330	ENSSSCG00000035304
ssc-miR-330	ENSSSCG00000039681
ssc-miR-330	ENSSSCG00000010334
ssc-miR-330	ENSSSCG00000025525
ssc-miR-330	ENSSSCG00000009732
ssc-miR-330	ENSSSCG00000032383
ssc-miR-330	ENSSSCG00000032796
ssc-miR-330	ENSSSCG00000036444
ssc-miR-330	ENSSSCG00000038181
ssc-miR-330	ENSSSCG00000040377
ssc-miR-330	ENSSSCG00000061550
ssc-miR-330	ENSSSCG00000010107
ssc-miR-330	ENSSSCG00000040779
ssc-miR-330	ENSSSCG00000039626
ssc-miR-330	ENSSSCG00000008144
ssc-miR-330	ENSSSCG00000037121
ssc-miR-330	ENSSSCG00000017717
ssc-miR-330	ENSSSCG00000013620
ssc-miR-330	ENSSSCG00000012065
ssc-miR-330	ENSSSCG00000022413
ssc-miR-330	ENSSSCG00000038025
ssc-miR-330	ENSSSCG00000040411
ssc-miR-330	ENSSSCG00000038766
ssc-miR-330	ENSSSCG00000038543
ssc-miR-330	ENSSSCG00000035527
ssc-miR-330	ENSSSCG00000040089
ssc-miR-330	ENSSSCG00000032852
ssc-miR-330	ENSSSCG00000040385
ssc-miR-330	ENSSSCG00000031733
ssc-miR-330	ENSSSCG00000006643
ssc-miR-330	ENSSSCG00000017879
ssc-miR-330	ENSSSCG00000038657
ssc-miR-330	ENSSSCG00000040860
ssc-miR-330	ENSSSCG00000038650
ssc-miR-330	ENSSSCG00000015953
ssc-miR-330	ENSSSCG00000032974
ssc-miR-330	ENSSSCG00000037269
ssc-miR-330	ENSSSCG00000010271
ssc-miR-330	ENSSSCG00000013523
ssc-miR-330	ENSSSCG00000031083
ssc-miR-330	ENSSSCG00000037065
ssc-miR-330	ENSSSCG00000014825
ssc-miR-330	ENSSSCG00000039825
ssc-miR-330	ENSSSCG00000028530
ssc-miR-330	ENSSSCG00000040428
ssc-miR-330	ENSSSCG00000011552
ssc-miR-330	ENSSSCG00000038911
ssc-miR-330	ENSSSCG00000006353
ssc-miR-330	ENSSSCG00000033352
ssc-miR-330	ENSSSCG00000033358
ssc-miR-330	ENSSSCG00000026962
ssc-miR-330	ENSSSCG00000032193
ssc-miR-330	ENSSSCG00000036340
ssc-miR-330	ENSSSCG00000063392
ssc-miR-330	ENSSSCG00000037541
ssc-miR-330	ENSSSCG00000022553
ssc-miR-330	ENSSSCG00000017869
ssc-miR-330	ENSSSCG00000014891
ssc-miR-330	ENSSSCG00000037284
ssc-miR-330	ENSSSCG00000000018
ssc-miR-330	ENSSSCG00000015714
ssc-miR-330	ENSSSCG00000038008
ssc-miR-330	ENSSSCG00000029094
ssc-miR-330	ENSSSCG00000002333
ssc-miR-330	ENSSSCG00000007664
ssc-miR-330	ENSSSCG00000012911
ssc-miR-330	ENSSSCG00000031788
ssc-miR-330	ENSSSCG00000014356
ssc-miR-330	ENSSSCG00000007198
ssc-miR-330	ENSSSCG00000016810
ssc-miR-330	ENSSSCG00000027629
ssc-miR-330	ENSSSCG00000038453
ssc-miR-330	ENSSSCG00000003195
ssc-miR-330	ENSSSCG00000035650
ssc-miR-330	ENSSSCG00000010876
ssc-miR-330	ENSSSCG00000001064
ssc-miR-330	ENSSSCG00000004441
ssc-miR-330	ENSSSCG00000031847
ssc-miR-330	ENSSSCG00000025610
ssc-miR-330	ENSSSCG00000024604
ssc-miR-330	ENSSSCG00000039523
ssc-miR-330	ENSSSCG00000010505
ssc-miR-330	ENSSSCG00000001692
ssc-miR-330	ENSSSCG00000015613
ssc-miR-330	ENSSSCG00000050527
ssc-miR-330	ENSSSCG00000002891
ssc-miR-330	ENSSSCG00000050390
ssc-miR-330	ENSSSCG00000040968
ssc-miR-330	ENSSSCG00000001091
ssc-miR-330	ENSSSCG00000013072
ssc-miR-330	ENSSSCG00000001972
ssc-miR-330	ENSSSCG00000007804
ssc-miR-330	ENSSSCG00000038304
ssc-miR-330	ENSSSCG00000031219
ssc-miR-330	ENSSSCG00000003433
ssc-miR-330	ENSSSCG00000031155
ssc-miR-330	ENSSSCG00000038043
ssc-miR-330	ENSSSCG00000038151
ssc-miR-330	ENSSSCG00000032284
ssc-miR-330	ENSSSCG00000037371
ssc-miR-330	ENSSSCG00000005996
ssc-miR-330	ENSSSCG00000001022
ssc-miR-330	ENSSSCG00000001233
ssc-miR-330	ENSSSCG00000011592
ssc-miR-330	ENSSSCG00000016579
ssc-miR-330	ENSSSCG00000017058
ssc-miR-330	ENSSSCG00000039875
ssc-miR-330	ENSSSCG00000009931
ssc-miR-330	ENSSSCG00000040267
ssc-miR-330	ENSSSCG00000047985
ssc-miR-330	ENSSSCG00000033733
ssc-miR-330	ENSSSCG00000000037
ssc-miR-330	ENSSSCG00000013105
ssc-miR-330	ENSSSCG00000016381
ssc-miR-330	ENSSSCG00000003177
ssc-miR-330	ENSSSCG00000000748
ssc-miR-330	ENSSSCG00000013915
ssc-miR-330	ENSSSCG00000004955
ssc-miR-330	ENSSSCG00000014084
ssc-miR-330	ENSSSCG00000003712
ssc-miR-330	ENSSSCG00000048469
ssc-miR-330	ENSSSCG00000017102
ssc-miR-330	ENSSSCG00000032561
ssc-miR-330	ENSSSCG00000037507
ssc-miR-330	ENSSSCG00000011538
ssc-miR-330	ENSSSCG00000041237
ssc-miR-330	ENSSSCG00000028748
ssc-miR-330	ENSSSCG00000031598
ssc-miR-330	ENSSSCG00000014307
ssc-miR-330	ENSSSCG00000030209
ssc-miR-330	ENSSSCG00000003089
ssc-miR-330	ENSSSCG00000017638
ssc-miR-330	ENSSSCG00000043640
ssc-miR-330	ENSSSCG00000045734
ssc-miR-330	ENSSSCG00000044141
ssc-miR-330	ENSSSCG00000013403
ssc-miR-330	ENSSSCG00000043916
ssc-miR-330	ENSSSCG00000007547
ssc-miR-330	ENSSSCG00000038203
ssc-miR-330	ENSSSCG00000041935
ssc-miR-330	ENSSSCG00000017238
ssc-miR-330	ENSSSCG00000012088
ssc-miR-330	ENSSSCG00000013270
ssc-miR-330	ENSSSCG00000049746
ssc-miR-330	ENSSSCG00000021359
ssc-miR-330	ENSSSCG00000042317
ssc-miR-330	ENSSSCG00000002971
ssc-miR-330	ENSSSCG00000054480
ssc-miR-330	ENSSSCG00000033949
ssc-miR-330	ENSSSCG00000058091
ssc-miR-330	ENSSSCG00000055450
ssc-miR-330	ENSSSCG00000003839
ssc-miR-330	ENSSSCG00000000770
ssc-miR-330	ENSSSCG00000032392
ssc-miR-330	ENSSSCG00000059584
ssc-miR-330	ENSSSCG00000031199
ssc-miR-330	ENSSSCG00000056065
ssc-miR-330	ENSSSCG00000063184
ssc-miR-330	ENSSSCG00000055672
ssc-miR-330	ENSSSCG00000052586
ssc-miR-330	ENSSSCG00000053422
ssc-miR-330	ENSSSCG00000059591
ssc-miR-330	ENSSSCG00000032674
ssc-miR-330	ENSSSCG00000039619
ssc-miR-330	ENSSSCG00000051352
ssc-miR-330	ENSSSCG00000003080
ssc-miR-330	ENSSSCG00000024285
ssc-miR-330	ENSSSCG00000050245
ssc-miR-330	ENSSSCG00000056293
ssc-miR-330	ENSSSCG00000057215
ssc-miR-330	ENSSSCG00000059815
ssc-miR-330	ENSSSCG00000007646
ssc-miR-330	ENSSSCG00000061033
ssc-miR-330	ENSSSCG00000062981
ssc-miR-330	ENSSSCG00000058412
ssc-miR-330	ENSSSCG00000012835
ssc-miR-330	ENSSSCG00000010817
ssc-miR-330	ENSSSCG00000011615
ssc-miR-330	ENSSSCG00000056284
ssc-miR-330	ENSSSCG00000005625
ssc-miR-330	ENSSSCG00000010121
ssc-miR-330	ENSSSCG00000007541
ssc-miR-330	ENSSSCG00000000144
ssc-miR-330	ENSSSCG00000028123
ssc-miR-330	ENSSSCG00000012874
ssc-miR-330	ENSSSCG00000032686
ssc-miR-330	ENSSSCG00000049238
ssc-miR-330	ENSSSCG00000011642
ssc-miR-330	ENSSSCG00000061049
ssc-miR-330	ENSSSCG00000001433
ssc-miR-330	ENSSSCG00000002749
ssc-miR-330	ENSSSCG00000059713
ssc-miR-330	ENSSSCG00000021401
ssc-miR-330	ENSSSCG00000061426
ssc-miR-330	ENSSSCG00000055268
ssc-miR-330	ENSSSCG00000033385
ssc-miR-330	ENSSSCG00000006496
ssc-miR-330	ENSSSCG00000061096
ssc-miR-330	ENSSSCG00000055678
ssc-miR-330	ENSSSCG00000060354
ssc-miR-330	ENSSSCG00000053158
ssc-miR-330	ENSSSCG00000023169
ssc-miR-330	ENSSSCG00000058741
ssc-miR-330	ENSSSCG00000013246
ssc-miR-141	ENSSSCG00000002281
ssc-miR-141	ENSSSCG00000004530
ssc-miR-141	ENSSSCG00000003660
ssc-miR-141	ENSSSCG00000008499
ssc-miR-141	ENSSSCG00000057079
ssc-miR-141	ENSSSCG00000005654
ssc-miR-141	ENSSSCG00000008339
ssc-miR-141	ENSSSCG00000009782
ssc-miR-141	ENSSSCG00000022678
ssc-miR-141	ENSSSCG00000015896
ssc-miR-141	ENSSSCG00000039780
ssc-miR-141	ENSSSCG00000052041
ssc-miR-141	ENSSSCG00000036706
ssc-miR-141	ENSSSCG00000014399
ssc-miR-141	ENSSSCG00000032494
ssc-miR-141	ENSSSCG00000020986
ssc-miR-141	ENSSSCG00000032960
ssc-miR-141	ENSSSCG00000031782
ssc-miR-141	ENSSSCG00000002706
ssc-miR-141	ENSSSCG00000016956
ssc-miR-141	ENSSSCG00000014431
ssc-miR-141	ENSSSCG00000043622
ssc-miR-141	ENSSSCG00000040016
ssc-miR-141	ENSSSCG00000000941
ssc-miR-141	ENSSSCG00000041546
ssc-miR-141	ENSSSCG00000063581
ssc-miR-141	ENSSSCG00000024802
ssc-miR-141	ENSSSCG00000054981
ssc-miR-141	ENSSSCG00000039012
ssc-miR-100-3p	ENSSSCG00000003090
ssc-miR-100-3p	ENSSSCG00000003442
ssc-miR-100-3p	ENSSSCG00000008692
ssc-miR-100-3p	ENSSSCG00000008512
ssc-miR-100-3p	ENSSSCG00000006995
ssc-miR-100-3p	ENSSSCG00000013475
ssc-miR-100-3p	ENSSSCG00000016134
ssc-miR-100-3p	ENSSSCG00000016011
ssc-miR-100-3p	ENSSSCG00000027745
ssc-miR-100-3p	ENSSSCG00000039838
ssc-miR-100-3p	ENSSSCG00000035335
ssc-miR-100-3p	ENSSSCG00000003663
ssc-miR-100-3p	ENSSSCG00000013643
ssc-miR-100-3p	ENSSSCG00000013361
ssc-miR-100-3p	ENSSSCG00000009535
ssc-miR-100-3p	ENSSSCG00000035134
ssc-miR-100-3p	ENSSSCG00000021585
ssc-miR-100-3p	ENSSSCG00000035332
ssc-miR-100-3p	ENSSSCG00000015097
ssc-miR-100-3p	ENSSSCG00000003795
ssc-miR-100-3p	ENSSSCG00000041220
ssc-miR-100-3p	ENSSSCG00000010121
ssc-miR-100-3p	ENSSSCG00000016033
ssc-miR-29b-1-5p	ENSSSCG00000002505
ssc-miR-29b-1-5p	ENSSSCG00000003492
ssc-miR-29b-1-5p	ENSSSCG00000006688
ssc-miR-29b-1-5p	ENSSSCG00000005376
ssc-miR-29b-1-5p	ENSSSCG00000006324
ssc-miR-29b-1-5p	ENSSSCG00000008006
ssc-miR-29b-1-5p	ENSSSCG00000007516
ssc-miR-29b-1-5p	ENSSSCG00000008339
ssc-miR-29b-1-5p	ENSSSCG00000011261
ssc-miR-29b-1-5p	ENSSSCG00000015335
ssc-miR-29b-1-5p	ENSSSCG00000018031
ssc-miR-29b-1-5p	ENSSSCG00000029362
ssc-miR-29b-1-5p	ENSSSCG00000023933
ssc-miR-29b-1-5p	ENSSSCG00000028777
ssc-miR-29b-1-5p	ENSSSCG00000024081
ssc-miR-29b-1-5p	ENSSSCG00000032110
ssc-miR-29b-1-5p	ENSSSCG00000040934
ssc-miR-29b-1-5p	ENSSSCG00000031532
ssc-miR-29b-1-5p	ENSSSCG00000008593
ssc-miR-29b-1-5p	ENSSSCG00000016049
ssc-miR-29b-1-5p	ENSSSCG00000062583
ssc-miR-29b-1-5p	ENSSSCG00000004110
ssc-miR-29b-1-5p	ENSSSCG00000024296
ssc-miR-29b-1-5p	ENSSSCG00000023993
ssc-miR-29b-1-5p	ENSSSCG00000031083
ssc-miR-29b-1-5p	ENSSSCG00000005467
ssc-miR-29b-1-5p	ENSSSCG00000043411
ssc-miR-29b-1-5p	ENSSSCG00000047027
ssc-miR-29b-1-5p	ENSSSCG00000025041
ssc-miR-9_28392-5p	ENSSSCG00000000028
ssc-miR-9_28392-5p	ENSSSCG00000000062
ssc-miR-9_28392-5p	ENSSSCG00000000202
ssc-miR-9_28392-5p	ENSSSCG00000000736
ssc-miR-9_28392-5p	ENSSSCG00000000703
ssc-miR-9_28392-5p	ENSSSCG00000000994
ssc-miR-9_28392-5p	ENSSSCG00000002292
ssc-miR-9_28392-5p	ENSSSCG00000004506
ssc-miR-9_28392-5p	ENSSSCG00000003137
ssc-miR-9_28392-5p	ENSSSCG00000003489
ssc-miR-9_28392-5p	ENSSSCG00000003343
ssc-miR-9_28392-5p	ENSSSCG00000003435
ssc-miR-9_28392-5p	ENSSSCG00000002901
ssc-miR-9_28392-5p	ENSSSCG00000003882
ssc-miR-9_28392-5p	ENSSSCG00000002866
ssc-miR-9_28392-5p	ENSSSCG00000008682
ssc-miR-9_28392-5p	ENSSSCG00000008723
ssc-miR-9_28392-5p	ENSSSCG00000006173
ssc-miR-9_28392-5p	ENSSSCG00000006480
ssc-miR-9_28392-5p	ENSSSCG00000008344
ssc-miR-9_28392-5p	ENSSSCG00000007010
ssc-miR-9_28392-5p	ENSSSCG00000008307
ssc-miR-9_28392-5p	ENSSSCG00000008635
ssc-miR-9_28392-5p	ENSSSCG00000008314
ssc-miR-9_28392-5p	ENSSSCG00000005662
ssc-miR-9_28392-5p	ENSSSCG00000007516
ssc-miR-9_28392-5p	ENSSSCG00000008695
ssc-miR-9_28392-5p	ENSSSCG00000007836
ssc-miR-9_28392-5p	ENSSSCG00000010177
ssc-miR-9_28392-5p	ENSSSCG00000012890
ssc-miR-9_28392-5p	ENSSSCG00000013262
ssc-miR-9_28392-5p	ENSSSCG00000010797
ssc-miR-9_28392-5p	ENSSSCG00000024189
ssc-miR-9_28392-5p	ENSSSCG00000045953
ssc-miR-9_28392-5p	ENSSSCG00000015538
ssc-miR-9_28392-5p	ENSSSCG00000023796
ssc-miR-9_28392-5p	ENSSSCG00000011435
ssc-miR-9_28392-5p	ENSSSCG00000015784
ssc-miR-9_28392-5p	ENSSSCG00000017114
ssc-miR-9_28392-5p	ENSSSCG00000017428
ssc-miR-9_28392-5p	ENSSSCG00000009556
ssc-miR-9_28392-5p	ENSSSCG00000012918
ssc-miR-9_28392-5p	ENSSSCG00000010659
ssc-miR-9_28392-5p	ENSSSCG00000009869
ssc-miR-9_28392-5p	ENSSSCG00000011251
ssc-miR-9_28392-5p	ENSSSCG00000009872
ssc-miR-9_28392-5p	ENSSSCG00000013534
ssc-miR-9_28392-5p	ENSSSCG00000013645
ssc-miR-9_28392-5p	ENSSSCG00000012955
ssc-miR-9_28392-5p	ENSSSCG00000017475
ssc-miR-9_28392-5p	ENSSSCG00000012179
ssc-miR-9_28392-5p	ENSSSCG00000010070
ssc-miR-9_28392-5p	ENSSSCG00000030328
ssc-miR-9_28392-5p	ENSSSCG00000017776
ssc-miR-9_28392-5p	ENSSSCG00000017216
ssc-miR-9_28392-5p	ENSSSCG00000027101
ssc-miR-9_28392-5p	ENSSSCG00000025401
ssc-miR-9_28392-5p	ENSSSCG00000017769
ssc-miR-9_28392-5p	ENSSSCG00000026063
ssc-miR-9_28392-5p	ENSSSCG00000024001
ssc-miR-9_28392-5p	ENSSSCG00000021333
ssc-miR-9_28392-5p	ENSSSCG00000028287
ssc-miR-9_28392-5p	ENSSSCG00000023747
ssc-miR-9_28392-5p	ENSSSCG00000022289
ssc-miR-9_28392-5p	ENSSSCG00000027768
ssc-miR-9_28392-5p	ENSSSCG00000029289
ssc-miR-9_28392-5p	ENSSSCG00000029077
ssc-miR-9_28392-5p	ENSSSCG00000023014
ssc-miR-9_28392-5p	ENSSSCG00000007260
ssc-miR-9_28392-5p	ENSSSCG00000029536
ssc-miR-9_28392-5p	ENSSSCG00000024403
ssc-miR-9_28392-5p	ENSSSCG00000021453
ssc-miR-9_28392-5p	ENSSSCG00000030668
ssc-miR-9_28392-5p	ENSSSCG00000025393
ssc-miR-9_28392-5p	ENSSSCG00000038220
ssc-miR-9_28392-5p	ENSSSCG00000031155
ssc-miR-9_28392-5p	ENSSSCG00000017694
ssc-miR-9_28392-5p	ENSSSCG00000003189
ssc-miR-9_28392-5p	ENSSSCG00000017894
ssc-miR-9_28392-5p	ENSSSCG00000062528
ssc-miR-9_28392-5p	ENSSSCG00000038848
ssc-miR-9_28392-5p	ENSSSCG00000009773
ssc-miR-9_28392-5p	ENSSSCG00000026626
ssc-miR-9_28392-5p	ENSSSCG00000013533
ssc-miR-9_28392-5p	ENSSSCG00000034265
ssc-miR-9_28392-5p	ENSSSCG00000033920
ssc-miR-9_28392-5p	ENSSSCG00000022786
ssc-miR-9_28392-5p	ENSSSCG00000037539
ssc-miR-9_28392-5p	ENSSSCG00000006415
ssc-miR-9_28392-5p	ENSSSCG00000000940
ssc-miR-9_28392-5p	ENSSSCG00000037159
ssc-miR-9_28392-5p	ENSSSCG00000032231
ssc-miR-9_28392-5p	ENSSSCG00000031746
ssc-miR-9_28392-5p	ENSSSCG00000035592
ssc-miR-9_28392-5p	ENSSSCG00000017876
ssc-miR-9_28392-5p	ENSSSCG00000033695
ssc-miR-9_28392-5p	ENSSSCG00000000379
ssc-miR-9_28392-5p	ENSSSCG00000013568
ssc-miR-9_28392-5p	ENSSSCG00000035728
ssc-miR-9_28392-5p	ENSSSCG00000037568
ssc-miR-9_28392-5p	ENSSSCG00000039024
ssc-miR-9_28392-5p	ENSSSCG00000035825
ssc-miR-9_28392-5p	ENSSSCG00000040729
ssc-miR-9_28392-5p	ENSSSCG00000021158
ssc-miR-9_28392-5p	ENSSSCG00000039905
ssc-miR-9_28392-5p	ENSSSCG00000017861
ssc-miR-9_28392-5p	ENSSSCG00000035162
ssc-miR-9_28392-5p	ENSSSCG00000002547
ssc-miR-9_28392-5p	ENSSSCG00000060615
ssc-miR-9_28392-5p	ENSSSCG00000040457
ssc-miR-9_28392-5p	ENSSSCG00000039218
ssc-miR-9_28392-5p	ENSSSCG00000031159
ssc-miR-9_28392-5p	ENSSSCG00000005471
ssc-miR-9_28392-5p	ENSSSCG00000008867
ssc-miR-9_28392-5p	ENSSSCG00000000093
ssc-miR-9_28392-5p	ENSSSCG00000009661
ssc-miR-9_28392-5p	ENSSSCG00000034814
ssc-miR-9_28392-5p	ENSSSCG00000034776
ssc-miR-9_28392-5p	ENSSSCG00000036630
ssc-miR-9_28392-5p	ENSSSCG00000001930
ssc-miR-9_28392-5p	ENSSSCG00000035733
ssc-miR-9_28392-5p	ENSSSCG00000035442
ssc-miR-9_28392-5p	ENSSSCG00000032411
ssc-miR-9_28392-5p	ENSSSCG00000006385
ssc-miR-9_28392-5p	ENSSSCG00000036060
ssc-miR-9_28392-5p	ENSSSCG00000013106
ssc-miR-9_28392-5p	ENSSSCG00000033708
ssc-miR-9_28392-5p	ENSSSCG00000003941
ssc-miR-9_28392-5p	ENSSSCG00000000691
ssc-miR-9_28392-5p	ENSSSCG00000041978
ssc-miR-9_28392-5p	ENSSSCG00000036835
ssc-miR-9_28392-5p	ENSSSCG00000017676
ssc-miR-9_28392-5p	ENSSSCG00000021328
ssc-miR-9_28392-5p	ENSSSCG00000003089
ssc-miR-9_28392-5p	ENSSSCG00000038203
ssc-miR-9_28392-5p	ENSSSCG00000054715
ssc-miR-9_28392-5p	ENSSSCG00000058226
ssc-miR-9_28392-5p	ENSSSCG00000058140
ssc-miR-9_28392-5p	ENSSSCG00000033093
ssc-miR-9_28392-5p	ENSSSCG00000057427
ssc-miR-9_28392-5p	ENSSSCG00000058745
ssc-miR-9_28392-5p	ENSSSCG00000040359
ssc-miR-9_28392-5p	ENSSSCG00000057268
ssc-miR-9_28392-5p	ENSSSCG00000036056
ssc-miR-18a-3p	ENSSSCG00000000139
ssc-miR-18a-3p	ENSSSCG00000000211
ssc-miR-18a-3p	ENSSSCG00000001048
ssc-miR-18a-3p	ENSSSCG00000001402
ssc-miR-18a-3p	ENSSSCG00000001764
ssc-miR-18a-3p	ENSSSCG00000003901
ssc-miR-18a-3p	ENSSSCG00000004634
ssc-miR-18a-3p	ENSSSCG00000002783
ssc-miR-18a-3p	ENSSSCG00000004366
ssc-miR-18a-3p	ENSSSCG00000004807
ssc-miR-18a-3p	ENSSSCG00000008304
ssc-miR-18a-3p	ENSSSCG00000008008
ssc-miR-18a-3p	ENSSSCG00000004952
ssc-miR-18a-3p	ENSSSCG00000006381
ssc-miR-18a-3p	ENSSSCG00000005834
ssc-miR-18a-3p	ENSSSCG00000007131
ssc-miR-18a-3p	ENSSSCG00000005713
ssc-miR-18a-3p	ENSSSCG00000008693
ssc-miR-18a-3p	ENSSSCG00000005098
ssc-miR-18a-3p	ENSSSCG00000016192
ssc-miR-18a-3p	ENSSSCG00000017343
ssc-miR-18a-3p	ENSSSCG00000013633
ssc-miR-18a-3p	ENSSSCG00000009519
ssc-miR-18a-3p	ENSSSCG00000017258
ssc-miR-18a-3p	ENSSSCG00000012288
ssc-miR-18a-3p	ENSSSCG00000016364
ssc-miR-18a-3p	ENSSSCG00000012975
ssc-miR-18a-3p	ENSSSCG00000014875
ssc-miR-18a-3p	ENSSSCG00000014377
ssc-miR-18a-3p	ENSSSCG00000015729
ssc-miR-18a-3p	ENSSSCG00000013571
ssc-miR-18a-3p	ENSSSCG00000016201
ssc-miR-18a-3p	ENSSSCG00000013074
ssc-miR-18a-3p	ENSSSCG00000012916
ssc-miR-18a-3p	ENSSSCG00000023680
ssc-miR-18a-3p	ENSSSCG00000017783
ssc-miR-18a-3p	ENSSSCG00000003419
ssc-miR-18a-3p	ENSSSCG00000022933
ssc-miR-18a-3p	ENSSSCG00000000076
ssc-miR-18a-3p	ENSSSCG00000027926
ssc-miR-18a-3p	ENSSSCG00000024242
ssc-miR-18a-3p	ENSSSCG00000024676
ssc-miR-18a-3p	ENSSSCG00000029652
ssc-miR-18a-3p	ENSSSCG00000035446
ssc-miR-18a-3p	ENSSSCG00000037351
ssc-miR-18a-3p	ENSSSCG00000013145
ssc-miR-18a-3p	ENSSSCG00000040657
ssc-miR-18a-3p	ENSSSCG00000031176
ssc-miR-18a-3p	ENSSSCG00000040943
ssc-miR-18a-3p	ENSSSCG00000007939
ssc-miR-18a-3p	ENSSSCG00000038929
ssc-miR-18a-3p	ENSSSCG00000039196
ssc-miR-18a-3p	ENSSSCG00000034156
ssc-miR-18a-3p	ENSSSCG00000007950
ssc-miR-18a-3p	ENSSSCG00000032674
ssc-miR-18a-3p	ENSSSCG00000033505
ssc-miR-18a-3p	ENSSSCG00000035432
ssc-miR-18a-3p	ENSSSCG00000037445
ssc-miR-18a-3p	ENSSSCG00000032408
ssc-miR-18a-3p	ENSSSCG00000037216
ssc-miR-18a-3p	ENSSSCG00000039887
ssc-miR-18a-3p	ENSSSCG00000032262
ssc-miR-18a-3p	ENSSSCG00000007605
ssc-miR-18a-3p	ENSSSCG00000050998
ssc-miR-18a-3p	ENSSSCG00000015714
ssc-miR-18a-3p	ENSSSCG00000036210
ssc-miR-18a-3p	ENSSSCG00000032796
ssc-miR-18a-3p	ENSSSCG00000017991
ssc-miR-18a-3p	ENSSSCG00000038008
ssc-miR-18a-3p	ENSSSCG00000006831
ssc-miR-18a-3p	ENSSSCG00000047927
ssc-miR-18a-3p	ENSSSCG00000011353
ssc-miR-18a-3p	ENSSSCG00000062010
ssc-miR-18a-3p	ENSSSCG00000013236
ssc-miR-18a-3p	ENSSSCG00000028346
ssc-miR-18a-3p	ENSSSCG00000036022
ssc-miR-18a-3p	ENSSSCG00000004180
ssc-miR-18a-3p	ENSSSCG00000016432
ssc-miR-18a-3p	ENSSSCG00000046977
ssc-miR-18a-3p	ENSSSCG00000013232
ssc-miR-18a-3p	ENSSSCG00000040595
ssc-miR-18a-3p	ENSSSCG00000015917
ssc-miR-18a-3p	ENSSSCG00000034036
ssc-miR-18a-3p	ENSSSCG00000046076
ssc-miR-18a-3p	ENSSSCG00000001441
ssc-miR-18a-3p	ENSSSCG00000053900

## Sheet: up_miRNA_intersect_down_genes
ENSSSCG00000016554
ENSSSCG00000003472
ENSSSCG00000005284
ENSSSCG00000022405
ENSSSCG00000037835
ENSSSCG00000006236
ENSSSCG00000033657
ENSSSCG00000035284
ENSSSCG00000006791
ENSSSCG00000022140
ENSSSCG00000003777
ENSSSCG00000000146
ENSSSCG00000011977
ENSSSCG00000000892
ENSSSCG00000004419
ENSSSCG00000010948
ENSSSCG00000012859
ENSSSCG00000022741
ENSSSCG00000028185
ENSSSCG00000004774
ENSSSCG00000045290
ENSSSCG00000039269
ENSSSCG00000040631
ENSSSCG00000023478
ENSSSCG00000005743
ENSSSCG00000039272
ENSSSCG00000000139
ENSSSCG00000017747
ENSSSCG00000027477
ENSSSCG00000014203
ENSSSCG00000007932
ENSSSCG00000000801
ENSSSCG00000000983
ENSSSCG00000001906
ENSSSCG00000002428
ENSSSCG00000003382
ENSSSCG00000005638
ENSSSCG00000004948
ENSSSCG00000016751
ENSSSCG00000011837
ENSSSCG00000015022
ENSSSCG00000016720
ENSSSCG00000017082
ENSSSCG00000016364
ENSSSCG00000010581
ENSSSCG00000009896
ENSSSCG00000048235
ENSSSCG00000010026
ENSSSCG00000015557
ENSSSCG00000013490
ENSSSCG00000024837
ENSSSCG00000026248
ENSSSCG00000029985
ENSSSCG00000027657
ENSSSCG00000027428
ENSSSCG00000022794
ENSSSCG00000024678
ENSSSCG00000037459
ENSSSCG00000039780
ENSSSCG00000030694
ENSSSCG00000004535
ENSSSCG00000031701
ENSSSCG00000037647
ENSSSCG00000002412
ENSSSCG00000035414
ENSSSCG00000038745
ENSSSCG00000031361
ENSSSCG00000034259
ENSSSCG00000038351
ENSSSCG00000024108
ENSSSCG00000030269
ENSSSCG00000005593
ENSSSCG00000003592
ENSSSCG00000013020
ENSSSCG00000013072
ENSSSCG00000038043
ENSSSCG00000054480
ENSSSCG00000060354
ENSSSCG00000000941
ENSSSCG00000027745
ENSSSCG00000009535
ENSSSCG00000008006
ENSSSCG00000023933
ENSSSCG00000002901
ENSSSCG00000002866
ENSSSCG00000025393
ENSSSCG00000038220
ENSSSCG00000037539
ENSSSCG00000040729
ENSSSCG00000004807
ENSSSCG00000036022

## Sheet: down miRNA targets predicted
miRNA	targetgene
ssc-let-7c	ENSSSCG00000000262
ssc-let-7c	ENSSSCG00000001750
ssc-let-7c	ENSSSCG00000001836
ssc-let-7c	ENSSSCG00000001931
ssc-let-7c	ENSSSCG00000003353
ssc-let-7c	ENSSSCG00000003616
ssc-let-7c	ENSSSCG00000003792
ssc-let-7c	ENSSSCG00000003875
ssc-let-7c	ENSSSCG00000004472
ssc-let-7c	ENSSSCG00000004565
ssc-let-7c	ENSSSCG00000005015
ssc-let-7c	ENSSSCG00000005250
ssc-let-7c	ENSSSCG00000005487
ssc-let-7c	ENSSSCG00000005604
ssc-let-7c	ENSSSCG00000005608
ssc-let-7c	ENSSSCG00000005672
ssc-let-7c	ENSSSCG00000006079
ssc-let-7c	ENSSSCG00000006344
ssc-let-7c	ENSSSCG00000006480
ssc-let-7c	ENSSSCG00000006625
ssc-let-7c	ENSSSCG00000006959
ssc-let-7c	ENSSSCG00000007179
ssc-let-7c	ENSSSCG00000007287
ssc-let-7c	ENSSSCG00000007800
ssc-let-7c	ENSSSCG00000008136
ssc-let-7c	ENSSSCG00000008229
ssc-let-7c	ENSSSCG00000008898
ssc-let-7c	ENSSSCG00000009035
ssc-let-7c	ENSSSCG00000009396
ssc-let-7c	ENSSSCG00000010025
ssc-let-7c	ENSSSCG00000010083
ssc-let-7c	ENSSSCG00000010605
ssc-let-7c	ENSSSCG00000010626
ssc-let-7c	ENSSSCG00000010928
ssc-let-7c	ENSSSCG00000011390
ssc-let-7c	ENSSSCG00000011888
ssc-let-7c	ENSSSCG00000011896
ssc-let-7c	ENSSSCG00000013409
ssc-let-7c	ENSSSCG00000014176
ssc-let-7c	ENSSSCG00000014269
ssc-let-7c	ENSSSCG00000014304
ssc-let-7c	ENSSSCG00000014399
ssc-let-7c	ENSSSCG00000014581
ssc-let-7c	ENSSSCG00000014924
ssc-let-7c	ENSSSCG00000015659
ssc-let-7c	ENSSSCG00000015753
ssc-let-7c	ENSSSCG00000016032
ssc-let-7c	ENSSSCG00000016831
ssc-let-7c	ENSSSCG00000016918
ssc-let-7c	ENSSSCG00000017471
ssc-let-7c	ENSSSCG00000017553
ssc-let-7c	ENSSSCG00000017643
ssc-let-7c	ENSSSCG00000017712
ssc-let-7c	ENSSSCG00000017865
ssc-let-7c	ENSSSCG00000017876
ssc-let-7c	ENSSSCG00000017957
ssc-let-7c	ENSSSCG00000021145
ssc-let-7c	ENSSSCG00000021934
ssc-let-7c	ENSSSCG00000022099
ssc-let-7c	ENSSSCG00000023441
ssc-let-7c	ENSSSCG00000023907
ssc-let-7c	ENSSSCG00000025876
ssc-let-7c	ENSSSCG00000028466
ssc-let-7c	ENSSSCG00000030295
ssc-let-7c	ENSSSCG00000031027
ssc-let-7c	ENSSSCG00000031199
ssc-let-7c	ENSSSCG00000031970
ssc-let-7c	ENSSSCG00000033126
ssc-let-7c	ENSSSCG00000033528
ssc-let-7c	ENSSSCG00000033568
ssc-let-7c	ENSSSCG00000034386
ssc-let-7c	ENSSSCG00000034786
ssc-let-7c	ENSSSCG00000034795
ssc-let-7c	ENSSSCG00000036083
ssc-let-7c	ENSSSCG00000036494
ssc-let-7c	ENSSSCG00000036556
ssc-let-7c	ENSSSCG00000036656
ssc-let-7c	ENSSSCG00000038466
ssc-let-7c	ENSSSCG00000039057
ssc-let-7c	ENSSSCG00000039875
ssc-let-7c	ENSSSCG00000040003
ssc-let-7c	ENSSSCG00000040016
ssc-let-7c	ENSSSCG00000040796
ssc-let-7c	ENSSSCG00000042503
ssc-let-7c	ENSSSCG00000047953
ssc-let-7c	ENSSSCG00000049004
ssc-let-7c	ENSSSCG00000052357
ssc-let-7c	ENSSSCG00000053209
ssc-let-7c	ENSSSCG00000054759
ssc-let-7c	ENSSSCG00000055891
ssc-let-7c	ENSSSCG00000057749
ssc-let-7d-3p	ENSSSCG00000005173
ssc-let-7d-3p	ENSSSCG00000008642
ssc-let-7d-3p	ENSSSCG00000017822
ssc-let-7d-3p	ENSSSCG00000022429
ssc-let-7d-3p	ENSSSCG00000027587
ssc-let-7d-3p	ENSSSCG00000035686
ssc-let-7d-3p	ENSSSCG00000036247
ssc-miR-1	ENSSSCG00000011700
ssc-miR-1	ENSSSCG00000015556
ssc-miR-10b	ENSSSCG00000006186
ssc-miR-10b	ENSSSCG00000006904
ssc-miR-10b	ENSSSCG00000009971
ssc-miR-10b	ENSSSCG00000011181
ssc-miR-10b	ENSSSCG00000011911
ssc-miR-10b	ENSSSCG00000012278
ssc-miR-10b	ENSSSCG00000015565
ssc-miR-10b	ENSSSCG00000016342
ssc-miR-10b	ENSSSCG00000021654
ssc-miR-10b	ENSSSCG00000027131
ssc-miR-10b	ENSSSCG00000029323
ssc-miR-10b	ENSSSCG00000033516
ssc-miR-10b	ENSSSCG00000033703
ssc-miR-10b	ENSSSCG00000046076
ssc-miR-10b	ENSSSCG00000050486
ssc-miR-10b	ENSSSCG00000057024
ssc-miR-10b	ENSSSCG00000063563
ssc-miR-126-3p	ENSSSCG00000022149
ssc-miR-126-3p	ENSSSCG00000025537
ssc-miR-126-3p	ENSSSCG00000029711
ssc-miR-126-3p	ENSSSCG00000038085
ssc-miR-127	ENSSSCG00000000114
ssc-miR-127	ENSSSCG00000000146
ssc-miR-127	ENSSSCG00000000228
ssc-miR-127	ENSSSCG00000001880
ssc-miR-127	ENSSSCG00000003898
ssc-miR-127	ENSSSCG00000007513
ssc-miR-127	ENSSSCG00000007514
ssc-miR-127	ENSSSCG00000007754
ssc-miR-127	ENSSSCG00000010095
ssc-miR-127	ENSSSCG00000012265
ssc-miR-127	ENSSSCG00000013020
ssc-miR-127	ENSSSCG00000013759
ssc-miR-127	ENSSSCG00000015350
ssc-miR-127	ENSSSCG00000015796
ssc-miR-127	ENSSSCG00000015814
ssc-miR-127	ENSSSCG00000016300
ssc-miR-127	ENSSSCG00000017125
ssc-miR-127	ENSSSCG00000017578
ssc-miR-127	ENSSSCG00000017810
ssc-miR-127	ENSSSCG00000018053
ssc-miR-127	ENSSSCG00000020736
ssc-miR-127	ENSSSCG00000021204
ssc-miR-127	ENSSSCG00000023266
ssc-miR-127	ENSSSCG00000024437
ssc-miR-127	ENSSSCG00000024860
ssc-miR-127	ENSSSCG00000027190
ssc-miR-127	ENSSSCG00000027822
ssc-miR-127	ENSSSCG00000028777
ssc-miR-127	ENSSSCG00000029077
ssc-miR-127	ENSSSCG00000030827
ssc-miR-127	ENSSSCG00000035103
ssc-miR-127	ENSSSCG00000035249
ssc-miR-127	ENSSSCG00000037337
ssc-miR-127	ENSSSCG00000051471
ssc-miR-127	ENSSSCG00000057430
ssc-miR-129a-5p	ENSSSCG00000001709
ssc-miR-129a-5p	ENSSSCG00000002032
ssc-miR-129a-5p	ENSSSCG00000002930
ssc-miR-129a-5p	ENSSSCG00000003259
ssc-miR-129a-5p	ENSSSCG00000003442
ssc-miR-129a-5p	ENSSSCG00000007286
ssc-miR-129a-5p	ENSSSCG00000008550
ssc-miR-129a-5p	ENSSSCG00000009157
ssc-miR-129a-5p	ENSSSCG00000010360
ssc-miR-129a-5p	ENSSSCG00000010746
ssc-miR-129a-5p	ENSSSCG00000010755
ssc-miR-129a-5p	ENSSSCG00000011360
ssc-miR-129a-5p	ENSSSCG00000012638
ssc-miR-129a-5p	ENSSSCG00000013148
ssc-miR-129a-5p	ENSSSCG00000016248
ssc-miR-129a-5p	ENSSSCG00000016821
ssc-miR-129a-5p	ENSSSCG00000017127
ssc-miR-129a-5p	ENSSSCG00000022163
ssc-miR-129a-5p	ENSSSCG00000022891
ssc-miR-129a-5p	ENSSSCG00000023050
ssc-miR-129a-5p	ENSSSCG00000023441
ssc-miR-129a-5p	ENSSSCG00000025708
ssc-miR-129a-5p	ENSSSCG00000026453
ssc-miR-129a-5p	ENSSSCG00000027820
ssc-miR-129a-5p	ENSSSCG00000029983
ssc-miR-129a-5p	ENSSSCG00000030877
ssc-miR-129a-5p	ENSSSCG00000033272
ssc-miR-129a-5p	ENSSSCG00000037313
ssc-miR-129a-5p	ENSSSCG00000037580
ssc-miR-129a-5p	ENSSSCG00000039212
ssc-miR-129a-5p	ENSSSCG00000040729
ssc-miR-129a-5p	ENSSSCG00000042118
ssc-miR-129a-5p	ENSSSCG00000053670
ssc-miR-129a-5p	ENSSSCG00000057209
ssc-miR-129a-5p	ENSSSCG00000058958
ssc-miR-129b	ENSSSCG00000001709
ssc-miR-129b	ENSSSCG00000002032
ssc-miR-129b	ENSSSCG00000002930
ssc-miR-129b	ENSSSCG00000003259
ssc-miR-129b	ENSSSCG00000003442
ssc-miR-129b	ENSSSCG00000007286
ssc-miR-129b	ENSSSCG00000008550
ssc-miR-129b	ENSSSCG00000009157
ssc-miR-129b	ENSSSCG00000010360
ssc-miR-129b	ENSSSCG00000010746
ssc-miR-129b	ENSSSCG00000010755
ssc-miR-129b	ENSSSCG00000011360
ssc-miR-129b	ENSSSCG00000012638
ssc-miR-129b	ENSSSCG00000013148
ssc-miR-129b	ENSSSCG00000016248
ssc-miR-129b	ENSSSCG00000016821
ssc-miR-129b	ENSSSCG00000017127
ssc-miR-129b	ENSSSCG00000022163
ssc-miR-129b	ENSSSCG00000022891
ssc-miR-129b	ENSSSCG00000023050
ssc-miR-129b	ENSSSCG00000023441
ssc-miR-129b	ENSSSCG00000025708
ssc-miR-129b	ENSSSCG00000026453
ssc-miR-129b	ENSSSCG00000027820
ssc-miR-129b	ENSSSCG00000029983
ssc-miR-129b	ENSSSCG00000030877
ssc-miR-129b	ENSSSCG00000033272
ssc-miR-129b	ENSSSCG00000037313
ssc-miR-129b	ENSSSCG00000037580
ssc-miR-129b	ENSSSCG00000039212
ssc-miR-129b	ENSSSCG00000040729
ssc-miR-129b	ENSSSCG00000042118
ssc-miR-129b	ENSSSCG00000053670
ssc-miR-129b	ENSSSCG00000057209
ssc-miR-129b	ENSSSCG00000058958
ssc-miR-133a-3p	ENSSSCG00000000079
ssc-miR-133a-3p	ENSSSCG00000000137
ssc-miR-133a-3p	ENSSSCG00000000206
ssc-miR-133a-3p	ENSSSCG00000000292
ssc-miR-133a-3p	ENSSSCG00000000645
ssc-miR-133a-3p	ENSSSCG00000000816
ssc-miR-133a-3p	ENSSSCG00000001070
ssc-miR-133a-3p	ENSSSCG00000001341
ssc-miR-133a-3p	ENSSSCG00000001421
ssc-miR-133a-3p	ENSSSCG00000001430
ssc-miR-133a-3p	ENSSSCG00000001472
ssc-miR-133a-3p	ENSSSCG00000001475
ssc-miR-133a-3p	ENSSSCG00000001477
ssc-miR-133a-3p	ENSSSCG00000001616
ssc-miR-133a-3p	ENSSSCG00000001651
ssc-miR-133a-3p	ENSSSCG00000001771
ssc-miR-133a-3p	ENSSSCG00000001782
ssc-miR-133a-3p	ENSSSCG00000001913
ssc-miR-133a-3p	ENSSSCG00000001927
ssc-miR-133a-3p	ENSSSCG00000001985
ssc-miR-133a-3p	ENSSSCG00000001986
ssc-miR-133a-3p	ENSSSCG00000002245
ssc-miR-133a-3p	ENSSSCG00000002368
ssc-miR-133a-3p	ENSSSCG00000002495
ssc-miR-133a-3p	ENSSSCG00000002720
ssc-miR-133a-3p	ENSSSCG00000002937
ssc-miR-133a-3p	ENSSSCG00000003018
ssc-miR-133a-3p	ENSSSCG00000003035
ssc-miR-133a-3p	ENSSSCG00000003195
ssc-miR-133a-3p	ENSSSCG00000003338
ssc-miR-133a-3p	ENSSSCG00000003513
ssc-miR-133a-3p	ENSSSCG00000003523
ssc-miR-133a-3p	ENSSSCG00000003558
ssc-miR-133a-3p	ENSSSCG00000003569
ssc-miR-133a-3p	ENSSSCG00000003679
ssc-miR-133a-3p	ENSSSCG00000003867
ssc-miR-133a-3p	ENSSSCG00000003882
ssc-miR-133a-3p	ENSSSCG00000003897
ssc-miR-133a-3p	ENSSSCG00000004022
ssc-miR-133a-3p	ENSSSCG00000004632
ssc-miR-133a-3p	ENSSSCG00000004732
ssc-miR-133a-3p	ENSSSCG00000004849
ssc-miR-133a-3p	ENSSSCG00000004929
ssc-miR-133a-3p	ENSSSCG00000005375
ssc-miR-133a-3p	ENSSSCG00000005661
ssc-miR-133a-3p	ENSSSCG00000005662
ssc-miR-133a-3p	ENSSSCG00000005667
ssc-miR-133a-3p	ENSSSCG00000005679
ssc-miR-133a-3p	ENSSSCG00000005961
ssc-miR-133a-3p	ENSSSCG00000006533
ssc-miR-133a-3p	ENSSSCG00000006562
ssc-miR-133a-3p	ENSSSCG00000006587
ssc-miR-133a-3p	ENSSSCG00000006709
ssc-miR-133a-3p	ENSSSCG00000007080
ssc-miR-133a-3p	ENSSSCG00000007112
ssc-miR-133a-3p	ENSSSCG00000007249
ssc-miR-133a-3p	ENSSSCG00000007268
ssc-miR-133a-3p	ENSSSCG00000007358
ssc-miR-133a-3p	ENSSSCG00000007538
ssc-miR-133a-3p	ENSSSCG00000007549
ssc-miR-133a-3p	ENSSSCG00000007577
ssc-miR-133a-3p	ENSSSCG00000007649
ssc-miR-133a-3p	ENSSSCG00000007700
ssc-miR-133a-3p	ENSSSCG00000007816
ssc-miR-133a-3p	ENSSSCG00000007931
ssc-miR-133a-3p	ENSSSCG00000007943
ssc-miR-133a-3p	ENSSSCG00000008003
ssc-miR-133a-3p	ENSSSCG00000008080
ssc-miR-133a-3p	ENSSSCG00000008130
ssc-miR-133a-3p	ENSSSCG00000008311
ssc-miR-133a-3p	ENSSSCG00000008930
ssc-miR-133a-3p	ENSSSCG00000009293
ssc-miR-133a-3p	ENSSSCG00000009869
ssc-miR-133a-3p	ENSSSCG00000009887
ssc-miR-133a-3p	ENSSSCG00000010032
ssc-miR-133a-3p	ENSSSCG00000010052
ssc-miR-133a-3p	ENSSSCG00000010288
ssc-miR-133a-3p	ENSSSCG00000010540
ssc-miR-133a-3p	ENSSSCG00000010564
ssc-miR-133a-3p	ENSSSCG00000010570
ssc-miR-133a-3p	ENSSSCG00000010585
ssc-miR-133a-3p	ENSSSCG00000010639
ssc-miR-133a-3p	ENSSSCG00000010640
ssc-miR-133a-3p	ENSSSCG00000010701
ssc-miR-133a-3p	ENSSSCG00000010922
ssc-miR-133a-3p	ENSSSCG00000010962
ssc-miR-133a-3p	ENSSSCG00000011034
ssc-miR-133a-3p	ENSSSCG00000011375
ssc-miR-133a-3p	ENSSSCG00000011390
ssc-miR-133a-3p	ENSSSCG00000011487
ssc-miR-133a-3p	ENSSSCG00000011575
ssc-miR-133a-3p	ENSSSCG00000012249
ssc-miR-133a-3p	ENSSSCG00000012300
ssc-miR-133a-3p	ENSSSCG00000012753
ssc-miR-133a-3p	ENSSSCG00000012842
ssc-miR-133a-3p	ENSSSCG00000012903
ssc-miR-133a-3p	ENSSSCG00000012927
ssc-miR-133a-3p	ENSSSCG00000012941
ssc-miR-133a-3p	ENSSSCG00000012944
ssc-miR-133a-3p	ENSSSCG00000013174
ssc-miR-133a-3p	ENSSSCG00000013276
ssc-miR-133a-3p	ENSSSCG00000013382
ssc-miR-133a-3p	ENSSSCG00000013475
ssc-miR-133a-3p	ENSSSCG00000013533
ssc-miR-133a-3p	ENSSSCG00000013599
ssc-miR-133a-3p	ENSSSCG00000013627
ssc-miR-133a-3p	ENSSSCG00000013667
ssc-miR-133a-3p	ENSSSCG00000013765
ssc-miR-133a-3p	ENSSSCG00000013861
ssc-miR-133a-3p	ENSSSCG00000013893
ssc-miR-133a-3p	ENSSSCG00000014046
ssc-miR-133a-3p	ENSSSCG00000014063
ssc-miR-133a-3p	ENSSSCG00000014238
ssc-miR-133a-3p	ENSSSCG00000014431
ssc-miR-133a-3p	ENSSSCG00000014447
ssc-miR-133a-3p	ENSSSCG00000014448
ssc-miR-133a-3p	ENSSSCG00000014802
ssc-miR-133a-3p	ENSSSCG00000014950
ssc-miR-133a-3p	ENSSSCG00000015234
ssc-miR-133a-3p	ENSSSCG00000015235
ssc-miR-133a-3p	ENSSSCG00000015607
ssc-miR-133a-3p	ENSSSCG00000015657
ssc-miR-133a-3p	ENSSSCG00000015742
ssc-miR-133a-3p	ENSSSCG00000015775
ssc-miR-133a-3p	ENSSSCG00000015779
ssc-miR-133a-3p	ENSSSCG00000016122
ssc-miR-133a-3p	ENSSSCG00000016217
ssc-miR-133a-3p	ENSSSCG00000016279
ssc-miR-133a-3p	ENSSSCG00000016412
ssc-miR-133a-3p	ENSSSCG00000017087
ssc-miR-133a-3p	ENSSSCG00000017112
ssc-miR-133a-3p	ENSSSCG00000017216
ssc-miR-133a-3p	ENSSSCG00000017219
ssc-miR-133a-3p	ENSSSCG00000017238
ssc-miR-133a-3p	ENSSSCG00000017313
ssc-miR-133a-3p	ENSSSCG00000017376
ssc-miR-133a-3p	ENSSSCG00000017414
ssc-miR-133a-3p	ENSSSCG00000017429
ssc-miR-133a-3p	ENSSSCG00000017494
ssc-miR-133a-3p	ENSSSCG00000017540
ssc-miR-133a-3p	ENSSSCG00000017565
ssc-miR-133a-3p	ENSSSCG00000017573
ssc-miR-133a-3p	ENSSSCG00000017583
ssc-miR-133a-3p	ENSSSCG00000017864
ssc-miR-133a-3p	ENSSSCG00000017934
ssc-miR-133a-3p	ENSSSCG00000017953
ssc-miR-133a-3p	ENSSSCG00000020749
ssc-miR-133a-3p	ENSSSCG00000020777
ssc-miR-133a-3p	ENSSSCG00000021284
ssc-miR-133a-3p	ENSSSCG00000021588
ssc-miR-133a-3p	ENSSSCG00000021672
ssc-miR-133a-3p	ENSSSCG00000022162
ssc-miR-133a-3p	ENSSSCG00000022395
ssc-miR-133a-3p	ENSSSCG00000022536
ssc-miR-133a-3p	ENSSSCG00000022687
ssc-miR-133a-3p	ENSSSCG00000022794
ssc-miR-133a-3p	ENSSSCG00000022813
ssc-miR-133a-3p	ENSSSCG00000022839
ssc-miR-133a-3p	ENSSSCG00000022900
ssc-miR-133a-3p	ENSSSCG00000022947
ssc-miR-133a-3p	ENSSSCG00000022957
ssc-miR-133a-3p	ENSSSCG00000023243
ssc-miR-133a-3p	ENSSSCG00000023379
ssc-miR-133a-3p	ENSSSCG00000023487
ssc-miR-133a-3p	ENSSSCG00000023801
ssc-miR-133a-3p	ENSSSCG00000024254
ssc-miR-133a-3p	ENSSSCG00000024357
ssc-miR-133a-3p	ENSSSCG00000024420
ssc-miR-133a-3p	ENSSSCG00000024837
ssc-miR-133a-3p	ENSSSCG00000024876
ssc-miR-133a-3p	ENSSSCG00000024958
ssc-miR-133a-3p	ENSSSCG00000025109
ssc-miR-133a-3p	ENSSSCG00000025252
ssc-miR-133a-3p	ENSSSCG00000025610
ssc-miR-133a-3p	ENSSSCG00000025638
ssc-miR-133a-3p	ENSSSCG00000025772
ssc-miR-133a-3p	ENSSSCG00000025981
ssc-miR-133a-3p	ENSSSCG00000026145
ssc-miR-133a-3p	ENSSSCG00000026498
ssc-miR-133a-3p	ENSSSCG00000026537
ssc-miR-133a-3p	ENSSSCG00000026695
ssc-miR-133a-3p	ENSSSCG00000026793
ssc-miR-133a-3p	ENSSSCG00000027189
ssc-miR-133a-3p	ENSSSCG00000027628
ssc-miR-133a-3p	ENSSSCG00000027665
ssc-miR-133a-3p	ENSSSCG00000027746
ssc-miR-133a-3p	ENSSSCG00000027762
ssc-miR-133a-3p	ENSSSCG00000027796
ssc-miR-133a-3p	ENSSSCG00000027859
ssc-miR-133a-3p	ENSSSCG00000028056
ssc-miR-133a-3p	ENSSSCG00000028373
ssc-miR-133a-3p	ENSSSCG00000028504
ssc-miR-133a-3p	ENSSSCG00000028509
ssc-miR-133a-3p	ENSSSCG00000028517
ssc-miR-133a-3p	ENSSSCG00000029119
ssc-miR-133a-3p	ENSSSCG00000029228
ssc-miR-133a-3p	ENSSSCG00000029438
ssc-miR-133a-3p	ENSSSCG00000029521
ssc-miR-133a-3p	ENSSSCG00000029567
ssc-miR-133a-3p	ENSSSCG00000029570
ssc-miR-133a-3p	ENSSSCG00000029624
ssc-miR-133a-3p	ENSSSCG00000030165
ssc-miR-133a-3p	ENSSSCG00000030196
ssc-miR-133a-3p	ENSSSCG00000030229
ssc-miR-133a-3p	ENSSSCG00000031159
ssc-miR-133a-3p	ENSSSCG00000031710
ssc-miR-133a-3p	ENSSSCG00000031809
ssc-miR-133a-3p	ENSSSCG00000031941
ssc-miR-133a-3p	ENSSSCG00000031970
ssc-miR-133a-3p	ENSSSCG00000032029
ssc-miR-133a-3p	ENSSSCG00000032063
ssc-miR-133a-3p	ENSSSCG00000032106
ssc-miR-133a-3p	ENSSSCG00000032608
ssc-miR-133a-3p	ENSSSCG00000032715
ssc-miR-133a-3p	ENSSSCG00000032969
ssc-miR-133a-3p	ENSSSCG00000033013
ssc-miR-133a-3p	ENSSSCG00000033074
ssc-miR-133a-3p	ENSSSCG00000033214
ssc-miR-133a-3p	ENSSSCG00000033325
ssc-miR-133a-3p	ENSSSCG00000033546
ssc-miR-133a-3p	ENSSSCG00000033551
ssc-miR-133a-3p	ENSSSCG00000033641
ssc-miR-133a-3p	ENSSSCG00000033667
ssc-miR-133a-3p	ENSSSCG00000033880
ssc-miR-133a-3p	ENSSSCG00000033946
ssc-miR-133a-3p	ENSSSCG00000034114
ssc-miR-133a-3p	ENSSSCG00000034259
ssc-miR-133a-3p	ENSSSCG00000034347
ssc-miR-133a-3p	ENSSSCG00000034379
ssc-miR-133a-3p	ENSSSCG00000034518
ssc-miR-133a-3p	ENSSSCG00000034562
ssc-miR-133a-3p	ENSSSCG00000034627
ssc-miR-133a-3p	ENSSSCG00000034654
ssc-miR-133a-3p	ENSSSCG00000034883
ssc-miR-133a-3p	ENSSSCG00000034898
ssc-miR-133a-3p	ENSSSCG00000034972
ssc-miR-133a-3p	ENSSSCG00000034973
ssc-miR-133a-3p	ENSSSCG00000035051
ssc-miR-133a-3p	ENSSSCG00000035105
ssc-miR-133a-3p	ENSSSCG00000035170
ssc-miR-133a-3p	ENSSSCG00000035238
ssc-miR-133a-3p	ENSSSCG00000035304
ssc-miR-133a-3p	ENSSSCG00000035403
ssc-miR-133a-3p	ENSSSCG00000035511
ssc-miR-133a-3p	ENSSSCG00000036022
ssc-miR-133a-3p	ENSSSCG00000036119
ssc-miR-133a-3p	ENSSSCG00000036449
ssc-miR-133a-3p	ENSSSCG00000036537
ssc-miR-133a-3p	ENSSSCG00000036573
ssc-miR-133a-3p	ENSSSCG00000036956
ssc-miR-133a-3p	ENSSSCG00000037024
ssc-miR-133a-3p	ENSSSCG00000037234
ssc-miR-133a-3p	ENSSSCG00000037513
ssc-miR-133a-3p	ENSSSCG00000037557
ssc-miR-133a-3p	ENSSSCG00000037676
ssc-miR-133a-3p	ENSSSCG00000037735
ssc-miR-133a-3p	ENSSSCG00000038001
ssc-miR-133a-3p	ENSSSCG00000038203
ssc-miR-133a-3p	ENSSSCG00000038237
ssc-miR-133a-3p	ENSSSCG00000038348
ssc-miR-133a-3p	ENSSSCG00000038355
ssc-miR-133a-3p	ENSSSCG00000038660
ssc-miR-133a-3p	ENSSSCG00000038804
ssc-miR-133a-3p	ENSSSCG00000038857
ssc-miR-133a-3p	ENSSSCG00000038938
ssc-miR-133a-3p	ENSSSCG00000039270
ssc-miR-133a-3p	ENSSSCG00000039780
ssc-miR-133a-3p	ENSSSCG00000039983
ssc-miR-133a-3p	ENSSSCG00000040037
ssc-miR-133a-3p	ENSSSCG00000040199
ssc-miR-133a-3p	ENSSSCG00000041822
ssc-miR-133a-3p	ENSSSCG00000045348
ssc-miR-133a-3p	ENSSSCG00000047354
ssc-miR-133a-3p	ENSSSCG00000048231
ssc-miR-133a-3p	ENSSSCG00000050759
ssc-miR-133a-3p	ENSSSCG00000052141
ssc-miR-133a-3p	ENSSSCG00000052833
ssc-miR-133a-3p	ENSSSCG00000053131
ssc-miR-133a-3p	ENSSSCG00000053358
ssc-miR-133a-3p	ENSSSCG00000054523
ssc-miR-133a-3p	ENSSSCG00000055239
ssc-miR-133a-3p	ENSSSCG00000057051
ssc-miR-133a-3p	ENSSSCG00000057268
ssc-miR-133a-3p	ENSSSCG00000058478
ssc-miR-133a-3p	ENSSSCG00000060282
ssc-miR-133a-3p	ENSSSCG00000060620
ssc-miR-133a-3p	ENSSSCG00000060855
ssc-miR-133a-3p	ENSSSCG00000062567
ssc-miR-133a-3p	ENSSSCG00000062678
ssc-miR-143-3p	ENSSSCG00000001751
ssc-miR-143-3p	ENSSSCG00000004300
ssc-miR-143-3p	ENSSSCG00000004653
ssc-miR-143-3p	ENSSSCG00000004781
ssc-miR-143-3p	ENSSSCG00000004926
ssc-miR-143-3p	ENSSSCG00000006306
ssc-miR-143-3p	ENSSSCG00000007239
ssc-miR-143-3p	ENSSSCG00000007514
ssc-miR-143-3p	ENSSSCG00000009298
ssc-miR-143-3p	ENSSSCG00000009432
ssc-miR-143-3p	ENSSSCG00000010523
ssc-miR-143-3p	ENSSSCG00000011653
ssc-miR-143-3p	ENSSSCG00000015243
ssc-miR-143-3p	ENSSSCG00000016436
ssc-miR-143-3p	ENSSSCG00000017009
ssc-miR-143-3p	ENSSSCG00000017226
ssc-miR-143-3p	ENSSSCG00000017601
ssc-miR-143-3p	ENSSSCG00000017690
ssc-miR-143-3p	ENSSSCG00000021527
ssc-miR-143-3p	ENSSSCG00000024610
ssc-miR-143-3p	ENSSSCG00000025151
ssc-miR-143-3p	ENSSSCG00000028741
ssc-miR-143-3p	ENSSSCG00000033276
ssc-miR-143-3p	ENSSSCG00000036350
ssc-miR-143-3p	ENSSSCG00000037207
ssc-miR-143-3p	ENSSSCG00000037583
ssc-miR-143-3p	ENSSSCG00000037597
ssc-miR-143-3p	ENSSSCG00000039139
ssc-miR-143-3p	ENSSSCG00000048063
ssc-miR-145-5p	ENSSSCG00000000080
ssc-miR-145-5p	ENSSSCG00000000174
ssc-miR-145-5p	ENSSSCG00000000189
ssc-miR-145-5p	ENSSSCG00000000457
ssc-miR-145-5p	ENSSSCG00000000623
ssc-miR-145-5p	ENSSSCG00000000738
ssc-miR-145-5p	ENSSSCG00000000740
ssc-miR-145-5p	ENSSSCG00000001341
ssc-miR-145-5p	ENSSSCG00000001403
ssc-miR-145-5p	ENSSSCG00000001535
ssc-miR-145-5p	ENSSSCG00000001637
ssc-miR-145-5p	ENSSSCG00000001850
ssc-miR-145-5p	ENSSSCG00000001877
ssc-miR-145-5p	ENSSSCG00000001905
ssc-miR-145-5p	ENSSSCG00000002039
ssc-miR-145-5p	ENSSSCG00000002285
ssc-miR-145-5p	ENSSSCG00000002396
ssc-miR-145-5p	ENSSSCG00000002495
ssc-miR-145-5p	ENSSSCG00000002749
ssc-miR-145-5p	ENSSSCG00000002915
ssc-miR-145-5p	ENSSSCG00000003264
ssc-miR-145-5p	ENSSSCG00000003366
ssc-miR-145-5p	ENSSSCG00000003590
ssc-miR-145-5p	ENSSSCG00000003628
ssc-miR-145-5p	ENSSSCG00000003929
ssc-miR-145-5p	ENSSSCG00000004038
ssc-miR-145-5p	ENSSSCG00000005233
ssc-miR-145-5p	ENSSSCG00000005530
ssc-miR-145-5p	ENSSSCG00000005649
ssc-miR-145-5p	ENSSSCG00000006864
ssc-miR-145-5p	ENSSSCG00000006959
ssc-miR-145-5p	ENSSSCG00000007324
ssc-miR-145-5p	ENSSSCG00000007369
ssc-miR-145-5p	ENSSSCG00000007722
ssc-miR-145-5p	ENSSSCG00000007931
ssc-miR-145-5p	ENSSSCG00000007956
ssc-miR-145-5p	ENSSSCG00000008388
ssc-miR-145-5p	ENSSSCG00000008577
ssc-miR-145-5p	ENSSSCG00000008831
ssc-miR-145-5p	ENSSSCG00000008995
ssc-miR-145-5p	ENSSSCG00000009759
ssc-miR-145-5p	ENSSSCG00000010026
ssc-miR-145-5p	ENSSSCG00000010376
ssc-miR-145-5p	ENSSSCG00000010465
ssc-miR-145-5p	ENSSSCG00000010738
ssc-miR-145-5p	ENSSSCG00000011125
ssc-miR-145-5p	ENSSSCG00000011215
ssc-miR-145-5p	ENSSSCG00000011301
ssc-miR-145-5p	ENSSSCG00000011340
ssc-miR-145-5p	ENSSSCG00000011877
ssc-miR-145-5p	ENSSSCG00000012595
ssc-miR-145-5p	ENSSSCG00000012606
ssc-miR-145-5p	ENSSSCG00000012914
ssc-miR-145-5p	ENSSSCG00000012952
ssc-miR-145-5p	ENSSSCG00000012999
ssc-miR-145-5p	ENSSSCG00000013236
ssc-miR-145-5p	ENSSSCG00000013296
ssc-miR-145-5p	ENSSSCG00000013491
ssc-miR-145-5p	ENSSSCG00000013639
ssc-miR-145-5p	ENSSSCG00000013735
ssc-miR-145-5p	ENSSSCG00000014817
ssc-miR-145-5p	ENSSSCG00000015065
ssc-miR-145-5p	ENSSSCG00000015079
ssc-miR-145-5p	ENSSSCG00000015242
ssc-miR-145-5p	ENSSSCG00000015360
ssc-miR-145-5p	ENSSSCG00000015430
ssc-miR-145-5p	ENSSSCG00000015589
ssc-miR-145-5p	ENSSSCG00000015600
ssc-miR-145-5p	ENSSSCG00000015953
ssc-miR-145-5p	ENSSSCG00000015973
ssc-miR-145-5p	ENSSSCG00000016085
ssc-miR-145-5p	ENSSSCG00000016374
ssc-miR-145-5p	ENSSSCG00000016846
ssc-miR-145-5p	ENSSSCG00000017142
ssc-miR-145-5p	ENSSSCG00000017339
ssc-miR-145-5p	ENSSSCG00000017349
ssc-miR-145-5p	ENSSSCG00000017475
ssc-miR-145-5p	ENSSSCG00000017749
ssc-miR-145-5p	ENSSSCG00000017754
ssc-miR-145-5p	ENSSSCG00000017909
ssc-miR-145-5p	ENSSSCG00000018047
ssc-miR-145-5p	ENSSSCG00000021453
ssc-miR-145-5p	ENSSSCG00000021579
ssc-miR-145-5p	ENSSSCG00000021585
ssc-miR-145-5p	ENSSSCG00000021767
ssc-miR-145-5p	ENSSSCG00000021911
ssc-miR-145-5p	ENSSSCG00000022256
ssc-miR-145-5p	ENSSSCG00000022387
ssc-miR-145-5p	ENSSSCG00000022473
ssc-miR-145-5p	ENSSSCG00000022506
ssc-miR-145-5p	ENSSSCG00000023593
ssc-miR-145-5p	ENSSSCG00000025638
ssc-miR-145-5p	ENSSSCG00000026082
ssc-miR-145-5p	ENSSSCG00000026084
ssc-miR-145-5p	ENSSSCG00000026233
ssc-miR-145-5p	ENSSSCG00000026502
ssc-miR-145-5p	ENSSSCG00000026806
ssc-miR-145-5p	ENSSSCG00000027745
ssc-miR-145-5p	ENSSSCG00000028104
ssc-miR-145-5p	ENSSSCG00000028126
ssc-miR-145-5p	ENSSSCG00000028186
ssc-miR-145-5p	ENSSSCG00000028418
ssc-miR-145-5p	ENSSSCG00000028643
ssc-miR-145-5p	ENSSSCG00000028662
ssc-miR-145-5p	ENSSSCG00000028711
ssc-miR-145-5p	ENSSSCG00000029186
ssc-miR-145-5p	ENSSSCG00000029408
ssc-miR-145-5p	ENSSSCG00000029539
ssc-miR-145-5p	ENSSSCG00000029983
ssc-miR-145-5p	ENSSSCG00000030461
ssc-miR-145-5p	ENSSSCG00000030560
ssc-miR-145-5p	ENSSSCG00000031201
ssc-miR-145-5p	ENSSSCG00000031219
ssc-miR-145-5p	ENSSSCG00000031514
ssc-miR-145-5p	ENSSSCG00000031710
ssc-miR-145-5p	ENSSSCG00000032123
ssc-miR-145-5p	ENSSSCG00000032266
ssc-miR-145-5p	ENSSSCG00000034114
ssc-miR-145-5p	ENSSSCG00000034703
ssc-miR-145-5p	ENSSSCG00000035390
ssc-miR-145-5p	ENSSSCG00000035442
ssc-miR-145-5p	ENSSSCG00000035477
ssc-miR-145-5p	ENSSSCG00000035696
ssc-miR-145-5p	ENSSSCG00000035911
ssc-miR-145-5p	ENSSSCG00000036274
ssc-miR-145-5p	ENSSSCG00000036482
ssc-miR-145-5p	ENSSSCG00000036877
ssc-miR-145-5p	ENSSSCG00000036952
ssc-miR-145-5p	ENSSSCG00000037305
ssc-miR-145-5p	ENSSSCG00000037532
ssc-miR-145-5p	ENSSSCG00000037554
ssc-miR-145-5p	ENSSSCG00000037645
ssc-miR-145-5p	ENSSSCG00000037985
ssc-miR-145-5p	ENSSSCG00000038869
ssc-miR-145-5p	ENSSSCG00000038900
ssc-miR-145-5p	ENSSSCG00000038943
ssc-miR-145-5p	ENSSSCG00000039295
ssc-miR-145-5p	ENSSSCG00000039780
ssc-miR-145-5p	ENSSSCG00000041316
ssc-miR-145-5p	ENSSSCG00000041534
ssc-miR-145-5p	ENSSSCG00000042520
ssc-miR-145-5p	ENSSSCG00000042717
ssc-miR-145-5p	ENSSSCG00000043144
ssc-miR-145-5p	ENSSSCG00000043223
ssc-miR-145-5p	ENSSSCG00000044044
ssc-miR-145-5p	ENSSSCG00000044138
ssc-miR-145-5p	ENSSSCG00000044269
ssc-miR-145-5p	ENSSSCG00000044637
ssc-miR-145-5p	ENSSSCG00000044826
ssc-miR-145-5p	ENSSSCG00000044867
ssc-miR-145-5p	ENSSSCG00000044952
ssc-miR-145-5p	ENSSSCG00000044956
ssc-miR-145-5p	ENSSSCG00000045256
ssc-miR-145-5p	ENSSSCG00000046959
ssc-miR-145-5p	ENSSSCG00000047199
ssc-miR-145-5p	ENSSSCG00000047368
ssc-miR-145-5p	ENSSSCG00000047473
ssc-miR-145-5p	ENSSSCG00000048327
ssc-miR-145-5p	ENSSSCG00000048880
ssc-miR-145-5p	ENSSSCG00000050177
ssc-miR-145-5p	ENSSSCG00000051680
ssc-miR-145-5p	ENSSSCG00000052586
ssc-miR-145-5p	ENSSSCG00000053501
ssc-miR-145-5p	ENSSSCG00000054601
ssc-miR-145-5p	ENSSSCG00000056043
ssc-miR-145-5p	ENSSSCG00000056342
ssc-miR-145-5p	ENSSSCG00000057775
ssc-miR-145-5p	ENSSSCG00000057777
ssc-miR-145-5p	ENSSSCG00000058245
ssc-miR-145-5p	ENSSSCG00000058832
ssc-miR-145-5p	ENSSSCG00000060347
ssc-miR-145-5p	ENSSSCG00000063017
ssc-miR-149	ENSSSCG00000000020
ssc-miR-149	ENSSSCG00000000074
ssc-miR-149	ENSSSCG00000000141
ssc-miR-149	ENSSSCG00000000144
ssc-miR-149	ENSSSCG00000000151
ssc-miR-149	ENSSSCG00000000263
ssc-miR-149	ENSSSCG00000000281
ssc-miR-149	ENSSSCG00000000382
ssc-miR-149	ENSSSCG00000000383
ssc-miR-149	ENSSSCG00000000385
ssc-miR-149	ENSSSCG00000000500
ssc-miR-149	ENSSSCG00000000681
ssc-miR-149	ENSSSCG00000000691
ssc-miR-149	ENSSSCG00000000697
ssc-miR-149	ENSSSCG00000000708
ssc-miR-149	ENSSSCG00000000757
ssc-miR-149	ENSSSCG00000000853
ssc-miR-149	ENSSSCG00000000857
ssc-miR-149	ENSSSCG00000000972
ssc-miR-149	ENSSSCG00000000983
ssc-miR-149	ENSSSCG00000001080
ssc-miR-149	ENSSSCG00000001234
ssc-miR-149	ENSSSCG00000001430
ssc-miR-149	ENSSSCG00000001457
ssc-miR-149	ENSSSCG00000001472
ssc-miR-149	ENSSSCG00000001535
ssc-miR-149	ENSSSCG00000001550
ssc-miR-149	ENSSSCG00000001551
ssc-miR-149	ENSSSCG00000001700
ssc-miR-149	ENSSSCG00000001880
ssc-miR-149	ENSSSCG00000001885
ssc-miR-149	ENSSSCG00000001913
ssc-miR-149	ENSSSCG00000001938
ssc-miR-149	ENSSSCG00000002016
ssc-miR-149	ENSSSCG00000002039
ssc-miR-149	ENSSSCG00000002129
ssc-miR-149	ENSSSCG00000002279
ssc-miR-149	ENSSSCG00000002330
ssc-miR-149	ENSSSCG00000002361
ssc-miR-149	ENSSSCG00000002368
ssc-miR-149	ENSSSCG00000002452
ssc-miR-149	ENSSSCG00000002467
ssc-miR-149	ENSSSCG00000002509
ssc-miR-149	ENSSSCG00000002633
ssc-miR-149	ENSSSCG00000002653
ssc-miR-149	ENSSSCG00000002671
ssc-miR-149	ENSSSCG00000002748
ssc-miR-149	ENSSSCG00000002764
ssc-miR-149	ENSSSCG00000002783
ssc-miR-149	ENSSSCG00000002829
ssc-miR-149	ENSSSCG00000002847
ssc-miR-149	ENSSSCG00000002915
ssc-miR-149	ENSSSCG00000003090
ssc-miR-149	ENSSSCG00000003100
ssc-miR-149	ENSSSCG00000003108
ssc-miR-149	ENSSSCG00000003112
ssc-miR-149	ENSSSCG00000003119
ssc-miR-149	ENSSSCG00000003134
ssc-miR-149	ENSSSCG00000003142
ssc-miR-149	ENSSSCG00000003161
ssc-miR-149	ENSSSCG00000003263
ssc-miR-149	ENSSSCG00000003278
ssc-miR-149	ENSSSCG00000003354
ssc-miR-149	ENSSSCG00000003386
ssc-miR-149	ENSSSCG00000003395
ssc-miR-149	ENSSSCG00000003412
ssc-miR-149	ENSSSCG00000003513
ssc-miR-149	ENSSSCG00000003539
ssc-miR-149	ENSSSCG00000003558
ssc-miR-149	ENSSSCG00000003586
ssc-miR-149	ENSSSCG00000003616
ssc-miR-149	ENSSSCG00000003637
ssc-miR-149	ENSSSCG00000003705
ssc-miR-149	ENSSSCG00000003711
ssc-miR-149	ENSSSCG00000003757
ssc-miR-149	ENSSSCG00000003805
ssc-miR-149	ENSSSCG00000003830
ssc-miR-149	ENSSSCG00000003844
ssc-miR-149	ENSSSCG00000003898
ssc-miR-149	ENSSSCG00000003929
ssc-miR-149	ENSSSCG00000004012
ssc-miR-149	ENSSSCG00000004109
ssc-miR-149	ENSSSCG00000004196
ssc-miR-149	ENSSSCG00000004486
ssc-miR-149	ENSSSCG00000004732
ssc-miR-149	ENSSSCG00000004750
ssc-miR-149	ENSSSCG00000004762
ssc-miR-149	ENSSSCG00000004813
ssc-miR-149	ENSSSCG00000004829
ssc-miR-149	ENSSSCG00000004849
ssc-miR-149	ENSSSCG00000004917
ssc-miR-149	ENSSSCG00000005311
ssc-miR-149	ENSSSCG00000005320
ssc-miR-149	ENSSSCG00000005376
ssc-miR-149	ENSSSCG00000005456
ssc-miR-149	ENSSSCG00000005610
ssc-miR-149	ENSSSCG00000005631
ssc-miR-149	ENSSSCG00000005662
ssc-miR-149	ENSSSCG00000005701
ssc-miR-149	ENSSSCG00000005702
ssc-miR-149	ENSSSCG00000005720
ssc-miR-149	ENSSSCG00000005918
ssc-miR-149	ENSSSCG00000006132
ssc-miR-149	ENSSSCG00000006237
ssc-miR-149	ENSSSCG00000006302
ssc-miR-149	ENSSSCG00000006306
ssc-miR-149	ENSSSCG00000006353
ssc-miR-149	ENSSSCG00000006490
ssc-miR-149	ENSSSCG00000006510
ssc-miR-149	ENSSSCG00000006539
ssc-miR-149	ENSSSCG00000006554
ssc-miR-149	ENSSSCG00000006690
ssc-miR-149	ENSSSCG00000006693
ssc-miR-149	ENSSSCG00000006733
ssc-miR-149	ENSSSCG00000006743
ssc-miR-149	ENSSSCG00000006746
ssc-miR-149	ENSSSCG00000006827
ssc-miR-149	ENSSSCG00000006845
ssc-miR-149	ENSSSCG00000006956
ssc-miR-149	ENSSSCG00000007142
ssc-miR-149	ENSSSCG00000007145
ssc-miR-149	ENSSSCG00000007167
ssc-miR-149	ENSSSCG00000007248
ssc-miR-149	ENSSSCG00000007249
ssc-miR-149	ENSSSCG00000007282
ssc-miR-149	ENSSSCG00000007315
ssc-miR-149	ENSSSCG00000007356
ssc-miR-149	ENSSSCG00000007424
ssc-miR-149	ENSSSCG00000007463
ssc-miR-149	ENSSSCG00000007469
ssc-miR-149	ENSSSCG00000007507
ssc-miR-149	ENSSSCG00000007538
ssc-miR-149	ENSSSCG00000007560
ssc-miR-149	ENSSSCG00000007673
ssc-miR-149	ENSSSCG00000007745
ssc-miR-149	ENSSSCG00000007763
ssc-miR-149	ENSSSCG00000007780
ssc-miR-149	ENSSSCG00000007791
ssc-miR-149	ENSSSCG00000007899
ssc-miR-149	ENSSSCG00000008003
ssc-miR-149	ENSSSCG00000008009
ssc-miR-149	ENSSSCG00000008024
ssc-miR-149	ENSSSCG00000008041
ssc-miR-149	ENSSSCG00000008051
ssc-miR-149	ENSSSCG00000008101
ssc-miR-149	ENSSSCG00000008103
ssc-miR-149	ENSSSCG00000008468
ssc-miR-149	ENSSSCG00000008593
ssc-miR-149	ENSSSCG00000008640
ssc-miR-149	ENSSSCG00000008647
ssc-miR-149	ENSSSCG00000008682
ssc-miR-149	ENSSSCG00000008690
ssc-miR-149	ENSSSCG00000008692
ssc-miR-149	ENSSSCG00000008698
ssc-miR-149	ENSSSCG00000008723
ssc-miR-149	ENSSSCG00000009166
ssc-miR-149	ENSSSCG00000009270
ssc-miR-149	ENSSSCG00000009609
ssc-miR-149	ENSSSCG00000009620
ssc-miR-149	ENSSSCG00000009638
ssc-miR-149	ENSSSCG00000009713
ssc-miR-149	ENSSSCG00000009720
ssc-miR-149	ENSSSCG00000009738
ssc-miR-149	ENSSSCG00000009759
ssc-miR-149	ENSSSCG00000009786
ssc-miR-149	ENSSSCG00000009873
ssc-miR-149	ENSSSCG00000009925
ssc-miR-149	ENSSSCG00000009931
ssc-miR-149	ENSSSCG00000009971
ssc-miR-149	ENSSSCG00000010010
ssc-miR-149	ENSSSCG00000010073
ssc-miR-149	ENSSSCG00000010083
ssc-miR-149	ENSSSCG00000010134
ssc-miR-149	ENSSSCG00000010302
ssc-miR-149	ENSSSCG00000010327
ssc-miR-149	ENSSSCG00000010337
ssc-miR-149	ENSSSCG00000010341
ssc-miR-149	ENSSSCG00000010350
ssc-miR-149	ENSSSCG00000010530
ssc-miR-149	ENSSSCG00000010571
ssc-miR-149	ENSSSCG00000010585
ssc-miR-149	ENSSSCG00000010658
ssc-miR-149	ENSSSCG00000010681
ssc-miR-149	ENSSSCG00000010692
ssc-miR-149	ENSSSCG00000010703
ssc-miR-149	ENSSSCG00000010706
ssc-miR-149	ENSSSCG00000010732
ssc-miR-149	ENSSSCG00000010734
ssc-miR-149	ENSSSCG00000010770
ssc-miR-149	ENSSSCG00000010773
ssc-miR-149	ENSSSCG00000010787
ssc-miR-149	ENSSSCG00000010802
ssc-miR-149	ENSSSCG00000010947
ssc-miR-149	ENSSSCG00000010987
ssc-miR-149	ENSSSCG00000011107
ssc-miR-149	ENSSSCG00000011145
ssc-miR-149	ENSSSCG00000011204
ssc-miR-149	ENSSSCG00000011307
ssc-miR-149	ENSSSCG00000011361
ssc-miR-149	ENSSSCG00000011416
ssc-miR-149	ENSSSCG00000011438
ssc-miR-149	ENSSSCG00000011441
ssc-miR-149	ENSSSCG00000011552
ssc-miR-149	ENSSSCG00000011670
ssc-miR-149	ENSSSCG00000011726
ssc-miR-149	ENSSSCG00000011837
ssc-miR-149	ENSSSCG00000011872
ssc-miR-149	ENSSSCG00000011890
ssc-miR-149	ENSSSCG00000011942
ssc-miR-149	ENSSSCG00000011967
ssc-miR-149	ENSSSCG00000012132
ssc-miR-149	ENSSSCG00000012324
ssc-miR-149	ENSSSCG00000012619
ssc-miR-149	ENSSSCG00000012753
ssc-miR-149	ENSSSCG00000012780
ssc-miR-149	ENSSSCG00000012825
ssc-miR-149	ENSSSCG00000012841
ssc-miR-149	ENSSSCG00000012844
ssc-miR-149	ENSSSCG00000012852
ssc-miR-149	ENSSSCG00000012856
ssc-miR-149	ENSSSCG00000012878
ssc-miR-149	ENSSSCG00000012903
ssc-miR-149	ENSSSCG00000012941
ssc-miR-149	ENSSSCG00000012980
ssc-miR-149	ENSSSCG00000013032
ssc-miR-149	ENSSSCG00000013107
ssc-miR-149	ENSSSCG00000013111
ssc-miR-149	ENSSSCG00000013150
ssc-miR-149	ENSSSCG00000013293
ssc-miR-149	ENSSSCG00000013360
ssc-miR-149	ENSSSCG00000013382
ssc-miR-149	ENSSSCG00000013429
ssc-miR-149	ENSSSCG00000013437
ssc-miR-149	ENSSSCG00000013475
ssc-miR-149	ENSSSCG00000013481
ssc-miR-149	ENSSSCG00000013495
ssc-miR-149	ENSSSCG00000013533
ssc-miR-149	ENSSSCG00000013552
ssc-miR-149	ENSSSCG00000013575
ssc-miR-149	ENSSSCG00000013582
ssc-miR-149	ENSSSCG00000013627
ssc-miR-149	ENSSSCG00000013630
ssc-miR-149	ENSSSCG00000013639
ssc-miR-149	ENSSSCG00000013745
ssc-miR-149	ENSSSCG00000013836
ssc-miR-149	ENSSSCG00000013842
ssc-miR-149	ENSSSCG00000013857
ssc-miR-149	ENSSSCG00000013876
ssc-miR-149	ENSSSCG00000013885
ssc-miR-149	ENSSSCG00000013886
ssc-miR-149	ENSSSCG00000013915
ssc-miR-149	ENSSSCG00000014029
ssc-miR-149	ENSSSCG00000014053
ssc-miR-149	ENSSSCG00000014058
ssc-miR-149	ENSSSCG00000014285
ssc-miR-149	ENSSSCG00000014331
ssc-miR-149	ENSSSCG00000014335
ssc-miR-149	ENSSSCG00000014356
ssc-miR-149	ENSSSCG00000014387
ssc-miR-149	ENSSSCG00000014391
ssc-miR-149	ENSSSCG00000014575
ssc-miR-149	ENSSSCG00000014580
ssc-miR-149	ENSSSCG00000014599
ssc-miR-149	ENSSSCG00000014819
ssc-miR-149	ENSSSCG00000014869
ssc-miR-149	ENSSSCG00000015045
ssc-miR-149	ENSSSCG00000015090
ssc-miR-149	ENSSSCG00000015111
ssc-miR-149	ENSSSCG00000015125
ssc-miR-149	ENSSSCG00000015137
ssc-miR-149	ENSSSCG00000015232
ssc-miR-149	ENSSSCG00000015253
ssc-miR-149	ENSSSCG00000015276
ssc-miR-149	ENSSSCG00000015539
ssc-miR-149	ENSSSCG00000015557
ssc-miR-149	ENSSSCG00000015720
ssc-miR-149	ENSSSCG00000015747
ssc-miR-149	ENSSSCG00000015815
ssc-miR-149	ENSSSCG00000015872
ssc-miR-149	ENSSSCG00000015980
ssc-miR-149	ENSSSCG00000016182
ssc-miR-149	ENSSSCG00000016191
ssc-miR-149	ENSSSCG00000016217
ssc-miR-149	ENSSSCG00000016267
ssc-miR-149	ENSSSCG00000016305
ssc-miR-149	ENSSSCG00000016376
ssc-miR-149	ENSSSCG00000016436
ssc-miR-149	ENSSSCG00000016473
ssc-miR-149	ENSSSCG00000016475
ssc-miR-149	ENSSSCG00000016553
ssc-miR-149	ENSSSCG00000016593
ssc-miR-149	ENSSSCG00000016603
ssc-miR-149	ENSSSCG00000016617
ssc-miR-149	ENSSSCG00000016672
ssc-miR-149	ENSSSCG00000016725
ssc-miR-149	ENSSSCG00000016743
ssc-miR-149	ENSSSCG00000016760
ssc-miR-149	ENSSSCG00000016823
ssc-miR-149	ENSSSCG00000016985
ssc-miR-149	ENSSSCG00000017053
ssc-miR-149	ENSSSCG00000017120
ssc-miR-149	ENSSSCG00000017142
ssc-miR-149	ENSSSCG00000017194
ssc-miR-149	ENSSSCG00000017231
ssc-miR-149	ENSSSCG00000017238
ssc-miR-149	ENSSSCG00000017278
ssc-miR-149	ENSSSCG00000017297
ssc-miR-149	ENSSSCG00000017307
ssc-miR-149	ENSSSCG00000017371
ssc-miR-149	ENSSSCG00000017383
ssc-miR-149	ENSSSCG00000017403
ssc-miR-149	ENSSSCG00000017421
ssc-miR-149	ENSSSCG00000017427
ssc-miR-149	ENSSSCG00000017500
ssc-miR-149	ENSSSCG00000017543
ssc-miR-149	ENSSSCG00000017546
ssc-miR-149	ENSSSCG00000017783
ssc-miR-149	ENSSSCG00000017793
ssc-miR-149	ENSSSCG00000017835
ssc-miR-149	ENSSSCG00000017893
ssc-miR-149	ENSSSCG00000017993
ssc-miR-149	ENSSSCG00000018008
ssc-miR-149	ENSSSCG00000018015
ssc-miR-149	ENSSSCG00000018039
ssc-miR-149	ENSSSCG00000020895
ssc-miR-149	ENSSSCG00000020976
ssc-miR-149	ENSSSCG00000020987
ssc-miR-149	ENSSSCG00000021906
ssc-miR-149	ENSSSCG00000022004
ssc-miR-149	ENSSSCG00000022162
ssc-miR-149	ENSSSCG00000022177
ssc-miR-149	ENSSSCG00000022197
ssc-miR-149	ENSSSCG00000022538
ssc-miR-149	ENSSSCG00000022553
ssc-miR-149	ENSSSCG00000022643
ssc-miR-149	ENSSSCG00000022757
ssc-miR-149	ENSSSCG00000022786
ssc-miR-149	ENSSSCG00000022790
ssc-miR-149	ENSSSCG00000022839
ssc-miR-149	ENSSSCG00000022869
ssc-miR-149	ENSSSCG00000022891
ssc-miR-149	ENSSSCG00000023014
ssc-miR-149	ENSSSCG00000023171
ssc-miR-149	ENSSSCG00000023228
ssc-miR-149	ENSSSCG00000023243
ssc-miR-149	ENSSSCG00000023261
ssc-miR-149	ENSSSCG00000023349
ssc-miR-149	ENSSSCG00000023379
ssc-miR-149	ENSSSCG00000023548
ssc-miR-149	ENSSSCG00000023636
ssc-miR-149	ENSSSCG00000023681
ssc-miR-149	ENSSSCG00000023743
ssc-miR-149	ENSSSCG00000023912
ssc-miR-149	ENSSSCG00000024000
ssc-miR-149	ENSSSCG00000024030
ssc-miR-149	ENSSSCG00000024059
ssc-miR-149	ENSSSCG00000024108
ssc-miR-149	ENSSSCG00000024166
ssc-miR-149	ENSSSCG00000024285
ssc-miR-149	ENSSSCG00000024325
ssc-miR-149	ENSSSCG00000024669
ssc-miR-149	ENSSSCG00000024697
ssc-miR-149	ENSSSCG00000024722
ssc-miR-149	ENSSSCG00000024777
ssc-miR-149	ENSSSCG00000024810
ssc-miR-149	ENSSSCG00000025023
ssc-miR-149	ENSSSCG00000025052
ssc-miR-149	ENSSSCG00000025138
ssc-miR-149	ENSSSCG00000025393
ssc-miR-149	ENSSSCG00000025423
ssc-miR-149	ENSSSCG00000025488
ssc-miR-149	ENSSSCG00000025503
ssc-miR-149	ENSSSCG00000025618
ssc-miR-149	ENSSSCG00000025673
ssc-miR-149	ENSSSCG00000025794
ssc-miR-149	ENSSSCG00000025879
ssc-miR-149	ENSSSCG00000025943
ssc-miR-149	ENSSSCG00000026052
ssc-miR-149	ENSSSCG00000026103
ssc-miR-149	ENSSSCG00000026326
ssc-miR-149	ENSSSCG00000026386
ssc-miR-149	ENSSSCG00000026392
ssc-miR-149	ENSSSCG00000026455
ssc-miR-149	ENSSSCG00000026457
ssc-miR-149	ENSSSCG00000026526
ssc-miR-149	ENSSSCG00000026537
ssc-miR-149	ENSSSCG00000026564
ssc-miR-149	ENSSSCG00000026600
ssc-miR-149	ENSSSCG00000026602
ssc-miR-149	ENSSSCG00000026653
ssc-miR-149	ENSSSCG00000026686
ssc-miR-149	ENSSSCG00000026700
ssc-miR-149	ENSSSCG00000026890
ssc-miR-149	ENSSSCG00000026953
ssc-miR-149	ENSSSCG00000026984
ssc-miR-149	ENSSSCG00000027070
ssc-miR-149	ENSSSCG00000027189
ssc-miR-149	ENSSSCG00000027198
ssc-miR-149	ENSSSCG00000027232
ssc-miR-149	ENSSSCG00000027300
ssc-miR-149	ENSSSCG00000027320
ssc-miR-149	ENSSSCG00000027409
ssc-miR-149	ENSSSCG00000027812
ssc-miR-149	ENSSSCG00000027849
ssc-miR-149	ENSSSCG00000027855
ssc-miR-149	ENSSSCG00000027986
ssc-miR-149	ENSSSCG00000028033
ssc-miR-149	ENSSSCG00000028123
ssc-miR-149	ENSSSCG00000028186
ssc-miR-149	ENSSSCG00000028346
ssc-miR-149	ENSSSCG00000028593
ssc-miR-149	ENSSSCG00000028674
ssc-miR-149	ENSSSCG00000028691
ssc-miR-149	ENSSSCG00000029080
ssc-miR-149	ENSSSCG00000029097
ssc-miR-149	ENSSSCG00000029163
ssc-miR-149	ENSSSCG00000029165
ssc-miR-149	ENSSSCG00000029228
ssc-miR-149	ENSSSCG00000029348
ssc-miR-149	ENSSSCG00000029578
ssc-miR-149	ENSSSCG00000029602
ssc-miR-149	ENSSSCG00000029662
ssc-miR-149	ENSSSCG00000029697
ssc-miR-149	ENSSSCG00000029776
ssc-miR-149	ENSSSCG00000029808
ssc-miR-149	ENSSSCG00000029837
ssc-miR-149	ENSSSCG00000029847
ssc-miR-149	ENSSSCG00000029849
ssc-miR-149	ENSSSCG00000029945
ssc-miR-149	ENSSSCG00000030000
ssc-miR-149	ENSSSCG00000030277
ssc-miR-149	ENSSSCG00000030539
ssc-miR-149	ENSSSCG00000030544
ssc-miR-149	ENSSSCG00000030677
ssc-miR-149	ENSSSCG00000030680
ssc-miR-149	ENSSSCG00000030694
ssc-miR-149	ENSSSCG00000031474
ssc-miR-149	ENSSSCG00000031488
ssc-miR-149	ENSSSCG00000031519
ssc-miR-149	ENSSSCG00000031593
ssc-miR-149	ENSSSCG00000031617
ssc-miR-149	ENSSSCG00000031698
ssc-miR-149	ENSSSCG00000031710
ssc-miR-149	ENSSSCG00000031719
ssc-miR-149	ENSSSCG00000031724
ssc-miR-149	ENSSSCG00000031847
ssc-miR-149	ENSSSCG00000031860
ssc-miR-149	ENSSSCG00000031877
ssc-miR-149	ENSSSCG00000031941
ssc-miR-149	ENSSSCG00000032022
ssc-miR-149	ENSSSCG00000032063
ssc-miR-149	ENSSSCG00000032279
ssc-miR-149	ENSSSCG00000032381
ssc-miR-149	ENSSSCG00000032383
ssc-miR-149	ENSSSCG00000032390
ssc-miR-149	ENSSSCG00000032407
ssc-miR-149	ENSSSCG00000032472
ssc-miR-149	ENSSSCG00000032478
ssc-miR-149	ENSSSCG00000032488
ssc-miR-149	ENSSSCG00000032731
ssc-miR-149	ENSSSCG00000032752
ssc-miR-149	ENSSSCG00000032768
ssc-miR-149	ENSSSCG00000032782
ssc-miR-149	ENSSSCG00000032894
ssc-miR-149	ENSSSCG00000032917
ssc-miR-149	ENSSSCG00000032968
ssc-miR-149	ENSSSCG00000033583
ssc-miR-149	ENSSSCG00000033720
ssc-miR-149	ENSSSCG00000033873
ssc-miR-149	ENSSSCG00000033991
ssc-miR-149	ENSSSCG00000034058
ssc-miR-149	ENSSSCG00000034090
ssc-miR-149	ENSSSCG00000034114
ssc-miR-149	ENSSSCG00000034272
ssc-miR-149	ENSSSCG00000034360
ssc-miR-149	ENSSSCG00000034364
ssc-miR-149	ENSSSCG00000034390
ssc-miR-149	ENSSSCG00000034418
ssc-miR-149	ENSSSCG00000034469
ssc-miR-149	ENSSSCG00000034491
ssc-miR-149	ENSSSCG00000034625
ssc-miR-149	ENSSSCG00000034738
ssc-miR-149	ENSSSCG00000034758
ssc-miR-149	ENSSSCG00000034776
ssc-miR-149	ENSSSCG00000034859
ssc-miR-149	ENSSSCG00000034952
ssc-miR-149	ENSSSCG00000035118
ssc-miR-149	ENSSSCG00000035121
ssc-miR-149	ENSSSCG00000035152
ssc-miR-149	ENSSSCG00000035253
ssc-miR-149	ENSSSCG00000035421
ssc-miR-149	ENSSSCG00000035446
ssc-miR-149	ENSSSCG00000035557
ssc-miR-149	ENSSSCG00000035629
ssc-miR-149	ENSSSCG00000035733
ssc-miR-149	ENSSSCG00000035755
ssc-miR-149	ENSSSCG00000035867
ssc-miR-149	ENSSSCG00000035969
ssc-miR-149	ENSSSCG00000035972
ssc-miR-149	ENSSSCG00000036022
ssc-miR-149	ENSSSCG00000036056
ssc-miR-149	ENSSSCG00000036248
ssc-miR-149	ENSSSCG00000036328
ssc-miR-149	ENSSSCG00000036547
ssc-miR-149	ENSSSCG00000036613
ssc-miR-149	ENSSSCG00000036706
ssc-miR-149	ENSSSCG00000036775
ssc-miR-149	ENSSSCG00000036783
ssc-miR-149	ENSSSCG00000036814
ssc-miR-149	ENSSSCG00000036835
ssc-miR-149	ENSSSCG00000036938
ssc-miR-149	ENSSSCG00000036948
ssc-miR-149	ENSSSCG00000036963
ssc-miR-149	ENSSSCG00000037102
ssc-miR-149	ENSSSCG00000037213
ssc-miR-149	ENSSSCG00000037264
ssc-miR-149	ENSSSCG00000037341
ssc-miR-149	ENSSSCG00000037427
ssc-miR-149	ENSSSCG00000037527
ssc-miR-149	ENSSSCG00000037536
ssc-miR-149	ENSSSCG00000037554
ssc-miR-149	ENSSSCG00000037568
ssc-miR-149	ENSSSCG00000037709
ssc-miR-149	ENSSSCG00000037744
ssc-miR-149	ENSSSCG00000037754
ssc-miR-149	ENSSSCG00000037846
ssc-miR-149	ENSSSCG00000038128
ssc-miR-149	ENSSSCG00000038172
ssc-miR-149	ENSSSCG00000038181
ssc-miR-149	ENSSSCG00000038278
ssc-miR-149	ENSSSCG00000038287
ssc-miR-149	ENSSSCG00000038296
ssc-miR-149	ENSSSCG00000038492
ssc-miR-149	ENSSSCG00000038493
ssc-miR-149	ENSSSCG00000038505
ssc-miR-149	ENSSSCG00000038530
ssc-miR-149	ENSSSCG00000038587
ssc-miR-149	ENSSSCG00000038731
ssc-miR-149	ENSSSCG00000038767
ssc-miR-149	ENSSSCG00000038805
ssc-miR-149	ENSSSCG00000038956
ssc-miR-149	ENSSSCG00000039028
ssc-miR-149	ENSSSCG00000039166
ssc-miR-149	ENSSSCG00000039218
ssc-miR-149	ENSSSCG00000039360
ssc-miR-149	ENSSSCG00000039372
ssc-miR-149	ENSSSCG00000039407
ssc-miR-149	ENSSSCG00000039412
ssc-miR-149	ENSSSCG00000039486
ssc-miR-149	ENSSSCG00000039557
ssc-miR-149	ENSSSCG00000039640
ssc-miR-149	ENSSSCG00000039652
ssc-miR-149	ENSSSCG00000039684
ssc-miR-149	ENSSSCG00000039703
ssc-miR-149	ENSSSCG00000039713
ssc-miR-149	ENSSSCG00000039745
ssc-miR-149	ENSSSCG00000039812
ssc-miR-149	ENSSSCG00000039873
ssc-miR-149	ENSSSCG00000040089
ssc-miR-149	ENSSSCG00000040095
ssc-miR-149	ENSSSCG00000040105
ssc-miR-149	ENSSSCG00000040135
ssc-miR-149	ENSSSCG00000040205
ssc-miR-149	ENSSSCG00000040267
ssc-miR-149	ENSSSCG00000040328
ssc-miR-149	ENSSSCG00000040366
ssc-miR-149	ENSSSCG00000040373
ssc-miR-149	ENSSSCG00000040535
ssc-miR-149	ENSSSCG00000040569
ssc-miR-149	ENSSSCG00000040581
ssc-miR-149	ENSSSCG00000040682
ssc-miR-149	ENSSSCG00000040711
ssc-miR-149	ENSSSCG00000041010
ssc-miR-149	ENSSSCG00000044406
ssc-miR-149	ENSSSCG00000044775
ssc-miR-149	ENSSSCG00000044995
ssc-miR-149	ENSSSCG00000045290
ssc-miR-149	ENSSSCG00000045672
ssc-miR-149	ENSSSCG00000046234
ssc-miR-149	ENSSSCG00000047927
ssc-miR-149	ENSSSCG00000048414
ssc-miR-149	ENSSSCG00000049009
ssc-miR-149	ENSSSCG00000050318
ssc-miR-149	ENSSSCG00000052357
ssc-miR-149	ENSSSCG00000052449
ssc-miR-149	ENSSSCG00000054523
ssc-miR-149	ENSSSCG00000055151
ssc-miR-149	ENSSSCG00000055162
ssc-miR-149	ENSSSCG00000055693
ssc-miR-149	ENSSSCG00000055956
ssc-miR-149	ENSSSCG00000056050
ssc-miR-149	ENSSSCG00000056166
ssc-miR-149	ENSSSCG00000056696
ssc-miR-149	ENSSSCG00000057510
ssc-miR-149	ENSSSCG00000058971
ssc-miR-149	ENSSSCG00000059435
ssc-miR-149	ENSSSCG00000059961
ssc-miR-149	ENSSSCG00000060053
ssc-miR-149	ENSSSCG00000062214
ssc-miR-149	ENSSSCG00000062223
ssc-miR-149	ENSSSCG00000062583
ssc-miR-149	ENSSSCG00000063066
ssc-miR-149	ENSSSCG00000063242
ssc-miR-149	ENSSSCG00000063412
ssc-miR-150	ENSSSCG00000000082
ssc-miR-150	ENSSSCG00000000234
ssc-miR-150	ENSSSCG00000000386
ssc-miR-150	ENSSSCG00000000400
ssc-miR-150	ENSSSCG00000000589
ssc-miR-150	ENSSSCG00000000770
ssc-miR-150	ENSSSCG00000000972
ssc-miR-150	ENSSSCG00000001430
ssc-miR-150	ENSSSCG00000001497
ssc-miR-150	ENSSSCG00000001620
ssc-miR-150	ENSSSCG00000001639
ssc-miR-150	ENSSSCG00000001641
ssc-miR-150	ENSSSCG00000001664
ssc-miR-150	ENSSSCG00000001877
ssc-miR-150	ENSSSCG00000001903
ssc-miR-150	ENSSSCG00000002559
ssc-miR-150	ENSSSCG00000002774
ssc-miR-150	ENSSSCG00000002915
ssc-miR-150	ENSSSCG00000002986
ssc-miR-150	ENSSSCG00000003063
ssc-miR-150	ENSSSCG00000003134
ssc-miR-150	ENSSSCG00000003143
ssc-miR-150	ENSSSCG00000003567
ssc-miR-150	ENSSSCG00000003941
ssc-miR-150	ENSSSCG00000004088
ssc-miR-150	ENSSSCG00000004598
ssc-miR-150	ENSSSCG00000004652
ssc-miR-150	ENSSSCG00000004672
ssc-miR-150	ENSSSCG00000004675
ssc-miR-150	ENSSSCG00000004772
ssc-miR-150	ENSSSCG00000004829
ssc-miR-150	ENSSSCG00000004911
ssc-miR-150	ENSSSCG00000005207
ssc-miR-150	ENSSSCG00000005613
ssc-miR-150	ENSSSCG00000005975
ssc-miR-150	ENSSSCG00000006394
ssc-miR-150	ENSSSCG00000006619
ssc-miR-150	ENSSSCG00000006720
ssc-miR-150	ENSSSCG00000006894
ssc-miR-150	ENSSSCG00000006930
ssc-miR-150	ENSSSCG00000007288
ssc-miR-150	ENSSSCG00000007805
ssc-miR-150	ENSSSCG00000008043
ssc-miR-150	ENSSSCG00000008201
ssc-miR-150	ENSSSCG00000008242
ssc-miR-150	ENSSSCG00000008344
ssc-miR-150	ENSSSCG00000008691
ssc-miR-150	ENSSSCG00000009211
ssc-miR-150	ENSSSCG00000009233
ssc-miR-150	ENSSSCG00000009849
ssc-miR-150	ENSSSCG00000010101
ssc-miR-150	ENSSSCG00000010224
ssc-miR-150	ENSSSCG00000010274
ssc-miR-150	ENSSSCG00000010322
ssc-miR-150	ENSSSCG00000010565
ssc-miR-150	ENSSSCG00000010576
ssc-miR-150	ENSSSCG00000010638
ssc-miR-150	ENSSSCG00000010876
ssc-miR-150	ENSSSCG00000010888
ssc-miR-150	ENSSSCG00000010912
ssc-miR-150	ENSSSCG00000010987
ssc-miR-150	ENSSSCG00000011070
ssc-miR-150	ENSSSCG00000011253
ssc-miR-150	ENSSSCG00000011397
ssc-miR-150	ENSSSCG00000011400
ssc-miR-150	ENSSSCG00000011474
ssc-miR-150	ENSSSCG00000011543
ssc-miR-150	ENSSSCG00000011546
ssc-miR-150	ENSSSCG00000011569
ssc-miR-150	ENSSSCG00000011593
ssc-miR-150	ENSSSCG00000011837
ssc-miR-150	ENSSSCG00000011864
ssc-miR-150	ENSSSCG00000012089
ssc-miR-150	ENSSSCG00000012149
ssc-miR-150	ENSSSCG00000012361
ssc-miR-150	ENSSSCG00000012591
ssc-miR-150	ENSSSCG00000012618
ssc-miR-150	ENSSSCG00000012812
ssc-miR-150	ENSSSCG00000012848
ssc-miR-150	ENSSSCG00000012914
ssc-miR-150	ENSSSCG00000012955
ssc-miR-150	ENSSSCG00000013072
ssc-miR-150	ENSSSCG00000013227
ssc-miR-150	ENSSSCG00000013476
ssc-miR-150	ENSSSCG00000013879
ssc-miR-150	ENSSSCG00000013889
ssc-miR-150	ENSSSCG00000014072
ssc-miR-150	ENSSSCG00000014389
ssc-miR-150	ENSSSCG00000014406
ssc-miR-150	ENSSSCG00000014796
ssc-miR-150	ENSSSCG00000014965
ssc-miR-150	ENSSSCG00000015045
ssc-miR-150	ENSSSCG00000015048
ssc-miR-150	ENSSSCG00000015205
ssc-miR-150	ENSSSCG00000015494
ssc-miR-150	ENSSSCG00000015541
ssc-miR-150	ENSSSCG00000015650
ssc-miR-150	ENSSSCG00000015729
ssc-miR-150	ENSSSCG00000015944
ssc-miR-150	ENSSSCG00000016086
ssc-miR-150	ENSSSCG00000016453
ssc-miR-150	ENSSSCG00000016578
ssc-miR-150	ENSSSCG00000016725
ssc-miR-150	ENSSSCG00000016850
ssc-miR-150	ENSSSCG00000016872
ssc-miR-150	ENSSSCG00000017226
ssc-miR-150	ENSSSCG00000017470
ssc-miR-150	ENSSSCG00000017497
ssc-miR-150	ENSSSCG00000017752
ssc-miR-150	ENSSSCG00000017766
ssc-miR-150	ENSSSCG00000017890
ssc-miR-150	ENSSSCG00000017934
ssc-miR-150	ENSSSCG00000017950
ssc-miR-150	ENSSSCG00000020754
ssc-miR-150	ENSSSCG00000020927
ssc-miR-150	ENSSSCG00000021106
ssc-miR-150	ENSSSCG00000021411
ssc-miR-150	ENSSSCG00000022070
ssc-miR-150	ENSSSCG00000022289
ssc-miR-150	ENSSSCG00000022333
ssc-miR-150	ENSSSCG00000022952
ssc-miR-150	ENSSSCG00000023165
ssc-miR-150	ENSSSCG00000023441
ssc-miR-150	ENSSSCG00000023920
ssc-miR-150	ENSSSCG00000024152
ssc-miR-150	ENSSSCG00000024669
ssc-miR-150	ENSSSCG00000024674
ssc-miR-150	ENSSSCG00000024784
ssc-miR-150	ENSSSCG00000025393
ssc-miR-150	ENSSSCG00000025777
ssc-miR-150	ENSSSCG00000025924
ssc-miR-150	ENSSSCG00000026063
ssc-miR-150	ENSSSCG00000026784
ssc-miR-150	ENSSSCG00000027025
ssc-miR-150	ENSSSCG00000027628
ssc-miR-150	ENSSSCG00000027855
ssc-miR-150	ENSSSCG00000027941
ssc-miR-150	ENSSSCG00000028019
ssc-miR-150	ENSSSCG00000028203
ssc-miR-150	ENSSSCG00000028606
ssc-miR-150	ENSSSCG00000028638
ssc-miR-150	ENSSSCG00000028786
ssc-miR-150	ENSSSCG00000029395
ssc-miR-150	ENSSSCG00000029536
ssc-miR-150	ENSSSCG00000029649
ssc-miR-150	ENSSSCG00000029808
ssc-miR-150	ENSSSCG00000029879
ssc-miR-150	ENSSSCG00000030241
ssc-miR-150	ENSSSCG00000030260
ssc-miR-150	ENSSSCG00000030421
ssc-miR-150	ENSSSCG00000030820
ssc-miR-150	ENSSSCG00000031631
ssc-miR-150	ENSSSCG00000031757
ssc-miR-150	ENSSSCG00000031782
ssc-miR-150	ENSSSCG00000031786
ssc-miR-150	ENSSSCG00000031819
ssc-miR-150	ENSSSCG00000032063
ssc-miR-150	ENSSSCG00000032360
ssc-miR-150	ENSSSCG00000032787
ssc-miR-150	ENSSSCG00000032861
ssc-miR-150	ENSSSCG00000033168
ssc-miR-150	ENSSSCG00000033367
ssc-miR-150	ENSSSCG00000033412
ssc-miR-150	ENSSSCG00000033432
ssc-miR-150	ENSSSCG00000033541
ssc-miR-150	ENSSSCG00000033546
ssc-miR-150	ENSSSCG00000033945
ssc-miR-150	ENSSSCG00000034070
ssc-miR-150	ENSSSCG00000034347
ssc-miR-150	ENSSSCG00000034468
ssc-miR-150	ENSSSCG00000034768
ssc-miR-150	ENSSSCG00000035037
ssc-miR-150	ENSSSCG00000035124
ssc-miR-150	ENSSSCG00000035446
ssc-miR-150	ENSSSCG00000035511
ssc-miR-150	ENSSSCG00000035873
ssc-miR-150	ENSSSCG00000036047
ssc-miR-150	ENSSSCG00000036115
ssc-miR-150	ENSSSCG00000036776
ssc-miR-150	ENSSSCG00000037459
ssc-miR-150	ENSSSCG00000038107
ssc-miR-150	ENSSSCG00000038178
ssc-miR-150	ENSSSCG00000038774
ssc-miR-150	ENSSSCG00000039101
ssc-miR-150	ENSSSCG00000039372
ssc-miR-150	ENSSSCG00000039415
ssc-miR-150	ENSSSCG00000039426
ssc-miR-150	ENSSSCG00000039986
ssc-miR-150	ENSSSCG00000040215
ssc-miR-150	ENSSSCG00000040513
ssc-miR-150	ENSSSCG00000040947
ssc-miR-150	ENSSSCG00000042533
ssc-miR-150	ENSSSCG00000043593
ssc-miR-150	ENSSSCG00000044675
ssc-miR-150	ENSSSCG00000047080
ssc-miR-150	ENSSSCG00000049486
ssc-miR-150	ENSSSCG00000051391
ssc-miR-150	ENSSSCG00000051637
ssc-miR-150	ENSSSCG00000053802
ssc-miR-150	ENSSSCG00000055651
ssc-miR-150	ENSSSCG00000058136
ssc-miR-150	ENSSSCG00000058149
ssc-miR-150	ENSSSCG00000060951
ssc-miR-150	ENSSSCG00000061881
ssc-miR-150	ENSSSCG00000061955
ssc-miR-150	ENSSSCG00000062186
ssc-miR-150	ENSSSCG00000063581
ssc-miR-181a	ENSSSCG00000002431
ssc-miR-181a	ENSSSCG00000004246
ssc-miR-181a	ENSSSCG00000008803
ssc-miR-181a	ENSSSCG00000012007
ssc-miR-181a	ENSSSCG00000015117
ssc-miR-181a	ENSSSCG00000017052
ssc-miR-181a	ENSSSCG00000022788
ssc-miR-181a	ENSSSCG00000025174
ssc-miR-181a	ENSSSCG00000027617
ssc-miR-181a	ENSSSCG00000028572
ssc-miR-181a-2-3p	ENSSSCG00000000188
ssc-miR-181a-2-3p	ENSSSCG00000002525
ssc-miR-181a-2-3p	ENSSSCG00000002764
ssc-miR-181a-2-3p	ENSSSCG00000003578
ssc-miR-181a-2-3p	ENSSSCG00000005618
ssc-miR-181a-2-3p	ENSSSCG00000005631
ssc-miR-181a-2-3p	ENSSSCG00000005786
ssc-miR-181a-2-3p	ENSSSCG00000006956
ssc-miR-181a-2-3p	ENSSSCG00000007133
ssc-miR-181a-2-3p	ENSSSCG00000007140
ssc-miR-181a-2-3p	ENSSSCG00000010010
ssc-miR-181a-2-3p	ENSSSCG00000010664
ssc-miR-181a-2-3p	ENSSSCG00000010725
ssc-miR-181a-2-3p	ENSSSCG00000011286
ssc-miR-181a-2-3p	ENSSSCG00000011802
ssc-miR-181a-2-3p	ENSSSCG00000012739
ssc-miR-181a-2-3p	ENSSSCG00000013125
ssc-miR-181a-2-3p	ENSSSCG00000013284
ssc-miR-181a-2-3p	ENSSSCG00000014310
ssc-miR-181a-2-3p	ENSSSCG00000015276
ssc-miR-181a-2-3p	ENSSSCG00000015792
ssc-miR-181a-2-3p	ENSSSCG00000018047
ssc-miR-181a-2-3p	ENSSSCG00000022055
ssc-miR-181a-2-3p	ENSSSCG00000022448
ssc-miR-181a-2-3p	ENSSSCG00000023349
ssc-miR-181a-2-3p	ENSSSCG00000023503
ssc-miR-181a-2-3p	ENSSSCG00000025416
ssc-miR-181a-2-3p	ENSSSCG00000026068
ssc-miR-181a-2-3p	ENSSSCG00000028293
ssc-miR-181a-2-3p	ENSSSCG00000029161
ssc-miR-181a-2-3p	ENSSSCG00000030153
ssc-miR-181a-2-3p	ENSSSCG00000031441
ssc-miR-181a-2-3p	ENSSSCG00000031746
ssc-miR-181a-2-3p	ENSSSCG00000032843
ssc-miR-181a-2-3p	ENSSSCG00000033385
ssc-miR-181a-2-3p	ENSSSCG00000035400
ssc-miR-181a-2-3p	ENSSSCG00000036673
ssc-miR-181a-2-3p	ENSSSCG00000036775
ssc-miR-181a-2-3p	ENSSSCG00000036787
ssc-miR-181a-2-3p	ENSSSCG00000037673
ssc-miR-181a-2-3p	ENSSSCG00000039160
ssc-miR-181a-2-3p	ENSSSCG00000040931
ssc-miR-181b	ENSSSCG00000000500
ssc-miR-181b	ENSSSCG00000005350
ssc-miR-181b	ENSSSCG00000005880
ssc-miR-181b	ENSSSCG00000006519
ssc-miR-181b	ENSSSCG00000007868
ssc-miR-181b	ENSSSCG00000008923
ssc-miR-181b	ENSSSCG00000009221
ssc-miR-181b	ENSSSCG00000009788
ssc-miR-181b	ENSSSCG00000009959
ssc-miR-181b	ENSSSCG00000013495
ssc-miR-181b	ENSSSCG00000015126
ssc-miR-181b	ENSSSCG00000016866
ssc-miR-181b	ENSSSCG00000016893
ssc-miR-181b	ENSSSCG00000022611
ssc-miR-181b	ENSSSCG00000026537
ssc-miR-181b	ENSSSCG00000028148
ssc-miR-181b	ENSSSCG00000034518
ssc-miR-181b	ENSSSCG00000040286
ssc-miR-181b	ENSSSCG00000046003
ssc-miR-181c	ENSSSCG00000004127
ssc-miR-181c	ENSSSCG00000006463
ssc-miR-181c	ENSSSCG00000015872
ssc-miR-181c	ENSSSCG00000017472
ssc-miR-181c	ENSSSCG00000030130
ssc-miR-181c	ENSSSCG00000035256
ssc-miR-181c	ENSSSCG00000059961
ssc-miR-181d-5p	ENSSSCG00000004294
ssc-miR-181d-5p	ENSSSCG00000005012
ssc-miR-181d-5p	ENSSSCG00000005350
ssc-miR-181d-5p	ENSSSCG00000013495
ssc-miR-181d-5p	ENSSSCG00000016893
ssc-miR-181d-5p	ENSSSCG00000026537
ssc-miR-181d-5p	ENSSSCG00000040286
ssc-miR-181d-5p	ENSSSCG00000046003
ssc-miR-195	ENSSSCG00000000026
ssc-miR-195	ENSSSCG00000000236
ssc-miR-195	ENSSSCG00000000251
ssc-miR-195	ENSSSCG00000000262
ssc-miR-195	ENSSSCG00000000401
ssc-miR-195	ENSSSCG00000000907
ssc-miR-195	ENSSSCG00000000918
ssc-miR-195	ENSSSCG00000001372
ssc-miR-195	ENSSSCG00000001457
ssc-miR-195	ENSSSCG00000001549
ssc-miR-195	ENSSSCG00000001970
ssc-miR-195	ENSSSCG00000002245
ssc-miR-195	ENSSSCG00000002269
ssc-miR-195	ENSSSCG00000002330
ssc-miR-195	ENSSSCG00000003306
ssc-miR-195	ENSSSCG00000003401
ssc-miR-195	ENSSSCG00000003825
ssc-miR-195	ENSSSCG00000004205
ssc-miR-195	ENSSSCG00000004710
ssc-miR-195	ENSSSCG00000005076
ssc-miR-195	ENSSSCG00000005367
ssc-miR-195	ENSSSCG00000005399
ssc-miR-195	ENSSSCG00000005786
ssc-miR-195	ENSSSCG00000006236
ssc-miR-195	ENSSSCG00000006732
ssc-miR-195	ENSSSCG00000006742
ssc-miR-195	ENSSSCG00000007061
ssc-miR-195	ENSSSCG00000007432
ssc-miR-195	ENSSSCG00000008192
ssc-miR-195	ENSSSCG00000008200
ssc-miR-195	ENSSSCG00000008562
ssc-miR-195	ENSSSCG00000008698
ssc-miR-195	ENSSSCG00000009083
ssc-miR-195	ENSSSCG00000009316
ssc-miR-195	ENSSSCG00000009373
ssc-miR-195	ENSSSCG00000009432
ssc-miR-195	ENSSSCG00000009524
ssc-miR-195	ENSSSCG00000009578
ssc-miR-195	ENSSSCG00000009664
ssc-miR-195	ENSSSCG00000009674
ssc-miR-195	ENSSSCG00000009870
ssc-miR-195	ENSSSCG00000009906
ssc-miR-195	ENSSSCG00000009934
ssc-miR-195	ENSSSCG00000010185
ssc-miR-195	ENSSSCG00000010211
ssc-miR-195	ENSSSCG00000010303
ssc-miR-195	ENSSSCG00000010519
ssc-miR-195	ENSSSCG00000010651
ssc-miR-195	ENSSSCG00000010665
ssc-miR-195	ENSSSCG00000010727
ssc-miR-195	ENSSSCG00000010759
ssc-miR-195	ENSSSCG00000010893
ssc-miR-195	ENSSSCG00000010959
ssc-miR-195	ENSSSCG00000011306
ssc-miR-195	ENSSSCG00000011375
ssc-miR-195	ENSSSCG00000011497
ssc-miR-195	ENSSSCG00000011531
ssc-miR-195	ENSSSCG00000011755
ssc-miR-195	ENSSSCG00000011756
ssc-miR-195	ENSSSCG00000011903
ssc-miR-195	ENSSSCG00000012165
ssc-miR-195	ENSSSCG00000012273
ssc-miR-195	ENSSSCG00000012323
ssc-miR-195	ENSSSCG00000012825
ssc-miR-195	ENSSSCG00000013475
ssc-miR-195	ENSSSCG00000013864
ssc-miR-195	ENSSSCG00000014034
ssc-miR-195	ENSSSCG00000014247
ssc-miR-195	ENSSSCG00000014427
ssc-miR-195	ENSSSCG00000015083
ssc-miR-195	ENSSSCG00000015291
ssc-miR-195	ENSSSCG00000015443
ssc-miR-195	ENSSSCG00000015556
ssc-miR-195	ENSSSCG00000015645
ssc-miR-195	ENSSSCG00000015774
ssc-miR-195	ENSSSCG00000015780
ssc-miR-195	ENSSSCG00000015814
ssc-miR-195	ENSSSCG00000015850
ssc-miR-195	ENSSSCG00000016087
ssc-miR-195	ENSSSCG00000016207
ssc-miR-195	ENSSSCG00000016823
ssc-miR-195	ENSSSCG00000016834
ssc-miR-195	ENSSSCG00000017215
ssc-miR-195	ENSSSCG00000017357
ssc-miR-195	ENSSSCG00000017427
ssc-miR-195	ENSSSCG00000017502
ssc-miR-195	ENSSSCG00000017573
ssc-miR-195	ENSSSCG00000018049
ssc-miR-195	ENSSSCG00000020885
ssc-miR-195	ENSSSCG00000020986
ssc-miR-195	ENSSSCG00000021005
ssc-miR-195	ENSSSCG00000021259
ssc-miR-195	ENSSSCG00000021322
ssc-miR-195	ENSSSCG00000021562
ssc-miR-195	ENSSSCG00000021587
ssc-miR-195	ENSSSCG00000021588
ssc-miR-195	ENSSSCG00000021739
ssc-miR-195	ENSSSCG00000022162
ssc-miR-195	ENSSSCG00000022289
ssc-miR-195	ENSSSCG00000022370
ssc-miR-195	ENSSSCG00000022794
ssc-miR-195	ENSSSCG00000022801
ssc-miR-195	ENSSSCG00000022993
ssc-miR-195	ENSSSCG00000023245
ssc-miR-195	ENSSSCG00000023445
ssc-miR-195	ENSSSCG00000023661
ssc-miR-195	ENSSSCG00000023818
ssc-miR-195	ENSSSCG00000023820
ssc-miR-195	ENSSSCG00000023862
ssc-miR-195	ENSSSCG00000024059
ssc-miR-195	ENSSSCG00000024341
ssc-miR-195	ENSSSCG00000024633
ssc-miR-195	ENSSSCG00000025610
ssc-miR-195	ENSSSCG00000025928
ssc-miR-195	ENSSSCG00000026271
ssc-miR-195	ENSSSCG00000026422
ssc-miR-195	ENSSSCG00000026959
ssc-miR-195	ENSSSCG00000027226
ssc-miR-195	ENSSSCG00000027550
ssc-miR-195	ENSSSCG00000027675
ssc-miR-195	ENSSSCG00000027847
ssc-miR-195	ENSSSCG00000031027
ssc-miR-195	ENSSSCG00000031236
ssc-miR-195	ENSSSCG00000031361
ssc-miR-195	ENSSSCG00000031773
ssc-miR-195	ENSSSCG00000032242
ssc-miR-195	ENSSSCG00000032698
ssc-miR-195	ENSSSCG00000032723
ssc-miR-195	ENSSSCG00000032835
ssc-miR-195	ENSSSCG00000033708
ssc-miR-195	ENSSSCG00000033809
ssc-miR-195	ENSSSCG00000033954
ssc-miR-195	ENSSSCG00000034367
ssc-miR-195	ENSSSCG00000035189
ssc-miR-195	ENSSSCG00000035254
ssc-miR-195	ENSSSCG00000035999
ssc-miR-195	ENSSSCG00000036828
ssc-miR-195	ENSSSCG00000037159
ssc-miR-195	ENSSSCG00000037372
ssc-miR-195	ENSSSCG00000038420
ssc-miR-195	ENSSSCG00000038660
ssc-miR-195	ENSSSCG00000038902
ssc-miR-195	ENSSSCG00000038917
ssc-miR-195	ENSSSCG00000039767
ssc-miR-195	ENSSSCG00000039972
ssc-miR-195	ENSSSCG00000040796
ssc-miR-195	ENSSSCG00000040833
ssc-miR-195	ENSSSCG00000045703
ssc-miR-195	ENSSSCG00000048448
ssc-miR-195	ENSSSCG00000049990
ssc-miR-195	ENSSSCG00000051830
ssc-miR-195	ENSSSCG00000052303
ssc-miR-195	ENSSSCG00000062244
ssc-miR-195	ENSSSCG00000062696
ssc-miR-196a	ENSSSCG00000001715
ssc-miR-196a	ENSSSCG00000001983
ssc-miR-196a	ENSSSCG00000004943
ssc-miR-196a	ENSSSCG00000006869
ssc-miR-196a	ENSSSCG00000007073
ssc-miR-196a	ENSSSCG00000009661
ssc-miR-196a	ENSSSCG00000010520
ssc-miR-196a	ENSSSCG00000010835
ssc-miR-196a	ENSSSCG00000011121
ssc-miR-196a	ENSSSCG00000011854
ssc-miR-196a	ENSSSCG00000016856
ssc-miR-196a	ENSSSCG00000017537
ssc-miR-196a	ENSSSCG00000021818
ssc-miR-196a	ENSSSCG00000025503
ssc-miR-196a	ENSSSCG00000025856
ssc-miR-196a	ENSSSCG00000026181
ssc-miR-196a	ENSSSCG00000026985
ssc-miR-196a	ENSSSCG00000029035
ssc-miR-196a	ENSSSCG00000029771
ssc-miR-196a	ENSSSCG00000031855
ssc-miR-196a	ENSSSCG00000035446
ssc-miR-196a	ENSSSCG00000035488
ssc-miR-196a	ENSSSCG00000035729
ssc-miR-196a	ENSSSCG00000042278
ssc-miR-196a	ENSSSCG00000043004
ssc-miR-196a	ENSSSCG00000051852
ssc-miR-196a	ENSSSCG00000060206
ssc-miR-199a-3p	ENSSSCG00000000735
ssc-miR-199a-3p	ENSSSCG00000004384
ssc-miR-199a-3p	ENSSSCG00000006110
ssc-miR-199a-3p	ENSSSCG00000008237
ssc-miR-199a-3p	ENSSSCG00000008304
ssc-miR-199a-3p	ENSSSCG00000008816
ssc-miR-199a-3p	ENSSSCG00000009096
ssc-miR-199a-3p	ENSSSCG00000009305
ssc-miR-199a-3p	ENSSSCG00000011212
ssc-miR-199a-3p	ENSSSCG00000012583
ssc-miR-199a-3p	ENSSSCG00000012746
ssc-miR-199a-3p	ENSSSCG00000015422
ssc-miR-199a-3p	ENSSSCG00000017278
ssc-miR-199a-3p	ENSSSCG00000017623
ssc-miR-199a-3p	ENSSSCG00000023328
ssc-miR-199a-3p	ENSSSCG00000026781
ssc-miR-199a-3p	ENSSSCG00000028638
ssc-miR-199a-3p	ENSSSCG00000029145
ssc-miR-199a-3p	ENSSSCG00000029943
ssc-miR-199a-3p	ENSSSCG00000030581
ssc-miR-199a-3p	ENSSSCG00000031031
ssc-miR-199a-3p	ENSSSCG00000036483
ssc-miR-199a-3p	ENSSSCG00000036787
ssc-miR-199a-3p	ENSSSCG00000040763
ssc-miR-199a-3p	ENSSSCG00000042074
ssc-miR-199a-3p	ENSSSCG00000047774
ssc-miR-199a-3p	ENSSSCG00000049422
ssc-miR-199a-3p	ENSSSCG00000050482
ssc-miR-199a-3p	ENSSSCG00000054647
ssc-miR-199a-3p	ENSSSCG00000056650
ssc-miR-199a-3p	ENSSSCG00000057381
ssc-miR-199a-3p	ENSSSCG00000061450
ssc-miR-199a-5p	ENSSSCG00000000064
ssc-miR-199a-5p	ENSSSCG00000000114
ssc-miR-199a-5p	ENSSSCG00000000233
ssc-miR-199a-5p	ENSSSCG00000000379
ssc-miR-199a-5p	ENSSSCG00000000515
ssc-miR-199a-5p	ENSSSCG00000001341
ssc-miR-199a-5p	ENSSSCG00000001430
ssc-miR-199a-5p	ENSSSCG00000001804
ssc-miR-199a-5p	ENSSSCG00000001986
ssc-miR-199a-5p	ENSSSCG00000002383
ssc-miR-199a-5p	ENSSSCG00000002390
ssc-miR-199a-5p	ENSSSCG00000002447
ssc-miR-199a-5p	ENSSSCG00000002450
ssc-miR-199a-5p	ENSSSCG00000002547
ssc-miR-199a-5p	ENSSSCG00000002559
ssc-miR-199a-5p	ENSSSCG00000002646
ssc-miR-199a-5p	ENSSSCG00000002866
ssc-miR-199a-5p	ENSSSCG00000002872
ssc-miR-199a-5p	ENSSSCG00000003156
ssc-miR-199a-5p	ENSSSCG00000003482
ssc-miR-199a-5p	ENSSSCG00000003552
ssc-miR-199a-5p	ENSSSCG00000003825
ssc-miR-199a-5p	ENSSSCG00000004038
ssc-miR-199a-5p	ENSSSCG00000004382
ssc-miR-199a-5p	ENSSSCG00000004952
ssc-miR-199a-5p	ENSSSCG00000005297
ssc-miR-199a-5p	ENSSSCG00000005533
ssc-miR-199a-5p	ENSSSCG00000005588
ssc-miR-199a-5p	ENSSSCG00000005618
ssc-miR-199a-5p	ENSSSCG00000005707
ssc-miR-199a-5p	ENSSSCG00000005720
ssc-miR-199a-5p	ENSSSCG00000005839
ssc-miR-199a-5p	ENSSSCG00000006031
ssc-miR-199a-5p	ENSSSCG00000006127
ssc-miR-199a-5p	ENSSSCG00000006197
ssc-miR-199a-5p	ENSSSCG00000006199
ssc-miR-199a-5p	ENSSSCG00000006369
ssc-miR-199a-5p	ENSSSCG00000006526
ssc-miR-199a-5p	ENSSSCG00000006581
ssc-miR-199a-5p	ENSSSCG00000006626
ssc-miR-199a-5p	ENSSSCG00000006927
ssc-miR-199a-5p	ENSSSCG00000007280
ssc-miR-199a-5p	ENSSSCG00000007503
ssc-miR-199a-5p	ENSSSCG00000007544
ssc-miR-199a-5p	ENSSSCG00000007549
ssc-miR-199a-5p	ENSSSCG00000007678
ssc-miR-199a-5p	ENSSSCG00000007980
ssc-miR-199a-5p	ENSSSCG00000008012
ssc-miR-199a-5p	ENSSSCG00000008043
ssc-miR-199a-5p	ENSSSCG00000008546
ssc-miR-199a-5p	ENSSSCG00000009389
ssc-miR-199a-5p	ENSSSCG00000009497
ssc-miR-199a-5p	ENSSSCG00000009720
ssc-miR-199a-5p	ENSSSCG00000009788
ssc-miR-199a-5p	ENSSSCG00000009822
ssc-miR-199a-5p	ENSSSCG00000010394
ssc-miR-199a-5p	ENSSSCG00000010517
ssc-miR-199a-5p	ENSSSCG00000011226
ssc-miR-199a-5p	ENSSSCG00000011312
ssc-miR-199a-5p	ENSSSCG00000011397
ssc-miR-199a-5p	ENSSSCG00000011455
ssc-miR-199a-5p	ENSSSCG00000011572
ssc-miR-199a-5p	ENSSSCG00000011583
ssc-miR-199a-5p	ENSSSCG00000011620
ssc-miR-199a-5p	ENSSSCG00000012399
ssc-miR-199a-5p	ENSSSCG00000012741
ssc-miR-199a-5p	ENSSSCG00000012769
ssc-miR-199a-5p	ENSSSCG00000012825
ssc-miR-199a-5p	ENSSSCG00000012918
ssc-miR-199a-5p	ENSSSCG00000012940
ssc-miR-199a-5p	ENSSSCG00000013243
ssc-miR-199a-5p	ENSSSCG00000013481
ssc-miR-199a-5p	ENSSSCG00000013568
ssc-miR-199a-5p	ENSSSCG00000014000
ssc-miR-199a-5p	ENSSSCG00000014029
ssc-miR-199a-5p	ENSSSCG00000014224
ssc-miR-199a-5p	ENSSSCG00000014363
ssc-miR-199a-5p	ENSSSCG00000014390
ssc-miR-199a-5p	ENSSSCG00000015119
ssc-miR-199a-5p	ENSSSCG00000016317
ssc-miR-199a-5p	ENSSSCG00000016486
ssc-miR-199a-5p	ENSSSCG00000016695
ssc-miR-199a-5p	ENSSSCG00000016747
ssc-miR-199a-5p	ENSSSCG00000017006
ssc-miR-199a-5p	ENSSSCG00000017069
ssc-miR-199a-5p	ENSSSCG00000017311
ssc-miR-199a-5p	ENSSSCG00000017407
ssc-miR-199a-5p	ENSSSCG00000020777
ssc-miR-199a-5p	ENSSSCG00000021898
ssc-miR-199a-5p	ENSSSCG00000022261
ssc-miR-199a-5p	ENSSSCG00000022358
ssc-miR-199a-5p	ENSSSCG00000022478
ssc-miR-199a-5p	ENSSSCG00000023140
ssc-miR-199a-5p	ENSSSCG00000023915
ssc-miR-199a-5p	ENSSSCG00000023929
ssc-miR-199a-5p	ENSSSCG00000025109
ssc-miR-199a-5p	ENSSSCG00000025792
ssc-miR-199a-5p	ENSSSCG00000027669
ssc-miR-199a-5p	ENSSSCG00000027847
ssc-miR-199a-5p	ENSSSCG00000028108
ssc-miR-199a-5p	ENSSSCG00000028377
ssc-miR-199a-5p	ENSSSCG00000028674
ssc-miR-199a-5p	ENSSSCG00000029281
ssc-miR-199a-5p	ENSSSCG00000030204
ssc-miR-199a-5p	ENSSSCG00000030578
ssc-miR-199a-5p	ENSSSCG00000030681
ssc-miR-199a-5p	ENSSSCG00000031219
ssc-miR-199a-5p	ENSSSCG00000031489
ssc-miR-199a-5p	ENSSSCG00000031536
ssc-miR-199a-5p	ENSSSCG00000031631
ssc-miR-199a-5p	ENSSSCG00000031941
ssc-miR-199a-5p	ENSSSCG00000032170
ssc-miR-199a-5p	ENSSSCG00000032340
ssc-miR-199a-5p	ENSSSCG00000032450
ssc-miR-199a-5p	ENSSSCG00000032552
ssc-miR-199a-5p	ENSSSCG00000032566
ssc-miR-199a-5p	ENSSSCG00000032768
ssc-miR-199a-5p	ENSSSCG00000032932
ssc-miR-199a-5p	ENSSSCG00000033181
ssc-miR-199a-5p	ENSSSCG00000034581
ssc-miR-199a-5p	ENSSSCG00000034795
ssc-miR-199a-5p	ENSSSCG00000034859
ssc-miR-199a-5p	ENSSSCG00000034887
ssc-miR-199a-5p	ENSSSCG00000037564
ssc-miR-199a-5p	ENSSSCG00000038234
ssc-miR-199a-5p	ENSSSCG00000038766
ssc-miR-199a-5p	ENSSSCG00000039487
ssc-miR-199a-5p	ENSSSCG00000040003
ssc-miR-199a-5p	ENSSSCG00000040434
ssc-miR-199a-5p	ENSSSCG00000041935
ssc-miR-199a-5p	ENSSSCG00000045942
ssc-miR-199a-5p	ENSSSCG00000048169
ssc-miR-199a-5p	ENSSSCG00000052303
ssc-miR-199a-5p	ENSSSCG00000054177
ssc-miR-199a-5p	ENSSSCG00000054801
ssc-miR-199a-5p	ENSSSCG00000058149
ssc-miR-199a-5p	ENSSSCG00000058216
ssc-miR-199a-5p	ENSSSCG00000060282
ssc-miR-199a-5p	ENSSSCG00000062966
ssc-miR-199b-3p	ENSSSCG00000003489
ssc-miR-199b-3p	ENSSSCG00000004384
ssc-miR-199b-3p	ENSSSCG00000004894
ssc-miR-199b-3p	ENSSSCG00000007206
ssc-miR-199b-3p	ENSSSCG00000007286
ssc-miR-199b-3p	ENSSSCG00000007395
ssc-miR-199b-3p	ENSSSCG00000008168
ssc-miR-199b-3p	ENSSSCG00000008693
ssc-miR-199b-3p	ENSSSCG00000009305
ssc-miR-199b-3p	ENSSSCG00000009622
ssc-miR-199b-3p	ENSSSCG00000009995
ssc-miR-199b-3p	ENSSSCG00000010133
ssc-miR-199b-3p	ENSSSCG00000011212
ssc-miR-199b-3p	ENSSSCG00000012150
ssc-miR-199b-3p	ENSSSCG00000012583
ssc-miR-199b-3p	ENSSSCG00000014039
ssc-miR-199b-3p	ENSSSCG00000015422
ssc-miR-199b-3p	ENSSSCG00000017278
ssc-miR-199b-3p	ENSSSCG00000017769
ssc-miR-199b-3p	ENSSSCG00000026559
ssc-miR-199b-3p	ENSSSCG00000026781
ssc-miR-199b-3p	ENSSSCG00000027190
ssc-miR-199b-3p	ENSSSCG00000028007
ssc-miR-199b-3p	ENSSSCG00000028609
ssc-miR-199b-3p	ENSSSCG00000028920
ssc-miR-199b-3p	ENSSSCG00000030395
ssc-miR-199b-3p	ENSSSCG00000031031
ssc-miR-199b-3p	ENSSSCG00000032411
ssc-miR-199b-3p	ENSSSCG00000033295
ssc-miR-199b-3p	ENSSSCG00000034973
ssc-miR-199b-3p	ENSSSCG00000036113
ssc-miR-199b-3p	ENSSSCG00000037639
ssc-miR-199b-3p	ENSSSCG00000038465
ssc-miR-199b-3p	ENSSSCG00000038466
[truncated: 1,346 more rows]

## Sheet: down_miRNA_intersect_up_genes
ENSSSCG00000000623
ENSSSCG00000011877
ENSSSCG00000001341
ENSSSCG00000032123
ENSSSCG00000028711
ENSSSCG00000037532
ENSSSCG00000015953
ENSSSCG00000017754
ENSSSCG00000063017
ENSSSCG00000009959
ENSSSCG00000017472
ENSSSCG00000035256
ENSSSCG00000007800
ENSSSCG00000009035
ENSSSCG00000006625
ENSSSCG00000009396
ENSSSCG00000015659
ENSSSCG00000021818
ENSSSCG00000025856
ENSSSCG00000035446
ENSSSCG00000013382
ENSSSCG00000015897
ENSSSCG00000030000
ENSSSCG00000036314
ENSSSCG00000032819
ENSSSCG00000025206
ENSSSCG00000058136
ENSSSCG00000001913
ENSSSCG00000001986
ENSSSCG00000017414
ENSSSCG00000010540
ENSSSCG00000017087
ENSSSCG00000023379
ENSSSCG00000030165
ENSSSCG00000034347
ENSSSCG00000037735
ENSSSCG00000007816
ENSSSCG00000028056
ENSSSCG00000029438
ENSSSCG00000003552
ENSSSCG00000009720
ENSSSCG00000005533
ENSSSCG00000006127
ENSSSCG00000029323
ENSSSCG00000016140
ENSSSCG00000009951
ENSSSCG00000010211
ENSSSCG00000015850
ENSSSCG00000021259
ENSSSCG00000032242
ENSSSCG00000009083
ENSSSCG00000017578
ENSSSCG00000002283
ENSSSCG00000015525
ENSSSCG00000010054
ENSSSCG00000000293
ENSSSCG00000000216
ENSSSCG00000000435
ENSSSCG00000001700
ENSSSCG00000001573
ENSSSCG00000008123
ENSSSCG00000005636
ENSSSCG00000012915
ENSSSCG00000016983
ENSSSCG00000029456
ENSSSCG00000054186
ENSSSCG00000016057
ENSSSCG00000017466
ENSSSCG00000004154
ENSSSCG00000024696
ENSSSCG00000029030
ENSSSCG00000017862
ENSSSCG00000028274
ENSSSCG00000024166
ENSSSCG00000032164
ENSSSCG00000009881
ENSSSCG00000062259
ENSSSCG00000038126
ENSSSCG00000002737
ENSSSCG00000038404
ENSSSCG00000039626
ENSSSCG00000033113
ENSSSCG00000012857
ENSSSCG00000009921
ENSSSCG00000014835
ENSSSCG00000014232
ENSSSCG00000025618
ENSSSCG00000003112
ENSSSCG00000008647
ENSSSCG00000005701
ENSSSCG00000011145
ENSSSCG00000040581
ENSSSCG00000055162
ENSSSCG00000010530
ENSSSCG00000022004
ENSSSCG00000027855
ENSSSCG00000012132
ENSSSCG00000039557
ENSSSCG00000038296
ENSSSCG00000037536
ENSSSCG00000034390
ENSSSCG00000059435
ENSSSCG00000036056
ENSSSCG00000000234
ENSSSCG00000030241
ENSSSCG00000023165
ENSSSCG00000030260
ENSSSCG00000015650
ENSSSCG00000055651
ENSSSCG00000011056
ENSSSCG00000003137
ENSSSCG00000022490
ENSSSCG00000035186
ENSSSCG00000013448
ENSSSCG00000017614
ENSSSCG00000003080
ENSSSCG00000001470
ENSSSCG00000040056
ENSSSCG00000030153
ENSSSCG00000040931
ENSSSCG00000004826
ENSSSCG00000013457
