# Supplementary material for: Integrative transcriptomic analysis uncovers the microRNA-centric regulation of Japanese encephalitis virus infection in porcine trophoblast cells
Source: Virulence. 2026 Jun 17;17(1):2690825. doi: 10.1080/21505594.2026.2690825 (PMC13313263; doi:10.1080/21505594.2026.2690825)
Supplement: FigShare.zip [file KVIR_A_2690825_SM3829.zip › FigShare/Data for figure 4G.xlsx]

## Sheet: up miRNA-down gene
miRNA	targetgene	genename	—log10(Pvalue)
ssc-miR-100-3p	ENSSSCG00000009535	EFNB2	1.95491
ssc-miR-100-3p	ENSSSCG00000027745	ABCG1	1.35291
ssc-miR-130b-3p	ENSSSCG00000005743	VAV2	2.06143
ssc-miR-130b-3p	ENSSSCG00000039272	IP6K3	1.30723
ssc-miR-141	ENSSSCG00000000941	METTL25	1.32626
ssc-miR-141	ENSSSCG00000039780	RTN4RL1	1.47992
ssc-miR-18a-3p	ENSSSCG00000000139	IFT27	1.41066
ssc-miR-18a-3p	ENSSSCG00000004807	SCG5	1.70244
ssc-miR-18a-3p	ENSSSCG00000016364	GPC1	2.36562
ssc-miR-18a-3p	ENSSSCG00000036022	TSNARE1	3.63264
ssc-miR-192	ENSSSCG00000023478	SLC46A1	1.30317
ssc-miR-193a-3p	ENSSSCG00000000892	HAL	2.10663
ssc-miR-193a-3p	ENSSSCG00000004419	SLC16A10	1.49379
ssc-miR-193a-3p	ENSSSCG00000004774	IVD	1.62197
ssc-miR-193a-3p	ENSSSCG00000010948	CTSL	1.40788
ssc-miR-193a-3p	ENSSSCG00000012859	NADSYN1	2.5779
ssc-miR-193a-3p	ENSSSCG00000022741	PDGFRB	1.54209
ssc-miR-193a-3p	ENSSSCG00000028185	FGD3	1.5097
ssc-miR-193a-3p	ENSSSCG00000039269	SHLD1	1.43415
ssc-miR-193a-3p	ENSSSCG00000040631	LPL	1.85949
ssc-miR-221-5p	ENSSSCG00000000146	MYH11	1.45018
ssc-miR-2411	ENSSSCG00000007932	ROGDI	1.97543
ssc-miR-2411	ENSSSCG00000014203	MCC	2.05399
ssc-miR-27a	ENSSSCG00000003472	ARHGEF19	1.40872
ssc-miR-27a	ENSSSCG00000003777	SLC44A5	2.56225
ssc-miR-27a	ENSSSCG00000005284	GNA14	2.23329
ssc-miR-27a	ENSSSCG00000006236	NSMAF	1.4639
ssc-miR-27a	ENSSSCG00000006791	OVGP1	2.85263
ssc-miR-27a	ENSSSCG00000022140	TMPRSS11E	1.81327
ssc-miR-27a	ENSSSCG00000022405	P2RX1	2.45247
ssc-miR-27a	ENSSSCG00000033657	GREM1	1.35994
ssc-miR-27a	ENSSSCG00000035284	BMF	1.35573
ssc-miR-27a	ENSSSCG00000037835	TRIM7	2.30874
ssc-miR-29a-5p	ENSSSCG00000011977	DCBLD2	1.33086
ssc-miR-29b	ENSSSCG00000016554	MEST	1.34739
ssc-miR-29b-1-5p	ENSSSCG00000008006	FBXL16	5
ssc-miR-29b-1-5p	ENSSSCG00000023933	CRACR2B	1.81693
ssc-miR-330	ENSSSCG00000000146	MYH11	1.75562
ssc-miR-330	ENSSSCG00000000801	TMEM117	1.40063
ssc-miR-330	ENSSSCG00000000983	IL17REL	1.53352
ssc-miR-330	ENSSSCG00000001906	CYP1A1	2.02872
ssc-miR-330	ENSSSCG00000002412	STON2	1.90696
ssc-miR-330	ENSSSCG00000002428	TTC8	2.35076
ssc-miR-330	ENSSSCG00000003592	SDC3	1.66063
ssc-miR-330	ENSSSCG00000004535	TCF4	1.90724
ssc-miR-330	ENSSSCG00000004948	SMAD6	1.42477
ssc-miR-330	ENSSSCG00000005593	OLFML2A	1.44636
ssc-miR-330	ENSSSCG00000005638	LCN2	3.90309
ssc-miR-330	ENSSSCG00000005743	VAV2	1.35528
ssc-miR-330	ENSSSCG00000009896	BICDL1	1.67127
ssc-miR-330	ENSSSCG00000010026	PIK3IP1	2.20509
ssc-miR-330	ENSSSCG00000010581	PSD	4.4318
ssc-miR-330	ENSSSCG00000011837	MELTF	1.81556
ssc-miR-330	ENSSSCG00000013020	MAP4K2	2.77443
ssc-miR-330	ENSSSCG00000013072	FADS2	1.98645
ssc-miR-330	ENSSSCG00000013490	PIP5K1C	1.39714
ssc-miR-330	ENSSSCG00000015022	LAYN	1.70113
ssc-miR-330	ENSSSCG00000015557	NMNAT2	2.54091
ssc-miR-330	ENSSSCG00000016364	GPC1	2.0574
ssc-miR-330	ENSSSCG00000016720	PGAM2	3.30539
ssc-miR-330	ENSSSCG00000016751	GCK	1.75741
ssc-miR-330	ENSSSCG00000017082	SPARC	1.30597
ssc-miR-330	ENSSSCG00000022794	HHIPL1	1.3284
ssc-miR-330	ENSSSCG00000024108	SLC43A2	1.53811
ssc-miR-330	ENSSSCG00000024678	MEGF6	1.69696
ssc-miR-330	ENSSSCG00000024837	SYT12	1.96916
ssc-miR-330	ENSSSCG00000026248	LOC100737121	2.05468
ssc-miR-330	ENSSSCG00000027428	ENHO	3.59176
ssc-miR-330	ENSSSCG00000027657	ZC4H2	2.40198
ssc-miR-330	ENSSSCG00000028185	FGD3	2.16266
ssc-miR-330	ENSSSCG00000029985	ARL10	1.34914
ssc-miR-330	ENSSSCG00000030269	LOC110255214	1.63547
ssc-miR-330	ENSSSCG00000030694	PKP1	1.65193
ssc-miR-330	ENSSSCG00000031361	CELSR1	1.78931
ssc-miR-330	ENSSSCG00000031701	GXYLT1	1.61254
ssc-miR-330	ENSSSCG00000034259	PMEPA1	1.70082
ssc-miR-330	ENSSSCG00000035414	XXYLT1	1.36474
ssc-miR-330	ENSSSCG00000037459	TCTA	1.59443
ssc-miR-330	ENSSSCG00000037647	TFDP2	2.08735
ssc-miR-330	ENSSSCG00000038043	LOC110261043	1.31572
ssc-miR-330	ENSSSCG00000038351	TNFRSF18	2.7597
ssc-miR-330	ENSSSCG00000038745	SERPINF2	3.03527
ssc-miR-330	ENSSSCG00000039780	RTN4RL1	1.56522
ssc-miR-330	ENSSSCG00000048235	LOC100737419	2.40805
ssc-miR-330	ENSSSCG00000054480	SHISA4	1.59438
ssc-miR-330	ENSSSCG00000060354	LDOC1	1.3171
ssc-miR-4332	ENSSSCG00000000139	IFT27	1.68982
ssc-miR-4332	ENSSSCG00000017747	RAB11FIP4	1.33174
ssc-miR-4332	ENSSSCG00000027477	TBC1D2B	1.9977
ssc-miR-9_28392-5p	ENSSSCG00000002866	CEBPA	2.2257
ssc-miR-9_28392-5p	ENSSSCG00000002901	UPK1A	2.60836
ssc-miR-9_28392-5p	ENSSSCG00000025393	SUSD2	1.45867
ssc-miR-9_28392-5p	ENSSSCG00000037539	SORCS2	1.96214
ssc-miR-9_28392-5p	ENSSSCG00000038220	RXRA	3.77469
ssc-miR-9_28392-5p	ENSSSCG00000040729	C11orf86	1.94317

## Sheet: down miRNA-up gene
miRNA	targetgene	genename	—log10(Pvalue)
ssc-let-7c	ENSSSCG00000006625	RFX5	1.71951
ssc-let-7c	ENSSSCG00000007800	SEPTIN1	1.98699
ssc-let-7c	ENSSSCG00000009035	SLC10A7	1.47485
ssc-let-7c	ENSSSCG00000009396	PHF11	1.52195
ssc-let-7c	ENSSSCG00000015659	YOD1	2.05626
ssc-miR-10b	ENSSSCG00000029323	KCNE3	2.70312
ssc-miR-127	ENSSSCG00000017578	ITGA3	1.31362
ssc-miR-133a-3p	ENSSSCG00000001341	SLA-11	1.72365
ssc-miR-133a-3p	ENSSSCG00000001913	STOML1	1.64836
ssc-miR-133a-3p	ENSSSCG00000001986	NFATC4	2.53626
ssc-miR-133a-3p	ENSSSCG00000007816	IL21R	1.87638
ssc-miR-133a-3p	ENSSSCG00000010540	ENTPD7	1.53801
ssc-miR-133a-3p	ENSSSCG00000013382	PLEKHA7	1.86347
ssc-miR-133a-3p	ENSSSCG00000017087	GM2A	1.97551
ssc-miR-133a-3p	ENSSSCG00000017414	KAT2A	1.77317
ssc-miR-133a-3p	ENSSSCG00000023379	UBE2L6	1.59229
ssc-miR-133a-3p	ENSSSCG00000028056	ZFP36	1.95904
ssc-miR-133a-3p	ENSSSCG00000029438	SESN2	2.65306
ssc-miR-133a-3p	ENSSSCG00000030165	MAFF	1.93859
ssc-miR-133a-3p	ENSSSCG00000034347	TRIM56	1.61952
ssc-miR-133a-3p	ENSSSCG00000037735	HCAR2	1.86347
ssc-miR-145-5p	ENSSSCG00000000623	BCL2L14	1.91257
ssc-miR-145-5p	ENSSSCG00000001341	SLA-11	2.82507
ssc-miR-145-5p	ENSSSCG00000011877	CD86	3.11805
ssc-miR-145-5p	ENSSSCG00000015953	DLX1	1.64873
ssc-miR-145-5p	ENSSSCG00000017754	LGALS9	1.52053
ssc-miR-145-5p	ENSSSCG00000028711	CASP1	2.8768
ssc-miR-145-5p	ENSSSCG00000032123	SPX	3.0575
ssc-miR-145-5p	ENSSSCG00000037532	MNDA	3.14327
ssc-miR-145-5p	ENSSSCG00000063017	ZNF697	2.05027
ssc-miR-149	ENSSSCG00000001700	SLC29A1	1.64283
ssc-miR-149	ENSSSCG00000001913	STOML1	1.47405
ssc-miR-149	ENSSSCG00000003112	BBC3	1.84418
ssc-miR-149	ENSSSCG00000005701	ASS1	1.43473
ssc-miR-149	ENSSSCG00000008647	CMPK2	1.78228
ssc-miR-149	ENSSSCG00000009720	DDX60	2.58087
ssc-miR-149	ENSSSCG00000010530	CRTAC1	2.0827
ssc-miR-149	ENSSSCG00000011145	ASB13	1.44234
ssc-miR-149	ENSSSCG00000012132	ASB9	1.69014
ssc-miR-149	ENSSSCG00000013382	PLEKHA7	1.5921
ssc-miR-149	ENSSSCG00000022004	SH3BP2	2.14092
ssc-miR-149	ENSSSCG00000023379	UBE2L6	1.80975
ssc-miR-149	ENSSSCG00000024166	SLC2A6	1.93271
ssc-miR-149	ENSSSCG00000025618	TAP1	2.1368
ssc-miR-149	ENSSSCG00000027855	SOCS1	1.40305
ssc-miR-149	ENSSSCG00000030000	PLEKHN1	1.96557
ssc-miR-149	ENSSSCG00000034390	CARD11	2.04048
ssc-miR-149	ENSSSCG00000035446	CAVIN1	1.54592
ssc-miR-149	ENSSSCG00000036056	DNAH17	1.35478
ssc-miR-149	ENSSSCG00000037536	SLC25A28	2.75301
ssc-miR-149	ENSSSCG00000038296	SH3RF3	1.87112
ssc-miR-149	ENSSSCG00000039557	TRIM54	2.74934
ssc-miR-149	ENSSSCG00000040581	CISH	1.50125
ssc-miR-149	ENSSSCG00000055162		1.98506
ssc-miR-149	ENSSSCG00000059435	RNF24	2.55377
ssc-miR-150	ENSSSCG00000000234	TAMALIN	2.98213
ssc-miR-150	ENSSSCG00000015650	MAPKAPK2	1.88025
ssc-miR-150	ENSSSCG00000023165	SEMA7A	2.28441
ssc-miR-150	ENSSSCG00000027855	SOCS1	2.94731
ssc-miR-150	ENSSSCG00000030241	TSC22D3	1.68664
ssc-miR-150	ENSSSCG00000030260	PFN2	1.30653
ssc-miR-150	ENSSSCG00000034347	TRIM56	2.54622
ssc-miR-150	ENSSSCG00000035446	CAVIN1	2.12942
ssc-miR-150	ENSSSCG00000055651	C1S	1.63654
ssc-miR-150	ENSSSCG00000058136	DHRS11	1.78787
ssc-miR-181a-2-3p	ENSSSCG00000030153	SMURF1	1.30388
ssc-miR-181a-2-3p	ENSSSCG00000040931	SLC17A9	2.18796
ssc-miR-181b	ENSSSCG00000009959	ASPHD2	1.78288
ssc-miR-181c	ENSSSCG00000017472	IGFBP4	1.36715
ssc-miR-181c	ENSSSCG00000035256	SPN	1.49789
ssc-miR-195	ENSSSCG00000009083	SPRY1	1.59551
ssc-miR-195	ENSSSCG00000010211	CCDC6	1.4558
ssc-miR-195	ENSSSCG00000015850	DUSP4	1.42563
ssc-miR-195	ENSSSCG00000021259	CDA	2.83654
ssc-miR-195	ENSSSCG00000032242	HMGA1	1.9751
ssc-miR-196a	ENSSSCG00000021818	ENOX1	2.25391
ssc-miR-196a	ENSSSCG00000025856	TMEM106A	1.8522
ssc-miR-196a	ENSSSCG00000035446	CAVIN1	2.45892
ssc-miR-199a-5p	ENSSSCG00000001341	SLA-11	1.52702
ssc-miR-199a-5p	ENSSSCG00000001986	NFATC4	3.01412
ssc-miR-199a-5p	ENSSSCG00000003552	AUNIP	2.27901
ssc-miR-199a-5p	ENSSSCG00000005533	PTGS1	1.61739
ssc-miR-199a-5p	ENSSSCG00000006127	NBN	2.53417
ssc-miR-199a-5p	ENSSSCG00000009720	DDX60	2.65053
ssc-miR-202-5p	ENSSSCG00000010054	ADORA2A	1.31626
ssc-miR-204	ENSSSCG00000013382	PLEKHA7	1.54615
ssc-miR-204	ENSSSCG00000015897	IFIH1	1.40866
ssc-miR-204	ENSSSCG00000025206	RNF19B	1.57546
ssc-miR-204	ENSSSCG00000030000	PLEKHN1	1.81163
ssc-miR-204	ENSSSCG00000032819	QPCTL	1.34741
ssc-miR-204	ENSSSCG00000036314	HHEX	1.42326
ssc-miR-204	ENSSSCG00000058136	DHRS11	1.76364
ssc-miR-205-3p	ENSSSCG00000004826	SELENOS	2.91364
ssc-miR-205-3p	ENSSSCG00000013457	DOT1L	1.70465
ssc-miR-328	ENSSSCG00000000216	ASIC1	2.29141
ssc-miR-328	ENSSSCG00000000293	ITGA5	1.71792
ssc-miR-328	ENSSSCG00000000435	ARHGEF25	3.14267
ssc-miR-328	ENSSSCG00000001573	PIM1	1.8593
ssc-miR-328	ENSSSCG00000001700	SLC29A1	2.25853
ssc-miR-328	ENSSSCG00000002737	CHST4	1.70276
ssc-miR-328	ENSSSCG00000004154	TNFAIP3	1.9083
ssc-miR-328	ENSSSCG00000005636	SLC25A25	1.95055
ssc-miR-328	ENSSSCG00000008123	ARID5A	1.75431
ssc-miR-328	ENSSSCG00000009881	OAS2	3.34872
ssc-miR-328	ENSSSCG00000009921	OASL	2.85605
ssc-miR-328	ENSSSCG00000010054	ADORA2A	1.36517
ssc-miR-328	ENSSSCG00000012857	CARS1	1.77078
ssc-miR-328	ENSSSCG00000012915	CLCF1	2.73495
ssc-miR-328	ENSSSCG00000013382	PLEKHA7	2.68909
ssc-miR-328	ENSSSCG00000014835	C2CD3	1.36679
ssc-miR-328	ENSSSCG00000016057	STAT1	1.89746
ssc-miR-328	ENSSSCG00000016983	STC2	2.32094
ssc-miR-328	ENSSSCG00000017466	CCR7	1.32285
ssc-miR-328	ENSSSCG00000017862	TRPV3	2.19798
ssc-miR-328	ENSSSCG00000024166	SLC2A6	2.25243
ssc-miR-328	ENSSSCG00000024696	CCNYL1	3.82391
ssc-miR-328	ENSSSCG00000028274	FAM131B	2.15571
ssc-miR-328	ENSSSCG00000029030	SMCHD1	2.06153
ssc-miR-328	ENSSSCG00000029456	SLC7A1	1.35215
ssc-miR-328	ENSSSCG00000030000	PLEKHN1	2.25485
ssc-miR-328	ENSSSCG00000030165	MAFF	1.44382
ssc-miR-328	ENSSSCG00000032164	PEA15	1.47458
ssc-miR-328	ENSSSCG00000033113	CHMP7	1.86452
ssc-miR-328	ENSSSCG00000038126	MGAT3	1.74093
ssc-miR-328	ENSSSCG00000038404	SERPINB6	2.41976
ssc-miR-328	ENSSSCG00000039626	DERL3	1.8336
ssc-miR-328	ENSSSCG00000054186	SDF2L1	2.95742
ssc-miR-328	ENSSSCG00000058136	DHRS11	2.27425
ssc-miR-328	ENSSSCG00000062259	ICAM2	1.82848
ssc-miR-342	ENSSSCG00000002283	FUT8	1.54052
ssc-miR-342	ENSSSCG00000015525	TOR3A	1.49128
ssc-miR-34b-3p	ENSSSCG00000040056	NUDT4	1.31063
ssc-miR-411	ENSSSCG00000014232	LOX	2.38955
ssc-miR-424-3p	ENSSSCG00000009951	SGSM1	1.43465
ssc-miR-483	ENSSSCG00000001470	SLA-DMA	3.96257
ssc-miR-483	ENSSSCG00000003080	IGSF23	2.07263
ssc-miR-483	ENSSSCG00000003137	PLEKHA4	1.30356
ssc-miR-483	ENSSSCG00000013448	MKNK2	4.49485
ssc-miR-483	ENSSSCG00000015650	MAPKAPK2	2.25026
ssc-miR-483	ENSSSCG00000017614	TRIM25	2.13841
ssc-miR-483	ENSSSCG00000022490	GPR83	2.58386
ssc-miR-483	ENSSSCG00000028056	ZFP36	3.2644
ssc-miR-483	ENSSSCG00000035186	ADCYAP1	2.28643
ssc-miR-486	ENSSSCG00000016140	FZD5	1.69101
ssc-miR-7134-5p	ENSSSCG00000011056	FRMD4A	1.57584
ssc-miR-7134-5p	ENSSSCG00000012857	CARS1	1.47273
