# Supplementary material for: Integrative transcriptomic analysis uncovers the microRNA-centric regulation of Japanese encephalitis virus infection in porcine trophoblast cells
Source: Virulence. 2026 Jun 17;17(1):2690825. doi: 10.1080/21505594.2026.2690825 (PMC13313263; doi:10.1080/21505594.2026.2690825)
Supplement: FigShare.zip [file KVIR_A_2690825_SM3829.zip › FigShare/Raw data for all pie charts and bar charts.xlsx]

## Sheet: Sheet1
figure 1A
groups	derived	number
Precursor	miRBase	408
	miRDeep2	131
Mature	miRBase	456
	miRDeep2	322
figure 1B
segment	number	percentage
Intergenic	244	0.475634
Intronic	207	0.403509
5'UTR	8	0.0155945
3'UTR	5	0.00974659
Coding sequence	14	0.0272904
TE	28	0.0545809
Others	7	0.0136452
Total	513	1
figure 2E
groups	replicate1	replicate2	replicate3
12 hpi	3	2.63	2.83
24 hpi	4.5	4.67	4.67
36 hpi	5	5.5	5
48 hpi	5.5	5.47	5.23
figure 5A
groups	replicate1	replicate2	replicate3
Mock	1.03962	0.990381	0.969999
24 hpi	0.460963	0.413528	0.507937
48 hpi	0.137998	0.0966819	0.0973543
figure 5B
groups	replicate1	replicate2	replicate3
Mock	0.926643	1.05464	1.01872
24 hpi	0.745744	0.61277	0.631455
48 hpi	0.191677	0.13398	0.192121
figure 5C
groups	replicate1	replicate2	replicate3
miR-NC	0.396428	2.01642	0.587149
miR-149	588.867	468.465	529.492
figure 5D
groups	replicate1	replicate2	replicate3
miR-NC	0.89874	1.03	1.07126
miR-483	574.426	775.676	624.248
figure 5G
groups	treatment	replicate1	replicate2	replicate3
24 hpi	miR-NC	3.83	4	3.67
	miR-149	3.5	3.5	3.33
48 hpi	miR-NC	5.33	5	5.33
	miR-149	5	4.67	4.5
figure 5H
groups	treatment	replicate1	replicate2	replicate3
24 hpi	miR-NC	3.83	4	3.67
	miR-483	3.47	2.67	3.23
48 hpi	miR-NC	5.33	5	5.33
	miR-483	4.67	5	4.67
figure 5I
groups	replicate1	replicate2	replicate3
Mock	0.976777	0.983571	1.03965
24 hpi	6.92958	6.21649	7.20718
48 hpi	7.90501	7.76024	8.05249
figure 5J
groups	treatment	replicate1	replicate2	replicate3
24 hpi	miR-NC	0.947112	0.987332	1.06556
	miR-149	0.660489	0.587071	0.665083
48 hpi	miR-NC	1.28783	1.17414	1.26424
	miR-149	0.607774	0.666622	0.564459
figure 5K
groups	replicate1	replicate2	replicate3
SOCS1_3'UTR_WT+miR-NC	1.07592	0.907483	1.01659
SOCS1_3'UTR_WT+miR-149	0.788559	0.734175	0.687671
SOCS1_3'UTR_MUT+miR-NC	1.12003	1.20286	1.24732
SOCS1_3'UTR_MUT+miR-149	1.04848	1.09185	1.16116
figure S1A
groups	miRNA	number
Human	Precursor	1917
	Mature	2656
Mouse	Precursor	1234
	Mature	1978
Pig	Precursor	408
	Mature	456
figure S1B
groups	data status	number (× 106)
Placenta	Raw	52.8
	Trimmed	45.8473
	Mapped	40.2671
pTr cell	Raw	57.6
	Trimmed	41.3756
	Mapped	33.7841
figure S1C
Human			Mouse
segment	number	percentage	segment	number	percentage
Intergenic	586	0.306325	Intergenic	355	0.28956
Intronic	858	0.44851	Intronic	593	0.483687
5'UTR	40	0.0209096	5'UTR	26	0.0212072
3'UTR	44	0.0230005	3'UTR	49	0.0399674
Coding sequence	103	0.0538421	Coding sequence	65	0.0530179
TE	250	0.130685	TE	114	0.0929853
Others	32	0.0167277	Others	24	0.0195759
Total	1913	1	Total	1226	1
figure S3D
groups	replicate1	replicate2	replicate3
si-NC	1.08963	0.959599	0.950772
si-DICER1	0.291959	0.587979	0.57455
figure S4A
groups	treatment	replicate1	replicate2	replicate3
24 hpi	miR-NC	1.12204	0.761085	1.11687
	miR-149	0.159629	0.251645	0.17794
48 hpi	miR-NC	13.5116	9.10166	3.81794
	miR-149	11.7626	0.854289	0.348556
figure S4B
groups	treatment	replicate1	replicate2	replicate3
24 hpi	miR-NC	1.13445	0.746728	1.11883
	miR-483	1.97975	0.341981	0.602342
48 hpi	miR-NC	14.1427	10.2578	4.24369
	miR-483	1.34909	1.02006	0.67767
