# Supplementary material for: Integrative transcriptomic analysis uncovers the microRNA-centric regulation of Japanese encephalitis virus infection in porcine trophoblast cells
Source: Virulence. 2026 Jun 17;17(1):2690825. doi: 10.1080/21505594.2026.2690825 (PMC13313263; doi:10.1080/21505594.2026.2690825)
Supplement: FigShare.zip [file KVIR_A_2690825_SM3829.zip › FigShare/Supplementary tables and figures/Table S4.xlsx]

## Sheet: Sheet1
RNA oligo used in this study
RNA oligo	Sequences (5'-3')
Pig DICER1 siRNA	sense: GGGAGAGUCUGCAGAACAATT
	antiense: UUGUUCUGCAGACUCUCCCTT
ssc-miR-483 mimics	sense: UCACUCCUCUCCUCCCGUCUUCC
	antisense: AAGACGGGAGGAGAGGAGUGAUU
ssc-miR-149 mimics	sense: UCUGGCUCCGUGUCUUCACUCCC
	antisense: GAGUGAAGACACGGAGCCAGAUU
Negative control	sense: UUCUCCGAACGUGUCACGUTT
	antisense: ACGUGACACGUUCGGAGAATT
Primers used in this study
Primer	Sequences (5'-3')
DICER1 F	GAGGTGGTTTGGCAGGTGTA
DICER1 R	GTTCTCTCAGCCGGGCTAAAT
SOCS1 F	CGTCCTCCGCGATTACTTGA
SOCS1 R	CCCTCCAACCCACATGGTTC
GAPDH F	TCGGAGTGAACGGATTTGGC
GAPDH R	TGACAAGCTTCCCGTTCTCC
JEV F	GGGTCAGATCCGTCACTAGAC
JEV R	ACGACGAACGTGGAGTTGGC
ssc-miR-483 RT	GTCGTATCCAGTGCAGGGTCCGAGGTATTCGCACTGGATACGACGGAAGA
ssc-miR-483 F	CGTCACTCCTCTCCTCCCG
ssc-miR-149 RT	GTCGTATCCAGTGCAGGGTCCGAGGTATTCGCACTGGATACGACGGGAGT
ssc-miR-149 F	CGTCTGGCTCCGTGTCTTC
Universal reverse primer	AGTGCAGGGTCCGAGGTATT
U6 F	CTCGCTTCGGCAGCACA
U6 R	AACGCTTCACGAATTTGCGT
